# Supplementary material for: Identification and Characterization of Alternative Splicing Variants and Positive Selection Genes Related to Distinct Growth Rates of Antlers Using Comparative Transcriptome Sequencing
Source: Animals (Basel). 2022 Aug 26;12(17):2203. doi: 10.3390/ani12172203 (PMC9454627; doi:10.3390/ani12172203)
Supplement: Supplementary file 1 [file animals-12-02203-s001.zip]

Archive with 16 entries (16 files):
- animals-1855021-supplementary/Figure S1.jpg
- animals-1855021-supplementary/Figure S2.jpg
- animals-1855021-supplementary/Figure S3.jpg
- animals-1855021-supplementary/Table S1 Statistics of reads.xlsx
- animals-1855021-supplementary/Table S10 Isoforms.xlsx
- animals-1855021-supplementary/Table S11 Alternative splicing events.xlsx
- animals-1855021-supplementary/Table S12 Node degree of gene interaction network.xlsx
- animals-1855021-supplementary/Table S13 Sub-network module.xlsx
- animals-1855021-supplementary/Table S2 Cluster of all transcripts.xlsx
- animals-1855021-supplementary/Table S3 High expression transcripts.xlsx
- animals-1855021-supplementary/Table S4 Differential expression transcripts.xlsx
- animals-1855021-supplementary/Table S5 Differential expression genes.xlsx
- animals-1855021-supplementary/Table S6 GO enrichment of differential expression genes.xlsx
- animals-1855021-supplementary/Table S7 Primer sequences for real-time PCR.xlsx
- animals-1855021-supplementary/Table S8 Orthologous genes.xlsx
- animals-1855021-supplementary/Table S9 Enrichment analysis of divergent genes.xlsx
