# Supplementary material for: Identification and Characterization of Alternative Splicing Variants and Positive Selection Genes Related to Distinct Growth Rates of Antlers Using Comparative Transcriptome Sequencing
Source: Animals (Basel). 2022 Aug 26;12(17):2203. doi: 10.3390/ani12172203 (PMC9454627; doi:10.3390/ani12172203)
Supplement: Supplementary file 1 [file animals-12-02203-s001.zip › animals-1855021-supplementary/Table S1 Statistics of reads.xlsx]

## Sheet: Statistics of sequencing
Table S1 Statistics of consensus reads, full length transcripts and Illumina reads in the developing velvet antler of wapiti and sika deer
	Wapiti	Sika deer
Number of consensus reads	317149	518682
Total base number of consensus reads	689318833	1062182453
Mean length of consensus reads	2532	2106
Number of five prime reads	264694	350150
Number of three prime reads	276393	352479
Number of poly-A reads	251542	344057
Number of filtered short reads	3313	32611
Number of non-full-length reads	90607	192178
Number of full-length reads	223229	293893
Number of full-length non-chimeric reads	177828	292916
Mean full-length non-chimeric read length	1703	2194
Number of polished high-quality isoforms	16154	41840
Number of polished low-quality isoforms	72212	30117
Number of full length transcripts	24970	55306
Mean length of full length transcripts	1658	1952
N50 of full length transcripts	1945	2397
Total Illumina clean reads	174255444	165338814
