# Supplementary material for: Identification and Characterization of Alternative Splicing Variants and Positive Selection Genes Related to Distinct Growth Rates of Antlers Using Comparative Transcriptome Sequencing
Source: Animals (Basel). 2022 Aug 26;12(17):2203. doi: 10.3390/ani12172203 (PMC9454627; doi:10.3390/ani12172203)
Supplement: Supplementary file 1 [file animals-12-02203-s001.zip › animals-1855021-supplementary/Table S10 Isoforms.xlsx]

## Sheet: Isoform
Table S10 Isoforms in the developing velvet antler of wapiti and sika deer
Isoform ID	Number	Isoform
PB.1790_0_path0	5	1-2k.c15066/3/1218;1-2k.c29528/1/1075;i2_LQ_sample9a8d22|c7315/f1p4/2435;2-3k.c20181/1/1786;i2_LQ_sample9a8d22|c13417/f1p4/2916
PB.6208_0_path0	2	1-2k.c23949/1/502;i2_LQ_sample9a8d22|c6990/f1p157/2417.2
PB.798_0_path0	4	3-6k.c15394/1/3647;3-6k.c21733/1/6030;3-6k.c4131/1/4180;3-6k.c16070/1/5708
PB.375_40_path0	4	3-6k.c23753/1/5364;3-6k.c10700/1/3461;3-6k.c7060/1/3393;3-6k.c791/3/3550
PB.1268_0_path0	2	3-6k.c14732/1/3991.1;3-6k.c26750/1/5235
PB.1930_0_path0	4	3-6k.c22834/1/2480;2-3k.c19431/1/1719;3-6k.c15991/1/2428;2-3k.c24531/1/1974
PB.4251_0_path2	4	i1_HQ_sample9a8d22|c40276/f1p1/1490;1-2k.c4801/1/1469;1-2k.c8434/1/1475;1-2k.c22539/1/1255
PB.82_0_path0	2	3-6k.c3160/1/4170;3-6k.c2317/1/4942
PB.5592_0_path0	2	3-6k.c20504/1/3879.2;i1_HQ_sample9a8d22|c23329/f1p1/1701
PB.4964_0_path1	5	3-6k.c19841/1/3879;1-2k.c4720/1/1434;i1_LQ_sample9a8d22|c26977/f1p5/1781;1-2k.c20337/1/1286;i1_HQ_sample9a8d22|c19862/f1p3/1584
PB.4503_0_path0	2	1-2k.c26394/2/1395;2-3k.c22456/1/2029
PB.3963_0_path0	4	1-2k.c20528/2/1428;i1_HQ_sample9a8d22|c29401/f1p1/1760;1-2k.c5188/9/1594;1-2k.c29344/1/1585.1
PB.3176_0_path0	2	2-3k.c23176/1/1791;i1_LQ_sample9a8d22|c28421/f1p1/1802
PB.4541_0_path0	2	3-6k.c19329/1/3752;1-2k.c12518/1/1388
PB.2774_0_path0	2	2-3k.c11447/1/2185.1;2-3k.c4647/1/1827
PB.1732_0_path0	2	i2_LQ_sample9a8d22|c13410/f1p2/2833;i4_LQ_sample9a8d22|c423/f1p2/4494.1
PB.5556_0_path0	2	i2_LQ_sample9a8d22|c10854/f1p1/2176;3-6k.c18641/1/3015.1
PB.6022_0_path0	2	3-6k.c21040/1/3205.1;2-3k.c11214/1/1749.2
PB.5340_0_path0	3	1-2k.c6588/1/1583.1;1-2k.c19020/1/1191;i1_HQ_sample9a8d22|c6605/f1p1/1114
PB.2339_0_path0	3	2-3k.c4871/1/1810;2-3k.c3682/1/2067;1-2k.c19106/1/1314
PB.4084_0_path0	2	2-3k.c5240/1/1615;i2_LQ_sample9a8d22|c10521/f1p1/2359.1
PB.639_0_path0	4	3-6k.c15527/1/3802;3-6k.c6109/1/3504;3-6k.c24767/1/3412;3-6k.c22290/2/5465
PB.4385_0_path0	2	1-2k.c20786/1/1338.1;1-2k.c14529/1/1427.1
PB.1581_0_path0	3	3-6k.c29870/1/3291.1;3-6k.c10304/1/3023;3-6k.c26596/1/4455
PB.5664_0_path0	3	3-6k.c14708/1/5723.2;3-6k.c16782/1/4377.2;3-6k.c29769/1/4084.2
PB.4975_0_path0	3	2-3k.c24635/1/1696.1;1-2k.c11156/1/1254;i1_HQ_sample9a8d22|c2550/f6p8/1238
PB.1612_0_path0	2	i2_LQ_sample9a8d22|c13445/f1p2/2992;3-6k.c4068/2/3270
PB.2039_0_path0	4	1-2k.c22990/1/1223;i2_HQ_sample9a8d22|c1198/f6p10/2327;1-2k.c27294/1/1332;3-6k.c7648/1/2312
PB.4253_0_path0	2	1-2k.c18442/1/1591;2-3k.c22362/2/1891
PB.5703_0_path0	2	i1_HQ_sample9a8d22|c29667/f1p58/1916.2;i1_HQ_sample9a8d22|c3204/f1p25/1107
PB.4843_0_path0	3	1-2k.c27952/1/1220;1-2k.c33371/24/1364;1-2k.c31518/1/1302
PB.2918_0_path1	5	2-3k.c21152/1/1737;i2_LQ_sample9a8d22|c5615/f1p40/1863;1-2k.c19347/1/1562;i2_LQ_sample9a8d22|c9818/f1p48/2437.1;1-2k.c11478/1/1327
PB.1239_0_path0	2	3-6k.c22468/1/4261;3-6k.c22353/1/3410
PB.3048_0_path0	2	2-3k.c12419/1/2365.1;i2_LQ_sample9a8d22|c17731/f1p1/2059
PB.4719_0_path0	5	1-2k.c7117/4/1351;1-2k.c24812/1/1262;1-2k.c28124/1/1182;1-2k.c7667/11/1321;1-2k.c21417/1/1286
PB.3757_0_path0	4	1-2k.c2396/9/1191;i2_LQ_sample9a8d22|c2461/f1p5/2372;1-2k.c31634/1/1631;1-2k.c11936/1/1174
PB.3165_0_path0	2	2-3k.c15898/1/1805;i1_HQ_sample9a8d22|c18655/f8p17/1872
PB.600_0_path0	2	3-6k.c13427/1/3835;3-6k.c3956/1/4095
PB.2325_0_path0	3	2-3k.c3783/1/1992;i2_HQ_sample9a8d22|c7153/f2p18/2157;2-3k.c4742/8/2110
PB.4700_2_path2	8	3-6k.c12333/1/4996.1;3-6k.c2155/1/4328;3-6k.c25000/1/5008.1;3-6k.c10289/1/5021.1;3-6k.c22557/1/4456.1;3-6k.c16259/1/5010.1;3-6k.c30681/1/4872;3-6k.c11606/2/4196
PB.36_0_path0	2	3-6k.c15802/2/5086;3-6k.c16404/2/5047
PB.5593_0_path0	2	i2_LQ_sample9a8d22|c13239/f1p1/2845.1;1-2k.c23818/1/1215
PB.2445_0_path1	3	2-3k.c13387/1/2057;2-3k.c10934/5/2076;2-3k.c12350/1/2001
PB.923_1_path0	2	3-6k.c3549/2/5705;3-6k.c28613/1/5266
PB.1872_0_path0	6	3-6k.c31225/5/3691.1;3-6k.c21601/1/3723.1;1-2k.c3395/1/1450;2-3k.c23668/1/1766;2-3k.c6084/1/1815;3-6k.c29973/1/3575.1
PB.5080_0_path0	2	i1_LQ_sample9a8d22|c40568/f1p79/2152.1;1-2k.c7573/6/1242
PB.5102_0_path0	3	1-2k.c7915/17/1294;i1_HQ_sample9a8d22|c2408/f11p34/1283;1-2k.c4098/1/1127
PB.3452_0_path0	2	i1_HQ_sample9a8d22|c18801/f2p5/1908;2-3k.c12858/1/1762
PB.1_0_path0	5	3-6k.c9063/1/2279;3-6k.c11537/1/5350;1-2k.c16639/1/1702;i5_LQ_sample9a8d22|c1225/f1p8/5176;3-6k.c26840/1/3232
PB.1438_0_path0	3	3-6k.c6793/1/3741;3-6k.c19882/1/3230;3-6k.c882/13/3509
PB.3856_0_path0	4	1-2k.c29197/1/1386;1-2k.c2112/38/1617;1-2k.c19239/1/1344;2-3k.c6208/1/1748
PB.495_0_path0	3	3-6k.c1285/16/3971;3-6k.c7104/2/3662;3-6k.c18986/1/3628
PB.5653_0_path0	3	i0_LQ_sample9a8d22|c10591/f1p4/954;i3_LQ_sample9a8d22|c5862/f1p4/3269.1;3-6k.c25641/1/4059.2
PB.496_0_path0	3	3-6k.c9132/1/4120;2-3k.c6395/1/1814.1;i3_LQ_sample9a8d22|c6677/f1p8/3977
PB.581_0_path0	2	3-6k.c14062/3/3862;3-6k.c17387/1/3379.1
PB.3855_0_path0	2	2-3k.c17383/1/1576;2-3k.c3673/1/1627
PB.2518_0_path0	2	2-3k.c16484/1/1941;i2_LQ_sample9a8d22|c9685/f1p3/2110
PB.3513_0_path0	2	2-3k.c19645/1/1926;i1_LQ_sample9a8d22|c26924/f1p1/1787
PB.4480_0_path0	2	i1_HQ_sample9a8d22|c28323/f1p4/1883;1-2k.c32169/1/1425
PB.5168_0_path0	2	i2_LQ_sample9a8d22|c12618/f1p5/2933.2;i4_LQ_sample9a8d22|c235/f1p7/4540.1
PB.4335_0_path0	2	3-6k.c23878/1/3123.1;1-2k.c27385/1/1714.1
PB.4395_0_path0	3	i1_HQ_sample9a8d22|c5656/f2p3/1568;1-2k.c26753/1/1536;1-2k.c30654/1/1241
PB.2616_1_path0	4	3-6k.c17538/1/5342;3-6k.c19032/1/5319;3-6k.c26229/1/5470;3-6k.c10830/1/5404
PB.6007_0_path0	2	3-6k.c15122/1/3637.1;3-6k.c29776/1/3552.1
PB.1690_0_path0	2	3-6k.c13422/1/3074;3-6k.c26610/1/2955
PB.2928_0_path0	2	i1_LQ_sample9a8d22|c46942/f1p48/2068;2-3k.c5254/1/1862
PB.4923_1_path0	2	i1_LQ_sample9a8d22|c23489/f1p1/1374;1-2k.c27886/1/1493.1
PB.1521_0_path0	2	3-6k.c6035/1/3138;3-6k.c11717/1/3253
PB.5409_0_path0	2	i3_LQ_sample9a8d22|c7874/f1p19/2886.1;i1_HQ_sample9a8d22|c31360/f2p20/1103
PB.2126_0_path3	4	2-3k.c19374/2/2129;2-3k.c20087/1/2127;2-3k.c22466/1/2203;i2_LQ_sample9a8d22|c11551/f1p27/2265
PB.643_0_path0	2	3-6k.c22239/1/4016;3-6k.c14595/1/3809
PB.2318_0_path0	3	2-3k.c16769/2/2148;2-3k.c11298/1/2174;2-3k.c7141/3/2392
PB.4125_0_path0	5	1-2k.c2491/5/1537;i3_LQ_sample9a8d22|c3645/f1p50/3157;i1_LQ_sample9a8d22|c22366/f1p51/1851;1-2k.c6725/1/1388;1-2k.c15198/1/1500
PB.1213_0_path1	4	3-6k.c906/10/3541;3-6k.c17097/1/3049;3-6k.c28673/2/3318;3-6k.c31126/2/3351
PB.521_0_path0	3	3-6k.c25897/1/4054;3-6k.c11224/2/3863;2-3k.c16607/1/2019
PB.4590_0_path0	3	2-3k.c11467/1/2118;3-6k.c27778/1/3383;1-2k.c7283/1/1384
PB.2246_0_path0	2	3-6k.c5134/1/3127.1;3-6k.c29918/1/4889.2
PB.6116_0_path0	2	3-6k.c30842/1/4178.2;3-6k.c29416/1/4088.3
PB.4811_0_path0	3	3-6k.c5750/2/2998;1-2k.c32645/1/1296;1-2k.c6717/3/1141
PB.3867_0_path0	2	2-3k.c9273/1/1978;1-2k.c31162/1/1597
PB.1911_0_path0	4	3-6k.c19029/1/2273;2-3k.c26068/1/2264;2-3k.c22721/1/1846;3-6k.c13300/1/2395
PB.4528_0_path0	2	2-3k.c23519/1/1651;1-2k.c7277/2/1387
PB.701_0_path0	3	3-6k.c3455/3/3354;3-6k.c14060/3/3736;3-6k.c16425/1/3243
PB.2800_3_path0	3	3-6k.c11094/1/3933;3-6k.c18908/1/3768;i2_LQ_sample9a8d22|c4086/f1p6/3166
PB.117_0_path1	5	3-6k.c26117/1/3353;1-2k.c23224/1/1683;1-2k.c28595/1/1556;3-6k.c1133/6/4741;3-6k.c9795/3/4629
PB.4271_0_path0	2	1-2k.c28353/2/1589;1-2k.c27032/1/1510
PB.3807_0_path0	2	i1_HQ_sample9a8d22|c18938/f2p59/1628;i1_LQ_sample9a8d22|c22843/f1p60/1611
PB.4385_4_path0	5	3-6k.c22481/1/2792;3-6k.c26073/1/2587;1-2k.c27288/1/1274;i2_HQ_sample9a8d22|c1915/f2p2/2475;1-2k.c21056/1/1575
PB.488_0_path0	7	3-6k.c17061/1/5583;3-6k.c23110/1/3944;3-6k.c16861/1/3288.1;i3_LQ_sample9a8d22|c7453/f1p2/3044;3-6k.c28787/1/5960;3-6k.c26189/1/3512;3-6k.c22554/1/3868
PB.4484_0_path0	2	3-6k.c10608/1/2909.1;2-3k.c15559/1/1762.1
PB.5881_0_path0	2	3-6k.c25898/1/4483.1;3-6k.c7446/1/3648.1
PB.1444_0_path0	2	3-6k.c11804/1/3168;i4_LQ_sample9a8d22|c2115/f1p3/4143
PB.226_0_path0	3	3-6k.c6965/1/4260;3-6k.c14807/3/4489;3-6k.c4316/1/3270
PB.2903_0_path0	3	2-3k.c2931/6/1981;1-2k.c12361/1/1663;i1_HQ_sample9a8d22|c29385/f1p2/1896
PB.3817_0_path0	7	3-6k.c16534/1/3440;3-6k.c2779/1/4065;3-6k.c9904/1/3987.1;2-3k.c24224/1/1629;3-6k.c19328/1/3944;i1_LQ_sample9a8d22|c48565/f1p2/1937;3-6k.c5186/1/4236
PB.4898_0_path0	2	3-6k.c29226/1/3079;1-2k.c11402/1/1402
PB.3604_0_path0	2	2-3k.c13605/1/1659;3-6k.c19373/1/2672
PB.3076_0_path0	3	i2_LQ_sample9a8d22|c14196/f1p3/2036;3-6k.c12656/1/3426.1;3-6k.c14550/1/3511
PB.3267_0_path0	2	2-3k.c7121/1/1790;3-6k.c25590/1/3573.1
PB.1101_0_path0	2	3-6k.c1398/2/3448;3-6k.c13482/1/3318
PB.5828_0_path0	2	2-3k.c17845/3/1856.1;2-3k.c26365/1/1919.1
PB.141_0_path0	2	3-6k.c7226/2/4675;3-6k.c26067/1/4626
PB.4832_0_path0	2	3-6k.c27693/1/4529;1-2k.c28888/1/1293
PB.497_0_path0	2	3-6k.c20355/1/4020;3-6k.c18133/1/4188
PB.254_0_path0	2	3-6k.c29744/1/4803.1;3-6k.c30492/1/4791.1
PB.2803_0_path0	2	2-3k.c5564/1/1962;2-3k.c19648/1/1988
PB.2310_0_path0	2	2-3k.c11763/1/2083;2-3k.c15889/1/2134
PB.1054_11_path0	2	3-6k.c11901/1/5750;3-6k.c777/14/5333
PB.4087_0_path0	6	1-2k.c9628/10/1349;1-2k.c12493/1/1573;i1_HQ_sample9a8d22|c5371/f1p9/1304;3-6k.c15048/2/4699.1;1-2k.c25332/1/1283;1-2k.c4529/1/1164
PB.3983_0_path0	2	2-3k.c6083/1/1543;2-3k.c12454/1/1663
PB.2947_0_path0	3	1-2k.c22948/1/1729;2-3k.c6290/1/1857;2-3k.c7188/2/1885
PB.6128_0_path0	2	3-6k.c25299/1/4147.1;3-6k.c30218/1/5279.1
PB.163_0_path0	2	3-6k.c10493/1/4570;3-6k.c10918/1/4612
PB.2989_0_path1	2	2-3k.c8710/3/1914;i2_HQ_sample9a8d22|c1492/f4p5/2144
PB.3687_0_path0	2	2-3k.c18744/1/1649;i1_HQ_sample9a8d22|c18457/f4p8/1705
PB.2528_0_path0	4	3-6k.c18231/2/3696;1-2k.c22337/1/1726;1-2k.c30689/1/1698;2-3k.c27184/1/1995
PB.2389_0_path0	3	2-3k.c7757/1/1890;2-3k.c9715/3/2043;3-6k.c13521/1/3054.1
PB.1309_0_path0	2	3-6k.c9880/1/4960;3-6k.c4870/1/3274
PB.5425_0_path0	2	i2_LQ_sample9a8d22|c7415/f1p1/2142;1-2k.c12395/5/1099
PB.2714_1_path0	2	3-6k.c14391/3/3220;3-6k.c13618/1/3611.1
PB.6054_0_path0	2	3-6k.c11724/1/3463.1;3-6k.c2866/1/3665.2
PB.4895_0_path0	3	i1_LQ_sample9a8d22|c25287/f1p11/1904.1;i0_LQ_sample9a8d22|c3626/f1p4/834;1-2k.c3818/23/1304
PB.5796_0_path0	2	2-3k.c8857/1/1716.1;3-6k.c12564/1/1714.1
PB.4172_1433_path0	4	1-2k.c15843/1/1733;3-6k.c10363/3/4020;3-6k.c25607/1/3722;1-2k.c6175/1/1630
PB.1485_0_path0	3	3-6k.c22059/1/3102;3-6k.c30202/1/3083;3-6k.c20159/1/3118
PB.1559_0_path0	2	3-6k.c25087/1/2999;3-6k.c5792/1/3377
PB.4622_0_path0	2	2-3k.c22748/1/1570;1-2k.c2766/8/1462
PB.1417_0_path0	3	1-2k.c10988/2/1342;3-6k.c20170/1/3206;i2_LQ_sample9a8d22|c3763/f1p1/2836
PB.2999_0_path0	2	i1_LQ_sample9a8d22|c5465/f1p54/1846;i2_LQ_sample9a8d22|c11049/f1p83/2336
PB.2810_0_path0	2	2-3k.c23577/1/1894;3-6k.c2698/1/3445
PB.5861_0_path0	2	i3_LQ_sample9a8d22|c1680/f1p73/3319.1;i3_LQ_sample9a8d22|c6250/f1p139/3474.1
PB.4270_0_path0	2	1-2k.c2934/11/1559;1-2k.c12074/4/1475
PB.5516_0_path0	2	i1_LQ_sample9a8d22|c27406/f1p3/1885;1-2k.c7165/2/1783.1
PB.1008_0_path0	2	3-6k.c10738/1/3367;3-6k.c10670/1/3504
PB.1011_0_path6	9	3-6k.c25448/1/3214;3-6k.c13655/2/3238;2-3k.c6040/2/1902;3-6k.c23837/1/3258;3-6k.c11397/1/3125;3-6k.c19497/1/3567;3-6k.c21057/1/3161;3-6k.c23381/1/3222;i2_HQ_sample9a8d22|c4909/f2p23/2318
PB.4838_0_path0	2	1-2k.c10742/1/1497;3-6k.c10175/1/2972.1
PB.6114_0_path0	3	3-6k.c2523/1/2132.1;3-6k.c11545/1/3259.2;i1_HQ_sample9a8d22|c43010/f1p30/2084.2
PB.4996_0_path0	2	1-2k.c32576/1/1264;2-3k.c8256/1/1521
PB.4366_0_path0	3	2-3k.c20540/1/1955;i1_HQ_sample9a8d22|c2548/f3p10/1501;i1_LQ_sample9a8d22|c12610/f2p10/1533
PB.4514_0_path0	2	i3_LQ_sample9a8d22|c1339/f1p240/3576.2;i6_LQ_sample9a8d22|c667/f1p684/6264.1
PB.1255_0_path0	3	3-6k.c12184/1/3511.1;1-2k.c20480/1/1357;3-6k.c15914/1/3266
PB.500_0_path0	4	i4_LQ_sample9a8d22|c2159/f1p23/4066;3-6k.c5603/1/2877;2-3k.c3152/13/1888;3-6k.c13381/5/3952
PB.866_0_path0	4	3-6k.c12555/1/3566;3-6k.c20652/1/4474;3-6k.c23101/1/3485;3-6k.c19123/1/5265
PB.3775_0_path0	2	i1_HQ_sample9a8d22|c2060/f11p23/1547;1-2k.c23387/1/1642
PB.4172_1925_path0	2	2-3k.c22661/1/1812;2-3k.c18921/1/1733
PB.2127_0_path0	4	i2_HQ_sample9a8d22|c15246/f13p25/2189;2-3k.c15458/1/2002;2-3k.c21296/1/2139;2-3k.c22198/3/2193
PB.2926_0_path2	6	1-2k.c23680/1/1454;3-6k.c8821/1/3372;3-6k.c5954/1/5122;3-6k.c20768/1/5697;3-6k.c19215/1/3678.1;2-3k.c16063/1/1870
PB.2046_0_path0	3	2-3k.c6196/1/2180;i2_HQ_sample9a8d22|c1200/f8p9/2204;2-3k.c2430/43/2289
PB.5072_0_path0	2	1-2k.c12494/2/1237;3-6k.c14356/3/4016
PB.1558_0_path0	3	3-6k.c10962/1/2894;3-6k.c7076/1/2977;3-6k.c1305/6/3051
PB.5975_0_path0	2	1-2k.c6014/1/1251.1;i1_LQ_sample9a8d22|c44420/f1p2/1246
PB.5308_0_path0	3	i1_LQ_sample9a8d22|c3201/f1p53/1211;1-2k.c33032/2/1192;i1_HQ_sample9a8d22|c11987/f1p62/1158
PB.391_0_path0	3	3-6k.c26042/1/3396;3-6k.c2370/1/4115;3-6k.c28736/1/4077
PB.4267_0_path0	2	1-2k.c22891/1/1485;i1_LQ_sample9a8d22|c28786/f1p5/1720
PB.1518_0_path0	2	3-6k.c20168/1/3602;3-6k.c17399/2/3119
PB.1604_0_path0	2	i6_LQ_sample9a8d22|c266/f1p3/6232.1;i4_LQ_sample9a8d22|c669/f1p3/4533.1
PB.5016_0_path1	3	1-2k.c20905/1/1135;1-2k.c7328/17/1250;i1_LQ_sample9a8d22|c40159/f1p39/1245
PB.4172_2230_path0	2	i4_LQ_sample9a8d22|c1909/f1p10/4902;3-6k.c16113/1/6133.1
PB.2598_0_path0	2	2-3k.c22445/1/1959;3-6k.c22222/1/4183
PB.3621_0_path0	3	i2_LQ_sample9a8d22|c1886/f2p2/2144;1-2k.c15377/1/1697.1;2-3k.c19347/1/1752
PB.3899_0_path0	2	2-3k.c20762/1/1808.1;3-6k.c25548/1/3290
PB.5441_0_path0	2	1-2k.c2230/17/1484;1-2k.c10584/1/1299
PB.1033_0_path0	2	3-6k.c27675/1/3429;3-6k.c2754/1/3453
PB.1037_0_path0	4	i3_HQ_sample9a8d22|c745/f3p14/3513;3-6k.c1397/3/3341;3-6k.c16691/1/2930;3-6k.c9829/1/3457
PB.3416_0_path0	2	2-3k.c24158/1/1912;3-6k.c26097/1/3367.1
PB.971_0_path0	3	3-6k.c8876/3/3464;3-6k.c9641/1/3315;3-6k.c1013/8/3491
PB.2766_0_path0	2	i1_HQ_sample9a8d22|c2620/f17p43/1943;2-3k.c28092/4/1945
PB.3227_0_path0	2	2-3k.c20165/1/1786;3-6k.c6621/5/4665
PB.2436_0_path0	5	3-6k.c4337/1/2859;3-6k.c7773/1/3342;3-6k.c8011/1/3473;i1_LQ_sample9a8d22|c27482/f1p3/1886;3-6k.c12867/1/3448.1
PB.3044_0_path0	2	3-6k.c29840/1/3839.1;i1_LQ_sample9a8d22|c28202/f1p2/1917
PB.5820_0_path0	2	1-2k.c11330/3/1289.1;1-2k.c23962/1/1366
PB.5976_0_path0	2	1-2k.c20140/1/1210;i2_LQ_sample9a8d22|c13607/f1p1/2534
PB.4624_0_path1	7	3-6k.c2447/1/5509;1-2k.c24082/1/1341;2-3k.c26179/1/1823;3-6k.c28342/1/4819;3-6k.c28881/1/5683;1-2k.c7499/1/1463;3-6k.c25795/1/4223
PB.1588_0_path1	2	3-6k.c4553/1/3083;3-6k.c5040/1/3263.1
PB.328_0_path0	4	3-6k.c23046/1/3285;i3_LQ_sample9a8d22|c4314/f1p14/3829;3-6k.c2054/7/3596;3-6k.c9126/1/4191
PB.4513_0_path0	2	2-3k.c6963/1/1853.1;3-6k.c19109/1/4810
PB.514_0_path0	3	3-6k.c14467/2/3997;3-6k.c2738/1/4062;3-6k.c30068/1/3902
PB.823_0_path0	2	3-6k.c27775/1/3649;3-6k.c21427/3/3645
PB.557_0_path0	5	3-6k.c9875/1/3762;3-6k.c10490/1/3697;3-6k.c27548/1/3499;2-3k.c20215/1/1893;3-6k.c14489/6/3887
PB.3975_0_path0	2	1-2k.c25334/1/1566;3-6k.c16408/1/3580
PB.1434_0_path0	2	3-6k.c1348/6/3239;3-6k.c8550/1/3152
PB.4557_0_path1	2	1-2k.c4851/1/1389;i3_LQ_sample9a8d22|c1693/f1p1/3182
PB.3616_0_path0	2	i1_HQ_sample9a8d22|c5658/f8p15/1860;1-2k.c7389/1/1744
PB.3195_0_path0	2	i1_HQ_sample9a8d22|c19091/f2p3/1805;2-3k.c16387/6/1873
PB.140_0_path0	3	3-6k.c18558/1/4695;3-6k.c30571/1/3873;3-6k.c17758/1/3944
PB.5973_0_path1	2	1-2k.c15967/1/1296.1;i1_HQ_sample9a8d22|c37925/f3p7/1276
PB.2573_1_path0	3	3-6k.c27713/1/5733;3-6k.c8648/1/5643;3-6k.c5933/1/5466
PB.603_0_path0	3	3-6k.c18899/1/3790;3-6k.c4437/3/3831;i3_LQ_sample9a8d22|c3225/f1p3/3810
PB.5952_0_path0	2	i1_LQ_sample9a8d22|c5284/f1p148/1998.2;i0_HQ_sample9a8d22|c28520/f3p4/710
PB.3105_0_path0	2	2-3k.c7647/1/1811;3-6k.c1208/7/2697
PB.624_0_path0	4	1-2k.c7194/2/1314;i3_LQ_sample9a8d22|c6940/f1p11/3964;3-6k.c20097/1/3871;3-6k.c14004/6/3791
PB.2203_0_path0	2	3-6k.c18522/1/3493.1;i2_LQ_sample9a8d22|c4878/f1p1/2076
PB.948_0_path0	2	3-6k.c31140/12/3802;3-6k.c29598/1/3517
PB.2983_0_path0	2	3-6k.c12579/1/4350.1;2-3k.c22499/1/1876
PB.6264_1_path0	2	3-6k.c14921/1/3664;3-6k.c18689/1/5685
PB.5934_0_path0	2	1-2k.c12008/1/1222.1;1-2k.c2625/8/1514
PB.1800_0_path0	2	3-6k.c22840/1/2761;3-6k.c21852/1/2633
PB.1526_0_path0	2	i3_LQ_sample9a8d22|c1267/f1p3/3466;i2_LQ_sample9a8d22|c3739/f1p3/3058
PB.6029_0_path1	2	3-6k.c18407/1/4286;i1_HQ_sample9a8d22|c46036/f1p1/1704
PB.3686_0_path0	2	i2_LQ_sample9a8d22|c10920/f1p3/2465;2-3k.c12528/1/1844.1
PB.298_0_path0	3	3-6k.c1415/2/4251;1-2k.c24273/1/4907.2;3-6k.c14256/2/4382
PB.575_0_path0	3	3-6k.c17466/1/3670;3-6k.c24814/1/4050.1;3-6k.c14537/1/3888
PB.447_0_path0	4	2-3k.c18976/1/1732;3-6k.c8910/1/4005;3-6k.c17401/1/4259;3-6k.c29771/1/3937
PB.375_29_path0	2	3-6k.c24866/1/3846;3-6k.c15964/1/4756.1
PB.683_0_path3	7	3-6k.c29660/1/3340;3-6k.c21644/1/3526;3-6k.c2312/1/3374;i3_HQ_sample9a8d22|c8039/f4p15/3496;3-6k.c25249/1/3625;3-6k.c16486/1/3289;3-6k.c21655/1/3765
PB.1097_0_path0	3	3-6k.c11296/1/3565;3-6k.c10519/2/3402;3-6k.c10747/4/3499
PB.5667_0_path0	2	i1_HQ_sample9a8d22|c15641/f40p60/1148;i0_LQ_sample9a8d22|c21410/f1p65/962
PB.5637_0_path0	2	i0_LQ_sample9a8d22|c24762/f1p2/964;i1_LQ_sample9a8d22|c24181/f1p2/1974
PB.5540_0_path0	2	1-2k.c12738/3/1048;2-3k.c20613/1/955
PB.2212_1_path0	2	i2_LQ_sample9a8d22|c17040/f1p120/2317;i3_LQ_sample9a8d22|c1869/f1p115/3375.1
PB.2619_0_path0	2	i2_HQ_sample9a8d22|c1515/f4p9/2269;i1_HQ_sample9a8d22|c27428/f1p9/1991
PB.731_0_path0	8	3-6k.c26919/1/4720.1;1-2k.c3048/11/1557;1-2k.c31648/1/1364;1-2k.c2074/6/1463;1-2k.c21161/13/1446;3-6k.c18757/1/3708;1-2k.c19537/1/1257.1;1-2k.c12448/1/1189
PB.5109_0_path0	2	2-3k.c13047/1/1216;3-6k.c3663/1/1290
PB.878_0_path0	2	3-6k.c9024/6/3656;3-6k.c1716/4/3602
PB.2652_0_path0	5	2-3k.c12023/1/1892;2-3k.c24080/1/1928;3-6k.c6610/1/3209.1;2-3k.c6179/1/1870;1-2k.c11686/1/1426
PB.1106_0_path1	3	3-6k.c28717/1/4623;i2_LQ_sample9a8d22|c12189/f1p32/3151;3-6k.c13423/1/3464
PB.4172_470_path0	3	3-6k.c26447/1/4502;3-6k.c6125/2/4103;3-6k.c12046/1/4174
PB.3591_0_path0	2	1-2k.c19269/1/1786;i1_HQ_sample9a8d22|c5278/f2p2/1736
PB.6068_0_path0	2	i2_HQ_sample9a8d22|c1580/f4p10/2334.2;i2_LQ_sample9a8d22|c5550/f1p10/2358
PB.1296_0_path0	2	3-6k.c1814/7/3265;3-6k.c8840/3/3351
PB.3626_0_path0	3	2-3k.c15742/1/1802.1;2-3k.c22865/1/1720;i2_HQ_sample9a8d22|c1912/f2p3/1983
PB.608_4_path0	2	3-6k.c14441/3/4069;3-6k.c3777/1/4266
PB.3567_0_path0	2	2-3k.c15673/1/1599;1-2k.c10658/1/1703
PB.1621_0_path0	2	3-6k.c11288/1/3180.1;3-6k.c16648/1/3675.1
PB.6164_0_path0	2	i2_LQ_sample9a8d22|c4852/f1p2/2191;2-3k.c19337/2/2047.2
PB.1928_0_path1	5	2-3k.c3696/1/2169;2-3k.c6512/1/1903;2-3k.c7600/1/1932;3-6k.c21839/1/2310;2-3k.c23726/1/2332
PB.3951_0_path0	2	3-6k.c16487/1/2568;2-3k.c6189/1/1683
PB.3409_0_path0	3	3-6k.c8275/1/2726;2-3k.c6567/2/1731;1-2k.c13238/1/1202
PB.1393_3_path0	2	3-6k.c12091/1/4716.1;1-2k.c14915/1/1187
PB.988_0_path0	3	1-2k.c3074/8/1645;3-6k.c4539/2/3455;3-6k.c12330/1/3495
PB.2507_0_path0	2	2-3k.c13253/1/1975;2-3k.c19535/1/2216
PB.2521_0_path0	3	2-3k.c27130/1/1735;i2_LQ_sample9a8d22|c16339/f1p4/2320;2-3k.c20935/1/1978
PB.1249_0_path0	2	i3_LQ_sample9a8d22|c6409/f1p2/3327;i3_LQ_sample9a8d22|c7087/f1p2/3628
PB.1087_0_path0	9	1-2k.c4756/6/1639;3-6k.c14386/2/3396;1-2k.c31738/1/1163;2-3k.c5620/1/1694;i4_LQ_sample9a8d22|c2025/f1p17/4088.2;i1_LQ_sample9a8d22|c24168/f1p18/1986;3-6k.c26257/1/3736;2-3k.c3854/1/1879;i1_LQ_sample9a8d22|c19517/f1p19/1873
PB.5584_0_path0	2	i2_LQ_sample9a8d22|c11051/f1p7/2291.1;i1_HQ_sample9a8d22|c63259/f1p2/1003
PB.4483_0_path0	2	1-2k.c3588/2/1258;1-2k.c14289/1/1405
PB.5012_0_path0	2	2-3k.c9153/1/1935.1;1-2k.c4708/3/1242
PB.2011_0_path1	3	1-2k.c15291/1/1715;i2_HQ_sample9a8d22|c2250/f2p2/2429;2-3k.c17864/1/2304
PB.6153_0_path0	2	i5_LQ_sample9a8d22|c578/f1p1/5509;i1_HQ_sample9a8d22|c6888/f1p7/1543
PB.5432_0_path0	2	i1_HQ_sample9a8d22|c5622/f3p6/1708;i1_HQ_sample9a8d22|c14283/f1p6/1094
PB.4172_586_path0	6	1-2k.c29746/2/1584;3-6k.c25018/1/3821;3-6k.c18896/1/3895;3-6k.c9337/1/3408;3-6k.c5934/1/3843;1-2k.c9754/1/1174
PB.1722_0_path0	2	3-6k.c30431/1/2864;3-6k.c19305/1/3069.1
PB.4855_0_path0	2	1-2k.c2426/16/1364;1-2k.c28137/1/1268
PB.4172_681_path0	4	1-2k.c26994/1/1828;3-6k.c30848/1/5076;3-6k.c16611/2/4822;3-6k.c11773/1/3209
PB.4529_0_path0	2	i5_LQ_sample9a8d22|c292/f1p5/5293.1;i6_LQ_sample9a8d22|c40/f1p5/6532
PB.1472_0_path0	2	3-6k.c17488/1/3205;3-6k.c16663/1/3139
PB.3462_0_path0	3	2-3k.c3204/13/1808;2-3k.c20675/1/1766.1;i1_HQ_sample9a8d22|c5177/f2p3/1750
PB.5018_0_path0	2	1-2k.c18782/1/1289;3-6k.c25818/1/4554
PB.2873_0_path0	4	1-2k.c13249/1/1513;1-2k.c10267/1/1512;2-3k.c13012/1/1875;2-3k.c5203/1/1677
PB.5766_0_path0	2	3-6k.c18700/1/3305;2-3k.c17736/1/1879.1.1
PB.6213_0_path0	2	i5_LQ_sample9a8d22|c614/f1p101/4811.1;i0_LQ_sample9a8d22|c16349/f1p31/751
PB.1628_0_path0	2	3-6k.c30758/1/3408;3-6k.c16355/1/2995
PB.3319_0_path0	3	2-3k.c19346/1/1839;i2_LQ_sample9a8d22|c14789/f1p45/1954;1-2k.c27513/1/1841
PB.5151_0_path0	3	i1_LQ_sample9a8d22|c25507/f1p5/1253;2-3k.c20487/1/1507;1-2k.c26078/26/1270
PB.1610_0_path0	2	3-6k.c17869/1/3051;3-6k.c3629/2/3885
PB.2101_0_path2	9	2-3k.c16492/1/2093;2-3k.c23144/1/2061;2-3k.c20649/1/1881;1-2k.c10422/1/1428;2-3k.c17377/1/2123;2-3k.c19906/1/2170;2-3k.c6285/1/2134;1-2k.c27458/1/1541;2-3k.c16091/1/2132
PB.1093_0_path0	2	i3_LQ_sample9a8d22|c1464/f1p2/3175;3-6k.c3082/1/3492
PB.2675_0_path1	5	2-3k.c23838/1/1916;i2_LQ_sample9a8d22|c10272/f1p15/2657;i2_HQ_sample9a8d22|c2201/f2p15/2188;3-6k.c28915/1/4243;3-6k.c5702/1/5856
PB.615_0_path0	4	2-3k.c12688/1/1732;3-6k.c1978/3/3811;3-6k.c10462/1/3818;1-2k.c5418/1/1264.1
PB.5278_0_path0	2	1-2k.c27274/1/1185;3-6k.c7715/1/3225
PB.1095_0_path0	2	3-6k.c20222/1/3531;3-6k.c25125/1/3479
PB.1289_0_path4	9	3-6k.c21641/1/3016;3-6k.c23353/1/3135;3-6k.c15659/1/3023;3-6k.c26000/1/3294;3-6k.c7891/1/3069;3-6k.c20196/1/2895;3-6k.c8641/1/2658;3-6k.c16426/1/3059;3-6k.c18871/1/3066
PB.1201_0_path0	4	3-6k.c16657/1/2993;3-6k.c13914/40/3336;2-3k.c23977/1/1759;3-6k.c28182/1/3046
PB.400_0_path0	2	3-6k.c1218/4/4103;3-6k.c18087/1/3959
PB.4455_0_path0	2	1-2k.c25094/1/1420;2-3k.c17947/1/2151
PB.5960_0_path0	2	3-6k.c3996/1/3142.3;i0_LQ_sample9a8d22|c15365/f1p1/917.1
PB.3832_0_path0	4	1-2k.c10397/1/1353;1-2k.c12175/1/1365;i1_LQ_sample9a8d22|c26445/f1p15/1602;i2_LQ_sample9a8d22|c14427/f1p15/2042
PB.2080_0_path0	2	i2_LQ_sample9a8d22|c6319/f1p2/2332;i4_LQ_sample9a8d22|c987/f1p2/4252.1
PB.3986_0_path0	3	1-2k.c7068/1/1446;1-2k.c2414/10/1561;3-6k.c24827/1/3311
PB.1903_0_path0	2	i4_LQ_sample9a8d22|c572/f1p3/5060;i6_LQ_sample9a8d22|c286/f1p3/6487
PB.3228_0_path0	3	2-3k.c20597/2/1884;2-3k.c20118/1/1637;i3_LQ_sample9a8d22|c1040/f1p11/3550.1
PB.2865_0_path0	5	2-3k.c12489/3/1877;2-3k.c3716/1/1798;2-3k.c17777/1/1744;2-3k.c5753/1/2090;3-6k.c6303/1/2990
PB.3231_0_path0	2	2-3k.c8048/3/1778;2-3k.c8754/1/1861
PB.3595_0_path0	5	2-3k.c6363/1/1747;1-2k.c21301/1/1492;1-2k.c6678/3/1716;i1_LQ_sample9a8d22|c8171/f1p1/1265;1-2k.c2565/8/1572
PB.1486_0_path0	3	i2_LQ_sample9a8d22|c13186/f1p30/3049;i3_LQ_sample9a8d22|c6285/f1p30/3459;i2_LQ_sample9a8d22|c4173/f1p30/3104
PB.4650_0_path0	3	1-2k.c22456/1/1438;1-2k.c6443/3/1522;1-2k.c28646/1/1287
PB.4171_0_path1	4	1-2k.c27132/1/1386;1-2k.c33277/4/1510;i2_LQ_sample9a8d22|c2911/f1p2/2312.1;2-3k.c5125/1/2085.1
PB.827_3_path0	3	3-6k.c22982/1/5657;3-6k.c951/9/3272;3-6k.c19651/1/3473
PB.527_0_path0	2	3-6k.c8566/2/3324;3-6k.c21991/1/3966
PB.3180_2_path0	3	2-3k.c22485/1/1800;3-6k.c1361/4/3708;1-2k.c6403/1/1250
PB.5875_0_path0	2	i4_LQ_sample9a8d22|c1922/f1p5/4188;3-6k.c4239/1/3806.1
PB.746_0_path0	6	3-6k.c13417/1/3350.1;3-6k.c18686/1/3721;1-2k.c18266/1/1460;3-6k.c27837/1/3263;3-6k.c16810/1/3588;3-6k.c413/46/3360
PB.4352_0_path0	6	3-6k.c18303/1/3739;1-2k.c2330/48/1457;3-6k.c12935/1/4418;1-2k.c8342/1/1258;i4_LQ_sample9a8d22|c536/f1p5/4432;2-3k.c4687/1/2250
PB.3845_0_path3	5	1-2k.c10830/1/1484;1-2k.c8225/1/1383;2-3k.c17722/1/1540;i1_HQ_sample9a8d22|c17961/f6p15/1704;2-3k.c16493/1/1600
PB.2125_0_path0	2	i4_LQ_sample9a8d22|c1371/f1p6/4424;i2_HQ_sample9a8d22|c1710/f3p6/2206
PB.2745_0_path0	2	i1_HQ_sample9a8d22|c41893/f1p12/1910;i2_LQ_sample9a8d22|c14366/f1p12/2127
PB.4691_0_path0	2	2-3k.c3444/1/1329;3-6k.c23124/1/4967.1
PB.1883_0_path2	5	2-3k.c17055/1/1980.1;3-6k.c18203/1/3207;3-6k.c5327/1/3623.1;i2_LQ_sample9a8d22|c5245/f1p1/2237;3-6k.c18070/1/3433.1
PB.3170_0_path0	2	1-2k.c10627/4/1805;2-3k.c3845/1/1972
PB.1598_0_path0	3	3-6k.c1110/4/3067;3-6k.c30395/1/2707;1-2k.c10357/1/1220
PB.2475_0_path0	2	3-6k.c5521/1/3315.1;3-6k.c9335/1/3560.1
PB.1082_1_path0	2	3-6k.c13572/1/3453;3-6k.c30167/1/4645
PB.6151_1_path0	2	3-6k.c6667/1/3495.1;3-6k.c13078/1/3297.1
PB.3326_0_path0	3	3-6k.c11133/1/4168;2-3k.c20603/1/1772;3-6k.c3110/1/3358
PB.2839_0_path0	5	2-3k.c2955/5/1950;2-3k.c21333/1/1630;2-3k.c18679/2/1795;1-2k.c20753/1/1515;i1_HQ_sample9a8d22|c18317/f4p8/1948
PB.5067_0_path0	2	2-3k.c8038/2/1756.1;i3_LQ_sample9a8d22|c5065/f1p7/3182.1
PB.5238_0_path0	2	i3_HQ_sample9a8d22|c899/f2p4/3163;1-2k.c16917/1/1233
PB.1858_0_path0	4	i2_HQ_sample9a8d22|c1767/f3p77/2428;3-6k.c1203/3/2502;1-2k.c9981/1/1730;i2_LQ_sample9a8d22|c7522/f1p78/2402
PB.2083_0_path0	2	2-3k.c12557/1/2232;i2_HQ_sample9a8d22|c15298/f8p15/2419
PB.5913_0_path0	2	i0_HQ_sample9a8d22|c16098/f2p7/747;i2_HQ_sample9a8d22|c1409/f5p9/2858
PB.1270_0_path0	5	3-6k.c26086/1/3293;3-6k.c8753/1/3748;3-6k.c10508/1/3832;3-6k.c20894/3/3830;3-6k.c14477/2/3806
PB.1467_0_path0	3	3-6k.c29738/1/3131;3-6k.c28517/1/2936;i2_LQ_sample9a8d22|c3659/f1p4/3038
PB.4962_0_path0	2	1-2k.c10626/1/1301;1-2k.c13003/2/1296
PB.3306_0_path0	4	1-2k.c28421/1/1454;i2_LQ_sample9a8d22|c7798/f1p22/2121;2-3k.c5457/1/1760;1-2k.c3986/1/1678
PB.3243_0_path0	2	2-3k.c20210/1/1779;i6_LQ_sample9a8d22|c295/f1p1/6127.1
PB.1070_0_path0	2	i3_LQ_sample9a8d22|c976/f2p2/3734;3-6k.c19019/1/3487
PB.5218_0_path0	2	1-2k.c11567/1/1266;3-6k.c11418/1/3119
PB.5126_0_path0	3	3-6k.c12238/1/4062.1;1-2k.c10337/1/1217;3-6k.c3921/1/3875.1
PB.5522_0_path0	2	1-2k.c11032/1/1459;i1_HQ_sample9a8d22|c21772/f1p1/1882.1
PB.4077_0_path0	2	3-6k.c2645/4/3357;1-2k.c29675/1/1635
PB.4231_0_path0	2	1-2k.c32500/1/1549;3-6k.c13175/1/3216
PB.2418_0_path0	2	i2_LQ_sample9a8d22|c9915/f1p11/2066;i2_LQ_sample9a8d22|c14605/f1p11/2037
PB.4851_0_path0	2	1-2k.c2329/53/1288;1-2k.c27437/1/1161
PB.4523_0_path0	2	3-6k.c5666/1/3459;1-2k.c21240/1/1487
PB.2192_0_path1	3	i3_LQ_sample9a8d22|c3684/f1p4/3776;2-3k.c18965/1/2024;i2_HQ_sample9a8d22|c1874/f2p4/2152
PB.3061_0_path0	2	3-6k.c5916/1/3094.1;3-6k.c14276/2/3801.1
PB.556_0_path0	2	3-6k.c29579/1/3992;3-6k.c6627/1/3863
PB.6240_0_path0	2	3-6k.c18364/2/5483;3-6k.c21331/1/4134
PB.2356_0_path0	2	2-3k.c23853/1/2132;3-6k.c15191/1/4491
PB.4351_0_path0	3	1-2k.c3452/1/1201;1-2k.c5345/3/1493;1-2k.c31611/1/1464
PB.5407_0_path0	2	1-2k.c11399/1/1142;i1_LQ_sample9a8d22|c38850/f1p2/1990
PB.5842_0_path0	2	i2_LQ_sample9a8d22|c11392/f1p51/2103.2;2-3k.c9177/1/811
PB.5232_0_path0	2	i3_LQ_sample9a8d22|c1169/f1p64/3315.2;i1_HQ_sample9a8d22|c55171/f3p63/1153
PB.3838_0_path0	2	3-6k.c25344/1/3954.1;3-6k.c13639/1/3441.1
PB.3290_0_path0	2	3-6k.c24023/1/5690.1;2-3k.c3988/4/1786
PB.4013_0_path0	4	3-6k.c23170/1/4775.3;3-6k.c23170/1/4775.2;3-6k.c23170/1/4775.1;3-6k.c2575/1/3848
PB.654_0_path1	2	3-6k.c2209/1/3650;3-6k.c21219/1/3799
PB.5705_0_path0	2	1-2k.c4867/1/1550.1;2-3k.c12026/1/1575.1
PB.3953_0_path1	3	1-2k.c6628/1/1110;1-2k.c29258/2/1569;1-2k.c6947/6/1752
PB.4922_0_path0	2	i1_LQ_sample9a8d22|c9174/f1p1/1262;1-2k.c26435/1/1338
PB.4172_682_path0	2	2-3k.c13193/1/1739;3-6k.c7576/1/4542
PB.5266_0_path0	2	1-2k.c32358/1/1295;i1_HQ_sample9a8d22|c43675/f1p1/1812
PB.1180_0_path1	3	3-6k.c16235/1/3351;i3_LQ_sample9a8d22|c3060/f1p5/3336;i3_LQ_sample9a8d22|c4100/f1p5/3378
PB.797_0_path0	2	3-6k.c10134/1/3645;3-6k.c5017/2/4067
PB.652_0_path0	3	1-2k.c27787/1/1470;3-6k.c1673/2/4003;3-6k.c12440/1/3869
PB.749_0_path0	2	3-6k.c12736/2/3683;3-6k.c22428/1/4823.1
PB.1497_23_path0	2	i2_LQ_sample9a8d22|c9828/f1p2/2277;i2_LQ_sample9a8d22|c3881/f1p2/2721
PB.1092_0_path0	3	3-6k.c1274/5/3410;3-6k.c6201/3/4774;3-6k.c1163/5/3491
PB.3505_0_path0	3	2-3k.c19454/2/1728;i1_HQ_sample9a8d22|c26428/f1p1/1673;2-3k.c24813/1/2170
PB.841_0_path0	3	3-6k.c27950/1/3741;3-6k.c28262/1/3829;3-6k.c16141/1/4021.1
PB.248_0_path0	2	3-6k.c16775/1/4299;i4_LQ_sample9a8d22|c647/f1p1/4291.1
PB.5123_0_path0	5	1-2k.c32087/1/1143;i1_LQ_sample9a8d22|c28789/f1p3/1713;i1_HQ_sample9a8d22|c29811/f1p3/2068;1-2k.c1793/82/1282;i2_LQ_sample9a8d22|c7684/f1p3/2153
PB.199_36_path0	2	3-6k.c13331/2/3114;3-6k.c20928/1/3099
PB.3017_0_path3	4	2-3k.c2897/10/1855;i1_HQ_sample9a8d22|c22466/f1p29/1752;1-2k.c12513/1/1570;i1_LQ_sample9a8d22|c39472/f1p29/1894
PB.5400_0_path0	4	i1_HQ_sample9a8d22|c19042/f2p2/1886.1;1-2k.c27595/1/1728;1-2k.c23920/1/1107;2-3k.c4963/3/1822
PB.1360_0_path0	3	i2_LQ_sample9a8d22|c3672/f1p13/2887;3-6k.c17093/1/3243;3-6k.c8730/1/3230
PB.2762_0_path0	2	2-3k.c5803/1/4070;i1_LQ_sample9a8d22|c19923/f1p1/1791
PB.1782_0_path0	3	i1_LQ_sample9a8d22|c18814/f2p4/1769.1;i3_LQ_sample9a8d22|c4359/f1p4/3472.1;3-6k.c19939/1/2683
PB.1677_0_path0	3	i3_LQ_sample9a8d22|c5617/f1p3/3709;3-6k.c3865/1/4293.1;i2_LQ_sample9a8d22|c14379/f1p3/2052
PB.350_0_path0	2	3-6k.c1300/6/4158;3-6k.c5537/1/3929
PB.2294_0_path0	2	3-6k.c13228/1/3354;2-3k.c3800/3/2076
PB.6185_0_path0	2	i2_LQ_sample9a8d22|c12139/f1p105/2551.1;3-6k.c16618/1/5469.5
PB.6084_0_path0	2	i3_LQ_sample9a8d22|c4615/f1p5/3544.2;i2_LQ_sample9a8d22|c8996/f1p5/2238.2
PB.6094_0_path0	2	3-6k.c3816/1/4688;3-6k.c22722/1/4020.1
PB.534_0_path0	2	3-6k.c7485/4/3944;3-6k.c19370/1/3921
PB.5315_0_path0	2	1-2k.c17002/6/1479;1-2k.c14098/4/1193
PB.1944_0_path0	2	i2_HQ_sample9a8d22|c1908/f2p9/2350;i2_LQ_sample9a8d22|c5980/f1p9/2291
PB.170_0_path0	2	3-6k.c23811/1/4496;3-6k.c24011/2/4621
PB.620_0_path0	3	3-6k.c1106/8/3854;3-6k.c17613/1/3716;3-6k.c23986/1/3766
PB.2349_0_path0	2	3-6k.c3658/1/4054.1;3-6k.c4978/1/3422.1
PB.5478_0_path0	3	1-2k.c6765/1/1196;i1_HQ_sample9a8d22|c24119/f1p7/1214;i0_LQ_sample9a8d22|c3638/f1p7/999
PB.992_0_path0	2	3-6k.c12906/1/3482;3-6k.c4892/1/2974
PB.1511_0_path0	5	1-2k.c28177/1/1223;3-6k.c16294/2/3236;2-3k.c17644/1/2107;3-6k.c8407/1/3177.1;3-6k.c9111/3/3263.1
PB.4823_0_path0	2	3-6k.c20897/1/3051.1;i2_LQ_sample9a8d22|c13325/f1p1/2882.2
PB.2529_0_path0	2	2-3k.c17111/4/1988;i2_HQ_sample9a8d22|c2292/f2p4/2481
PB.5566_0_path0	2	1-2k.c27256/1/1031;1-2k.c28635/1/1131
PB.4923_0_path0	3	2-3k.c18864/1/2082;2-3k.c16642/5/1975;i1_LQ_sample9a8d22|c19495/f1p1/1912
PB.2484_0_path1	2	3-6k.c2690/1/6327.1;i2_HQ_sample9a8d22|c15391/f3p6/2130
PB.629_0_path0	3	1-2k.c26558/1/1898;3-6k.c29862/1/3896;3-6k.c31010/2/4296
PB.6160_0_path0	2	2-3k.c24452/1/1772.2;3-6k.c21996/1/3652.1
PB.1049_0_path0	3	1-2k.c29256/1/1408;3-6k.c2450/1/3453;3-6k.c31171/28/3548
PB.5563_0_path0	2	i1_LQ_sample9a8d22|c40734/f1p45/1804.1;i2_HQ_sample9a8d22|c2156/f2p32/2354
PB.2739_0_path0	2	i1_HQ_sample9a8d22|c37889/f1p21/1922;i1_HQ_sample9a8d22|c39680/f1p21/2014
PB.2867_0_path0	2	i1_HQ_sample9a8d22|c26680/f1p4/1922;i2_LQ_sample9a8d22|c13995/f1p4/1940
PB.4831_0_path0	2	1-2k.c8024/1/1303;i2_LQ_sample9a8d22|c6850/f1p4/2458
PB.11_0_path0	2	3-6k.c16768/1/4765;3-6k.c14359/2/5361
PB.4490_0_path0	2	2-3k.c20698/1/1797;1-2k.c28561/5/1402
PB.2553_0_path0	3	i2_LQ_sample9a8d22|c2711/f1p12/2230;2-3k.c22923/1/1965;1-2k.c29632/1/1639
PB.3182_0_path0	6	2-3k.c21438/1/1809;i1_LQ_sample9a8d22|c25939/f1p4/1787;1-2k.c16676/1/1829;1-2k.c4862/1/1546;2-3k.c15564/3/1801;2-3k.c24181/1/1781
PB.4752_0_path1	2	2-3k.c24052/1/1381;3-6k.c20604/1/4030.1
PB.5594_0_path0	2	i2_LQ_sample9a8d22|c5035/f1p3/2258.1;i2_LQ_sample9a8d22|c10503/f1p3/2274.1
PB.1548_0_path0	2	3-6k.c9896/1/3677.1;3-6k.c9438/1/3362
PB.258_0_path0	2	3-6k.c29715/1/4141;3-6k.c2137/7/4366
PB.4505_0_path0	3	1-2k.c3066/4/1397;3-6k.c20648/1/2825;2-3k.c21266/1/1876
PB.2053_0_path0	2	3-6k.c30002/1/2633;2-3k.c26613/1/2253
PB.5905_0_path0	3	3-6k.c6176/1/4679;3-6k.c12756/1/3266.1;3-6k.c4872/1/5543
PB.5378_0_path0	2	1-2k.c26375/2/1166;1-2k.c9699/5/1313
PB.3308_0_path0	2	2-3k.c5698/22/1944;2-3k.c14220/1/1767
PB.1455_0_path1	2	3-6k.c25377/1/3332.1;i3_HQ_sample9a8d22|c618/f7p9/3406
PB.1531_0_path0	4	i4_LQ_sample9a8d22|c677/f1p29/4713.1;i5_LQ_sample9a8d22|c496/f1p44/5326.1;i6_LQ_sample9a8d22|c380/f1p95/6061.1;i6_LQ_sample9a8d22|c496/f1p48/6427
PB.1285_0_path0	3	3-6k.c31153/1/3326;3-6k.c25188/1/3080;i3_LQ_sample9a8d22|c3180/f1p11/3731
PB.4229_0_path0	2	2-3k.c20002/1/1680.1;3-6k.c20341/1/4244.1
PB.73_0_path0	3	3-6k.c29723/1/4067.1;i4_LQ_sample9a8d22|c1296/f1p21/4874;i4_LQ_sample9a8d22|c551/f1p20/4454
PB.3315_0_path0	2	2-3k.c11955/1/1733;3-6k.c15038/1/5092
PB.4093_1_path0	4	i2_LQ_sample9a8d22|c8642/f1p5/2589.1;i2_LQ_sample9a8d22|c16359/f1p5/2402;1-2k.c28474/1/1289;2-3k.c19818/1/1935
PB.6000_0_path0	2	i6_LQ_sample9a8d22|c28/f1p21/6902.4;i3_LQ_sample9a8d22|c6143/f1p23/3536.3
PB.1315_0_path0	2	3-6k.c1103/4/3293;i4_LQ_sample9a8d22|c644/f1p10/4385
PB.3875_0_path0	2	i1_HQ_sample9a8d22|c29451/f1p2/1692;i1_LQ_sample9a8d22|c6161/f1p2/1519
PB.1258_1_path0	2	2-3k.c15989/1/1996;3-6k.c850/11/4776
PB.5203_0_path0	3	3-6k.c14172/2/3157.2;3-6k.c28612/1/4052.1;3-6k.c955/6/3201.2
PB.2483_0_path3	7	2-3k.c16576/1/1830;1-2k.c10103/1/1449;2-3k.c12367/1/2071;i1_HQ_sample9a8d22|c46413/f1p1/1881;2-3k.c24707/1/1915;2-3k.c24368/1/1837;2-3k.c24187/1/2071
PB.1567_0_path0	2	3-6k.c21375/1/3115;3-6k.c28297/1/3036
PB.4504_0_path0	2	i1_HQ_sample9a8d22|c15854/f23p64/1496;1-2k.c26578/1/4104.1
PB.151_0_path0	2	3-6k.c21571/2/4657;3-6k.c2004/6/4560
PB.4604_0_path0	3	3-6k.c3065/1/4328;1-2k.c24215/1/1636.1;3-6k.c18011/2/4691
PB.4641_0_path0	3	1-2k.c31093/1/1266;i1_HQ_sample9a8d22|c23115/f1p6/1908;1-2k.c6208/2/1353
PB.535_0_path0	2	3-6k.c19313/1/4187;3-6k.c17530/2/4020
PB.3110_0_path0	3	3-6k.c1235/4/3542;2-3k.c11916/1/1834;i1_LQ_sample9a8d22|c27371/f1p3/1667
PB.901_0_path0	2	i6_LQ_sample9a8d22|c591/f1p2/6254.1;3-6k.c10772/1/3795.1
PB.3316_0_path1	7	1-2k.c3590/9/1549;2-3k.c19339/1/1738;1-2k.c27453/1/1620;1-2k.c12257/1/1664;1-2k.c31296/1/1618;2-3k.c4492/1/1710;1-2k.c20643/1/1460
PB.3216_0_path0	2	2-3k.c21321/3/1872;1-2k.c15515/2/1782
PB.5576_0_path0	2	i1_LQ_sample9a8d22|c15435/f1p41/1021;i2_HQ_sample9a8d22|c18318/f4p41/2022
PB.3889_0_path1	4	1-2k.c5977/1/1289;1-2k.c15488/1/1605;2-3k.c23390/1/1566;i4_LQ_sample9a8d22|c1999/f1p30/4519.1
PB.3808_0_path3	7	1-2k.c16271/1/1536;1-2k.c3900/1/1402;1-2k.c23098/1/1512;1-2k.c7942/1/1186;1-2k.c3368/5/1633;1-2k.c19766/1/1434;2-3k.c8883/3/1773
PB.617_0_path0	3	3-6k.c16825/1/3877;3-6k.c3793/1/3891;3-6k.c20174/1/3727
PB.6105_0_path0	3	i2_HQ_sample9a8d22|c2066/f2p2/2325;3-6k.c858/8/3136;3-6k.c6844/1/3837.2
PB.295_0_path0	2	3-6k.c4926/1/3912;3-6k.c3454/1/4274
PB.631_0_path0	3	3-6k.c21730/1/3713;3-6k.c6756/8/4065;3-6k.c18332/1/3333
PB.4224_0_path0	2	1-2k.c33436/4/1505;1-2k.c9766/1/1467
PB.6207_1_path0	2	3-6k.c3895/1/5183;3-6k.c27204/1/6083
PB.1050_2_path0	3	3-6k.c22599/1/3349;3-6k.c30246/1/3372;1-2k.c12688/6/1516
PB.1752_0_path0	2	i7_LQ_sample9a8d22|c201/f1p3/7044;i3_LQ_sample9a8d22|c6121/f1p3/3464.1
PB.3499_0_path0	2	2-3k.c12379/1/1894.1;i1_LQ_sample9a8d22|c45181/f1p2/1802
PB.5780_0_path0	3	i0_LQ_sample9a8d22|c25828/f1p2/900;1-2k.c24078/1/1466.1;i1_HQ_sample9a8d22|c28417/f1p2/1525
PB.1429_0_path0	2	3-6k.c12328/1/3173;3-6k.c20878/1/4157
PB.4478_0_path0	2	1-2k.c7037/4/1245;1-2k.c16832/1/1424
PB.3737_0_path0	3	3-6k.c19377/1/5785;i3_LQ_sample9a8d22|c7403/f1p2/2850;i1_LQ_sample9a8d22|c20079/f1p2/1819
PB.462_0_path0	3	3-6k.c14879/1/3203;3-6k.c2191/4/4038;3-6k.c28635/1/3799
PB.1889_0_path0	3	i3_LQ_sample9a8d22|c4436/f1p1/3542.1;1-2k.c3558/1/1148;3-6k.c19810/1/4003.1
PB.1811_0_path0	2	3-6k.c12888/1/2563;3-6k.c21562/2/3079
PB.702_0_path2	4	3-6k.c24027/1/3788;3-6k.c676/25/3298;3-6k.c4561/2/3104;3-6k.c30080/1/2984
PB.1163_0_path0	2	3-6k.c20178/1/3301;3-6k.c20937/1/3308
PB.5075_0_path1	3	3-6k.c15138/1/4555.1;3-6k.c16342/1/3150.1;1-2k.c26685/1/1234
PB.5840_0_path0	2	2-3k.c19714/1/2037.1;3-6k.c4141/3/4133
PB.5616_0_path0	2	2-3k.c24562/1/2411;1-2k.c27744/1/1351
PB.3532_0_path0	2	1-2k.c16075/1/1694;2-3k.c2768/11/1817
PB.136_0_path2	8	2-3k.c8509/1/1873;2-3k.c3742/5/2082;3-6k.c24646/2/4563;i8_LQ_sample9a8d22|c24/f1p3/8605.1;1-2k.c11560/1/1871;3-6k.c3340/1/4592;3-6k.c19669/1/4499;3-6k.c13432/2/4415
PB.199_13_path0	4	3-6k.c7017/1/4255;1-2k.c16899/2/1561;3-6k.c15395/1/3361;1-2k.c15585/1/1485
PB.2985_0_path0	2	2-3k.c27498/1/1779;3-6k.c25151/1/4552
PB.6111_0_path0	2	3-6k.c21084/1/4071;2-3k.c21310/1/1567.2
PB.4518_0_path0	2	1-2k.c27034/1/1662;i2_LQ_sample9a8d22|c14132/f1p5/2062
PB.2800_5_path0	3	3-6k.c30270/1/1881;i2_LQ_sample9a8d22|c8306/f1p9/2342;3-6k.c20597/1/3375.2
PB.5401_0_path0	2	i1_HQ_sample9a8d22|c40355/f1p59/1235;1-2k.c23886/1/1112
PB.3386_0_path0	2	i1_HQ_sample9a8d22|c5181/f3p5/1770;i1_LQ_sample9a8d22|c28499/f1p5/1846
PB.3476_0_path0	4	i3_LQ_sample9a8d22|c5519/f1p2/3430.1;3-6k.c28954/1/4732;2-3k.c23223/1/1764;1-2k.c6218/1/1257
PB.6117_0_path0	2	i1_HQ_sample9a8d22|c22848/f1p1/1841.1;1-2k.c14360/1/1183.1
PB.4617_0_path0	2	1-2k.c29022/1/1405;i1_HQ_sample9a8d22|c28953/f1p1/1931.1
PB.1098_0_path0	2	3-6k.c25116/1/3930;3-6k.c10810/1/3504
PB.460_0_path1	3	3-6k.c11180/3/4072;3-6k.c11784/1/4048;3-6k.c15301/1/3975
PB.4993_0_path0	2	1-2k.c24069/1/1252;i2_LQ_sample9a8d22|c7176/f1p27/2269
PB.243_4_path0	2	3-6k.c30098/1/6112;3-6k.c15207/1/5886
PB.340_0_path0	3	3-6k.c7113/1/3932;3-6k.c5760/2/4173;3-6k.c24095/1/4031
PB.799_0_path0	2	3-6k.c23786/1/3352;3-6k.c19565/1/3651
PB.5053_0_path1	2	i2_LQ_sample9a8d22|c2685/f1p2/2080;1-2k.c15140/1/1272
PB.4524_0_path0	2	i2_LQ_sample9a8d22|c3615/f1p12/2860;3-6k.c20624/1/5289.2
PB.2490_0_path0	3	i2_LQ_sample9a8d22|c8930/f1p7/2255;2-3k.c16017/1/1797;2-3k.c16497/1/2030
PB.4188_0_path0	2	1-2k.c1874/49/1510;1-2k.c24560/1/1431
PB.1822_0_path0	3	3-6k.c3762/1/3488.1;i3_LQ_sample9a8d22|c4348/f1p9/3352;i2_LQ_sample9a8d22|c17244/f1p9/2454
PB.3851_0_path0	2	1-2k.c26139/2/1748;1-2k.c22712/1/1599
PB.2106_0_path0	3	2-3k.c20865/1/2330;2-3k.c19733/1/2346;1-2k.c22373/1/1513
PB.39_0_path0	3	3-6k.c26208/1/4924.1;3-6k.c18234/1/4900;3-6k.c24752/1/5082
PB.3969_0_path0	5	2-3k.c3809/1/1743;1-2k.c3315/2/1672;1-2k.c26432/1/1537;i1_LQ_sample9a8d22|c28433/f1p1/1771.1;3-6k.c16005/1/1388
PB.161_0_path0	2	3-6k.c19814/1/4595;3-6k.c9485/1/4265
PB.386_0_path0	2	3-6k.c26322/1/4024;3-6k.c1033/22/4115
PB.3275_0_path0	3	2-3k.c13623/1/1832;3-6k.c6952/1/3508;3-6k.c12133/1/4348
PB.504_0_path0	2	3-6k.c30343/1/4320.1;3-6k.c28923/1/4192.1
PB.3395_0_path0	2	i1_LQ_sample9a8d22|c38110/f2p9/1666;i1_HQ_sample9a8d22|c26348/f1p9/1743
PB.887_0_path0	5	i2_LQ_sample9a8d22|c3800/f1p4/3034;i6_LQ_sample9a8d22|c42/f1p4/7074.1;1-2k.c27547/1/1650.2;1-2k.c24172/1/1482;3-6k.c6837/1/3790.1
PB.1212_0_path0	3	3-6k.c17925/1/3323;3-6k.c4581/1/3263.1;3-6k.c985/8/3220
PB.3090_0_path0	3	1-2k.c14758/1/1252;2-3k.c10910/7/1846;i1_HQ_sample9a8d22|c38064/f2p5/1812
PB.4658_0_path0	2	3-6k.c8325/1/3183;1-2k.c18954/1/1362
PB.3107_0_path0	2	i1_LQ_sample9a8d22|c30477/f1p2/1817;i2_LQ_sample9a8d22|c4065/f1p2/2951
PB.4726_0_path0	2	1-2k.c30815/1/1317;1-2k.c20213/1/1326
PB.5224_0_path0	2	1-2k.c31894/1/1291;2-3k.c12868/1/1288
PB.1717_0_path0	3	i2_HQ_sample9a8d22|c2197/f2p3/2835;i2_LQ_sample9a8d22|c13178/f1p3/3047.1;1-2k.c20709/1/1392
PB.3703_0_path0	2	i1_HQ_sample9a8d22|c959/f31p64/1739;1-2k.c19198/1/1676
PB.227_0_path0	2	3-6k.c1804/2/4387;3-6k.c25251/1/4242
PB.78_0_path2	5	3-6k.c2647/1/4605;3-6k.c19007/1/4894;1-2k.c19981/1/1416;3-6k.c16215/1/4383;3-6k.c10026/3/4959
PB.5463_0_path0	3	1-2k.c22159/3/1117;1-2k.c25013/1/1434;i2_LQ_sample9a8d22|c15002/f1p1/2033.1
PB.3787_0_path0	2	1-2k.c8242/9/1658;2-3k.c12788/1/1654
PB.427_0_path0	3	3-6k.c14068/4/4069;3-6k.c11673/1/3592;3-6k.c20020/1/3510
PB.3529_0_path0	3	2-3k.c12930/1/1717;3-6k.c21696/1/1467;3-6k.c26162/1/3265
PB.6_2_path0	3	3-6k.c13286/1/5196;3-6k.c10138/5/5290;3-6k.c11864/1/3491
PB.3424_0_path0	2	i1_HQ_sample9a8d22|c18897/f2p9/1750;i2_LQ_sample9a8d22|c2441/f1p9/2211
PB.2541_6_path0	3	3-6k.c20799/1/4796;2-3k.c13628/1/1894;3-6k.c21465/1/4696
PB.2916_0_path0	2	3-6k.c16389/1/3187.1;3-6k.c12794/1/3122.1
PB.5361_0_path0	2	1-2k.c31778/1/1143;i1_HQ_sample9a8d22|c7005/f2p4/1553
PB.1271_0_path0	2	3-6k.c4084/1/3872;3-6k.c25568/1/3465
PB.4407_0_path0	3	i3_LQ_sample9a8d22|c7799/f1p140/2902.2;1-2k.c3960/1/1317;1-2k.c30274/84/1458
PB.3394_0_path0	3	1-2k.c29409/1/1491;i3_LQ_sample9a8d22|c4558/f1p54/3200;i1_LQ_sample9a8d22|c24093/f1p54/1746
PB.3046_0_path1	2	2-3k.c7459/1/1851;i1_HQ_sample9a8d22|c40777/f1p2/1961
PB.1715_0_path0	4	3-6k.c23472/1/2695;1-2k.c26961/1/1510;3-6k.c4572/1/2952;3-6k.c20759/1/2839
PB.776_0_path0	3	3-6k.c3767/2/3881;3-6k.c3279/1/3738;3-6k.c19639/1/3623
PB.2670_0_path0	4	3-6k.c19910/3/2948;2-3k.c5016/1/1918;2-3k.c9540/1/1760;1-2k.c7591/1/1707
PB.2462_0_path0	2	2-3k.c24561/1/2005;2-3k.c3220/4/2097
PB.6244_3_path0	2	i3_LQ_sample9a8d22|c5021/f1p1/3252;3-6k.c14780/1/4357.1
PB.188_0_path2	4	3-6k.c5997/2/4397;3-6k.c20674/2/4453;i4_LQ_sample9a8d22|c1538/f1p11/4365;3-6k.c29368/1/4120
PB.1994_0_path0	3	2-3k.c3775/1/2082;2-3k.c3149/8/2328;1-2k.c11916/1/1475
PB.4279_0_path0	2	3-6k.c12167/1/3307.2;3-6k.c8074/1/3204
PB.4031_0_path0	2	i1_HQ_sample9a8d22|c18969/f2p4/1820;2-3k.c8398/1/1745
PB.5446_0_path0	2	1-2k.c7022/1/1128;1-2k.c7727/7/1239
PB.6183_0_path0	2	3-6k.c26780/1/5464.4;i2_LQ_sample9a8d22|c8969/f1p1/2487.1
PB.751_0_path0	4	3-6k.c27282/1/3717;3-6k.c8744/1/3442;3-6k.c22048/1/3643;3-6k.c20618/1/3590
PB.375_14_path0	2	3-6k.c6636/1/5108;3-6k.c21615/1/4103
PB.2758_0_path0	2	i1_HQ_sample9a8d22|c25640/f1p26/1928;i2_LQ_sample9a8d22|c14634/f1p26/1823
PB.200_0_path1	2	3-6k.c2294/1/4442;i4_LQ_sample9a8d22|c570/f1p2/4437
PB.3718_0_path1	2	i2_LQ_sample9a8d22|c13096/f1p29/2889;2-3k.c13316/1/1708
PB.3863_0_path0	3	1-2k.c21318/1/1175;1-2k.c8644/1/1473;1-2k.c3119/2/1666
PB.6050_0_path0	2	i0_LQ_sample9a8d22|c15415/f1p18/908;i3_LQ_sample9a8d22|c1054/f1p14/3447.1
PB.4393_0_path0	2	i2_LQ_sample9a8d22|c16353/f1p1/2525;1-2k.c16052/1/1473
PB.3651_0_path0	2	3-6k.c23505/1/3427;2-3k.c11331/1/1693
PB.3786_0_path0	2	3-6k.c3801/1/3991.1;i1_HQ_sample9a8d22|c22458/f3p9/1857
PB.97_0_path0	4	2-3k.c19829/1/1715;3-6k.c6602/1/3530;3-6k.c22241/1/4803;3-6k.c7069/1/4869
PB.1089_0_path0	2	3-6k.c16428/1/3510;3-6k.c29941/1/3848
PB.5355_0_path0	2	i1_LQ_sample9a8d22|c20839/f1p23/1448.1;i1_HQ_sample9a8d22|c54698/f4p23/1130
PB.4144_0_path0	2	1-2k.c8419/1/1517;3-6k.c9308/1/3813.2
PB.4068_0_path0	2	1-2k.c20573/1/1540;1-2k.c22736/1/1463
PB.2710_0_path0	3	2-3k.c15445/1/1917;i2_HQ_sample9a8d22|c18131/f16p45/2031;2-3k.c7095/1/1814
PB.5377_0_path0	3	i1_HQ_sample9a8d22|c20388/f1p2/1925;1-2k.c4242/1/1488.1;3-6k.c29127/1/3880.1
PB.3217_0_path0	2	1-2k.c24433/1/1701;1-2k.c23515/1/1780
PB.2526_0_path0	5	i2_LQ_sample9a8d22|c6206/f1p13/2475;2-3k.c13664/1/1981;1-2k.c23080/1/1468;i2_LQ_sample9a8d22|c13533/f1p13/2437.1;i2_LQ_sample9a8d22|c8022/f1p13/2148
PB.3146_0_path0	2	i1_LQ_sample9a8d22|c29982/f1p4/1801;i2_LQ_sample9a8d22|c7931/f1p4/2069
PB.1378_0_path1	2	3-6k.c23755/2/4440;3-6k.c12161/1/3173
PB.365_0_path0	3	3-6k.c15876/1/4060;3-6k.c10735/2/4106;3-6k.c19095/1/4003
PB.3654_0_path0	2	2-3k.c21283/1/3988.1;i1_HQ_sample9a8d22|c18647/f2p14/1935
PB.5455_0_path0	4	1-2k.c8317/1/1077;3-6k.c4105/1/5523;3-6k.c4223/1/3143;3-6k.c23088/1/4352
PB.2938_0_path0	2	i1_HQ_sample9a8d22|c18624/f3p7/1854;i1_HQ_sample9a8d22|c46944/f1p7/1573
PB.4830_0_path0	3	1-2k.c11320/1/1189;1-2k.c3916/1/1381;1-2k.c4236/7/1471
PB.3423_0_path1	5	2-3k.c26919/1/1726;1-2k.c2909/3/1727;1-2k.c12636/1/1394;2-3k.c20936/1/1665;1-2k.c2922/2/1606
PB.5414_0_path0	2	i2_LQ_sample9a8d22|c13200/f1p16/2806;1-2k.c18869/3/1109
PB.2333_0_path0	5	2-3k.c15207/1/1995;i1_LQ_sample9a8d22|c29074/f1p30/1879;2-3k.c2885/6/2070;2-3k.c24717/1/1515;2-3k.c8964/3/1962
PB.5738_0_path0	2	1-2k.c2748/3/1148;1-2k.c14125/1/1173.1
PB.3422_0_path1	2	2-3k.c19478/1/4194.2;3-6k.c18798/1/3193
PB.4738_0_path0	2	1-2k.c3559/4/1356;i1_HQ_sample9a8d22|c2730/f4p13/1361
PB.1728_0_path0	2	3-6k.c7769/1/2799;3-6k.c15454/1/4534
PB.934_0_path0	2	3-6k.c5976/1/3613;3-6k.c8894/1/4126.1
PB.3821_0_path0	4	2-3k.c12191/4/1835.1;2-3k.c21466/1/1800;1-2k.c10023/1/1621.1;i1_HQ_sample9a8d22|c5625/f2p8/1808
PB.4469_0_path0	2	3-6k.c21454/1/3737;1-2k.c23180/1/1683
PB.5481_0_path0	3	1-2k.c29484/1/5052.1;2-3k.c27191/1/1881.2;3-6k.c16590/1/3474.1
PB.1154_0_path1	3	3-6k.c1347/7/3361;3-6k.c7068/2/3230;i3_LQ_sample9a8d22|c4316/f1p7/3578
PB.5660_0_path0	2	1-2k.c32524/1/949;1-2k.c9583/9/1562
PB.323_0_path0	3	3-6k.c1410/6/4267;3-6k.c26503/1/4051;3-6k.c16713/1/4013
PB.6199_0_path0	2	i5_LQ_sample9a8d22|c210/f1p6/5520.4;i6_LQ_sample9a8d22|c560/f1p13/6112.2
PB.4121_0_path0	2	i1_HQ_sample9a8d22|c10695/f1p1/1337;2-3k.c18003/1/1563
PB.1078_0_path0	2	3-6k.c13455/1/3547;3-6k.c6431/1/5829.1
PB.393_0_path2	7	3-6k.c27082/1/3661;3-6k.c7442/1/3733;3-6k.c29613/1/4019;3-6k.c2745/1/3889;3-6k.c21695/1/3831;3-6k.c12622/1/3623;3-6k.c16734/1/4238
PB.3662_0_path0	3	3-6k.c11024/1/3222.1;i3_HQ_sample9a8d22|c588/f8p13/3463;3-6k.c1411/2/3452.1
PB.574_0_path0	3	1-2k.c32448/1/1208;i3_LQ_sample9a8d22|c3271/f1p30/3835;i4_HQ_sample9a8d22|c2270/f11p35/4628
PB.1726_0_path0	3	3-6k.c14280/4/2809;1-2k.c23761/1/1534;i2_LQ_sample9a8d22|c16013/f1p1/2755
PB.4135_0_path0	2	3-6k.c19176/1/4688;1-2k.c15220/1/1533
PB.1482_0_path0	2	3-6k.c20966/1/3145;i3_HQ_sample9a8d22|c821/f2p7/3337
PB.1669_0_path0	4	2-3k.c22746/1/1812;3-6k.c1539/4/2960;3-6k.c10951/1/2908;3-6k.c23685/1/3413.1
PB.4814_0_path0	2	1-2k.c18058/6/1501;i1_HQ_sample9a8d22|c2563/f8p19/1486
PB.6005_0_path0	2	i1_LQ_sample9a8d22|c27610/f1p2/1840.2;3-6k.c17292/1/3090.1
PB.6154_1_path0	2	3-6k.c23029/1/5797;3-6k.c2289/1/6000
PB.5755_0_path0	2	1-2k.c23547/1/886;i1_HQ_sample9a8d22|c41362/f1p21/1698.1
PB.2275_0_path0	2	i2_HQ_sample9a8d22|c2235/f2p11/2304;2-3k.c27957/2/2107
PB.3599_0_path0	2	1-2k.c23355/1/1673;i2_LQ_sample9a8d22|c6058/f1p25/2640
PB.6146_0_path0	3	3-6k.c15376/1/3607.2;3-6k.c24520/13/3627;3-6k.c23444/1/3701.2
PB.5788_0_path0	2	i1_HQ_sample9a8d22|c24068/f1p10/1907.1;i1_HQ_sample9a8d22|c5851/f1p10/1797
PB.6193_0_path0	2	i3_LQ_sample9a8d22|c3629/f1p15/3078.2;i2_LQ_sample9a8d22|c7656/f1p181/2342.2
PB.5231_0_path0	2	1-2k.c7281/3/1507;1-2k.c24691/1/1196
PB.6190_0_path0	2	i1_HQ_sample9a8d22|c19129/f1p2/1190.2;i1_HQ_sample9a8d22|c50165/f1p2/1031.1
PB.5969_0_path0	2	i5_LQ_sample9a8d22|c874/f1p9/5257.1;i2_LQ_sample9a8d22|c10398/f1p2/2319.1
PB.5194_0_path0	4	1-2k.c27573/1/1190;3-6k.c18946/1/2820;2-3k.c6085/1/1901;3-6k.c24717/2/2730
PB.4844_0_path0	2	i1_HQ_sample9a8d22|c56942/f120p30/1304;i2_LQ_sample9a8d22|c7673/f1p56/2536
PB.5829_0_path0	2	1-2k.c14094/3/1735.1;2-3k.c13278/1/1777.1
PB.3098_0_path0	3	1-2k.c3701/15/1817;2-3k.c17057/1/1747;2-3k.c16176/1/1703
PB.5358_0_path0	2	1-2k.c25221/1/1156;i1_HQ_sample9a8d22|c18883/f12p37/1285
PB.4172_490_path0	2	1-2k.c31116/1/1284.1;2-3k.c17677/1/1992
PB.1170_0_path0	2	3-6k.c31255/13/3384;3-6k.c26446/1/3355
PB.5779_0_path0	2	1-2k.c31101/1/1436;1-2k.c10300/1/1368
PB.5043_0_path0	3	i1_HQ_sample9a8d22|c6439/f4p6/1355;1-2k.c7746/1/1256;3-6k.c16023/1/1396.1
PB.2566_0_path0	3	3-6k.c21864/1/5948.2;i1_LQ_sample9a8d22|c21248/f1p2/1748;i1_HQ_sample9a8d22|c5534/f1p2/1966
PB.645_0_path0	2	3-6k.c8423/2/3962;3-6k.c25614/1/3865
PB.5146_0_path0	2	1-2k.c10515/14/1272;1-2k.c14791/1/1096
PB.4943_0_path0	2	1-2k.c32856/21/1462;1-2k.c28738/1/1263
PB.3493_0_path0	2	2-3k.c15822/2/1797;2-3k.c17394/1/1871.1
PB.417_0_path0	2	3-6k.c25835/1/4136;3-6k.c4801/1/3436
PB.480_0_path0	2	i4_LQ_sample9a8d22|c1937/f1p2/4159;3-6k.c6070/1/4011
PB.2502_0_path0	2	2-3k.c6219/1/1991;i2_HQ_sample9a8d22|c953/f14p21/2104
PB.980_0_path0	4	3-6k.c31104/11/3382;3-6k.c23701/1/4138.1;3-6k.c24954/1/3288;3-6k.c27070/1/3307
PB.4571_0_path0	2	i2_LQ_sample9a8d22|c6502/f1p2/2390;1-2k.c3554/1/1386
PB.4509_0_path0	2	1-2k.c23261/1/1455;2-3k.c16215/1/1518
PB.1054_2_path0	2	3-6k.c5112/1/3471;3-6k.c3980/1/3853
PB.5996_0_path0	2	1-2k.c31370/1/1477.1;i1_LQ_sample9a8d22|c27786/f1p9/1907.1
PB.3144_0_path0	3	1-2k.c25242/1/1757;3-6k.c7842/2/3218;3-6k.c27076/1/4878.1
PB.3087_0_path0	2	2-3k.c13907/1/1873;2-3k.c3552/1/2258
PB.3840_0_path1	8	1-2k.c32355/1/1384;1-2k.c12592/1/1376;i2_LQ_sample9a8d22|c7155/f1p5/2131.1;1-2k.c20113/1/1440;1-2k.c31660/1/1444;1-2k.c17931/3/1648;1-2k.c3542/2/1200;i1_HQ_sample9a8d22|c28165/f1p5/1421
PB.4664_0_path0	2	1-2k.c26358/2/1320;2-3k.c23153/1/1706
PB.2621_0_path0	2	i2_LQ_sample9a8d22|c3811/f1p6/3124;i2_LQ_sample9a8d22|c14037/f1p6/1951
PB.4172_43_path1	3	3-6k.c13292/3/4450;2-3k.c26323/1/1934;2-3k.c21180/1/1504
PB.4281_0_path8	11	1-2k.c5543/1/1262;1-2k.c32597/1/1153;2-3k.c12197/1/1731;1-2k.c4889/2/1247;2-3k.c13498/1/1852;1-2k.c15242/1/1621;1-2k.c2661/7/1457;1-2k.c20978/1/1289;1-2k.c23326/1/1220;1-2k.c11028/1/1412;1-2k.c9868/1/1180
PB.3544_0_path0	2	1-2k.c10589/1/1694;i2_LQ_sample9a8d22|c16920/f1p5/2537
PB.778_0_path0	2	3-6k.c10756/8/3714;3-6k.c23339/1/3657
PB.4397_0_path0	2	i2_LQ_sample9a8d22|c9040/f1p1/2192;3-6k.c6995/2/3977.1
PB.742_0_path0	2	i3_LQ_sample9a8d22|c7046/f1p5/3707;i3_HQ_sample9a8d22|c743/f3p5/3739
PB.4670_0_path0	3	1-2k.c12674/1/1368;3-6k.c11299/1/3622;3-6k.c3592/1/3158.1
PB.5838_0_path0	2	i2_LQ_sample9a8d22|c16726/f1p31/2350.1;i0_HQ_sample9a8d22|c28575/f2p31/817
PB.2969_0_path0	4	2-3k.c4072/1/9278.3;2-3k.c24393/1/5954.1;2-3k.c8804/1/5209.2;i5_LQ_sample9a8d22|c585/f1p23/5583.1
PB.3624_0_path0	3	3-6k.c2524/1/3518;1-2k.c26977/1/1661;1-2k.c16756/1/1130
PB.3731_0_path0	2	2-3k.c18991/1/1819;i1_HQ_sample9a8d22|c19814/f1p3/1803
PB.2688_0_path0	2	i3_HQ_sample9a8d22|c775/f3p42/3336;i1_HQ_sample9a8d22|c5103/f17p42/1938
PB.1090_0_path0	2	3-6k.c6123/3/3631;3-6k.c2499/1/3452
PB.4485_0_path0	2	2-3k.c17612/1/2231.1;3-6k.c26104/1/3956.1
PB.669_3_path0	2	3-6k.c6019/1/5782;3-6k.c10421/1/5866
PB.5497_0_path0	2	i2_LQ_sample9a8d22|c4986/f1p4/1934.1;i1_LQ_sample9a8d22|c41409/f1p4/1937.1
PB.4247_0_path0	2	3-6k.c5983/1/2258;2-3k.c23837/1/1811.1
PB.4848_0_path0	2	2-3k.c5844/1/1614;i1_HQ_sample9a8d22|c2787/f14p36/1878
PB.1128_0_path0	2	3-6k.c25426/1/3411;3-6k.c6280/1/3399
PB.3031_0_path0	2	3-6k.c27572/1/2454;2-3k.c17912/1/1922
PB.316_0_path1	2	3-6k.c15681/1/4267;3-6k.c7964/1/4485
PB.1007_0_path0	2	3-6k.c7661/1/3585;3-6k.c16066/7/3471
PB.4399_0_path0	2	i2_HQ_sample9a8d22|c2124/f2p2/2054;2-3k.c6099/1/2110.1
PB.4918_2_path0	2	i3_LQ_sample9a8d22|c4532/f1p4/3446;3-6k.c28640/1/2989.2
PB.1322_0_path0	2	3-6k.c29560/1/3354;i3_LQ_sample9a8d22|c5785/f1p1/3487
PB.5185_0_path0	2	1-2k.c30643/2/1065;1-2k.c24105/1/4893.1
PB.3932_0_path0	2	1-2k.c23434/1/1577;1-2k.c28212/1/1290
PB.839_0_path0	3	3-6k.c6484/5/3770;3-6k.c18836/1/3625;3-6k.c30808/1/3226.1
PB.1334_0_path0	2	3-6k.c16612/1/3264;3-6k.c9939/1/3407
PB.199_1_path0	2	3-6k.c14745/1/3372.2;i2_LQ_sample9a8d22|c4365/f1p2/2914
PB.1031_0_path0	2	3-6k.c23675/1/3437;3-6k.c28728/1/3668
PB.1543_0_path0	2	3-6k.c26894/1/3218;3-6k.c19181/1/3097
PB.553_0_path0	2	3-6k.c30486/1/3266;3-6k.c27804/1/3854
PB.3910_0_path2	4	1-2k.c31259/1/1603;1-2k.c19442/1/1249;2-3k.c17312/1/2056;1-2k.c10050/3/1465
PB.2159_0_path0	2	i1_LQ_sample9a8d22|c25245/f1p6/2168;i2_HQ_sample9a8d22|c2002/f2p6/2084
PB.2733_0_path0	2	2-3k.c6817/1/1914;3-6k.c18552/1/3800
PB.2582_0_path0	3	1-2k.c24721/1/1261;2-3k.c5374/9/2142;2-3k.c15348/1/1959
PB.3801_0_path1	5	2-3k.c15334/1/1919;2-3k.c11590/1/1908;2-3k.c17264/1/1400;3-6k.c11882/1/3335.1;1-2k.c8565/1/1697
PB.3119_0_path0	2	2-3k.c17425/1/1850;i1_HQ_sample9a8d22|c10721/f1p57/1676
PB.4080_0_path0	3	i2_HQ_sample9a8d22|c4876/f2p11/2278;i1_HQ_sample9a8d22|c23740/f1p14/1870.1;i1_HQ_sample9a8d22|c44896/f1p13/1942
PB.2799_0_path0	5	i1_LQ_sample9a8d22|c19436/f1p9/1931;2-3k.c23884/1/1767;2-3k.c8616/1/1883;2-3k.c15635/1/1811;2-3k.c17585/3/1919
PB.1233_0_path0	3	3-6k.c9759/2/3251;3-6k.c4689/1/3304;3-6k.c6335/1/3245
PB.1958_0_path0	7	i1_HQ_sample9a8d22|c41150/f1p9/1870;2-3k.c14215/1/2005;2-3k.c26923/1/2128;2-3k.c5132/1/2235;i1_HQ_sample9a8d22|c41526/f1p9/1833;i2_LQ_sample9a8d22|c9336/f1p9/2295;2-3k.c21788/6/2339
PB.2427_0_path1	3	3-6k.c12703/1/3165.1;1-2k.c16475/1/1573;2-3k.c5379/1/2019
PB.1456_0_path0	3	3-6k.c12818/1/3237;3-6k.c28882/1/6220;i3_LQ_sample9a8d22|c5598/f1p2/3284
PB.658_0_path0	3	3-6k.c21567/1/3780;3-6k.c16812/1/3695;3-6k.c20101/1/3807
PB.239_0_path0	4	i4_LQ_sample9a8d22|c1352/f1p11/4262;3-6k.c9047/3/3831;3-6k.c7911/1/4420;3-6k.c19005/1/4313
PB.3342_0_path0	5	1-2k.c29166/1/1353;1-2k.c3384/3/1805;1-2k.c25216/1/1724;i1_HQ_sample9a8d22|c18984/f2p8/1723;i1_HQ_sample9a8d22|c29356/f1p8/1739
PB.6077_0_path0	2	2-3k.c17939/1/677;2-3k.c16041/1/596
PB.3434_0_path0	2	3-6k.c3032/1/2730.1;i2_LQ_sample9a8d22|c6015/f1p3/2254.1
PB.3478_0_path0	2	i1_HQ_sample9a8d22|c2450/f12p69/1735;i1_HQ_sample9a8d22|c20906/f1p68/1702
PB.607_0_path0	2	3-6k.c5827/1/4158;3-6k.c30687/1/3887
PB.5028_0_path0	2	1-2k.c19659/2/1524;1-2k.c17438/3/1294
PB.164_0_path0	2	3-6k.c19786/1/4336;3-6k.c19670/2/4587
PB.3013_0_path0	3	2-3k.c3156/22/1886;1-2k.c31544/1/1137;i1_HQ_sample9a8d22|c17996/f8p57/1849
PB.5936_0_path0	2	i1_HQ_sample9a8d22|c28863/f1p2/1641.1;1-2k.c10274/1/1488.1
PB.4816_0_path0	2	1-2k.c29137/1/1785;1-2k.c28723/1/1304
PB.4985_0_path0	2	1-2k.c24077/1/1303;3-6k.c5732/2/2470
PB.6134_0_path0	2	1-2k.c7752/8/1399;1-2k.c4363/1/1844.2
PB.432_0_path0	2	3-6k.c3648/1/4346;3-6k.c13000/1/4055
PB.2715_0_path0	2	1-2k.c20961/1/1945;2-3k.c26118/1/1942
PB.1624_0_path0	2	i2_LQ_sample9a8d22|c4563/f1p3/3097;3-6k.c1251/3/3234
PB.2064_0_path0	2	i2_LQ_sample9a8d22|c6373/f1p4/2104;i2_LQ_sample9a8d22|c18621/f1p4/2277
PB.1436_0_path0	3	3-6k.c10310/1/3197;3-6k.c2707/1/3086;i3_LQ_sample9a8d22|c3168/f1p40/3612
PB.4569_0_path0	3	1-2k.c10293/1/1178.1;1-2k.c26953/1/1378;2-3k.c11085/3/1679
PB.4172_1958_path0	2	3-6k.c21637/1/5495;3-6k.c14286/2/5364
PB.4159_0_path0	2	i1_LQ_sample9a8d22|c41379/f1p115/1491;i2_LQ_sample9a8d22|c10979/f1p163/2576
PB.6156_0_path0	2	3-6k.c19170/1/3008.1;1-2k.c21059/1/1662
PB.2866_0_path0	2	i1_HQ_sample9a8d22|c23331/f1p4/1891;i1_HQ_sample9a8d22|c46997/f1p2/1643
PB.3226_0_path0	2	2-3k.c15040/1/1747;2-3k.c12492/1/1931
PB.3930_0_path0	2	1-2k.c24897/1/1541;1-2k.c10825/1/1571
PB.5136_0_path0	2	1-2k.c14178/1/1364;i1_LQ_sample9a8d22|c22288/f1p1/1758
PB.1034_0_path0	3	3-6k.c18437/1/3201;3-6k.c14419/2/3447;3-6k.c16726/1/3326
PB.6229_0_path0	4	3-6k.c4946/1/6114;3-6k.c14877/1/5872;1-2k.c30661/1/1277;3-6k.c23661/1/4707
PB.3655_0_path0	2	1-2k.c10511/1/1656;2-3k.c13666/5/1839
PB.61_0_path0	6	3-6k.c7250/1/4871;3-6k.c14952/1/4619;1-2k.c10231/1/1336;1-2k.c14615/1/1644;3-6k.c2616/2/4961;3-6k.c6963/1/4841
PB.2797_0_path2	9	2-3k.c13429/1/1789;i1_HQ_sample9a8d22|c22832/f1p55/1846;2-3k.c12211/2/1907;i2_LQ_sample9a8d22|c10884/f1p54/2142;3-6k.c6488/1/3242.1;2-3k.c7858/1/1831;i1_HQ_sample9a8d22|c20663/f1p47/1835;2-3k.c3461/1/1839;2-3k.c20014/1/1718
PB.5068_0_path0	2	i1_HQ_sample9a8d22|c15631/f40p67/1260;i1_HQ_sample9a8d22|c40293/f1p51/1211
PB.3887_0_path0	3	2-3k.c19765/1/1702;1-2k.c2497/33/1599;1-2k.c14994/1/1103
PB.915_0_path2	3	3-6k.c26134/1/3566;3-6k.c30920/5/3763;3-6k.c27326/1/3155
PB.3903_0_path1	4	1-2k.c1796/91/1590;1-2k.c29174/1/1483;1-2k.c14738/1/1486;1-2k.c14661/1/1373
PB.4919_0_path0	2	1-2k.c27904/1/1183;1-2k.c11273/7/1274
PB.4550_0_path0	3	1-2k.c22553/1/1341;1-2k.c24284/1/1363;2-3k.c5588/1/1794
PB.5824_0_path0	2	1-2k.c26880/1/813;2-3k.c18033/1/841
PB.1388_0_path0	2	3-6k.c14826/1/3231;i2_LQ_sample9a8d22|c4035/f1p22/2907
PB.3397_0_path0	2	1-2k.c16159/3/1747;2-3k.c22648/1/1937
PB.3006_0_path0	5	2-3k.c13857/1/1767;i1_LQ_sample9a8d22|c47030/f1p27/1915;1-2k.c18998/1/1743;1-2k.c15165/2/1655;2-3k.c18912/1/1833
PB.2503_0_path0	3	3-6k.c15930/1/4371;2-3k.c15126/1/1983;3-6k.c16035/1/5439.1
PB.3437_0_path1	6	1-2k.c27647/1/1692;2-3k.c2505/64/1804;1-2k.c14281/1/1237;1-2k.c10809/2/1659;1-2k.c24761/1/1719;1-2k.c4076/1/1209
PB.765_0_path0	3	3-6k.c16059/1/3701;i3_HQ_sample9a8d22|c1001/f2p23/3986;3-6k.c16326/1/5409
PB.564_0_path0	2	3-6k.c15941/1/3864;3-6k.c15106/1/3914
PB.2713_0_path0	2	3-6k.c8060/1/3723.1;3-6k.c2325/1/3972.1
PB.353_0_path0	5	3-6k.c28296/1/3349;3-6k.c30124/1/4092;3-6k.c4952/1/4221;3-6k.c9196/1/4101;3-6k.c15629/1/4087
PB.0_0_path0	2	3-6k.c16941/1/5310;3-6k.c8155/1/5227
PB.1217_0_path0	3	3-6k.c22505/2/3371.1;3-6k.c20871/1/3403;3-6k.c4092/1/3298
PB.1018_0_path1	4	3-6k.c23707/1/3559;3-6k.c5202/1/3579;1-2k.c17405/3/1498;3-6k.c12658/1/3001
PB.1054_5_path0	2	3-6k.c1221/5/3783;3-6k.c11211/1/3494
PB.5061_0_path0	2	1-2k.c31725/1/1218;2-3k.c23346/1/2048
PB.3816_0_path0	3	2-3k.c13676/1/1736;2-3k.c12867/3/1647;1-2k.c15438/1/1595
PB.5800_0_path0	3	3-6k.c3526/1/4200;2-3k.c19183/1/863;i2_HQ_sample9a8d22|c6115/f2p7/2375
PB.3058_0_path0	3	2-3k.c5993/1/1866;i2_HQ_sample9a8d22|c1228/f7p13/2080;2-3k.c23267/1/1642
PB.1331_0_path0	4	i2_LQ_sample9a8d22|c12169/f1p20/3147;1-2k.c23042/1/1455;i13_LQ_sample9a8d22|c5/f1p19/14340.5;3-6k.c899/14/3240
PB.644_0_path0	2	3-6k.c10369/1/3711;3-6k.c19825/2/4318
PB.2698_0_path1	3	2-3k.c8028/3/2008;i1_LQ_sample9a8d22|c5544/f1p1/1968;1-2k.c25307/1/1611
PB.2378_0_path0	2	i2_HQ_sample9a8d22|c9888/f2p4/2159;3-6k.c4816/1/3300.1
PB.2247_0_path0	4	2-3k.c26908/1/1812;i2_LQ_sample9a8d22|c5993/f1p6/2103;i2_LQ_sample9a8d22|c14295/f1p7/2072;i2_LQ_sample9a8d22|c8860/f1p6/2055
PB.489_0_path0	8	3-6k.c30017/1/3337;3-6k.c15089/2/4065;i3_LQ_sample9a8d22|c5416/f1p16/3775;3-6k.c16660/1/3208;i3_LQ_sample9a8d22|c1905/f1p16/4011;3-6k.c12029/2/3932;3-6k.c20695/1/4046;3-6k.c24181/1/3830
PB.953_0_path1	2	i3_HQ_sample9a8d22|c641/f6p12/3458;3-6k.c7358/1/3684
PB.2025_0_path0	2	i2_HQ_sample9a8d22|c2263/f2p5/2301;i2_LQ_sample9a8d22|c7230/f1p5/2097
PB.3036_0_path0	4	1-2k.c5396/1/1504;1-2k.c16484/1/1601;2-3k.c20029/1/1996;2-3k.c15354/1/1898
PB.6258_0_path0	2	i2_LQ_sample9a8d22|c8364/f1p1/2294;3-6k.c2112/1/5419
PB.4102_0_path0	4	1-2k.c2052/62/1583;1-2k.c29091/1/1302;i1_LQ_sample9a8d22|c23769/f2p6/1558;1-2k.c4734/1/1332
PB.3324_0_path0	2	3-6k.c29642/1/3773;2-3k.c13062/1/1760
PB.1487_0_path0	2	3-6k.c18408/1/3226;i2_LQ_sample9a8d22|c13101/f1p1/2809
PB.3985_0_path1	7	1-2k.c14966/4/1512;1-2k.c8490/1/1407;3-6k.c2081/3/1566;1-2k.c4084/8/1412;1-2k.c28027/1/1505;i10_LQ_sample9a8d22|c24/f1p60/10403.1;1-2k.c23353/1/1494
PB.6211_0_path0	2	2-3k.c26952/1/2265.2;1-2k.c12962/1/1267.2
PB.54_0_path1	9	3-6k.c2978/1/3695;2-3k.c19555/1/1785;3-6k.c16870/1/4301;3-6k.c15408/1/3683;3-6k.c27549/1/4290;3-6k.c14623/1/4283;3-6k.c23265/1/4967;3-6k.c28481/1/3806;3-6k.c28079/1/3673
PB.426_0_path0	2	i3_LQ_sample9a8d22|c3086/f1p21/3590.1;3-6k.c8996/1/3072.1
PB.4859_0_path0	2	1-2k.c6673/1/1219;1-2k.c18161/3/1303
PB.3187_0_path0	3	i1_HQ_sample9a8d22|c5287/f1p1/1807;2-3k.c5777/1/1824;2-3k.c20925/1/1753
PB.545_0_path0	7	3-6k.c17370/1/3736;3-6k.c3598/4/3897;2-3k.c26345/1/1831;3-6k.c28370/1/3426;3-6k.c4244/1/3743;3-6k.c13817/2/3806;1-2k.c5409/1/1628
PB.537_0_path0	2	3-6k.c20614/2/4043;i4_LQ_sample9a8d22|c2088/f1p4/4116.1
PB.5654_0_path0	2	2-3k.c22922/1/1769.1;3-6k.c28442/1/3468
PB.3285_0_path0	2	3-6k.c2330/1/2385;1-2k.c14168/1/1759
PB.1484_0_path0	3	i3_LQ_sample9a8d22|c6878/f1p2/3294;3-6k.c20046/1/3159.1;3-6k.c31200/4/3361
PB.815_0_path0	5	2-3k.c18746/1/2069;3-6k.c9971/1/3553;3-6k.c2037/3/3500;3-6k.c29249/1/3608;3-6k.c22070/1/3709.1
PB.5910_0_path0	2	1-2k.c28258/1/1208.1;1-2k.c32249/1/1152.1
PB.1866_0_path0	2	3-6k.c10843/1/3068.1;i2_LQ_sample9a8d22|c12507/f1p5/2832
PB.216_0_path0	2	3-6k.c26145/1/4396;3-6k.c2718/1/4452
PB.3030_0_path1	2	2-3k.c11009/7/1838;i1_HQ_sample9a8d22|c18085/f6p11/1863
PB.2730_0_path0	3	2-3k.c16329/1/1911;1-2k.c11482/1/1499;2-3k.c19954/1/1811
PB.3533_0_path0	3	2-3k.c26192/1/1721.1;2-3k.c6105/1/2271.1;3-6k.c15767/1/3190.1
PB.4974_0_path0	2	1-2k.c10510/3/1253;1-2k.c32404/1/1347
PB.3494_0_path0	4	3-6k.c30617/1/2799;2-3k.c27438/1/1865;1-2k.c6335/1/1192;2-3k.c6156/1/1672
PB.1367_0_path0	2	3-6k.c9066/1/3868;3-6k.c24951/1/3365
PB.1187_0_path0	2	3-6k.c10497/1/3663.1;3-6k.c22052/1/3596
PB.256_0_path0	4	3-6k.c6160/1/3294;2-3k.c23839/1/1926;3-6k.c24614/2/4302;3-6k.c8214/2/5282
PB.4990_0_path0	2	3-6k.c11035/1/3257.1;i1_HQ_sample9a8d22|c29064/f1p2/1601
PB.270_0_path2	5	3-6k.c10904/1/2568;1-2k.c4519/1/1387;i4_LQ_sample9a8d22|c1796/f1p17/4461.1;3-6k.c24896/1/4358;3-6k.c12637/1/3685
PB.873_0_path0	2	3-6k.c21688/1/3736;i3_LQ_sample9a8d22|c1582/f1p3/3743
PB.5052_0_path0	2	1-2k.c2379/17/1581;1-2k.c11203/1/1235
PB.3552_0_path0	2	3-6k.c6402/5/5163;2-3k.c24016/1/1685
PB.4172_13_path0	2	3-6k.c27957/1/3594;3-6k.c25042/1/3540.1
PB.4172_438_path0	3	3-6k.c20109/1/3237;3-6k.c19809/1/3395.1;i2_LQ_sample9a8d22|c12668/f1p7/3108
PB.886_6_path0	2	i4_LQ_sample9a8d22|c1904/f1p10/4141;3-6k.c8733/3/4137
PB.3724_0_path1	3	3-6k.c20202/1/3349.1;3-6k.c20202/1/3349.2;i3_LQ_sample9a8d22|c5822/f1p25/3364.1
PB.3788_0_path0	2	1-2k.c11172/3/1620;3-6k.c14473/2/2488
PB.780_0_path0	3	3-6k.c10262/1/3517;3-6k.c7986/3/3431;3-6k.c1157/10/3659
PB.5675_0_path1	3	i1_LQ_sample9a8d22|c28078/f1p14/1910;3-6k.c10899/1/3371.2;i1_LQ_sample9a8d22|c41496/f1p20/1861
PB.5731_0_path0	2	i1_LQ_sample9a8d22|c46014/f1p3/1846;i2_HQ_sample9a8d22|c2032/f2p3/2301
PB.5390_0_path0	2	3-6k.c7280/5/3687;1-2k.c12019/1/1259
PB.3245_0_path1	2	2-3k.c3610/2/1939;2-3k.c16560/1/1864
PB.2807_0_path0	3	2-3k.c19571/1/1900;3-6k.c30398/1/2250;1-2k.c20835/1/1416
PB.3255_0_path0	2	2-3k.c15510/1/1789;2-3k.c19893/1/1702
PB.191_0_path0	2	3-6k.c15455/1/4368;3-6k.c15130/1/4494
PB.5112_0_path0	2	i1_HQ_sample9a8d22|c32926/f1p1/1044;i1_LQ_sample9a8d22|c8587/f1p1/1134
PB.1980_0_path1	3	2-3k.c11549/1/1935;2-3k.c11259/1/2331;i2_HQ_sample9a8d22|c1799/f3p6/2454
PB.423_0_path0	9	3-6k.c14442/2/3778;3-6k.c8484/1/4180;3-6k.c13322/2/3843;3-6k.c11940/1/3698.1;3-6k.c23942/1/4059;3-6k.c6692/1/3663;3-6k.c26703/1/3321;3-6k.c18042/1/3616;3-6k.c16256/1/3678
PB.684_0_path0	5	3-6k.c16289/2/3627;3-6k.c3805/1/3552;3-6k.c23364/1/3654;3-6k.c27224/1/3766;2-3k.c15073/1/1799
PB.3770_0_path0	2	2-3k.c3352/4/1809;2-3k.c13850/1/1846.1
PB.4172_1257_path0	2	i6_LQ_sample9a8d22|c89/f1p5/6389.1;i1_LQ_sample9a8d22|c38327/f1p2/1874
PB.1274_0_path0	2	i3_LQ_sample9a8d22|c5809/f1p3/3083;3-6k.c10218/1/3285
PB.4383_0_path1	2	1-2k.c21071/1/1328;1-2k.c16577/1/1454
PB.5490_0_path0	2	1-2k.c18217/1/1383;1-2k.c15800/1/1391
PB.2825_0_path0	2	2-3k.c4183/1/1753;2-3k.c10938/4/1891
PB.1860_0_path0	2	3-6k.c25575/1/2507;3-6k.c30668/1/3142
PB.1167_0_path0	2	3-6k.c20162/1/3340;3-6k.c26859/1/3224
PB.1317_0_path0	3	3-6k.c2468/3/3412;3-6k.c4028/1/3469;3-6k.c21619/1/3277
PB.614_0_path0	2	i3_LQ_sample9a8d22|c1497/f1p11/3829;3-6k.c6348/1/3852
PB.6200_0_path0	2	3-6k.c23997/1/3991.1;3-6k.c24798/1/2579
PB.2771_0_path1	3	i1_HQ_sample9a8d22|c2618/f13p21/1708;2-3k.c4248/2/1913;2-3k.c11249/1/1931
PB.5091_0_path0	2	i9_LQ_sample9a8d22|c68/f1p4/9117.1;i3_LQ_sample9a8d22|c7210/f1p51/3466.2
PB.1854_0_path0	2	3-6k.c5470/1/3034.1;i2_LQ_sample9a8d22|c12704/f1p1/2939
PB.1535_0_path7	6	3-6k.c15602/1/4150;3-6k.c17662/1/3105;1-2k.c19914/1/1698;3-6k.c26182/1/3136;3-6k.c5647/2/3152;3-6k.c29274/1/3065
PB.4741_0_path0	2	i2_LQ_sample9a8d22|c14126/f1p2/2112;1-2k.c32123/1/1336
PB.4592_0_path0	4	2-3k.c5824/1/2177;2-3k.c26618/1/1768.1;1-2k.c25320/1/1383;1-2k.c8039/3/1344
PB.883_0_path0	3	3-6k.c24144/1/3603;3-6k.c22049/1/3352;3-6k.c1006/6/3638
PB.2599_0_path0	2	3-6k.c12633/1/3955;2-3k.c27281/1/1934
PB.4512_0_path0	3	3-6k.c28503/1/2414;1-2k.c25233/1/1389;3-6k.c1073/1/3186
PB.4127_0_path0	5	1-2k.c18512/1/1362;1-2k.c13239/1/1520;1-2k.c24523/1/1346;1-2k.c33324/14/1460;1-2k.c6161/1/1309
PB.997_0_path0	3	3-6k.c9783/1/3754;3-6k.c19462/1/3632;3-6k.c20431/1/3302
PB.3382_0_path0	2	2-3k.c2697/25/1932;2-3k.c24314/1/1861
PB.5059_0_path0	2	1-2k.c9851/1/1843.1;2-3k.c2906/18/1866
PB.3862_0_path0	3	i3_LQ_sample9a8d22|c7744/f1p47/2794.2;i3_LQ_sample9a8d22|c1156/f1p35/3241;i4_LQ_sample9a8d22|c1160/f1p35/4714.1
PB.4773_0_path2	4	1-2k.c19570/1/1429;2-3k.c8056/3/1446;1-2k.c12402/1/1280;1-2k.c23975/1/1296
PB.4690_0_path0	3	3-6k.c17681/1/4138;1-2k.c25263/1/1330;3-6k.c23777/1/3238
PB.957_0_path0	2	3-6k.c20818/1/4959;3-6k.c17389/2/4177.1
PB.1799_0_path0	2	3-6k.c12492/1/2650;i2_HQ_sample9a8d22|c9039/f2p3/2323
PB.2879_0_path0	2	3-6k.c4171/2/2954;2-3k.c3380/6/1889
PB.2143_0_path0	3	3-6k.c20708/1/2417.1;3-6k.c14252/2/2975.1;i2_LQ_sample9a8d22|c15042/f1p2/2051
PB.2298_2_path0	3	3-6k.c17236/1/3785;2-3k.c5382/1/2071;3-6k.c9236/1/5394
PB.1060_0_path0	2	3-6k.c7914/2/3988;3-6k.c6258/1/3865.1
PB.125_0_path0	3	3-6k.c21433/1/4553;3-6k.c25885/1/4516;3-6k.c24636/2/4723
PB.4275_0_path0	2	i1_HQ_sample9a8d22|c24554/f1p2/1630;1-2k.c4350/2/1500
PB.2290_0_path0	2	3-6k.c19097/1/4054;3-6k.c25562/1/4700
PB.1541_0_path1	2	i10_LQ_sample9a8d22|c34/f1p17/9167.1;i3_HQ_sample9a8d22|c815/f2p7/3530
PB.711_0_path0	6	3-6k.c12273/1/3546;3-6k.c18357/1/3661;3-6k.c25769/1/3806;3-6k.c11569/3/3713;2-3k.c19918/1/1957;3-6k.c21269/2/3651
PB.5070_0_path0	2	1-2k.c24666/1/1817.1;3-6k.c16946/1/5052
PB.3717_0_path0	3	2-3k.c3132/10/2071;1-2k.c32385/1/1646;1-2k.c22950/1/1452
PB.2236_0_path0	3	2-3k.c21269/1/2137;3-6k.c14508/3/4270.1;i2_HQ_sample9a8d22|c15320/f6p10/2325
PB.930_0_path0	2	3-6k.c13214/1/3551;3-6k.c1181/6/3598
PB.3742_0_path0	3	1-2k.c6521/1/1186;2-3k.c15232/1/1741;i2_LQ_sample9a8d22|c7096/f1p24/1858
PB.2076_0_path1	3	2-3k.c19695/1/2097;2-3k.c24310/1/2286;i3_LQ_sample9a8d22|c4010/f1p7/3226.1
PB.3952_0_path0	2	3-6k.c8460/1/2501;1-2k.c28038/1/1569
PB.1611_0_path0	2	3-6k.c30632/1/3191;3-6k.c12243/1/3079
PB.1688_0_path0	2	3-6k.c16470/1/3688.1;3-6k.c13449/1/4190.1
PB.177_0_path0	2	3-6k.c11562/3/4901;3-6k.c10496/1/4472
PB.3045_0_path0	2	3-6k.c4183/2/3428.1;2-3k.c6136/1/1829
PB.5504_0_path0	2	1-2k.c5452/1/1408.1;i1_HQ_sample9a8d22|c12853/f2p5/1410
PB.3710_0_path0	4	1-2k.c26349/2/1816;2-3k.c3187/11/1881;1-2k.c15853/1/1670;2-3k.c15746/1/1721
PB.599_0_path0	3	3-6k.c10655/2/3753;3-6k.c29359/1/4546.1;3-6k.c16072/1/3698
PB.5648_0_path0	3	1-2k.c19047/1/982;i0_HQ_sample9a8d22|c33050/f2p3/965;i0_HQ_sample9a8d22|c20767/f3p4/974
PB.4808_0_path0	2	1-2k.c23354/1/1341;2-3k.c14831/4/1837
PB.5725_0_path1	2	i0_LQ_sample9a8d22|c2830/f1p8/918;i1_LQ_sample9a8d22|c14962/f1p8/1065
PB.3569_0_path0	2	2-3k.c24242/1/1703;3-6k.c15058/1/3866
PB.19_0_path0	2	3-6k.c21178/1/4594;3-6k.c20009/1/5226
PB.662_0_path0	3	3-6k.c2734/1/2738.1;3-6k.c8218/1/3867;3-6k.c2915/1/3789
PB.680_0_path0	4	3-6k.c29564/1/3747;3-6k.c8255/1/3601;3-6k.c1445/3/3728;3-6k.c10215/2/3353
PB.1629_0_path0	2	3-6k.c23010/1/3113;3-6k.c30240/1/3344
PB.4870_0_path0	2	3-6k.c26008/1/3216.2;2-3k.c22517/1/1919.1
PB.1902_0_path0	3	2-3k.c3564/6/2415;2-3k.c13626/1/2425;2-3k.c9468/1/2347
PB.2746_0_path0	2	2-3k.c23851/1/2019;2-3k.c17920/2/1960
PB.2984_0_path0	3	1-2k.c18723/1/1577;i1_HQ_sample9a8d22|c19979/f1p5/2001;3-6k.c21179/1/1897
PB.2265_0_path0	2	2-3k.c13563/1/2147;2-3k.c16756/1/2124
PB.5859_0_path0	2	i1_HQ_sample9a8d22|c27361/f1p9/1712;2-3k.c15634/1/851
PB.6243_0_path0	3	3-6k.c16912/1/4711;3-6k.c29186/1/4278;3-6k.c19561/1/5433
PB.4956_0_path0	2	1-2k.c33213/5/1271;1-2k.c6571/1/1218
PB.996_0_path0	2	3-6k.c10636/2/3612;3-6k.c27069/1/3647
PB.1681_0_path0	3	3-6k.c4458/1/2873;2-3k.c4830/1/1994;3-6k.c4830/8/3022
PB.5284_0_path0	2	2-3k.c13016/1/1756;1-2k.c10879/1/1149
PB.5625_3_path1	2	3-6k.c26154/1/4153.1;3-6k.c25546/1/4720
PB.5287_0_path0	2	2-3k.c10995/3/1961;1-2k.c17017/1/1156
PB.4794_0_path0	4	i1_LQ_sample9a8d22|c54342/f1p2/1067;i1_LQ_sample9a8d22|c9160/f1p5/1403.1;i1_HQ_sample9a8d22|c45440/f1p10/1323;i2_LQ_sample9a8d22|c4535/f1p86/2835.1
PB.3644_0_path0	4	1-2k.c31368/1/1564;1-2k.c30356/27/1661;2-3k.c20289/1/1856.1;1-2k.c24611/2/1525
PB.4511_0_path0	2	1-2k.c5215/1/1407;2-3k.c12758/1/2250.1
PB.4312_0_path0	2	1-2k.c31572/1/1455;1-2k.c30747/1/1463
PB.2669_0_path0	4	1-2k.c28618/1/1740;2-3k.c6174/10/2042;2-3k.c3738/1/1902;2-3k.c19702/1/1934
PB.5870_0_path0	2	i0_LQ_sample9a8d22|c18385/f1p21/795;i2_LQ_sample9a8d22|c8439/f1p64/2378.2
PB.2699_0_path1	5	2-3k.c8576/1/1928;1-2k.c19868/1/1593;i1_LQ_sample9a8d22|c21459/f1p23/1914;i4_LQ_sample9a8d22|c2030/f1p25/4651.1;2-3k.c17314/1/1805
PB.6021_0_path0	2	3-6k.c25893/1/3041.2;3-6k.c5519/1/3084
PB.4538_0_path0	2	1-2k.c29506/1/1398;2-3k.c5578/2/1886
PB.5512_0_path0	3	i1_LQ_sample9a8d22|c9823/f1p27/1186;1-2k.c2684/8/1059;1-2k.c28316/1/1498
PB.375_7_path0	2	3-6k.c4027/1/3338.1;3-6k.c30053/1/4521.1
PB.2248_0_path0	3	3-6k.c5070/1/2509;2-3k.c13113/1/1593;2-3k.c5242/4/2108
PB.3971_0_path0	2	2-3k.c17274/1/1649;3-6k.c4440/6/3518
PB.6113_0_path0	2	i1_HQ_sample9a8d22|c45399/f1p6/1191;i0_LQ_sample9a8d22|c18230/f1p5/568
PB.6118_0_path0	2	2-3k.c5378/1/1800;i2_LQ_sample9a8d22|c9238/f1p3/2797
PB.4743_0_path0	2	3-6k.c11420/1/2385.1;3-6k.c4136/3/3221.1
PB.672_0_path0	2	3-6k.c22754/2/3632;3-6k.c21591/1/3836
PB.3609_0_path0	2	1-2k.c2317/10/1714;1-2k.c8449/1/1491
PB.770_0_path0	3	3-6k.c10660/1/3686;3-6k.c2012/4/3619;3-6k.c4848/1/3783
PB.4003_0_path0	2	1-2k.c11136/1/1548;1-2k.c3005/6/1456
PB.5925_0_path0	2	1-2k.c31364/1/1473.1;3-6k.c22697/1/3362
PB.4172_2163_path0	2	3-6k.c16985/1/3132.1;3-6k.c27926/1/4112.1
PB.6170_0_path0	2	2-3k.c15120/1/2114;1-2k.c10014/1/1299.1
PB.6085_0_path0	2	2-3k.c5882/1/1793.1;3-6k.c24779/1/3144.2
PB.4619_0_path1	2	1-2k.c14218/1/1423;i1_HQ_sample9a8d22|c9790/f1p3/1467
PB.808_0_path0	2	3-6k.c699/18/3600;3-6k.c29938/1/3630
PB.1120_0_path0	3	3-6k.c3967/4/3400;3-6k.c28344/1/3305;3-6k.c1753/5/3391
PB.1343_0_path0	2	i2_LQ_sample9a8d22|c4264/f1p3/3000;3-6k.c800/14/3235
PB.434_0_path0	2	3-6k.c17453/1/4038;3-6k.c867/5/4103
PB.4454_0_path0	2	i1_LQ_sample9a8d22|c19283/f1p2/1604;1-2k.c6520/1/1432
PB.318_0_path0	2	3-6k.c29328/1/4250;3-6k.c3042/2/4000
PB.2173_0_path0	2	i2_HQ_sample9a8d22|c1959/f2p5/2206;i2_LQ_sample9a8d22|c6481/f1p5/2288
PB.3837_0_path0	4	2-3k.c5575/1/1889;1-2k.c19190/1/1511;1-2k.c2901/32/1604;1-2k.c32263/1/1337
PB.4088_0_path0	2	1-2k.c24004/1/1398;1-2k.c19627/1/1721
PB.1534_0_path0	2	3-6k.c26098/1/3357;3-6k.c22549/1/3092
PB.27_0_path2	6	3-6k.c15397/1/4515;3-6k.c7506/1/4201;i3_LQ_sample9a8d22|c5738/f1p39/4593;i4_LQ_sample9a8d22|c867/f1p38/4928;3-6k.c25212/1/4745;i4_LQ_sample9a8d22|c1557/f1p39/5164
PB.2426_0_path0	8	2-3k.c15226/1/2020;3-6k.c23664/1/3768;i1_LQ_sample9a8d22|c26457/f1p9/1798.1;i1_LQ_sample9a8d22|c30053/f1p9/1754;i2_HQ_sample9a8d22|c1559/f4p9/2462;2-3k.c20437/1/1892;3-6k.c11758/1/3631;3-6k.c14472/3/3918
PB.5434_0_path0	2	3-6k.c11097/1/3103.2;2-3k.c3797/1/1975.1
PB.55_0_path0	3	3-6k.c5074/1/5007;3-6k.c14347/2/4723;3-6k.c24734/1/5601
PB.5846_0_path0	2	1-2k.c4159/2/1290;3-6k.c19337/1/4216
PB.3525_0_path0	2	2-3k.c19624/1/1699;2-3k.c7300/8/1923
PB.4057_0_path0	2	2-3k.c9539/1/1556;3-6k.c29006/1/5144
PB.6261_0_path0	2	1-2k.c20457/1/1867;3-6k.c12373/1/3450.1
PB.3385_0_path0	4	3-6k.c22467/1/6398;3-6k.c14883/1/3261;3-6k.c28191/1/5303;2-3k.c3498/1/1736
PB.2485_0_path0	2	i1_LQ_sample9a8d22|c23388/f1p4/2350;3-6k.c7539/1/3430.1
PB.3639_0_path0	7	2-3k.c16478/1/1864;1-2k.c16337/1/1226;1-2k.c3337/20/1381;1-2k.c16365/1/1146;1-2k.c26929/1/1289;1-2k.c15115/3/1661;1-2k.c19579/1/1219
PB.2579_0_path0	2	2-3k.c22413/1/1953;2-3k.c7413/1/1963
PB.3471_0_path0	5	i1_HQ_sample9a8d22|c21944/f1p5/1990;1-2k.c24325/1/1663.2;2-3k.c7434/1/1732;2-3k.c18836/1/2235;1-2k.c32301/1/1675
PB.5626_0_path0	2	3-6k.c20351/1/3080.1;3-6k.c9082/1/3016.1
PB.1967_0_path0	4	3-6k.c11163/1/2496;2-3k.c7202/1/1560;2-3k.c23732/1/2353;1-2k.c11758/5/1739
PB.2554_0_path0	2	3-6k.c30504/1/5380.1;3-6k.c29093/1/4530.2
PB.4205_0_path0	2	1-2k.c16376/2/1597;2-3k.c11202/1/1372
PB.3281_0_path0	2	1-2k.c3874/2/1765;i2_LQ_sample9a8d22|c9736/f1p4/2544
PB.2387_0_path0	2	2-3k.c19424/1/1978;2-3k.c17414/2/2092
PB.2681_0_path0	2	i2_LQ_sample9a8d22|c17282/f1p2/2045;i1_LQ_sample9a8d22|c42151/f1p2/1937
PB.4098_0_path0	2	1-2k.c2889/4/1526;2-3k.c25949/1/1448
PB.1382_0_path0	2	3-6k.c14268/7/3324;i4_LQ_sample9a8d22|c848/f1p9/4636
PB.3011_0_path0	3	2-3k.c15903/1/2008.1;2-3k.c2904/4/2115;2-3k.c16049/1/1815
PB.2815_0_path0	3	3-6k.c23551/1/3430.1;i1_HQ_sample9a8d22|c24327/f1p1/1758;1-2k.c32067/1/1910
PB.2847_0_path0	8	2-3k.c19289/1/1838;2-3k.c3646/1/1804;2-3k.c21241/1/1722;1-2k.c31443/1/1716;2-3k.c4818/14/1879;2-3k.c15538/1/1806;i1_LQ_sample9a8d22|c30043/f1p1/1731;2-3k.c13251/2/1902
PB.3634_0_path0	2	1-2k.c2556/11/1704;i1_HQ_sample9a8d22|c44490/f1p1/1649
PB.3542_0_path0	2	i2_HQ_sample9a8d22|c2166/f2p58/2338;2-3k.c9083/1/1695
PB.199_17_path0	3	3-6k.c27046/1/3986;2-3k.c27189/1/1975;3-6k.c16142/1/4650
PB.2759_0_path0	2	i1_HQ_sample9a8d22|c40788/f1p3/1913;i2_LQ_sample9a8d22|c6233/f1p3/2182
PB.2235_0_path0	3	3-6k.c1107/3/2100;i2_LQ_sample9a8d22|c8960/f1p32/2099;2-3k.c20237/1/2119
PB.3964_0_path0	3	3-6k.c9162/1/3055;1-2k.c10083/1/1555;3-6k.c4410/1/4720.1
PB.4517_0_path0	2	3-6k.c25747/1/4897;1-2k.c24911/1/1422
PB.4326_0_path0	5	2-3k.c27022/1/1818.1;1-2k.c6851/5/1412;1-2k.c16567/1/1275;1-2k.c23429/1/1480;2-3k.c20774/1/1579
PB.3666_0_path0	2	i1_LQ_sample9a8d22|c26250/f1p1/1885;2-3k.c5864/2/1751
PB.6242_3_path1	2	3-6k.c5065/1/4500;3-6k.c22634/1/3400.1
PB.3763_0_path0	2	i1_HQ_sample9a8d22|c21341/f1p2/1705;1-2k.c16893/1/1730
PB.3284_0_path1	5	2-3k.c26994/1/1732;2-3k.c13722/1/1873;1-2k.c32208/1/1564;2-3k.c21365/1/1626;1-2k.c21348/1/1709
PB.5175_0_path0	2	i4_LQ_sample9a8d22|c1472/f1p38/4261;i4_LQ_sample9a8d22|c629/f1p38/4851
PB.4486_0_path0	2	1-2k.c20201/1/1673.1;3-6k.c2654/1/2573.1
PB.2511_0_path1	6	1-2k.c27286/1/1225;1-2k.c4513/1/1661;1-2k.c20620/1/1407;2-3k.c16083/1/1883;2-3k.c22418/1/1885;2-3k.c18590/34/2006
PB.812_0_path0	3	3-6k.c2591/1/3731;2-3k.c11267/1/4055;3-6k.c3993/1/3679
PB.1497_5_path0	6	3-6k.c15182/1/3380;3-6k.c2686/1/4855;i3_LQ_sample9a8d22|c2926/f1p5/3099;i3_LQ_sample9a8d22|c6574/f1p5/3456;3-6k.c8028/1/2966;3-6k.c27623/1/4836
PB.1050_1_path0	3	2-3k.c3566/1/1584;1-2k.c18712/1/1557;1-2k.c6070/3/1449
PB.1330_0_path0	3	i2_LQ_sample9a8d22|c8549/f1p7/2690;3-6k.c12828/7/3253;i10_LQ_sample9a8d22|c9/f1p8/10776.1
PB.922_0_path0	2	3-6k.c26387/1/3563;3-6k.c5093/1/3134
PB.2804_0_path1	4	2-3k.c4671/2/1918;2-3k.c14881/2/1882;i1_LQ_sample9a8d22|c46302/f1p2/1820;2-3k.c23465/1/1927
PB.6177_0_path0	2	1-2k.c23966/1/1607.1;1-2k.c27739/1/1403
PB.245_0_path0	2	3-6k.c17850/1/4344;3-6k.c24757/1/4361
PB.1408_0_path0	3	3-6k.c10419/2/3188;3-6k.c4139/1/4434.1;i2_LQ_sample9a8d22|c10312/f1p5/2703
PB.4041_0_path0	3	1-2k.c3120/1/1584;1-2k.c5113/4/1637;2-3k.c16202/2/1617
PB.2874_0_path4	10	1-2k.c21105/1/1681;2-3k.c7398/1/1813;2-3k.c12289/1/1827;2-3k.c9352/1/1858;1-2k.c12656/1/1586;2-3k.c17818/1/1990;2-3k.c17969/1/1885;3-6k.c23928/1/2337;2-3k.c27667/1/2266;2-3k.c27660/1/2255
PB.5347_0_path0	2	1-2k.c6099/2/1127;1-2k.c9681/3/1263
PB.3883_0_path0	2	i2_LQ_sample9a8d22|c4520/f1p18/2792;1-2k.c2045/39/1594
PB.859_0_path0	2	3-6k.c20628/2/3758;3-6k.c16382/1/3579
PB.4037_0_path0	2	2-3k.c15881/1/1538;1-2k.c2893/7/1563
PB.416_0_path0	3	3-6k.c846/18/4188;3-6k.c4113/1/3556;3-6k.c12576/2/4093
PB.2895_0_path0	2	3-6k.c2096/5/4507;2-3k.c13105/1/1898
PB.1496_0_path0	3	3-6k.c601/25/3261;3-6k.c24245/2/3095;2-3k.c16062/1/1750
PB.1859_0_path0	2	2-3k.c11772/2/2473;3-6k.c4802/1/2115
PB.3131_0_path0	2	2-3k.c28160/7/1873;i1_LQ_sample9a8d22|c27198/f1p7/1856
PB.2136_0_path0	2	2-3k.c13354/1/2177;3-6k.c30159/1/2386
PB.3581_0_path0	3	2-3k.c4548/1/1830;2-3k.c16236/1/1761;3-6k.c23056/1/4423
PB.1164_0_path0	6	3-6k.c15142/1/2850;3-6k.c7649/2/3172;3-6k.c10997/1/3371;2-3k.c13955/2/1847;3-6k.c1946/2/3888.1;i2_LQ_sample9a8d22|c4009/f1p66/2936
PB.456_0_path0	4	3-6k.c21046/1/3874;1-2k.c22972/1/1240;3-6k.c5432/1/3496;3-6k.c1782/6/4013
PB.1407_0_path0	4	3-6k.c8492/1/2928;3-6k.c9458/1/3196;2-3k.c3497/3/1824;i2_HQ_sample9a8d22|c2219/f2p4/2970
PB.428_0_path0	2	3-6k.c1371/5/4076;3-6k.c30315/1/4104
PB.4585_0_path0	2	1-2k.c17179/1/1457;2-3k.c3113/8/1719
PB.4591_0_path0	2	1-2k.c19215/1/1506;3-6k.c11043/1/5326
PB.2601_0_path0	2	2-3k.c14209/1/1975;3-6k.c20602/1/2460
PB.1821_0_path0	3	3-6k.c16816/1/3643.1;3-6k.c13663/1/2940.1;3-6k.c15542/1/3764.1
PB.3588_0_path0	4	i2_LQ_sample9a8d22|c7121/f1p8/1925;2-3k.c23845/1/1828.1;2-3k.c23129/1/1762.1;2-3k.c20074/1/1870.1
PB.6023_0_path0	2	3-6k.c9284/1/5611.2;2-3k.c26361/1/2163.1
PB.3059_0_path0	2	2-3k.c24529/1/1887;3-6k.c14724/1/3047.1
PB.4120_0_path0	3	i2_LQ_sample9a8d22|c6399/f1p14/2551.1;1-2k.c12149/1/1283;1-2k.c23386/1/1537
PB.3564_0_path0	4	i1_HQ_sample9a8d22|c2621/f13p24/1799;1-2k.c14977/1/1676;1-2k.c31589/1/1689;1-2k.c16382/1/1562
PB.5291_0_path0	2	1-2k.c19929/1/1200;1-2k.c31260/1/1384
PB.265_0_path0	4	3-6k.c6342/1/4917;3-6k.c7700/1/4375;3-6k.c6619/1/4063;1-2k.c12143/1/1485
PB.872_0_path0	2	3-6k.c6678/1/3418;3-6k.c3824/1/3685
PB.561_4_path0	2	i3_LQ_sample9a8d22|c4063/f1p1/3549;3-6k.c11984/1/4199
PB.3988_0_path0	3	1-2k.c10156/1/1274;3-6k.c6570/1/2780;1-2k.c10548/1/1560
PB.541_0_path0	3	3-6k.c20227/1/3883;2-3k.c12039/1/2380;3-6k.c27344/1/3705
PB.203_0_path0	3	2-3k.c23136/1/2053;3-6k.c14741/1/4818.1;3-6k.c30422/1/4414
PB.5687_0_path1	3	i0_LQ_sample9a8d22|c15347/f1p1/898;1-2k.c17337/3/1312;1-2k.c15982/1/945
PB.5941_0_path0	2	3-6k.c24697/2/4322.3;3-6k.c27998/1/3958.1
PB.2009_0_path0	2	3-6k.c15597/2/2327;i2_HQ_sample9a8d22|c2083/f2p3/2206
PB.3234_0_path1	3	i1_HQ_sample9a8d22|c18492/f5p9/1961;2-3k.c24329/1/1867;1-2k.c30760/1/1579
PB.1117_0_path0	2	3-6k.c25394/1/3395;3-6k.c759/18/3576
PB.3541_0_path0	2	1-2k.c19724/1/1699;3-6k.c24972/1/3098
PB.3545_0_path1	5	1-2k.c16203/1/1419;1-2k.c14590/2/1752;1-2k.c28472/1/1505;i1_LQ_sample9a8d22|c21528/f1p2/1626;1-2k.c29348/1/1385.1
PB.1246_0_path0	2	3-6k.c13436/1/3312;3-6k.c14167/2/3379
PB.5962_0_path0	2	1-2k.c20597/1/1428.1;3-6k.c28366/1/3477.2
PB.1673_0_path1	2	3-6k.c10970/1/3292.1;3-6k.c10311/1/3491.1
PB.5301_0_path0	4	2-3k.c15134/1/1559;2-3k.c13566/1/1799.1;1-2k.c29064/1/1689;2-3k.c3464/1/1783.1
PB.3161_0_path0	3	1-2k.c28865/1/1349.1;i1_LQ_sample9a8d22|c43584/f1p3/1784;i2_LQ_sample9a8d22|c10683/f1p3/2468
PB.5843_0_path0	3	1-2k.c31984/1/3080.1;i2_LQ_sample9a8d22|c14964/f1p9/2073;i0_LQ_sample9a8d22|c16464/f1p1/635
PB.667_0_path0	3	3-6k.c10477/1/3814;3-6k.c23145/5/3664;3-6k.c27013/1/3595
PB.2731_0_path0	3	3-6k.c25136/1/4068.1;1-2k.c32631/1/1557;2-3k.c18962/1/1924
PB.5046_0_path0	3	1-2k.c16226/1/1273;1-2k.c8431/1/1297;1-2k.c28617/1/1250
PB.5886_0_path0	2	1-2k.c27179/1/1727.1;i1_HQ_sample9a8d22|c21415/f1p8/1791
PB.830_0_path0	3	3-6k.c11981/1/3772;3-6k.c1516/2/3369;3-6k.c23500/1/3228
PB.4475_0_path0	2	1-2k.c29299/1/1207;1-2k.c2401/7/1418
PB.48_0_path0	2	3-6k.c27019/1/5187;3-6k.c17456/1/5077
PB.6109_12_path0	2	3-6k.c11848/1/3595;i4_LQ_sample9a8d22|c622/f1p6/4436
PB.139_0_path1	3	3-6k.c11721/1/4197;3-6k.c14615/1/4689;i4_HQ_sample9a8d22|c72/f10p41/4241
PB.2239_0_path0	2	3-6k.c19422/1/3211;2-3k.c12675/1/2176
PB.4172_1013_path0	2	2-3k.c12026/1/1575.2;1-2k.c4867/1/1550.2
PB.1403_0_path0	8	2-3k.c3755/1/1720;3-6k.c14978/1/3796.1;3-6k.c1694/2/3797.1;3-6k.c16621/2/3747.1;3-6k.c7311/1/3687.1;3-6k.c515/31/3916.1;3-6k.c17599/1/3381.1;3-6k.c3502/1/3700.1
PB.331_0_path0	4	3-6k.c5101/1/4472;3-6k.c1900/4/4305;3-6k.c12924/1/4294;2-3k.c17430/1/1894
PB.2675_3_path0	2	i6_LQ_sample9a8d22|c396/f1p4/5815.1;i2_LQ_sample9a8d22|c4090/f1p4/2611
PB.490_0_path0	2	3-6k.c22460/1/3989;i3_LQ_sample9a8d22|c5705/f1p3/3489
PB.3551_0_path0	2	i1_LQ_sample9a8d22|c22551/f1p3/1866;2-3k.c20943/1/1795
PB.3056_0_path1	2	2-3k.c3241/11/1778;2-3k.c20347/4/1874
PB.538_0_path0	2	3-6k.c24660/2/3796;3-6k.c19845/1/3965
PB.6266_0_path0	2	i1_LQ_sample9a8d22|c23598/f1p1/1549;3-6k.c3478/1/5700
PB.2624_0_path2	4	2-3k.c20358/1/1969;2-3k.c22979/1/1811;i1_LQ_sample9a8d22|c44835/f1p3/1744;1-2k.c11489/1/1585
PB.2251_0_path0	2	i2_LQ_sample9a8d22|c4922/f1p19/2427;i1_HQ_sample9a8d22|c20194/f1p19/2127
PB.5128_0_path0	5	1-2k.c14447/1/1300;1-2k.c11588/1/1258;1-2k.c2403/9/1220;1-2k.c4890/1/1101;1-2k.c28341/1/1115
PB.159_0_path0	3	3-6k.c27593/1/4344;3-6k.c28052/1/4442;3-6k.c19424/1/4575
PB.3465_0_path1	3	i1_HQ_sample9a8d22|c23611/f1p2/1774;1-2k.c18283/1/1371;3-6k.c3226/1/3953.1
PB.5299_0_path0	2	1-2k.c15981/1/1148;1-2k.c3054/26/1238
PB.2110_0_path0	2	i2_HQ_sample9a8d22|c15216/f29p43/2249;3-6k.c11100/1/2202
PB.5300_0_path0	2	1-2k.c18473/1/1218;1-2k.c31161/1/1235
PB.819_0_path0	2	i3_HQ_sample9a8d22|c8037/f4p43/3782;3-6k.c8143/1/3643
PB.4496_0_path0	2	i1_LQ_sample9a8d22|c24130/f1p28/1845.1;i3_LQ_sample9a8d22|c6423/f1p28/3808.1
PB.1929_0_path0	2	3-6k.c10654/1/3987.1;i2_HQ_sample9a8d22|c1668/f3p5/2298
PB.199_6_path1	2	3-6k.c1790/2/4750;3-6k.c15193/1/4862
PB.5475_0_path0	2	3-6k.c20549/1/1698.1;3-6k.c25338/1/4396
PB.5591_3_path0	3	1-2k.c32523/1/5860.2;1-2k.c25141/1/1705;2-3k.c13147/2/1930
PB.4304_1_path0	3	i1_HQ_sample9a8d22|c22414/f1p38/1425;1-2k.c21327/1/1592;1-2k.c10229/2/1557
PB.5849_0_path0	2	3-6k.c22322/1/3639.2;3-6k.c29243/1/3289.2
PB.5629_0_path0	2	i2_LQ_sample9a8d22|c14421/f1p6/1994;2-3k.c7364/1/2068.1
PB.2048_0_path0	3	3-6k.c20034/1/2902;2-3k.c26383/1/2275;3-6k.c27242/1/5364
PB.6025_0_path0	2	3-6k.c6288/1/3311;3-6k.c24601/2/4387.3
PB.738_0_path0	4	3-6k.c11002/1/3727;3-6k.c2003/4/3207;3-6k.c8359/1/3125;i3_LQ_sample9a8d22|c3299/f1p8/3258
PB.5995_0_path0	2	3-6k.c27153/1/2164.2;1-2k.c15286/1/1501.1
PB.4981_0_path0	2	3-6k.c27460/1/3841.1;3-6k.c29576/1/4068.1
PB.485_0_path0	2	3-6k.c1683/2/3956;3-6k.c24743/1/3906
PB.1015_0_path0	2	3-6k.c902/13/3408;3-6k.c1513/4/3474
PB.2939_0_path0	3	2-3k.c21032/1/1745;i1_HQ_sample9a8d22|c28970/f1p1/1853;2-3k.c7399/2/1910
PB.3174_0_path0	2	1-2k.c25039/1/1785;i2_LQ_sample9a8d22|c10003/f1p3/2037
PB.2065_0_path0	2	3-6k.c12743/1/2448;2-3k.c22650/1/2274
PB.4172_674_path1	5	3-6k.c26657/1/2222.1;2-3k.c15530/1/1702.1;2-3k.c3366/2/2194.1;2-3k.c24147/1/1897;2-3k.c4820/1/1940.1
PB.242_0_path0	3	i4_LQ_sample9a8d22|c277/f1p22/4571;3-6k.c15693/1/4348;2-3k.c3553/1/1330
PB.3570_0_path2	8	1-2k.c31606/2/1690;1-2k.c25426/1/1569;1-2k.c8172/1/1481;1-2k.c12815/1/1229;1-2k.c16126/1/1207;1-2k.c32784/1/1626;1-2k.c12147/1/1259;1-2k.c18694/1/1276
PB.1519_0_path0	2	3-6k.c9085/1/3156;3-6k.c8957/1/3195
PB.4810_0_path0	4	1-2k.c3300/1/1721.1;1-2k.c4428/1/1287;i1_LQ_sample9a8d22|c38169/f1p1/1202;i5_LQ_sample9a8d22|c1188/f1p1/5597.1
PB.660_0_path0	2	3-6k.c19126/1/3795;3-6k.c7022/6/4228
PB.4346_0_path0	2	1-2k.c3972/1/1459;i2_LQ_sample9a8d22|c8677/f1p3/2648
PB.3382_3_path0	2	3-6k.c21527/1/5528;3-6k.c15708/2/5400
PB.513_0_path0	2	3-6k.c12439/2/4228;3-6k.c6454/1/4045
PB.4168_0_path2	7	1-2k.c11368/7/1513;1-2k.c19414/1/1111;i2_LQ_sample9a8d22|c17038/f1p19/2307.1;1-2k.c11492/1/1077;1-2k.c29363/1/1289;1-2k.c12174/1/1315;1-2k.c30650/1/1377
PB.5456_0_path0	2	1-2k.c18445/1/1646.1;3-6k.c5744/2/4371.1
PB.5037_0_path1	2	1-2k.c27137/1/1349;1-2k.c2729/11/1487
PB.5878_0_path0	2	i2_LQ_sample9a8d22|c14615/f1p3/1834.2;i1_HQ_sample9a8d22|c5589/f2p3/1813.2
PB.4921_0_path0	2	3-6k.c15384/1/4229;1-2k.c20723/1/1340
PB.559_0_path0	2	3-6k.c25451/1/3616;3-6k.c21157/1/3855
PB.5359_0_path0	2	1-2k.c22344/1/1122;3-6k.c10350/6/3598
PB.287_0_path0	2	3-6k.c14447/2/4296;3-6k.c28546/1/3931
PB.840_0_path1	5	i3_LQ_sample9a8d22|c4945/f1p11/3853;3-6k.c11250/1/3583;3-6k.c15666/1/3620;3-6k.c29640/1/3607;3-6k.c24194/1/3571
PB.5999_0_path1	2	1-2k.c4868/1/1691;1-2k.c19824/1/1308.1
PB.4777_0_path0	2	3-6k.c1830/9/3552;1-2k.c18775/1/1309
PB.2303_0_path0	2	i2_LQ_sample9a8d22|c6429/f1p17/2214.1;i2_HQ_sample9a8d22|c986/f11p17/2126
PB.5785_0_path0	2	1-2k.c27935/1/1616.1;2-3k.c21353/1/1873.1
PB.764_0_path1	11	3-6k.c2522/2/3642;3-6k.c28460/1/3401;3-6k.c25445/1/3088;3-6k.c14619/1/3363;3-6k.c15350/1/3399;3-6k.c17777/2/3385;3-6k.c9299/1/3264;3-6k.c5225/1/3423;3-6k.c30015/1/3079;3-6k.c19361/1/3241;3-6k.c20343/2/3389
PB.4914_0_path0	2	1-2k.c24351/1/1189;3-6k.c20322/1/3898
PB.3536_0_path0	2	2-3k.c23771/1/1689;3-6k.c19069/1/3213.1
PB.2504_0_path0	2	i2_HQ_sample9a8d22|c889/f13p20/2163;2-3k.c24479/1/1988
PB.5555_0_path0	2	1-2k.c11632/1/1097;3-6k.c21424/1/3157.1
PB.4114_0_path0	2	i2_LQ_sample9a8d22|c2754/f1p1/2177;2-3k.c13482/1/1981.1
PB.5689_0_path0	2	i2_LQ_sample9a8d22|c4469/f1p2/3136;3-6k.c3292/1/3030.1
PB.4434_0_path0	3	1-2k.c31973/1/1269;1-2k.c14808/1/1422;2-3k.c14655/37/1816
PB.531_0_path0	3	2-3k.c24603/1/1949.1;3-6k.c21340/1/3872;3-6k.c17750/5/3936
PB.2432_0_path0	2	2-3k.c26054/1/2378;2-3k.c11261/1/2018
PB.4631_0_path0	2	2-3k.c22824/1/1711.1;i1_LQ_sample9a8d22|c41973/f1p1/1760
PB.2570_0_path0	2	3-6k.c1738/6/3615;2-3k.c13483/2/1972
PB.2534_0_path0	2	2-3k.c15720/1/1995;i2_HQ_sample9a8d22|c1862/f2p3/2160
PB.5691_0_path0	3	i2_LQ_sample9a8d22|c8733/f1p2/2624;3-6k.c19700/1/4337.2;1-2k.c31844/1/1288.1
PB.2216_0_path0	2	2-3k.c20236/1/2211;i2_LQ_sample9a8d22|c8956/f1p1/2219
PB.3879_0_path0	2	2-3k.c19661/1/1586;i2_LQ_sample9a8d22|c11935/f1p11/2427
PB.4172_157_path0	2	i1_HQ_sample9a8d22|c23042/f1p64/1913.1;1-2k.c13139/1/1424.1
PB.23_0_path0	4	3-6k.c16274/1/3176;3-6k.c17074/1/5236;3-6k.c16356/1/3990;3-6k.c19806/1/4995
PB.5920_0_path0	2	i0_LQ_sample9a8d22|c17302/f1p8/729;1-2k.c13236/2/786
PB.2195_0_path0	3	1-2k.c29238/1/1195;i2_HQ_sample9a8d22|c695/f17p19/2226;2-3k.c17283/1/2139
PB.3611_0_path0	3	2-3k.c19666/1/1747;3-6k.c4574/1/3478.2;2-3k.c11781/1/1905
PB.2182_0_path0	4	i2_LQ_sample9a8d22|c10724/f1p26/2152;3-6k.c7738/1/3685;3-6k.c5299/1/2985;i2_LQ_sample9a8d22|c5424/f1p26/2055
PB.2787_0_path0	3	i1_HQ_sample9a8d22|c21694/f1p4/1904;1-2k.c20248/1/1390;i1_HQ_sample9a8d22|c28712/f1p4/1773
PB.773_0_path0	2	3-6k.c4646/2/3726;3-6k.c1674/2/3870
PB.3034_0_path0	4	i1_LQ_sample9a8d22|c5293/f1p31/2009;1-2k.c28712/1/1530;2-3k.c23147/1/1887;2-3k.c8274/1/1900
PB.5117_0_path0	4	1-2k.c13345/2/1209;1-2k.c13171/1/995;1-2k.c3902/2/1314;3-6k.c1494/2/918
PB.4331_0_path0	2	2-3k.c26380/1/2386;1-2k.c27214/1/1492
PB.576_0_path0	3	3-6k.c6746/1/3212;3-6k.c19538/1/3853;1-2k.c10411/1/1667
PB.793_0_path0	5	3-6k.c25505/1/3383;3-6k.c10540/1/3168.1;3-6k.c21929/1/3662;3-6k.c8271/1/3459;3-6k.c23371/1/3359
PB.4291_0_path1	5	1-2k.c33353/48/1467;1-2k.c4523/3/1416;2-3k.c11465/1/1727;1-2k.c25128/1/1331;i1_HQ_sample9a8d22|c5414/f14p38/1852
PB.4786_0_path0	2	2-3k.c13527/1/1792.1;i4_LQ_sample9a8d22|c2243/f1p5/4051
PB.4179_0_path0	4	1-2k.c7401/1/1370;1-2k.c33343/2/1348;1-2k.c26089/20/1525;1-2k.c12846/1/1342
PB.1318_0_path0	2	3-6k.c6537/1/3509;3-6k.c3631/2/3267
PB.4457_0_path0	4	1-2k.c33253/216/1505;1-2k.c26411/3/1275;1-2k.c16730/1/1380;1-2k.c12414/1/1416
PB.4616_16_path0	2	1-2k.c27668/1/1390;1-2k.c2056/45/1363
PB.5493_6_path0	2	1-2k.c27993/1/1124;3-6k.c23842/2/4688
PB.3556_0_path1	2	2-3k.c5251/1/1826;2-3k.c17901/1/1722
PB.970_0_path0	2	i3_LQ_sample9a8d22|c1426/f1p6/3425;3-6k.c31102/4/3560
PB.2088_0_path0	2	i4_LQ_sample9a8d22|c1751/f1p4/4020.1;i6_LQ_sample9a8d22|c199/f1p4/6926.1
PB.3236_0_path0	3	2-3k.c2773/12/1788;1-2k.c11790/1/1348;3-6k.c5888/1/3926.1
PB.1908_0_path0	2	3-6k.c14773/1/4863;3-6k.c12166/1/3406.1
PB.5951_0_path0	2	2-3k.c15494/1/712;2-3k.c4754/1/647
PB.1827_0_path0	4	i2_HQ_sample9a8d22|c2130/f2p5/2603;3-6k.c8418/2/2619;2-3k.c11897/1/1751;3-6k.c23322/1/3211
PB.562_0_path0	2	3-6k.c21481/1/4118.1;3-6k.c26569/1/4347.1
PB.3548_0_path0	2	i1_HQ_sample9a8d22|c18630/f3p17/1691;i1_HQ_sample9a8d22|c5640/f5p17/1948
PB.4833_0_path0	2	1-2k.c30673/1/1320;2-3k.c27181/1/1873.1
PB.5196_0_path0	2	3-6k.c27532/1/3974.2;3-6k.c20562/1/3523.2
PB.1516_0_path0	2	3-6k.c5393/4/3235;3-6k.c3369/1/3120
PB.4254_0_path0	2	3-6k.c14476/2/3011;1-2k.c18463/1/1474
PB.3296_0_path0	2	2-3k.c24215/1/1843;2-3k.c15888/1/1786
PB.1119_0_path1	5	3-6k.c23142/1/3220;3-6k.c14044/4/3153;3-6k.c13569/2/3342;3-6k.c1538/10/3408;3-6k.c1093/9/3331
PB.725_0_path0	3	3-6k.c22462/1/4329;3-6k.c30274/1/3436;3-6k.c15915/1/3695
PB.348_0_path0	4	3-6k.c7788/1/3203;2-3k.c27514/1/1719;i4_LQ_sample9a8d22|c1259/f1p2/4304;3-6k.c11888/2/4632.1
PB.2206_0_path0	3	2-3k.c22843/1/1947;i2_LQ_sample9a8d22|c7163/f1p2/2088;2-3k.c23665/1/2143
PB.4909_0_path0	5	1-2k.c33235/50/1355;1-2k.c4893/1/1120;1-2k.c28136/1/1282;1-2k.c31406/1/1208;i2_HQ_sample9a8d22|c8017/f2p4/2106
PB.2380_0_path0	2	3-6k.c15074/1/4026.1;2-3k.c23271/1/2037
PB.454_0_path1	4	3-6k.c30338/1/3982;3-6k.c629/25/4013;3-6k.c5837/1/3830;i3_LQ_sample9a8d22|c5293/f1p4/3897
PB.83_0_path0	2	3-6k.c16617/1/4854;3-6k.c24669/2/5104
PB.4193_0_path0	2	i1_HQ_sample9a8d22|c41518/f1p1/1864;1-2k.c26913/1/1637
PB.1555_0_path0	2	3-6k.c27507/1/3168;3-6k.c16052/1/3397
PB.1081_0_path0	3	3-6k.c1130/13/3425;3-6k.c29309/1/3001;3-6k.c20681/1/3583
PB.4768_0_path0	2	1-2k.c31538/1/1325;i1_LQ_sample9a8d22|c23324/f1p2/1820
PB.2317_0_path0	5	i1_LQ_sample9a8d22|c24735/f1p41/1592;2-3k.c26657/1/1953;i2_HQ_sample9a8d22|c15179/f29p41/2090;i2_LQ_sample9a8d22|c9248/f1p38/2471;2-3k.c15890/1/2056
PB.4380_0_path0	2	1-2k.c12744/6/1434;1-2k.c8584/3/1383
PB.3261_0_path0	3	2-3k.c23323/1/1764;1-2k.c17133/1/1224.1;i1_HQ_sample9a8d22|c2863/f14p23/1930
PB.4180_0_path0	2	1-2k.c9527/2/1513;i1_HQ_sample9a8d22|c23062/f1p2/1704
PB.4343_0_path0	4	1-2k.c29097/1/1464;1-2k.c5565/2/1487;1-2k.c12313/3/1221;1-2k.c2423/26/1232
PB.5000_0_path0	2	2-3k.c8550/1/1946;1-2k.c11767/1/1256
PB.2992_0_path0	3	2-3k.c5116/4/1897;1-2k.c24885/1/1891;2-3k.c15608/1/1863
PB.3276_0_path0	2	i1_LQ_sample9a8d22|c8627/f1p1/1706;2-3k.c16562/1/1956
PB.6124_0_path0	2	2-3k.c6685/3/1151;1-2k.c25113/1/1057.1
PB.2120_0_path0	2	3-6k.c17874/1/3248.1;i3_LQ_sample9a8d22|c4089/f1p1/3963
PB.5005_0_path0	2	3-6k.c21584/1/1455;1-2k.c9823/3/1532
PB.728_0_path0	3	3-6k.c21708/1/3334;3-6k.c26908/1/3666;3-6k.c9499/1/3632
PB.1457_0_path1	3	i2_LQ_sample9a8d22|c18022/f1p2/1988;i3_LQ_sample9a8d22|c7543/f1p2/3051;3-6k.c18600/1/3115
PB.1468_0_path2	7	3-6k.c24967/1/3085;3-6k.c7983/3/3098;i2_LQ_sample9a8d22|c4349/f1p13/2992;i2_LQ_sample9a8d22|c4245/f1p13/2930;3-6k.c23066/1/2944;3-6k.c10938/3/3053;3-6k.c6640/2/3147
PB.1287_0_path0	3	3-6k.c6743/2/3724;1-2k.c6089/1/1298;3-6k.c25509/1/3279
PB.5223_0_path0	3	1-2k.c4993/6/1328;1-2k.c28365/1/1043;1-2k.c23869/1/1216
PB.4172_894_path0	2	3-6k.c25646/1/3948;3-6k.c28065/1/4507
PB.204_1_path0	4	3-6k.c26109/1/3411;3-6k.c18289/2/5362;3-6k.c15953/1/4379;3-6k.c2664/1/4135
PB.1517_0_path1	2	3-6k.c23269/1/3203.1;3-6k.c15277/1/3140
PB.4319_0_path0	3	1-2k.c14962/1/1227.1;2-3k.c22889/1/1997;1-2k.c25376/1/1456
PB.4093_2_path0	3	2-3k.c17123/6/2060;2-3k.c22412/1/2018;2-3k.c20752/1/2009
PB.4011_0_path0	3	1-2k.c4418/1/1381;1-2k.c32791/4/1455;1-2k.c33201/13/1575
PB.1723_0_path0	2	3-6k.c17927/1/3192.1;i3_LQ_sample9a8d22|c6509/f1p11/2948
PB.176_0_path0	2	3-6k.c3280/1/5323;3-6k.c2635/1/4589
PB.3507_0_path0	2	2-3k.c20576/1/2044;1-2k.c31703/1/1719
PB.2058_0_path0	27	1-2k.c15244/1/1267;1-2k.c5610/1/1720;2-3k.c15515/1/1843;1-2k.c27780/1/1794;1-2k.c5194/1/1768;1-2k.c9913/1/1778;2-3k.c4875/1/1703;i2_LQ_sample9a8d22|c13480/f1p68/2024;2-3k.c19274/1/1766;1-2k.c10697/1/1793;2-3k.c19580/1/1753;1-2k.c11044/1/1794;2-3k.c18796/1/1726;i2_HQ_sample9a8d22|c1329/f8p36/2255;2-3k.c11966/1/1733;1-2k.c23742/1/1725;2-3k.c17195/1/1722;2-3k.c16706/1/1983;2-3k.c12412/1/1792;2-3k.c2…
PB.4032_0_path0	2	i1_LQ_sample9a8d22|c42204/f1p10/1544;2-3k.c27370/1/1584
PB.525_0_path0	5	3-6k.c19317/1/3732.1;3-6k.c1952/4/3780;3-6k.c17500/1/3635;3-6k.c1321/6/4039;3-6k.c10378/1/3757
PB.1906_0_path0	2	3-6k.c30719/1/3373.1;3-6k.c17356/1/4373.1
PB.926_0_path0	9	2-3k.c28081/3/1975;3-6k.c24548/35/3540;2-3k.c16363/1/1842;1-2k.c7501/1/1400;2-3k.c13078/1/1756;2-3k.c10197/14/1914;2-3k.c18835/1/1781;3-6k.c25494/1/3713;3-6k.c1475/7/4512
PB.2073_0_path0	3	2-3k.c8928/1/2195;3-6k.c26727/1/3405;2-3k.c8103/1/2241
PB.4010_0_path0	2	1-2k.c29398/1/1542;1-2k.c7079/13/1667
PB.4547_0_path1	3	1-2k.c6199/1/1457;1-2k.c4193/1/1389;1-2k.c8466/3/1559
PB.4432_0_path0	2	3-6k.c15975/1/1431;i2_LQ_sample9a8d22|c11493/f1p9/2135
PB.442_0_path0	2	3-6k.c5083/1/4173;3-6k.c26051/1/4023
PB.1493_0_path0	2	3-6k.c20914/1/3596.1;3-6k.c6747/2/3230
PB.3019_0_path0	4	1-2k.c26758/1/1436;1-2k.c21349/1/1275;2-3k.c28119/115/1942;2-3k.c15370/1/1838
PB.568_0_path0	3	1-2k.c23971/1/1676;3-6k.c21274/1/3971;3-6k.c18917/1/3890
PB.4765_1_path0	4	1-2k.c4355/1/1484.1;1-2k.c12207/6/1318;1-2k.c7620/2/1263;1-2k.c28708/1/1174
PB.2282_0_path0	2	i2_LQ_sample9a8d22|c16635/f1p7/2207;3-6k.c2286/1/2260
PB.2406_0_path0	3	i1_LQ_sample9a8d22|c21852/f1p3/2039;2-3k.c5213/1/2034;2-3k.c16545/1/1628
PB.5918_0_path0	2	i0_HQ_sample9a8d22|c28208/f6p6/787;2-3k.c15976/1/784
PB.69_0_path0	3	i4_LQ_sample9a8d22|c1276/f1p2/4225;i2_LQ_sample9a8d22|c12533/f1p2/2524;3-6k.c25756/1/5015
PB.2260_0_path0	5	2-3k.c19250/1/1995;2-3k.c4904/3/2137;2-3k.c21297/1/2139;2-3k.c16043/1/2151;2-3k.c13630/1/1878
PB.5466_0_path0	3	3-6k.c6708/1/3853.1;3-6k.c23132/1/3655.1;3-6k.c18014/1/3939.2
PB.2540_0_path0	4	1-2k.c19849/1/1399;2-3k.c4013/5/1979;2-3k.c19997/1/1958;i2_LQ_sample9a8d22|c14807/f1p20/2041
PB.4837_0_path0	2	1-2k.c7666/1/1485.1;1-2k.c5705/1/1372
PB.5225_0_path0	2	2-3k.c16761/1/2058.1;i1_HQ_sample9a8d22|c24423/f1p1/1759
PB.3004_0_path0	4	1-2k.c23724/1/1851;1-2k.c8011/4/1726;1-2k.c10665/1/1488.1;2-3k.c17337/1/1840
PB.5494_0_path0	2	i0_HQ_sample9a8d22|c34114/f68p76/978;1-2k.c28336/1/1079
PB.2679_0_path0	2	3-6k.c15493/1/4709;3-6k.c12771/1/3865
PB.3714_0_path0	2	1-2k.c10218/1/1606;1-2k.c10017/4/1686
PB.5253_0_path0	4	3-6k.c21842/1/4533.1;1-2k.c6418/7/1166;i1_LQ_sample9a8d22|c47177/f1p4/1580;i1_HQ_sample9a8d22|c10592/f1p4/1175
PB.5178_0_path0	2	1-2k.c10689/1/1190;1-2k.c3289/3/1271
PB.1920_0_path0	3	1-2k.c22312/1/1654;i2_LQ_sample9a8d22|c2529/f1p10/2387;3-6k.c10007/1/2393
PB.2420_0_path0	2	2-3k.c12748/1/2051;i2_HQ_sample9a8d22|c15405/f3p8/2054
PB.3418_0_path0	3	1-2k.c20383/1/1715;1-2k.c21282/1/1727;2-3k.c8345/1/1852
PB.2970_0_path0	2	3-6k.c2049/2/5088;3-6k.c13382/1/4875
PB.5020_0_path0	3	3-6k.c11379/1/6541;1-2k.c31709/1/1236;3-6k.c25068/1/3554.1
PB.6254_0_path0	3	3-6k.c27638/1/5831;3-6k.c4300/1/4690;3-6k.c30840/1/3752
PB.4225_0_path0	2	1-2k.c5843/1/1536;i1_LQ_sample9a8d22|c26686/f1p2/1413
PB.5713_0_path2	6	1-2k.c16734/1/1386.1;3-6k.c13349/1/4268;3-6k.c8501/1/3241.2;3-6k.c10814/1/1358;1-2k.c27381/1/1288;3-6k.c11952/1/3108
PB.676_0_path0	3	3-6k.c30757/1/3844;3-6k.c27524/1/4013.1;3-6k.c7154/1/4087.1
PB.550_0_path0	3	3-6k.c17220/1/3747;i3_LQ_sample9a8d22|c1802/f1p3/3587;3-6k.c10213/1/3897
PB.1946_0_path0	4	2-3k.c20751/1/2353;2-3k.c26781/1/1974;2-3k.c15215/1/1854.1;i3_LQ_sample9a8d22|c4771/f1p12/3803
PB.6175_0_path1	2	3-6k.c27872/1/3602.2;3-6k.c4551/1/3686.1
PB.4373_0_path0	3	1-2k.c14924/1/1460;2-3k.c17304/1/1901;2-3k.c7345/1/1902
PB.4662_0_path0	2	1-2k.c18999/1/1352;1-2k.c8095/23/1439
PB.5896_0_path0	2	i0_HQ_sample9a8d22|c33184/f7p12/761;i7_LQ_sample9a8d22|c123/f1p13/7238.1
PB.218_0_path0	2	i4_LQ_sample9a8d22|c546/f1p25/4700;3-6k.c21834/1/4383
PB.3579_0_path0	6	1-2k.c16651/1/1393;2-3k.c17934/1/1762;1-2k.c32560/1/1333;1-2k.c23690/1/1494;i1_HQ_sample9a8d22|c2907/f4p81/1645;1-2k.c10943/1/1312
PB.4615_0_path0	2	1-2k.c32256/1/1374;i2_LQ_sample9a8d22|c13468/f1p1/2477.1
PB.5242_0_path0	3	1-2k.c29941/1/1135;1-2k.c15670/1/1142;1-2k.c2656/6/1223
PB.3244_0_path0	3	i2_LQ_sample9a8d22|c3025/f1p6/2186.1;i1_LQ_sample9a8d22|c23545/f1p6/1977;i2_HQ_sample9a8d22|c2174/f3p6/2343.1
PB.4493_0_path0	4	2-3k.c7162/1/1601;1-2k.c14762/10/1448;1-2k.c16658/1/1314;1-2k.c9528/3/1322
PB.5771_0_path0	2	1-2k.c22970/1/928;1-2k.c10649/1/1203.1
PB.4727_0_path0	2	1-2k.c28297/1/1409;1-2k.c28420/1/1671
PB.989_0_path0	2	3-6k.c7378/4/3713;3-6k.c3891/1/3485
PB.5002_0_path0	2	1-2k.c21030/1/1303;i1_HQ_sample9a8d22|c2820/f3p4/1771
PB.6244_4_path0	2	3-6k.c29076/1/4738;3-6k.c3639/1/3316
PB.2738_0_path0	5	2-3k.c7280/1/1916;1-2k.c14458/1/1567;2-3k.c6018/2/1747;2-3k.c20998/1/1747;i1_LQ_sample9a8d22|c29368/f1p1/1947
PB.1977_0_path0	4	2-3k.c14113/1/2137;i2_HQ_sample9a8d22|c1533/f4p33/2230;3-6k.c27823/1/2320;1-2k.c24131/1/1679
PB.4172_483_path0	2	3-6k.c2772/1/3717;3-6k.c22137/1/3674
PB.3901_0_path0	2	1-2k.c8601/1/1555;2-3k.c19401/1/1936
PB.5077_0_path0	3	i1_HQ_sample9a8d22|c34578/f17p38/1220;1-2k.c3908/7/1198.1;i1_HQ_sample9a8d22|c9227/f1p38/1279
PB.5553_0_path0	2	3-6k.c4601/3/3020.2;2-3k.c17512/1/1800.1
PB.3554_0_path0	2	1-2k.c24142/1/1689;i2_LQ_sample9a8d22|c11862/f1p4/2396
PB.2112_0_path0	10	2-3k.c13922/1/1888;1-2k.c26923/1/1531;2-3k.c20411/1/1828;1-2k.c11980/1/1862;1-2k.c5872/1/1449;2-3k.c15258/1/1866;i2_LQ_sample9a8d22|c10482/f1p33/2202;2-3k.c17443/1/2092;2-3k.c2963/12/2214;2-3k.c11046/3/2024
PB.5686_0_path0	2	3-6k.c4270/1/3267.1;3-6k.c29987/1/4948.2
PB.3925_0_path0	4	1-2k.c10445/1/1174;1-2k.c2756/7/1600;1-2k.c30976/1/1432;3-6k.c23925/1/3113
PB.2409_0_path0	3	2-3k.c2783/26/2048;2-3k.c23788/1/1762;i2_HQ_sample9a8d22|c15347/f12p25/2059
PB.1469_0_path0	2	i4_LQ_sample9a8d22|c1329/f1p13/4374;3-6k.c4631/1/3191
PB.4026_0_path1	3	1-2k.c8216/1/1540;i1_LQ_sample9a8d22|c19818/f1p5/1544;i1_LQ_sample9a8d22|c9626/f1p5/1582
PB.2785_0_path0	2	2-3k.c12126/1/1884;2-3k.c17693/2/2014
PB.2543_0_path0	2	i2_LQ_sample9a8d22|c6772/f1p4/2038;i1_HQ_sample9a8d22|c18753/f2p4/1975
PB.3178_0_path0	2	2-3k.c13999/3/1790;3-6k.c18705/1/3797.1
PB.1362_0_path0	3	3-6k.c7468/4/3211;3-6k.c1558/5/3253;1-2k.c28270/1/1410.1
PB.4632_0_path0	3	3-6k.c18760/2/3786;3-6k.c30162/1/6081;3-6k.c10917/1/1371
PB.1010_0_path1	3	i3_LQ_sample9a8d22|c1471/f1p62/3983.1;3-6k.c25820/1/3553;i2_LQ_sample9a8d22|c6082/f1p63/2045
PB.4385_10_path0	4	1-2k.c33358/64/1589;3-6k.c28474/1/3256;3-6k.c19087/1/3110;1-2k.c20351/1/1365
PB.4761_0_path0	4	1-2k.c16278/1/1422;1-2k.c24177/1/1438;1-2k.c26810/1/1197;1-2k.c21135/1/1122
PB.2249_0_path1	6	1-2k.c16586/1/1332;1-2k.c15809/1/1922;i1_HQ_sample9a8d22|c17852/f10p23/1997;2-3k.c19749/1/2317;2-3k.c24134/1/1926;2-3k.c5552/1/2005
PB.2596_0_path0	2	i2_HQ_sample9a8d22|c1016/f10p20/2137;2-3k.c13823/1/1998
PB.3495_0_path1	4	1-2k.c16909/1/1594;1-2k.c20085/1/1707;1-2k.c14476/1/1484;1-2k.c9530/4/1499
PB.6138_0_path0	2	3-6k.c23039/1/555;i3_LQ_sample9a8d22|c5737/f1p222/3541.2
PB.2291_0_path0	2	i2_LQ_sample9a8d22|c17250/f1p4/2083;i2_HQ_sample9a8d22|c1678/f3p4/2097
PB.4172_780_path0	2	1-2k.c3923/1/1018;i1_LQ_sample9a8d22|c5520/f1p10/1988
PB.3676_0_path0	3	1-2k.c22882/1/1663;i1_HQ_sample9a8d22|c5821/f1p2/1804;1-2k.c24817/1/1407
PB.852_0_path0	6	i3_LQ_sample9a8d22|c4910/f1p43/3208;3-6k.c12444/1/3666;3-6k.c11583/1/3598;3-6k.c25720/1/3011;3-6k.c11236/1/4008.1;3-6k.c11236/1/4008.2
PB.5852_0_path0	2	1-2k.c7530/2/827;i0_LQ_sample9a8d22|c16922/f1p1/814
PB.4933_0_path0	2	i1_HQ_sample9a8d22|c4083/f4p10/1461.1;1-2k.c23470/1/1478
PB.63_0_path3	5	3-6k.c2560/1/5109;i4_LQ_sample9a8d22|c1470/f1p21/4866;3-6k.c13184/1/2716;3-6k.c22839/1/4524;3-6k.c10553/1/3317
PB.869_0_path0	6	3-6k.c22691/1/3545;3-6k.c25879/1/3607;2-3k.c13011/1/1892;3-6k.c15726/1/3206;3-6k.c20293/1/3131;3-6k.c1272/7/3598
PB.6214_0_path0	2	i0_LQ_sample9a8d22|c43795/f1p24/529;i2_LQ_sample9a8d22|c5952/f1p19/2623.1
PB.962_0_path0	2	3-6k.c28401/1/4235;3-6k.c26860/1/3589
PB.5632_0_path0	2	i2_LQ_sample9a8d22|c10800/f1p3/2366;1-2k.c5178/1/1600
PB.2756_0_path0	2	3-6k.c26261/1/4086.1;3-6k.c30337/1/5238.1
PB.4209_0_path0	3	i1_HQ_sample9a8d22|c38044/f2p4/1830;1-2k.c23527/1/1664.1;1-2k.c4087/1/1720.1
PB.5658_0_path0	2	1-2k.c26609/1/952;3-6k.c9899/1/5054
PB.1959_0_path0	2	3-6k.c29934/1/2390;i1_HQ_sample9a8d22|c26386/f1p1/1993
PB.1895_0_path0	2	3-6k.c9762/1/5707.1;3-6k.c18531/1/4401.1
PB.313_0_path0	2	i4_LQ_sample9a8d22|c557/f1p8/4407;3-6k.c3058/1/4220
PB.1806_0_path0	2	3-6k.c19034/1/2617;3-6k.c3885/1/3020
PB.6059_0_path0	2	i5_LQ_sample9a8d22|c263/f1p115/5460.1;i1_HQ_sample9a8d22|c26034/f1p53/1611.2
PB.5794_0_path0	2	i8_LQ_sample9a8d22|c105/f1p4/8393.1;i7_LQ_sample9a8d22|c148/f1p3/6831.3
PB.1744_0_path0	2	3-6k.c22727/1/3979.1;3-6k.c19235/1/3188
PB.1202_0_path0	3	3-6k.c3610/2/3079;3-6k.c23428/1/3338;3-6k.c947/16/4155
PB.1314_0_path0	3	3-6k.c721/12/3621;3-6k.c24151/1/3272;1-2k.c26827/1/1591
PB.5413_0_path0	2	2-3k.c27257/1/1558;1-2k.c16969/1/1125
PB.192_0_path0	2	3-6k.c16309/1/4428;3-6k.c22813/2/4606
PB.4322_0_path0	2	2-3k.c20270/1/1608;1-2k.c16863/1/1454
PB.2154_0_path0	2	2-3k.c18802/1/2175;2-3k.c5258/2/2165
PB.2278_0_path0	4	1-2k.c15815/1/1571;2-3k.c7746/6/1969;i2_HQ_sample9a8d22|c18220/f2p31/2104;i3_LQ_sample9a8d22|c1405/f1p31/3169
PB.336_0_path0	2	3-6k.c16998/1/4147;3-6k.c13101/1/4195
PB.2345_0_path0	4	1-2k.c7533/1/1661;2-3k.c18841/1/2024;2-3k.c6608/2/2034;2-3k.c11325/1/1883
PB.174_0_path0	3	3-6k.c8245/6/4571;3-6k.c4318/1/4396;i3_LQ_sample9a8d22|c6378/f1p1/3934
PB.5506_0_path0	2	1-2k.c27254/1/1118;3-6k.c22680/1/5046.1
PB.5124_0_path0	2	i1_LQ_sample9a8d22|c40238/f1p2/1290;1-2k.c6198/1/1262
PB.2034_0_path0	4	i2_HQ_sample9a8d22|c15243/f16p47/2277;1-2k.c16413/2/1212;i2_HQ_sample9a8d22|c15318/f5p47/2185;1-2k.c24205/1/1402
PB.5243_0_path0	2	3-6k.c6180/1/3351.1;1-2k.c28102/1/1320
PB.1419_0_path0	2	3-6k.c1498/3/3450;3-6k.c14909/1/3242
PB.5669_0_path0	2	3-6k.c6328/1/5269.2;3-6k.c7582/1/3641.3
PB.4274_0_path0	2	i1_HQ_sample9a8d22|c42750/f1p11/1908;2-3k.c19302/1/1551
PB.5679_0_path0	2	1-2k.c15347/3/1321;1-2k.c28633/1/1192
PB.4095_0_path0	3	1-2k.c20702/1/1553;1-2k.c25277/1/1345;2-3k.c16900/1/1657
PB.2373_0_path5	7	1-2k.c24919/1/1601;2-3k.c22285/1/2079;2-3k.c11133/1/1920;1-2k.c23506/1/1361;2-3k.c2667/37/2118;2-3k.c13223/1/1976;1-2k.c32183/1/1775
PB.1711_0_path0	2	3-6k.c1766/4/2881;3-6k.c18769/1/3155
PB.4928_0_path0	2	1-2k.c27773/1/1272;2-3k.c20903/2/1741
PB.5580_0_path0	2	1-2k.c29450/1/3580.1;1-2k.c28234/1/2649.2
PB.5038_0_path1	3	1-2k.c29357/1/2216.1;i1_LQ_sample9a8d22|c22390/f1p59/1262;1-2k.c32144/1/1208
PB.2170_0_path0	3	3-6k.c23910/1/3213.1;3-6k.c25980/1/2720;1-2k.c3511/1/1378
PB.5742_0_path0	2	1-2k.c22724/1/1376.1;3-6k.c25142/1/3773
PB.4172_775_path0	2	3-6k.c30627/1/4499.2;3-6k.c29548/1/3998.2
PB.3959_0_path0	2	i1_HQ_sample9a8d22|c2543/f3p63/1554;i1_HQ_sample9a8d22|c2613/f4p63/1541
PB.2547_0_path0	6	1-2k.c23573/1/1585;i1_HQ_sample9a8d22|c56626/f56p55/1930;1-2k.c25382/1/1767;2-3k.c15269/1/1762;2-3k.c11193/1/1761;2-3k.c26520/1/2024
PB.444_0_path0	2	i3_LQ_sample9a8d22|c3001/f1p16/3953;3-6k.c25673/1/4023
PB.892_0_path0	3	3-6k.c4956/1/3361;3-6k.c11151/1/3569;3-6k.c30713/1/5678
PB.493_0_path2	6	3-6k.c27405/1/2989;3-6k.c6749/1/5036;3-6k.c19105/1/4039;3-6k.c23709/2/5125;3-6k.c29217/1/4611;3-6k.c9479/1/4081
PB.2285_0_path0	3	2-3k.c6450/1/2122;i2_HQ_sample9a8d22|c18237/f6p23/2056;2-3k.c7442/4/1993
PB.2931_0_path0	3	2-3k.c10833/6/1891;1-2k.c11591/2/1577;2-3k.c8731/2/2458
PB.4404_0_path0	2	1-2k.c18977/1/1402;1-2k.c33279/70/1365
PB.3135_0_path0	2	3-6k.c14052/4/3111;2-3k.c14047/1/1812
PB.5143_0_path0	3	1-2k.c22648/1/1514;1-2k.c20049/1/1143;1-2k.c20538/1/1215
PB.3904_0_path0	4	1-2k.c3046/10/1588;i1_HQ_sample9a8d22|c30021/f2p51/1975;i1_HQ_sample9a8d22|c5659/f1p51/1618;1-2k.c28628/1/1426
PB.606_0_path0	2	3-6k.c4517/1/3272;3-6k.c4367/1/3900
PB.2402_0_path0	2	2-3k.c22562/1/2048;2-3k.c7242/1/1985
PB.2568_0_path1	2	3-6k.c8867/1/2141;3-6k.c16575/1/2194
PB.5213_0_path0	2	1-2k.c14736/1/1200;1-2k.c20412/1/1634
PB.4913_0_path0	4	i1_HQ_sample9a8d22|c19688/f1p115/2007.1;1-2k.c22281/1/1402;i2_LQ_sample9a8d22|c16032/f1p6/2356.1;1-2k.c23851/1/1530
PB.2647_0_path1	2	2-3k.c8737/4/1900;2-3k.c13455/1/1969
PB.4172_825_path0	2	1-2k.c29370/1/1714;3-6k.c30572/1/3807
PB.3685_0_path1	6	1-2k.c16598/1/1314;1-2k.c31087/1/1291;1-2k.c2168/22/1689;2-3k.c13086/1/1461;1-2k.c13235/1/1621;2-3k.c17861/1/1796
PB.833_0_path0	4	3-6k.c22223/1/3540;3-6k.c18518/1/3631;1-2k.c20637/1/1201;1-2k.c2513/14/1386
PB.1305_0_path0	2	i3_LQ_sample9a8d22|c1761/f1p5/3231;3-6k.c3299/3/3281
PB.2953_0_path0	6	i2_LQ_sample9a8d22|c8477/f1p33/2100;2-3k.c9108/1/1859;1-2k.c24470/1/1209;2-3k.c9566/1/1662;i1_HQ_sample9a8d22|c22434/f1p33/1757;2-3k.c15930/1/1689
PB.1618_0_path0	2	3-6k.c3425/1/3128;3-6k.c20147/1/2981
PB.870_0_path0	2	3-6k.c1654/4/3659;i3_LQ_sample9a8d22|c5635/f1p2/3578
PB.2997_0_path0	3	i2_LQ_sample9a8d22|c4890/f1p48/2166;i1_HQ_sample9a8d22|c5755/f7p44/1847;1-2k.c20710/1/1641
PB.2425_0_path0	2	3-6k.c4704/1/3137.1;i3_LQ_sample9a8d22|c7772/f1p2/3102
PB.1147_0_path0	5	3-6k.c23080/1/3323;3-6k.c25320/1/3241;i3_LQ_sample9a8d22|c5907/f1p4/3099;1-2k.c28226/1/1137;3-6k.c28377/1/3378
PB.3240_0_path1	6	3-6k.c3049/1/3342;1-2k.c12998/1/1646;2-3k.c16692/1/1707;3-6k.c15848/1/3362.1;2-3k.c3205/3/1802;1-2k.c28224/1/1588
PB.153_3_path0	2	3-6k.c21574/1/5997.1;1-2k.c20069/1/1636
PB.3592_0_path0	3	2-3k.c15944/1/1652;3-6k.c21113/1/4743.1;2-3k.c19206/1/1923
PB.4788_0_path2	6	1-2k.c14959/1/1198;2-3k.c13657/1/1788.1;1-2k.c6095/1/1100;1-2k.c27185/1/1618.1;i1_LQ_sample9a8d22|c20286/f1p6/1708;i1_LQ_sample9a8d22|c31660/f3p6/1091
PB.3188_0_path0	2	i1_LQ_sample9a8d22|c7448/f1p16/1803;i2_LQ_sample9a8d22|c2367/f1p16/1892
PB.1981_0_path0	3	i2_LQ_sample9a8d22|c16668/f1p4/2262;1-2k.c31512/1/1731;i2_HQ_sample9a8d22|c1729/f3p4/2344
PB.5717_0_path0	2	1-2k.c31802/1/3302.1;3-6k.c18249/1/3648.2
PB.5217_0_path0	2	1-2k.c8030/5/1246;1-2k.c3432/7/1183
PB.2850_0_path0	3	1-2k.c17196/1/1901;i1_LQ_sample9a8d22|c30162/f1p1/1670;2-3k.c6847/1/1782
PB.4489_0_path0	3	1-2k.c14931/6/1426;1-2k.c15733/1/1384;i1_LQ_sample9a8d22|c23385/f1p3/1649
PB.1067_0_path0	2	3-6k.c20260/1/3497;3-6k.c7993/1/3854
PB.4008_0_path0	2	1-2k.c23004/1/1793;3-6k.c22206/1/3080
PB.3127_0_path0	2	2-3k.c18957/1/1875;2-3k.c20769/1/1724
PB.4329_0_path0	3	1-2k.c7836/12/1540;1-2k.c21091/1/1353;1-2k.c10976/1/1325
PB.2915_0_path0	2	i3_LQ_sample9a8d22|c3769/f1p11/3587.1;i3_LQ_sample9a8d22|c3716/f1p11/3431.1
PB.4544_0_path0	2	1-2k.c3571/1/1418;3-6k.c22451/1/3940
PB.682_0_path0	3	3-6k.c5862/1/3208;3-6k.c26810/1/3422;3-6k.c14783/1/3857
PB.1838_0_path0	2	3-6k.c17000/1/2683;3-6k.c26256/1/3962
PB.4096_0_path0	3	1-2k.c12341/1/1412.1;2-3k.c18690/5/1696.1;i1_HQ_sample9a8d22|c26456/f1p1/1476
PB.5769_0_path0	2	i0_LQ_sample9a8d22|c14399/f1p8/878;i1_HQ_sample9a8d22|c15010/f1p8/968
PB.3280_0_path2	4	1-2k.c2915/13/1820;2-3k.c22251/1/1754;1-2k.c23419/1/1399;1-2k.c11802/1/1643
PB.1996_0_path0	2	2-3k.c17587/1/2035;2-3k.c13784/2/2272
PB.5063_0_path0	2	3-6k.c29114/1/4484;1-2k.c25399/1/1253
PB.1244_0_path0	2	i3_LQ_sample9a8d22|c4654/f1p3/3312;i4_LQ_sample9a8d22|c732/f1p3/4529
PB.1265_0_path0	3	3-6k.c11790/1/3474.2;3-6k.c7314/1/3869;3-6k.c26142/1/3332
PB.5491_0_path0	2	1-2k.c7570/9/1219;1-2k.c20432/1/1085
PB.1426_0_path0	4	i4_LQ_sample9a8d22|c2179/f1p10/3235;i3_HQ_sample9a8d22|c918/f2p10/3156;i2_HQ_sample9a8d22|c2072/f2p10/2965;3-6k.c9828/1/3314.2
PB.430_0_path0	2	3-6k.c10505/1/4042;3-6k.c27648/1/4568
PB.3580_0_path0	5	1-2k.c11664/3/1456;1-2k.c7615/1/1380;1-2k.c28162/1/1706;2-3k.c26419/1/1906.1;i2_LQ_sample9a8d22|c7748/f1p39/1990
PB.5177_0_path0	2	1-2k.c30743/1/1180;1-2k.c23371/1/1201
PB.2385_0_path0	2	2-3k.c3256/6/2040;3-6k.c29809/1/5527.1
PB.2198_0_path4	9	1-2k.c23218/1/1675;1-2k.c24744/1/1447;2-3k.c16806/1/1987;3-6k.c3061/1/2089;2-3k.c12057/1/2082;1-2k.c14111/1/1513;2-3k.c15960/1/1843;2-3k.c13531/1/1954;3-6k.c5269/1/2501
PB.4702_0_path0	2	i2_HQ_sample9a8d22|c1868/f2p3/2841;1-2k.c19007/1/1352
PB.6129_0_path0	2	i3_HQ_sample9a8d22|c800/f3p8/3349.1;i1_HQ_sample9a8d22|c9697/f1p8/1230.1
PB.5487_0_path0	2	1-2k.c22280/1/1749.1;2-3k.c15917/1/1724.1
PB.2530_0_path1	5	i2_LQ_sample9a8d22|c2435/f1p18/2624;1-2k.c7892/1/1367;1-2k.c11296/1/1661;2-3k.c23625/1/1999;1-2k.c20844/1/1158
PB.212_0_path1	6	3-6k.c27131/1/4020;3-6k.c12378/1/4408;3-6k.c28972/1/3825;3-6k.c6616/4/4194;3-6k.c25006/1/5333.1;3-6k.c5540/1/4010
PB.5770_0_path0	2	3-6k.c25638/1/3593.1;2-3k.c20164/1/1675.1
PB.4367_0_path0	2	2-3k.c6931/1/1684.1;i1_HQ_sample9a8d22|c2033/f11p28/1285
PB.1741_0_path0	4	3-6k.c3810/1/3470.1;3-6k.c4016/1/5422;3-6k.c17696/1/3501.1;i3_LQ_sample9a8d22|c4722/f1p2/3422
PB.882_0_path1	4	3-6k.c20132/1/3098;3-6k.c7592/1/3259;3-6k.c22226/1/3599;3-6k.c31191/8/3555
PB.3677_0_path0	2	2-3k.c11522/1/1643;3-6k.c30574/1/2497
PB.3526_0_path0	4	1-2k.c6257/1/1738;2-3k.c17820/1/1909.1;2-3k.c26635/1/1795;2-3k.c23024/1/1624
PB.3584_0_path0	2	1-2k.c2302/23/1700;i1_HQ_sample9a8d22|c5298/f9p11/1702
PB.1321_0_path0	3	3-6k.c1288/3/3248;3-6k.c6990/1/4820;3-6k.c7984/2/3114
PB.5719_0_path0	2	3-6k.c24155/1/4413.2;3-6k.c21748/1/3236.1
PB.3467_0_path0	2	i2_HQ_sample9a8d22|c1657/f3p8/2837;1-2k.c31281/1/1728
PB.4309_0_path0	2	3-6k.c1904/1/3652;1-2k.c31685/1/1440
PB.3359_0_path0	3	2-3k.c6145/1/1925;2-3k.c24308/2/1821;1-2k.c25512/2/1742
PB.5137_0_path0	2	2-3k.c3818/3/1776;1-2k.c22351/1/1213
PB.5977_0_path0	2	3-6k.c3826/1/732;i0_LQ_sample9a8d22|c3376/f1p1/964
PB.695_0_path0	2	3-6k.c25522/1/4166;3-6k.c23037/1/3703
PB.3758_0_path0	6	i1_HQ_sample9a8d22|c22777/f1p1/1669;1-2k.c11931/1/1495;2-3k.c4321/1/1809.1;2-3k.c10978/6/1666;1-2k.c20520/1/1495;1-2k.c9580/4/1612
PB.5943_0_path0	2	1-2k.c3144/1/1209.1;3-6k.c4612/1/4825.1
PB.3483_0_path0	4	i3_LQ_sample9a8d22|c1621/f1p31/4183;i1_LQ_sample9a8d22|c28613/f1p27/1708;1-2k.c27236/1/1234;1-2k.c23681/1/1415
PB.1290_0_path0	2	3-6k.c28284/1/3262;3-6k.c30685/1/3553
PB.1404_0_path0	3	3-6k.c23799/1/3309;3-6k.c844/18/3177;3-6k.c21482/1/3109
PB.4651_0_path1	2	i1_LQ_sample9a8d22|c24170/f1p1/1408;1-2k.c32273/1/1454
PB.4968_0_path0	2	1-2k.c22527/1/1255;3-6k.c14265/2/4182
PB.4685_0_path0	2	i2_LQ_sample9a8d22|c16055/f1p1/2159;1-2k.c12269/2/1339
PB.5120_0_path0	2	1-2k.c25314/1/1228;i2_HQ_sample9a8d22|c15353/f4p7/2117
PB.2921_0_path0	2	2-3k.c23240/1/1871;i3_HQ_sample9a8d22|c663/f5p9/3530
PB.5354_0_path0	2	i1_HQ_sample9a8d22|c22655/f1p2/1247;1-2k.c5817/3/1179
PB.2323_0_path0	2	2-3k.c22755/1/2075;3-6k.c18688/1/2832
PB.85_0_path0	5	3-6k.c23660/1/5256;2-3k.c17108/1/1776;3-6k.c5908/1/4640.2;1-2k.c10556/1/1252;3-6k.c10710/2/4855
PB.2280_0_path0	2	3-6k.c17520/1/4426.1;3-6k.c24662/2/4410.1
PB.1102_0_path0	8	3-6k.c2750/1/4444;3-6k.c25778/1/3999;3-6k.c7161/1/3849;3-6k.c23992/1/3543;3-6k.c8131/1/3861;3-6k.c6530/1/3867;3-6k.c19999/1/4495.1;3-6k.c4168/6/3879
PB.2690_0_path0	2	i2_LQ_sample9a8d22|c10696/f1p2/2050;i1_LQ_sample9a8d22|c23250/f1p2/1907
PB.1625_0_path0	2	3-6k.c14235/2/2989;3-6k.c22386/1/6131.1
PB.2569_0_path0	6	2-3k.c17578/1/1932;1-2k.c16210/1/1885;2-3k.c12388/1/1969;1-2k.c25449/1/1733;i1_LQ_sample9a8d22|c23617/f1p1/1771;3-6k.c15789/1/5461
PB.1848_0_path0	2	3-6k.c13424/1/2631;3-6k.c9446/1/3454.1
PB.3721_0_path0	2	2-3k.c19098/1/2115;1-2k.c27296/1/1653
PB.4172_120_path0	2	3-6k.c10719/1/4027;3-6k.c903/11/4284
PB.2163_0_path0	2	3-6k.c28621/1/3379.1;3-6k.c9197/2/3245
PB.3893_0_path0	2	2-3k.c23322/1/4628.1;2-3k.c12703/1/1586
PB.4106_0_path1	3	1-2k.c24652/1/1422;i1_HQ_sample9a8d22|c38413/f1p4/1525;1-2k.c2259/34/1555
PB.5188_0_path0	2	i1_HQ_sample9a8d22|c39138/f1p32/2030.1;i3_LQ_sample9a8d22|c5536/f1p60/3111.2
PB.5029_0_path0	3	1-2k.c23656/1/1135;1-2k.c18964/1/1315;1-2k.c9709/8/1549
PB.1038_0_path0	3	1-2k.c23454/1/1747.1;3-6k.c630/14/3759;3-6k.c13457/1/3483
PB.551_0_path1	2	3-6k.c13580/1/3887;3-6k.c27932/1/4154
PB.4818_0_path0	3	2-3k.c16045/1/1947;2-3k.c22331/1/1623;1-2k.c15418/1/1311
PB.3678_0_path0	3	2-3k.c17638/1/1735;2-3k.c12305/1/1756;1-2k.c7767/5/1421
PB.4904_0_path0	2	3-6k.c23552/1/4827;3-6k.c11641/1/3864.1
PB.679_0_path0	3	3-6k.c4022/1/3822;3-6k.c26901/1/3637;3-6k.c12297/4/3745
PB.4636_0_path0	2	1-2k.c28916/1/1372;2-3k.c22231/1/1620
PB.1552_0_path0	2	3-6k.c4103/1/3113;3-6k.c856/7/3471
PB.2003_0_path0	2	2-3k.c8091/1/2330;3-6k.c22917/1/2759
PB.4812_0_path0	2	1-2k.c12928/1/1299;i2_LQ_sample9a8d22|c11375/f1p1/2300.1
PB.2933_0_path0	2	i1_HQ_sample9a8d22|c18872/f2p3/1857;i2_LQ_sample9a8d22|c9365/f1p3/2221
PB.4965_0_path0	2	i2_LQ_sample9a8d22|c14536/f1p37/1991;1-2k.c12021/1/1396
PB.299_0_path0	2	3-6k.c5864/2/4318;i3_HQ_sample9a8d22|c826/f2p4/3655
PB.5424_0_path0	3	1-2k.c28277/1/1170;2-3k.c26583/1/1581;1-2k.c14004/4/1085
PB.50_1_path0	6	3-6k.c5944/1/5141;2-3k.c12116/1/1334;3-6k.c15092/1/3340;3-6k.c21085/1/3301;3-6k.c28364/1/3311;3-6k.c24829/1/5047
PB.288_0_path0	2	3-6k.c25959/1/4176;3-6k.c1096/7/4256
PB.2852_0_path0	3	2-3k.c19310/1/1796;2-3k.c15261/1/1898;i1_LQ_sample9a8d22|c48281/f1p1/1513
PB.2668_0_path0	3	2-3k.c11639/1/1950;2-3k.c25980/1/2124;1-2k.c23896/1/1653
PB.1689_0_path0	2	3-6k.c4438/2/2886;3-6k.c8296/1/3059
PB.2479_0_path0	2	i1_HQ_sample9a8d22|c20729/f1p4/1997;i2_HQ_sample9a8d22|c1807/f3p4/2517
PB.72_0_path0	5	3-6k.c19562/1/4877;i3_LQ_sample9a8d22|c1733/f1p15/4320;3-6k.c8643/1/4742;3-6k.c11001/1/4679;3-6k.c2897/1/4601
PB.2726_0_path0	2	2-3k.c20336/1/1897;3-6k.c3138/1/4573
PB.5953_0_path0	2	i1_HQ_sample9a8d22|c2839/f4p11/1386;3-6k.c26375/1/4873.1
PB.4151_0_path0	2	2-3k.c3415/4/1906;1-2k.c30809/1/1504
PB.2972_0_path0	2	2-3k.c8617/1/1937;i2_LQ_sample9a8d22|c8301/f1p20/2042
PB.1445_0_path0	2	3-6k.c12384/1/3260;3-6k.c24139/3/3553
PB.325_0_path0	2	3-6k.c16403/1/4248;3-6k.c28282/1/4203
PB.4389_0_path3	4	3-6k.c19135/1/1577;1-2k.c23521/1/1345.2;1-2k.c32156/1/1639;1-2k.c11696/3/1596
PB.3649_0_path1	4	i3_LQ_sample9a8d22|c7182/f1p2/2711.1;1-2k.c33480/6/1773;2-3k.c17188/1/1969;3-6k.c17377/1/1653
PB.30_0_path1	4	3-6k.c8295/1/4860;3-6k.c16041/1/5179;3-6k.c19108/1/4210;3-6k.c3849/1/4328
PB.4052_0_path1	2	i2_HQ_sample9a8d22|c1924/f2p39/2270;1-2k.c19187/1/1660
PB.796_0_path0	2	3-6k.c27319/1/3652;3-6k.c29248/1/4055
PB.2605_0_path0	2	3-6k.c28543/1/4742;2-3k.c11151/1/2003
PB.5739_0_path0	2	i1_HQ_sample9a8d22|c5239/f5p18/1756;3-6k.c17311/1/3269.1
PB.2920_0_path0	2	2-3k.c2679/20/2110;2-3k.c17467/1/1833
PB.5599_0_path0	2	1-2k.c25114/1/1122;1-2k.c7811/1/1134
PB.6204_0_path0	2	1-2k.c10451/1/1314.1;i0_LQ_sample9a8d22|c17910/f1p1/705
PB.1415_0_path0	3	3-6k.c17817/1/3184;i4_LQ_sample9a8d22|c731/f1p71/4783;i5_LQ_sample9a8d22|c1042/f1p48/5301
PB.5060_0_path0	3	1-2k.c28625/1/1232;1-2k.c15717/1/1208;1-2k.c6750/1/1525
PB.1352_0_path0	2	3-6k.c23302/1/3240;3-6k.c30543/1/3514
PB.3657_1_path0	2	2-3k.c4713/8/2267;2-3k.c26882/1/2097
PB.5710_0_path0	2	3-6k.c29753/1/3129.1;3-6k.c3507/1/3598.1
PB.5473_0_path0	2	1-2k.c26809/1/1089;i2_LQ_sample9a8d22|c8691/f1p68/2389.1
PB.2176_0_path0	2	2-3k.c15669/1/2170;i8_LQ_sample9a8d22|c32/f1p158/8454.1
PB.1418_0_path0	2	i3_LQ_sample9a8d22|c6493/f1p13/3699;3-6k.c27716/1/3372
PB.419_0_path0	3	3-6k.c21545/1/4006;3-6k.c986/9/4109;3-6k.c4306/1/3861
PB.3828_1_path0	2	2-3k.c16615/1/1904.1;3-6k.c12282/1/4056
PB.4172_39_path0	4	1-2k.c6529/21/1617;1-2k.c10288/1/1392;1-2k.c20224/1/1595;1-2k.c31601/1/1550
PB.395_0_path0	2	3-6k.c23819/1/4317.1;3-6k.c17221/1/4756.1
PB.2048_1_path0	3	i1_LQ_sample9a8d22|c29446/f1p5/1829;1-2k.c7490/1/1698;2-3k.c4046/3/1805
PB.4204_0_path0	2	i2_LQ_sample9a8d22|c7079/f1p51/2147;1-2k.c9510/8/1495
PB.1916_0_path0	3	i2_HQ_sample9a8d22|c1422/f5p11/2355;2-3k.c13569/1/2414;i2_LQ_sample9a8d22|c5829/f1p11/2189
PB.322_0_path0	5	3-6k.c30918/1/4437;3-6k.c27680/1/4019;3-6k.c10755/2/4222;3-6k.c4078/1/3237;3-6k.c28205/1/3255
PB.137_0_path0	2	3-6k.c20643/2/4777;3-6k.c10382/2/4636
PB.2001_0_path0	2	3-6k.c20442/1/3929.1;i4_LQ_sample9a8d22|c469/f1p1/4400.1
PB.4894_0_path0	2	1-2k.c2165/28/1353;3-6k.c18159/1/1164
PB.1964_0_path0	2	i10_LQ_sample9a8d22|c15/f1p73/10320.2;i5_LQ_sample9a8d22|c668/f1p140/5247
PB.2456_0_path0	4	1-2k.c20749/1/1240;2-3k.c4313/1/1969;2-3k.c21329/1/1991;1-2k.c9549/4/1774
PB.692_0_path0	5	3-6k.c18829/1/3604;3-6k.c22902/1/3831;3-6k.c11131/1/3191;3-6k.c988/11/4005;3-6k.c15374/1/3903
PB.2012_0_path0	2	3-6k.c30504/1/5380.2;3-6k.c29093/1/4530.1
PB.6093_0_path0	2	3-6k.c30088/1/4328.1;3-6k.c24697/2/4322.4
PB.4737_0_path0	2	i3_LQ_sample9a8d22|c6828/f1p6/3354;2-3k.c5722/1/1340
PB.1852_0_path0	4	i2_LQ_sample9a8d22|c8459/f1p8/2226;2-3k.c20561/1/1650;i2_HQ_sample9a8d22|c2268/f2p8/2601;i5_LQ_sample9a8d22|c636/f1p8/5495.1
PB.1615_0_path0	2	3-6k.c20912/1/2996;3-6k.c3007/1/4003
PB.619_0_path0	3	3-6k.c26408/1/3069;3-6k.c27476/1/3827;3-6k.c7050/1/4214
PB.357_0_path0	3	1-2k.c28805/1/1537;3-6k.c2882/3/4128;3-6k.c6243/1/3704
PB.4403_0_path1	2	1-2k.c17014/1/1427;3-6k.c8618/1/3057
PB.1709_0_path0	2	3-6k.c12978/1/3684.1;i2_LQ_sample9a8d22|c4159/f1p9/3131
PB.994_0_path0	2	3-6k.c19448/1/3461;3-6k.c29293/1/5147
PB.5961_0_path0	2	1-2k.c3404/1/1399.1;1-2k.c7058/2/1360
PB.871_0_path0	2	3-6k.c4750/2/4217;3-6k.c2036/2/3609
PB.2238_0_path0	6	1-2k.c10284/1/1147;2-3k.c19134/1/1980;2-3k.c7510/1/1925;2-3k.c10862/20/2135;2-3k.c24236/1/1854;1-2k.c29316/1/1737
PB.3199_0_path0	2	2-3k.c6825/1/1784;3-6k.c10199/1/3739
PB.2708_0_path0	3	2-3k.c8441/1/1723;1-2k.c10208/1/1480;2-3k.c23822/1/1945
PB.6057_0_path0	2	1-2k.c10708/1/1533.1;i1_LQ_sample9a8d22|c30180/f1p3/1953
PB.2404_0_path0	2	2-3k.c8132/1/1968;2-3k.c20877/1/2048
PB.5240_0_path0	2	3-6k.c20837/1/1194;1-2k.c2500/6/1171
PB.4918_11_path0	3	3-6k.c20572/1/5555;3-6k.c3063/1/3188;3-6k.c18692/1/3936.1
PB.2576_0_path0	2	i3_LQ_sample9a8d22|c4688/f1p2/3683.1;3-6k.c16047/1/3239.1
PB.1153_0_path0	3	3-6k.c984/9/3365;i3_LQ_sample9a8d22|c7648/f1p7/3119;1-2k.c24932/1/1295
PB.479_0_path4	10	3-6k.c3154/1/3997;3-6k.c28263/1/3848;3-6k.c9448/1/3902;3-6k.c13760/2/3751;3-6k.c14925/1/3575;3-6k.c16490/1/3669;3-6k.c4775/1/3659;3-6k.c28395/1/3545;3-6k.c21300/1/3766;i3_LQ_sample9a8d22|c4449/f1p163/4100
PB.5079_0_path0	2	1-2k.c7358/1/1326;2-3k.c4764/1/1562
PB.3263_1_path0	6	3-6k.c5260/1/4219;3-6k.c1271/7/4257;1-2k.c15143/1/1285;3-6k.c18557/1/4089;3-6k.c20512/1/3192;2-3k.c8062/1/1876
PB.4560_0_path0	3	1-2k.c19013/1/1524;1-2k.c26693/1/1448;1-2k.c2966/10/1471
PB.1393_8_path0	3	3-6k.c14007/8/4313;2-3k.c26675/1/1787;3-6k.c12877/1/4186
PB.4172_1796_path0	2	3-6k.c31022/3/3181;3-6k.c22479/1/3284
PB.723_0_path0	2	3-6k.c22446/1/3807;3-6k.c5374/1/3711
PB.5369_0_path0	3	1-2k.c27528/1/1449.1;3-6k.c28456/1/4069.1;3-6k.c11946/1/4226.1
PB.3456_0_path0	3	1-2k.c20737/1/1467;i1_LQ_sample9a8d22|c38514/f1p4/1862;1-2k.c16926/1/1733
PB.4676_0_path0	3	1-2k.c2331/28/1372;1-2k.c26562/1/1246;1-2k.c12223/1/1172.1
PB.1489_0_path0	3	3-6k.c10663/1/3131;3-6k.c2685/1/3015;3-6k.c4162/2/4142
PB.5979_0_path0	2	i1_HQ_sample9a8d22|c1888/f13p25/1315;1-2k.c22453/1/4074.1
PB.2572_0_path0	2	2-3k.c16659/1/1968;2-3k.c2702/24/2052
PB.2876_0_path0	2	2-3k.c22856/1/2257;2-3k.c11990/2/1886
PB.1546_0_path0	3	3-6k.c2122/1/3058;3-6k.c19199/1/3206;3-6k.c30885/3/3345
PB.16_0_path0	3	3-6k.c12146/1/5378.1;2-3k.c24104/1/1822.1;3-6k.c8135/5/4308
PB.114_0_path0	4	3-6k.c3553/1/4402;3-6k.c6934/1/3114.1;1-2k.c32252/1/1294;3-6k.c22438/1/4704
PB.4436_0_path1	6	1-2k.c10010/2/1434;1-2k.c20406/1/1323;3-6k.c22032/1/2846;1-2k.c31669/1/1347;1-2k.c16821/1/1363;1-2k.c18351/1/1403
PB.3490_0_path0	2	i1_LQ_sample9a8d22|c38377/f1p2/1762;2-3k.c24863/1/1713
PB.5903_0_path0	2	3-6k.c12814/1/3161;1-2k.c22336/1/1443.1
PB.3682_0_path0	7	1-2k.c14654/1/1261;2-3k.c3258/9/1670;1-2k.c11904/1/1492;1-2k.c5362/1/1653;1-2k.c15753/1/1538;1-2k.c7340/1/1396;1-2k.c16864/1/1295
PB.5054_0_path0	3	3-6k.c29850/1/1443;1-2k.c22946/1/1267;2-3k.c10990/4/2037
PB.5469_0_path0	2	i1_HQ_sample9a8d22|c10135/f1p10/1097;i1_HQ_sample9a8d22|c5499/f1p12/1097
PB.717_0_path0	3	3-6k.c3282/1/4450.1;3-6k.c17915/1/4307.1;3-6k.c14680/1/3558.1
PB.1433_0_path0	2	i3_LQ_sample9a8d22|c1879/f1p7/3209;3-6k.c23300/1/3204
PB.2273_0_path0	2	i2_LQ_sample9a8d22|c6756/f1p20/2085;2-3k.c10924/9/2094
PB.121_0_path0	2	3-6k.c29803/1/4593;3-6k.c1068/4/4706
PB.1297_0_path0	2	3-6k.c13329/1/3222;3-6k.c1339/5/3356
PB.1976_0_path0	5	3-6k.c16348/1/4700.1;2-3k.c15424/1/1741;3-6k.c6784/1/3299.1;3-6k.c12411/1/4720.1;i2_HQ_sample9a8d22|c1405/f8p17/2124
PB.3335_0_path0	2	2-3k.c11803/1/1840;2-3k.c22296/1/1992
PB.3450_0_path0	2	1-2k.c31102/1/1725;i2_LQ_sample9a8d22|c11912/f1p3/2009
PB.4481_0_path0	3	1-2k.c13175/1/1344;1-2k.c1945/70/1417;2-3k.c24366/1/1779
PB.1303_0_path0	2	3-6k.c4672/1/4643;3-6k.c13406/1/3228
PB.6250_4_path0	3	1-2k.c23091/1/1254;i3_LQ_sample9a8d22|c7477/f1p13/3057;3-6k.c18660/1/5569
PB.3074_0_path0	3	2-3k.c23823/1/1793;i2_HQ_sample9a8d22|c13915/f2p4/2015;2-3k.c23498/1/1834
PB.4063_0_path0	4	1-2k.c30408/46/1496;1-2k.c15892/1/1534;3-6k.c18400/1/1292;3-6k.c13153/1/4081
PB.4128_0_path0	4	1-2k.c31636/1/1443;1-2k.c5567/3/1587;1-2k.c32582/1/1525;1-2k.c12521/1/1501
PB.160_0_path0	5	3-6k.c24142/1/4032;3-6k.c6684/1/3422;i3_LQ_sample9a8d22|c1632/f1p15/4138;3-6k.c10741/1/4510;3-6k.c15339/1/4452
PB.5706_0_path0	2	2-3k.c8949/1/1839.1;2-3k.c22708/1/1978.1
PB.3232_0_path0	2	i3_LQ_sample9a8d22|c6180/f1p132/3469;i1_LQ_sample9a8d22|c26978/f1p199/1904
PB.5974_0_path0	2	2-3k.c20364/1/664;i0_LQ_sample9a8d22|c18205/f1p1/679
PB.3481_0_path0	2	2-3k.c13360/1/1712;2-3k.c7209/1/1930
PB.6060_0_path0	4	i1_HQ_sample9a8d22|c5662/f1p4/1753;i1_LQ_sample9a8d22|c20564/f1p4/1763;1-2k.c14370/1/1509;1-2k.c12293/1/1532.2
PB.1371_0_path0	2	3-6k.c29239/1/3329;3-6k.c4165/2/3355
PB.4942_0_path0	3	1-2k.c16808/1/1247.1;2-3k.c14213/1/1714.1;1-2k.c5029/1/1336
PB.2870_0_path0	2	3-6k.c19685/1/5486;3-6k.c22743/1/5303
PB.5986_0_path0	2	3-6k.c23169/1/4108.1;1-2k.c19962/1/1838.1
PB.4683_0_path0	2	1-2k.c24178/1/1518;i1_LQ_sample9a8d22|c45022/f1p3/1948
PB.29_0_path0	3	3-6k.c20181/1/5246;1-2k.c32033/1/1779;3-6k.c946/5/4971
PB.1896_0_path0	2	i3_LQ_sample9a8d22|c5193/f1p2/3510;3-6k.c17744/1/2456
PB.5065_0_path0	2	3-6k.c15874/1/3174.1;1-2k.c10623/1/1229
PB.1284_0_path0	4	3-6k.c29025/1/3302;3-6k.c6887/1/3264;3-6k.c13662/1/3414;3-6k.c26606/1/3301.1
PB.2028_1_path0	4	i1_HQ_sample9a8d22|c43178/f1p30/1857;i2_HQ_sample9a8d22|c1302/f6p30/2299;2-3k.c11158/1/2319;1-2k.c28613/1/1188
PB.2602_0_path0	4	2-3k.c14892/24/1956;2-3k.c15648/1/1914;2-3k.c8954/1/1857;i2_LQ_sample9a8d22|c11753/f1p8/2302
PB.2872_0_path0	2	3-6k.c9016/2/3254.1;i1_HQ_sample9a8d22|c26644/f1p2/1835
PB.5548_0_path0	2	1-2k.c32162/1/1244.1;3-6k.c2919/1/2745.1
PB.5844_0_path0	2	i3_LQ_sample9a8d22|c1105/f1p25/3561.1;i4_LQ_sample9a8d22|c956/f1p135/3976.2
PB.2959_0_path0	3	i1_LQ_sample9a8d22|c5308/f1p4/1774;2-3k.c15382/1/1656;2-3k.c21076/3/1852
PB.3916_0_path0	5	1-2k.c32267/1/1549;1-2k.c4973/1/1614;1-2k.c26580/1/1454;1-2k.c6735/1/1460;3-6k.c9043/1/2991
PB.1725_0_path0	2	3-6k.c8489/1/2814;3-6k.c4039/1/2708
PB.5778_0_path0	2	3-6k.c21315/1/3343.2;3-6k.c29618/1/3023.2
PB.4891_0_path0	2	2-3k.c16767/1/1995.1;2-3k.c24168/1/2036.1
PB.4499_0_path0	2	3-6k.c9087/1/4956;1-2k.c32332/1/1399
PB.5416_0_path0	2	1-2k.c2727/3/1320;1-2k.c23279/1/1153
PB.5617_0_path0	2	i1_LQ_sample9a8d22|c21249/f1p8/1522.1;i1_LQ_sample9a8d22|c45289/f1p8/1464
PB.3264_0_path0	4	1-2k.c19276/1/1742;i1_HQ_sample9a8d22|c18254/f6p15/1932;2-3k.c8405/1/1774;2-3k.c19384/1/1744
PB.979_0_path0	3	3-6k.c7937/1/3319;3-6k.c25871/1/3410;3-6k.c677/18/3530
PB.3861_0_path0	2	i1_LQ_sample9a8d22|c23099/f1p3/1965;2-3k.c18964/1/1676
PB.987_0_path0	3	3-6k.c1276/5/3530;2-3k.c23207/1/2003;3-6k.c2229/1/3132
PB.2446_0_path0	2	2-3k.c11838/1/1998;3-6k.c5098/2/3179
PB.518_0_path0	2	3-6k.c24861/1/4046;3-6k.c8711/1/4130
PB.1027_0_path1	2	3-6k.c20325/1/4449;3-6k.c6741/1/4084
PB.6191_0_path0	2	i7_LQ_sample9a8d22|c62/f1p226/7500.1;i3_HQ_sample9a8d22|c904/f2p56/3476.2
PB.2830_0_path0	4	2-3k.c13447/1/1936;2-3k.c17643/1/1667;1-2k.c25035/1/1715;1-2k.c5712/1/1370
PB.302_0_path2	3	2-3k.c26542/1/1833;3-6k.c29841/1/4469;3-6k.c16209/1/4292
PB.4757_0_path0	2	3-6k.c5876/1/4435;1-2k.c18942/1/1334
PB.3920_0_path1	9	1-2k.c30885/1/1362;3-6k.c13250/1/1474;1-2k.c24195/1/1503;1-2k.c20894/1/1474;1-2k.c10696/2/1493;1-2k.c2447/13/1624;1-2k.c5412/7/1600;1-2k.c10154/1/1542;1-2k.c24521/1/1531
PB.24_0_path0	3	1-2k.c6017/3/1244;3-6k.c19617/2/5258;3-6k.c23212/1/5277
PB.5173_0_path0	2	1-2k.c3391/12/1266;i1_HQ_sample9a8d22|c51386/f2p17/1232
PB.3593_0_path0	3	2-3k.c17308/1/1763;i1_HQ_sample9a8d22|c20902/f1p1/1692;2-3k.c25320/3/1782
PB.346_0_path0	3	3-6k.c18938/1/4065;3-6k.c4726/1/4121.1;3-6k.c3486/1/4158
PB.1105_0_path0	2	3-6k.c14491/4/3421;3-6k.c7182/1/3412.1
PB.3120_0_path0	2	i2_LQ_sample9a8d22|c17051/f1p7/2499;2-3k.c22307/1/1809
PB.5857_0_path0	2	1-2k.c23234/1/1228.1;1-2k.c31426/1/1242.1
PB.4815_0_path0	2	1-2k.c25254/1/1278;1-2k.c22507/1/1300
PB.965_0_path0	2	3-6k.c20735/1/3521;3-6k.c25265/1/3314
PB.247_0_path0	2	3-6k.c14726/1/4374;3-6k.c24870/1/5615.1
PB.4472_0_path3	7	1-2k.c12303/1/1448;3-6k.c2188/1/3754;1-2k.c4648/1/1307;1-2k.c31040/1/1395;1-2k.c19679/1/1494;i1_HQ_sample9a8d22|c38728/f1p1/1611;1-2k.c20680/1/1379
PB.4357_0_path0	2	1-2k.c20070/1/1416;3-6k.c19788/1/3277.1
PB.1231_0_path0	4	3-6k.c3754/1/3299;3-6k.c612/17/3255;3-6k.c29162/1/3127;3-6k.c8003/1/3616
PB.5597_0_path0	2	3-6k.c25687/1/4034.2;3-6k.c9697/1/4885.3
PB.6027_0_path0	2	1-2k.c17063/1/1283;3-6k.c15621/1/4617
PB.4749_0_path1	6	1-2k.c23290/1/1288;1-2k.c10775/1/1176;1-2k.c12359/1/1175;1-2k.c16797/1/1233;1-2k.c5792/5/1368;1-2k.c19739/1/1179
PB.2188_0_path0	3	2-3k.c22978/1/2168;2-3k.c3533/1/1966;2-3k.c12840/1/2115
PB.5887_0_path0	2	i5_LQ_sample9a8d22|c1221/f1p32/4993.1;i1_HQ_sample9a8d22|c26220/f1p13/1730.1
PB.4860_0_path0	2	1-2k.c13998/4/1380;1-2k.c8444/1/1215
PB.1172_0_path0	3	1-2k.c11048/1/1165;3-6k.c26275/1/3882;3-6k.c26251/1/3365
PB.5289_0_path0	2	i1_HQ_sample9a8d22|c54333/f44p46/1652;1-2k.c20305/1/1152
PB.1754_0_path0	2	i6_LQ_sample9a8d22|c138/f1p72/6562.2;i5_LQ_sample9a8d22|c1179/f1p52/5697.1
PB.5851_1_path0	4	i1_LQ_sample9a8d22|c47071/f1p44/1802.1;i4_LQ_sample9a8d22|c700/f1p34/4209.1;i4_LQ_sample9a8d22|c1964/f1p33/4513.2;i6_LQ_sample9a8d22|c547/f1p32/6353.2
PB.5360_0_path0	2	1-2k.c22877/1/1268;2-3k.c11572/1/1533
PB.2558_0_path1	5	2-3k.c22364/1/1841;2-3k.c2273/70/2046;1-2k.c20745/1/1893;2-3k.c21002/1/1990;1-2k.c4058/1/1659
PB.4107_0_path0	2	2-3k.c20104/1/1657;1-2k.c9596/6/1640
PB.2686_0_path0	3	1-2k.c25124/1/1756;2-3k.c19919/1/1955;2-3k.c2579/32/1867
PB.5598_1_path0	9	2-3k.c2569/26/2101;2-3k.c3236/4/2215;2-3k.c16854/1/2324;2-3k.c20194/1/1998;1-2k.c31774/1/1444;i2_HQ_sample9a8d22|c1951/f2p23/2149;i2_LQ_sample9a8d22|c6182/f1p23/2075;3-6k.c6345/1/3316.1;2-3k.c12011/1/1967
PB.3451_0_path0	4	i1_HQ_sample9a8d22|c39838/f1p8/1914;2-3k.c9948/4/1803.1;1-2k.c24426/1/1642;2-3k.c3038/3/1764
PB.2561_0_path0	3	2-3k.c6881/1/1963;2-3k.c15747/1/1903;i2_HQ_sample9a8d22|c1757/f3p23/2337
PB.3322_0_path0	4	1-2k.c24664/1/1366;1-2k.c15373/1/1716;1-2k.c18960/2/1756;2-3k.c17268/1/1612
PB.5801_0_path0	3	3-6k.c11862/1/4148.2;3-6k.c21889/1/3405;3-6k.c15993/1/3761
PB.5484_0_path0	2	3-6k.c9141/1/3136;3-6k.c20422/1/3104.2
PB.2198_4_path0	2	2-3k.c23813/1/1887;3-6k.c9210/1/4402
PB.3433_0_path0	4	3-6k.c4502/1/3867.1;i2_LQ_sample9a8d22|c10386/f1p3/2268;i1_HQ_sample9a8d22|c28110/f1p3/1807;i1_HQ_sample9a8d22|c29004/f1p3/1837
PB.3999_0_path0	2	3-6k.c30782/1/3208.1;3-6k.c5314/1/2680.1
PB.2963_0_path0	2	2-3k.c24367/1/1851;2-3k.c5225/1/1705
PB.889_0_path0	3	3-6k.c1462/8/3587;2-3k.c7246/1/2090;3-6k.c2443/5/3447
PB.4951_0_path0	3	3-6k.c16083/1/3356.1;i1_LQ_sample9a8d22|c19598/f1p17/1882;1-2k.c11229/1/1341
PB.3937_0_path0	3	1-2k.c31978/2/1654;i1_HQ_sample9a8d22|c47536/f1p1/1536;1-2k.c14429/1/1526
PB.5101_0_path0	2	1-2k.c1772/61/1244;1-2k.c4898/2/1185
PB.2894_0_path0	3	2-3k.c12153/5/2031;2-3k.c12010/1/1919;1-2k.c24071/1/1735
PB.1756_0_path0	3	3-6k.c30089/1/3983;3-6k.c30302/1/3245;3-6k.c17316/1/2838
PB.910_0_path0	2	3-6k.c2194/1/3113;3-6k.c14196/3/3554
PB.6215_0_path0	2	3-6k.c14325/2/5651;3-6k.c23259/1/4494
PB.3113_0_path1	2	3-6k.c19710/1/4303.1;i2_LQ_sample9a8d22|c10220/f1p6/2328
PB.4071_0_path0	2	1-2k.c23577/1/1524;2-3k.c12180/2/1767
PB.1721_0_path0	4	3-6k.c6261/1/2826;3-6k.c11082/1/2760;3-6k.c14640/1/2860;3-6k.c2210/1/2628
PB.1565_0_path0	2	3-6k.c5536/2/3515.1;3-6k.c29479/1/3269.1
PB.4960_0_path0	2	1-2k.c2911/13/1274;3-6k.c18265/1/3923
PB.5131_0_path0	2	1-2k.c2288/14/1215;i1_LQ_sample9a8d22|c10523/f1p72/1242
PB.2283_0_path2	3	2-3k.c15331/1/1245;2-3k.c19549/1/2196;3-6k.c26237/1/2690
PB.5817_0_path0	3	1-2k.c20265/2/1636.1;1-2k.c14755/1/1619.1;i1_HQ_sample9a8d22|c30034/f1p4/1577
PB.5404_0_path0	2	1-2k.c3819/2/1488.1;i1_HQ_sample9a8d22|c3913/f3p3/1486
PB.1888_0_path0	2	2-3k.c3711/3/2445;i2_LQ_sample9a8d22|c10227/f1p19/2438
PB.3939_0_path1	3	1-2k.c6007/1/1658;2-3k.c22473/1/1558;i1_HQ_sample9a8d22|c5565/f7p21/1712
PB.2018_0_path0	3	1-2k.c15142/1/1449;i2_LQ_sample9a8d22|c7688/f1p12/2305;i2_LQ_sample9a8d22|c9724/f1p12/2131
PB.468_0_path0	2	3-6k.c25164/1/6345.1;3-6k.c28808/1/4120.1
PB.6220_0_path0	2	i2_LQ_sample9a8d22|c12427/f1p1/2939;3-6k.c2564/1/5416
PB.5902_0_path0	2	2-3k.c16453/2/2092.2;i2_LQ_sample9a8d22|c14600/f1p5/2014.2
PB.4340_0_path0	2	3-6k.c8530/1/3632.1;1-2k.c32557/1/1475
PB.5468_0_path1	2	2-3k.c14960/2/1871.1;2-3k.c10853/8/2003.1
PB.5305_0_path0	2	1-2k.c24448/1/1213;3-6k.c20371/1/4412
PB.3968_0_path0	2	2-3k.c17233/2/1976;1-2k.c29140/1/1537
PB.4047_0_path0	2	i1_HQ_sample9a8d22|c26435/f1p29/1364;1-2k.c19602/2/1544
PB.5901_0_path0	2	i2_LQ_sample9a8d22|c8923/f1p2/2241.1;2-3k.c16019/1/1456.1
PB.6221_0_path0	2	3-6k.c14886/3/5441;i1_HQ_sample9a8d22|c45167/f1p3/1814
PB.4701_0_path0	2	1-2k.c14870/1/1332;i1_HQ_sample9a8d22|c28229/f1p1/1733
PB.2193_0_path0	2	i2_LQ_sample9a8d22|c9339/f1p8/2332;i2_LQ_sample9a8d22|c7149/f1p8/2149
PB.3415_0_path0	2	i1_HQ_sample9a8d22|c2735/f3p4/1607;2-3k.c19187/1/1733
PB.708_0_path0	2	3-6k.c29145/1/3566;3-6k.c23724/1/3765
PB.2091_0_path1	3	2-3k.c21185/1/2074;3-6k.c10984/2/2989;2-3k.c16927/1/2569
PB.1878_0_path0	28	2-3k.c20197/1/2183;2-3k.c15543/1/1942;3-6k.c24034/1/2296;2-3k.c19143/1/1892;2-3k.c8111/1/2329;2-3k.c3893/1/1929;2-3k.c12247/1/1962;1-2k.c19702/1/1436;2-3k.c13873/1/2240;2-3k.c17663/4/2368;1-2k.c31637/1/1603;2-3k.c26567/1/1946;2-3k.c26825/1/1878;1-2k.c30990/1/1380;2-3k.c24845/1/2192;1-2k.c24716/1/1495;2-3k.c14884/3/2294;3-6k.c26541/1/2487;2-3k.c26369/1/2107;3-6k.c30083/1/2405;2-3k.c9847/9/2350;2-3…
PB.4040_0_path0	2	2-3k.c23504/1/1552;i2_HQ_sample9a8d22|c1394/f6p9/2163
PB.2880_0_path0	3	2-3k.c12121/1/1930;i2_LQ_sample9a8d22|c17323/f1p8/2195;2-3k.c22513/1/1835
PB.2147_0_path0	2	2-3k.c16787/1/2375;i1_LQ_sample9a8d22|c20357/f1p4/1867
PB.2372_0_path1	4	2-3k.c11991/1/2109;i1_HQ_sample9a8d22|c42757/f1p1/1978;1-2k.c22558/1/1533;2-3k.c5467/1/4661.2
PB.6122_0_path0	2	i2_LQ_sample9a8d22|c13338/f1p5/2812.1;i2_LQ_sample9a8d22|c9486/f1p17/1950.2
PB.4042_0_path1	4	1-2k.c17229/1/1364;1-2k.c12183/2/1580;1-2k.c2659/5/1451;1-2k.c4931/2/1608
PB.3374_0_path0	4	3-6k.c1201/9/2798;1-2k.c10865/2/1583;2-3k.c11170/1/1740;1-2k.c17969/93/1214
PB.4172_696_path0	3	3-6k.c21243/1/3095;3-6k.c3171/4/3391;i3_LQ_sample9a8d22|c8361/f1p9/3332
PB.4882_0_path0	2	3-6k.c7092/2/3536;3-6k.c19832/1/3925.2
PB.722_0_path0	2	3-6k.c1287/7/3710;3-6k.c22812/1/4023
PB.4735_0_path0	2	1-2k.c9491/7/1481;1-2k.c6892/2/1365
PB.5026_0_path0	2	1-2k.c13356/4/1237;1-2k.c29324/1/1111
PB.4350_0_path1	2	i1_HQ_sample9a8d22|c55382/f35p54/1902;1-2k.c29228/1/1483
PB.5472_0_path0	3	1-2k.c26337/2/1182;i1_HQ_sample9a8d22|c28479/f1p10/1142;1-2k.c4130/1/1151.1
PB.858_0_path0	4	1-2k.c5390/1/1549;3-6k.c19293/1/3617;2-3k.c5904/1/2086;3-6k.c7771/1/4482
PB.2748_0_path0	2	2-3k.c22780/1/1920;2-3k.c11485/1/2045
PB.4623_0_path0	2	1-2k.c12531/3/1390;2-3k.c8878/1/2074
PB.5269_0_path0	2	1-2k.c20733/3/1232;i1_HQ_sample9a8d22|c56689/f4p39/1159
PB.4049_0_path0	4	3-6k.c12112/1/1451;2-3k.c17217/1/1568;3-6k.c16228/1/3443;1-2k.c30832/1/1322
PB.2707_0_path0	2	i2_HQ_sample9a8d22|c1201/f8p12/2173;i1_LQ_sample9a8d22|c26153/f1p12/1922
PB.3139_0_path0	2	3-6k.c19519/1/3803.1;3-6k.c15368/1/3529.1
PB.1272_0_path0	2	3-6k.c11912/2/3549;3-6k.c10032/1/3317
PB.3967_0_path0	3	i1_HQ_sample9a8d22|c8847/f2p9/1541;1-2k.c19137/1/1455;1-2k.c28024/1/1595
PB.3779_0_path0	2	2-3k.c12684/1/1623;i2_HQ_sample9a8d22|c903/f12p29/2139
PB.451_0_path0	4	3-6k.c22746/1/4051;3-6k.c8459/5/4100;3-6k.c23523/1/3780;3-6k.c1659/5/3950
PB.4674_0_path0	2	1-2k.c10558/1/1333;2-3k.c15655/1/1708
PB.2677_0_path0	2	2-3k.c8459/1/1962;i2_LQ_sample9a8d22|c6207/f1p3/2056
PB.3517_0_path0	4	i1_HQ_sample9a8d22|c24954/f1p4/1904;1-2k.c21107/1/1449;1-2k.c2585/7/1706;1-2k.c11467/3/1615
PB.4644_0_path0	3	2-3k.c12744/1/1810;1-2k.c1886/37/1383;i1_HQ_sample9a8d22|c42946/f1p4/1836
PB.5924_0_path0	2	i2_LQ_sample9a8d22|c8396/f1p1/2521;3-6k.c3583/1/2633.2
PB.5848_0_path0	2	2-3k.c11364/1/1028.1;3-6k.c23421/1/3251.2
PB.3180_1_path0	2	2-3k.c15709/1/1916;2-3k.c19970/1/1892
PB.3015_0_path0	2	2-3k.c12624/1/1836;3-6k.c11012/1/4399
PB.5226_0_path0	2	1-2k.c3677/2/1370.1;i1_HQ_sample9a8d22|c7722/f1p10/1333
PB.3114_0_path0	3	i1_LQ_sample9a8d22|c24149/f1p3/1938;1-2k.c23704/2/1691;1-2k.c26654/1/1866
PB.5325_0_path0	2	1-2k.c18580/1/1190;i2_LQ_sample9a8d22|c10178/f1p21/2388
PB.2684_0_path7	14	1-2k.c11280/1/1401;2-3k.c26518/1/1744;1-2k.c7009/1/1807;2-3k.c28156/256/1968;2-3k.c18109/1/1866;1-2k.c7515/2/1670;2-3k.c8186/1/1866;2-3k.c8497/2/1896;1-2k.c10182/1/1299;2-3k.c19003/1/1820;2-3k.c16872/1/1635;1-2k.c14958/1/1430;1-2k.c29335/1/1225;2-3k.c24835/1/1865
PB.199_3_path0	11	3-6k.c15113/1/3536;3-6k.c9813/1/3441;3-6k.c9121/1/5978;3-6k.c9833/1/3492;1-2k.c11154/1/1522;3-6k.c25250/1/3633;3-6k.c9160/1/3491;3-6k.c23395/1/3491;3-6k.c3907/1/3477;3-6k.c28025/1/3574;2-3k.c16144/1/2024
PB.138_0_path0	3	3-6k.c1146/4/4629;3-6k.c20641/1/4170;3-6k.c21211/1/4562
PB.2348_0_path0	2	3-6k.c27452/1/2232;2-3k.c26557/1/2050
PB.2878_0_path0	2	i1_HQ_sample9a8d22|c20012/f1p35/2232;2-3k.c17740/1/1875
PB.5696_0_path0	2	3-6k.c21321/1/2484.1;2-3k.c4011/6/1999.2
PB.6284_0_path0	2	3-6k.c25875/1/6282;3-6k.c3855/1/3137.1
PB.6119_0_path0	2	1-2k.c28499/1/1282;1-2k.c23579/1/1347.2
PB.3278_0_path0	2	3-6k.c23529/1/3209;2-3k.c21395/1/1882
PB.5721_0_path0	2	2-3k.c23023/1/2110;1-2k.c27205/1/1247
PB.5312_0_path0	2	i1_HQ_sample9a8d22|c11142/f2p5/1161;1-2k.c10287/1/1151
PB.382_3_path2	9	3-6k.c17955/2/4097;3-6k.c28178/1/3315;3-6k.c25085/1/4025;2-3k.c15453/1/2005;3-6k.c28594/1/3655;3-6k.c3662/1/2705.1;3-6k.c10137/1/3702;3-6k.c2565/1/3638;3-6k.c28573/1/3505
PB.439_0_path0	4	3-6k.c19083/1/3635;3-6k.c7740/1/3930;3-6k.c28928/1/4000;3-6k.c11779/1/5501
PB.5085_0_path0	2	3-6k.c25849/1/3923;1-2k.c31833/1/1227
PB.699_0_path0	3	3-6k.c28325/1/3626;3-6k.c27454/1/3230;3-6k.c14471/1/3840
PB.4506_0_path1	3	1-2k.c23594/1/1038;1-2k.c4358/1/1400;i2_LQ_sample9a8d22|c5600/f1p12/1930
PB.1028_0_path1	7	3-6k.c22379/2/3153;3-6k.c13249/1/3443;3-6k.c1812/2/3441;2-3k.c23316/1/1824;3-6k.c14636/1/2982;3-6k.c18680/1/3229;3-6k.c18222/1/3455
PB.2354_0_path0	2	3-6k.c22432/1/3295;3-6k.c16658/1/4635.2
PB.6218_2_path0	2	2-3k.c4815/1/1355;i1_LQ_sample9a8d22|c39210/f1p1/1759
PB.1156_0_path0	3	3-6k.c3935/1/3357;2-3k.c23692/1/1818;3-6k.c521/39/3415
PB.4154_0_path0	2	3-6k.c23721/1/3370.1;3-6k.c5942/1/3376
PB.5448_0_path0	2	i1_LQ_sample9a8d22|c26144/f1p3/1890;1-2k.c15334/1/1148
PB.5241_0_path0	2	1-2k.c29287/1/1204;2-3k.c11672/3/1547
PB.3136_0_path0	3	i1_LQ_sample9a8d22|c19638/f1p8/1999;1-2k.c29488/1/1542;i1_HQ_sample9a8d22|c18947/f3p8/1830
PB.798_1_path0	2	3-6k.c26247/1/3778;3-6k.c19454/1/3130
PB.4537_0_path0	2	2-3k.c18942/1/1595;1-2k.c27457/1/1388
PB.3262_0_path0	4	1-2k.c10725/1/1773;2-3k.c12323/1/1764;2-3k.c2950/12/1838;1-2k.c16568/1/1614
PB.2702_0_path0	2	2-3k.c26290/1/2000;3-6k.c17933/1/3908
PB.4146_0_path0	2	i4_LQ_sample9a8d22|c951/f1p108/4605;i3_LQ_sample9a8d22|c3396/f1p70/3125.1
PB.4093_8_path0	2	1-2k.c15391/2/1521;1-2k.c3260/1/1434
PB.6110_0_path0	2	2-3k.c21085/1/1832.2;i1_HQ_sample9a8d22|c26880/f1p1/1861.2
PB.4718_0_path0	2	2-3k.c3393/3/1831;2-3k.c20854/1/1743.1
PB.1899_0_path0	3	i3_LQ_sample9a8d22|c1522/f1p4/3291;i2_LQ_sample9a8d22|c16475/f1p4/2433;i2_LQ_sample9a8d22|c9406/f1p4/2358
PB.868_0_path0	2	3-6k.c2198/1/3734;3-6k.c17668/1/3670
PB.3577_0_path0	2	2-3k.c14210/1/1722;i2_LQ_sample9a8d22|c6941/f1p3/2062
PB.3152_0_path0	2	3-6k.c6702/1/4301.1;i2_LQ_sample9a8d22|c7952/f1p2/2188
PB.5293_0_path0	2	i1_LQ_sample9a8d22|c64060/f1p37/1035;i1_LQ_sample9a8d22|c39607/f1p40/1149
PB.4109_2_path1	9	2-3k.c4421/2/1721;2-3k.c23284/1/1860;1-2k.c16612/1/1599;2-3k.c13296/1/1739.1;1-2k.c27491/1/1545;1-2k.c23723/1/1409;1-2k.c20232/2/1535;2-3k.c12870/1/1661;1-2k.c25068/1/1693
PB.1695_0_path0	2	i3_HQ_sample9a8d22|c771/f3p4/3294;3-6k.c30414/1/3146.1
PB.2844_0_path0	2	2-3k.c23321/1/1933;i2_HQ_sample9a8d22|c13894/f2p14/2145
PB.4277_0_path0	2	2-3k.c7022/1/1882.1;2-3k.c14089/1/1935.1
PB.4163_0_path0	3	2-3k.c3254/3/1741;1-2k.c12315/1/1546;3-6k.c11008/1/3848.1
PB.3350_0_path0	3	2-3k.c19882/3/1612;2-3k.c24734/1/1846;2-3k.c6878/1/2015
PB.3038_0_path0	5	i2_LQ_sample9a8d22|c14580/f1p3/1922;2-3k.c21268/1/2059.1;2-3k.c17160/1/1819;2-3k.c11538/1/1666;2-3k.c3762/1/1822
PB.4074_0_path0	2	2-3k.c2572/17/1883;1-2k.c10354/1/1601
PB.6269_0_path0	2	i1_HQ_sample9a8d22|c38032/f2p19/1856;3-6k.c23123/1/5850
PB.4819_0_path0	2	2-3k.c12724/4/2141;1-2k.c31465/1/1297
PB.3665_0_path0	2	3-6k.c20165/1/2928;1-2k.c30896/1/1652
PB.709_0_path0	2	3-6k.c26523/1/3785;3-6k.c2681/1/3843
PB.4893_2_path2	7	3-6k.c3347/1/5368;3-6k.c4964/1/5350;3-6k.c25032/1/2953;3-6k.c16814/1/4938;1-2k.c15090/1/1279;2-3k.c24182/1/2264;3-6k.c16135/2/5412
PB.4880_0_path0	2	3-6k.c9950/1/2928.2;i2_LQ_sample9a8d22|c13472/f1p1/2163
PB.5440_0_path0	2	i2_HQ_sample9a8d22|c15407/f3p11/2109;1-2k.c11150/1/1158
PB.1430_0_path0	3	3-6k.c8863/4/3110;3-6k.c27123/1/3625;3-6k.c18044/1/3170
PB.5035_0_path0	3	1-2k.c20241/1/1167;i1_HQ_sample9a8d22|c25915/f2p6/1244;1-2k.c16141/1/3554
PB.6198_0_path0	2	i2_LQ_sample9a8d22|c8632/f1p15/2530;i2_LQ_sample9a8d22|c14386/f1p12/2005.2
PB.1316_0_path0	3	3-6k.c7987/1/3189;3-6k.c5675/1/4464.1;1-2k.c6027/1/1618
PB.4379_0_path4	10	1-2k.c20925/1/1871;2-3k.c23269/1/2523;i2_LQ_sample9a8d22|c11339/f1p49/2613;1-2k.c16539/1/1739;1-2k.c11037/1/1438;3-6k.c9106/1/2827;1-2k.c23160/1/1318;1-2k.c26659/1/1759;3-6k.c7448/1/3096;2-3k.c4834/1/2232
PB.2482_0_path1	5	2-3k.c23979/1/1817;2-3k.c7309/6/2086;1-2k.c6238/1/1772;2-3k.c19967/1/1975;2-3k.c18917/1/1825
PB.1199_0_path0	2	i3_LQ_sample9a8d22|c4972/f1p2/3353;i9_LQ_sample9a8d22|c15/f1p2/9794.1
PB.2662_0_path0	2	2-3k.c11143/3/2033;2-3k.c6693/1/1938
PB.1211_0_path0	2	i3_LQ_sample9a8d22|c5930/f1p1/3392;3-6k.c29842/1/3481
PB.1730_0_path1	3	3-6k.c16439/1/3014;3-6k.c5456/1/3065.1;i3_HQ_sample9a8d22|c8086/f2p2/3056
PB.4584_0_path1	3	1-2k.c16962/1/1389;1-2k.c9664/21/1491;1-2k.c6073/1/1208.2
PB.2219_0_path0	2	2-3k.c17251/1/2409;i2_LQ_sample9a8d22|c11821/f1p1/2398
PB.3247_0_path0	2	1-2k.c18734/1/1736;1-2k.c3877/2/1844
PB.2586_0_path0	2	2-3k.c7909/9/2007;i2_LQ_sample9a8d22|c5239/f1p5/2588
PB.4756_0_path0	3	1-2k.c19181/1/1428;i1_HQ_sample9a8d22|c44241/f1p2/1178;1-2k.c18568/1/1422
PB.4497_0_path0	2	1-2k.c2888/11/1400;3-6k.c25098/1/3726
PB.4172_621_path0	2	3-6k.c27229/1/3458;3-6k.c25423/1/3291
PB.199_8_path0	2	3-6k.c17600/1/4940;3-6k.c9508/2/4733
PB.5963_0_path0	2	1-2k.c28035/1/698;i0_LQ_sample9a8d22|c16340/f1p2/700
PB.1256_0_path0	3	3-6k.c14775/1/3352;i3_HQ_sample9a8d22|c662/f5p54/3301;3-6k.c1237/3/3326
PB.5341_0_path0	2	2-3k.c13898/1/1915.1;2-3k.c2738/12/2096.1
PB.3158_0_path2	8	2-3k.c24522/1/1894;2-3k.c8063/1/1699;2-3k.c22815/1/1823;1-2k.c20488/1/1490;2-3k.c2274/74/1943;2-3k.c20651/1/1846;2-3k.c23420/1/1807;2-3k.c16573/2/1901
PB.3238_0_path0	2	i2_LQ_sample9a8d22|c7513/f1p2/2180;i1_HQ_sample9a8d22|c19876/f1p2/1782
PB.4172_1261_path0	2	2-3k.c7072/2/1910;2-3k.c16416/1/2001
PB.928_0_path0	2	3-6k.c21105/1/3775;3-6k.c14709/1/3480
PB.5207_0_path1	2	i1_HQ_sample9a8d22|c28563/f2p7/1214;i1_HQ_sample9a8d22|c38004/f3p7/1233
PB.842_0_path0	2	3-6k.c12298/1/3671;3-6k.c23719/2/5252
PB.5899_0_path0	2	i1_LQ_sample9a8d22|c46264/f1p1/1874;2-3k.c24138/1/1675.1
PB.2204_0_path3	5	i1_HQ_sample9a8d22|c18648/f3p26/2143;1-2k.c10973/1/1730;3-6k.c28322/1/1252;i1_LQ_sample9a8d22|c39530/f1p26/2062;2-3k.c13144/1/1999
PB.1750_0_path0	4	3-6k.c3140/1/3791;i2_LQ_sample9a8d22|c8314/f1p11/2756;3-6k.c1369/3/3632;3-6k.c1992/4/2755
PB.3502_0_path2	4	3-6k.c2018/2/3087;1-2k.c15440/1/1665;i2_LQ_sample9a8d22|c9280/f1p1/2129;1-2k.c17106/1/1705
PB.4172_1353_path0	2	i2_LQ_sample9a8d22|c1840/f2p5/2706;i2_LQ_sample9a8d22|c3898/f1p5/2710
PB.1368_0_path0	4	3-6k.c14514/2/3272;3-6k.c3851/1/3134;2-3k.c17583/1/2062.1;3-6k.c9588/1/3010
PB.2744_0_path0	2	i2_LQ_sample9a8d22|c6022/f1p7/2572;i1_LQ_sample9a8d22|c23536/f1p7/1916
PB.4422_0_path0	2	2-3k.c12706/1/1446;i1_LQ_sample9a8d22|c13520/f1p2/1416
PB.4521_0_path0	2	1-2k.c27505/1/1405;3-6k.c8672/1/2857
PB.4156_0_path0	2	2-3k.c19355/1/1822;1-2k.c29419/1/1507
PB.3173_0_path0	2	2-3k.c19983/1/1701;2-3k.c17353/1/1804
PB.1893_0_path0	2	3-6k.c6593/2/5097.1;3-6k.c18317/1/2436
PB.1654_0_path0	2	3-6k.c17769/1/3827.1;3-6k.c5039/1/4001.1
PB.4607_0_path0	2	3-6k.c7067/1/4174.2;3-6k.c911/9/3720
PB.5374_0_path0	2	1-2k.c27678/1/1124;i2_HQ_sample9a8d22|c15348/f4p4/2167
PB.422_0_path0	2	3-6k.c3089/1/4185;i4_LQ_sample9a8d22|c1481/f1p1/4362
PB.5573_0_path0	2	2-3k.c15823/1/2021.1;1-2k.c22627/1/1612.1
PB.363_0_path0	2	3-6k.c12484/3/4167;3-6k.c20437/1/4433
PB.5318_0_path0	2	1-2k.c24104/1/1153;i1_HQ_sample9a8d22|c58844/f1p17/1059
PB.4465_0_path0	2	1-2k.c30983/1/1454;i1_HQ_sample9a8d22|c2355/f6p13/1530
PB.5498_0_path0	2	2-3k.c17250/2/2002;1-2k.c10320/1/1133
PB.512_0_path0	2	3-6k.c7860/1/4860;3-6k.c6794/1/3945
PB.983_0_path0	3	3-6k.c14504/2/3610;3-6k.c27227/1/3315;3-6k.c1173/7/3453
PB.4746_0_path0	2	1-2k.c5595/1/1320;3-6k.c1672/6/2984
PB.592_0_path1	2	3-6k.c27464/1/3898;3-6k.c13481/2/3879
PB.2478_0_path3	5	2-3k.c6822/1/1964;2-3k.c8431/4/2086.1;2-3k.c22200/2/1694;2-3k.c2634/12/1951;2-3k.c15905/1/1970
PB.3672_0_path0	2	2-3k.c3719/1/1901.1;3-6k.c5407/1/4632.1
PB.5561_0_path0	2	2-3k.c15070/1/1388;i2_LQ_sample9a8d22|c6455/f1p1/2248
PB.199_7_path0	3	3-6k.c4357/1/3524.1;3-6k.c9344/1/3291.1;i2_LQ_sample9a8d22|c13167/f1p7/2739
PB.2559_0_path0	2	3-6k.c8444/1/4558.1;2-3k.c24644/1/1830
PB.3472_0_path1	5	2-3k.c19009/1/1708;i1_HQ_sample9a8d22|c26300/f1p2/1716;1-2k.c20230/2/1691;1-2k.c5323/1/1434;1-2k.c2890/14/1625
PB.6235_1_path0	2	3-6k.c27441/1/4434;i2_HQ_sample9a8d22|c1864/f2p2/2822
PB.1735_0_path0	3	i1_LQ_sample9a8d22|c9381/f1p8/1573;i2_HQ_sample9a8d22|c1830/f3p9/2879;3-6k.c1598/3/2994
PB.3819_0_path0	4	2-3k.c9100/1/1833;1-2k.c20318/1/1611;2-3k.c23871/1/2383;i1_HQ_sample9a8d22|c26748/f1p5/1990
PB.3835_0_path0	2	1-2k.c25209/1/1721;i1_LQ_sample9a8d22|c22040/f1p2/1851
PB.4341_0_path0	2	1-2k.c16908/1/1445;1-2k.c6293/7/1395
PB.6232_0_path0	4	1-2k.c19864/1/1365;3-6k.c16170/1/5821;3-6k.c8997/1/5563;3-6k.c4563/1/2443
PB.4406_0_path1	3	1-2k.c11167/3/1433;1-2k.c8371/1/1202;1-2k.c23574/1/1432
PB.284_0_path0	3	1-2k.c13115/4/1092;3-6k.c1090/4/4406;3-6k.c5042/1/4055
PB.4561_0_path0	3	1-2k.c29106/1/1231;2-3k.c5259/2/1749.1;i1_HQ_sample9a8d22|c5649/f3p4/1778
PB.3336_0_path0	2	i1_LQ_sample9a8d22|c22581/f1p3/1915;i1_LQ_sample9a8d22|c29687/f1p3/1908
PB.5866_0_path0	2	i0_LQ_sample9a8d22|c9443/f1p9/846;1-2k.c32421/1/1187.1
PB.378_0_path0	5	3-6k.c30411/1/3958;1-2k.c4946/1/1513;3-6k.c17821/1/3571;3-6k.c8844/1/3433;3-6k.c790/11/4107
PB.1132_0_path0	3	3-6k.c3364/1/3353;3-6k.c10038/1/3588;3-6k.c1204/6/3335
PB.5615_0_path1	3	3-6k.c3264/5/3523.2;3-6k.c9007/1/3387.1;i4_LQ_sample9a8d22|c414/f1p4/5186.1
PB.2784_0_path0	3	2-3k.c7920/3/1905;3-6k.c16454/1/4121.1;1-2k.c32035/1/1222
PB.3869_0_path0	2	1-2k.c16017/3/1711;1-2k.c31283/1/1478
PB.5051_0_path0	2	i1_HQ_sample9a8d22|c23383/f1p1/1626;1-2k.c6163/1/1240
PB.5273_0_path0	2	1-2k.c17759/44/1297;1-2k.c17636/5/1203
PB.2146_0_path0	2	i2_LQ_sample9a8d22|c12908/f1p8/2758.1;2-3k.c22995/1/2179
PB.4460_0_path0	2	3-6k.c9819/2/4765.1;3-6k.c14642/1/1407
PB.3984_0_path0	2	i1_LQ_sample9a8d22|c47300/f1p3/1560;i1_LQ_sample9a8d22|c6632/f1p3/1701
PB.1390_0_path1	4	3-6k.c14309/3/3263.1;3-6k.c14470/3/3104;3-6k.c11049/1/2021;3-6k.c1190/10/3204
PB.561_0_path0	7	1-2k.c19688/1/1496;3-6k.c23745/1/3859;3-6k.c8930/1/3455;3-6k.c15831/1/3423;3-6k.c2391/1/3888;3-6k.c30179/1/5993;3-6k.c26734/1/3471
PB.1398_0_path0	2	i3_LQ_sample9a8d22|c6711/f1p46/3619;3-6k.c579/29/3232
PB.3987_0_path0	3	1-2k.c5963/1/1561;1-2k.c28742/1/1330;2-3k.c23079/1/1774
PB.252_0_path0	2	3-6k.c14385/8/4330;3-6k.c19006/1/4048
PB.1393_7_path1	2	2-3k.c11566/9/2302;2-3k.c13315/1/2161
PB.344_0_path1	3	3-6k.c3783/1/4093;3-6k.c12407/1/4165;3-6k.c20347/1/3337
PB.375_9_path0	2	3-6k.c27687/1/4583;3-6k.c12595/1/3528
PB.4992_0_path0	3	1-2k.c11747/1/1397;1-2k.c26502/1/1263.1;2-3k.c12051/1/1819
PB.5767_0_path0	2	3-6k.c7338/1/5950.2;i3_LQ_sample9a8d22|c6717/f1p29/3366.1
PB.2533_0_path0	3	2-3k.c14116/1/2039;i2_LQ_sample9a8d22|c6568/f1p1/2220;2-3k.c18892/1/1776
PB.4239_1_path0	2	1-2k.c22716/1/1512;2-3k.c15736/3/1656
PB.199_30_path0	2	2-3k.c15142/1/2002;2-3k.c2725/10/2066
PB.5296_0_path1	2	1-2k.c18776/1/1343;i2_LQ_sample9a8d22|c14804/f1p39/2019
PB.264_0_path0	2	3-6k.c22469/1/4338;3-6k.c30435/1/3927
PB.4598_0_path0	2	3-6k.c13166/1/4282.1;3-6k.c4405/1/3413
PB.1353_0_path0	2	3-6k.c970/9/3487;3-6k.c10253/1/3288
PB.5014_0_path0	2	1-2k.c32470/1/1245;i1_LQ_sample9a8d22|c40710/f1p1/1708
PB.4640_0_path0	2	2-3k.c23295/1/1424;i1_HQ_sample9a8d22|c9308/f3p9/1420
PB.621_0_path0	2	i3_LQ_sample9a8d22|c6523/f1p1/3564;3-6k.c28670/1/3816
PB.5502_0_path2	4	i2_LQ_sample9a8d22|c14202/f1p47/2029.1;1-2k.c11688/1/1152;1-2k.c27975/1/2394.1;i1_HQ_sample9a8d22|c3476/f1p23/1140
PB.4172_623_path0	2	3-6k.c9237/1/4407;3-6k.c24761/1/3370
PB.5156_0_path0	2	2-3k.c13114/1/1918.1;i2_LQ_sample9a8d22|c17259/f1p1/2047
PB.379_0_path0	4	3-6k.c2111/1/3588;3-6k.c22133/1/3788;3-6k.c8797/1/3411;3-6k.c26445/2/4138
PB.5048_0_path0	2	1-2k.c27069/1/1285;3-6k.c16556/1/4649.1
PB.885_0_path0	2	3-6k.c29755/1/4671.1;3-6k.c5203/1/4019
PB.3520_0_path0	2	i1_HQ_sample9a8d22|c29233/f1p3/1788;2-3k.c10893/3/1854
PB.3251_0_path0	2	3-6k.c26773/1/4313;1-2k.c4133/1/1885
PB.1279_0_path0	2	3-6k.c5677/1/3318;3-6k.c21181/1/3283
PB.5045_0_path0	2	1-2k.c16123/1/1221;1-2k.c13001/5/1345
PB.3219_0_path0	4	1-2k.c4536/1/1595;i1_LQ_sample9a8d22|c20335/f1p2/1596;i2_LQ_sample9a8d22|c6322/f1p3/2464;2-3k.c7702/3/1782
PB.4361_0_path0	2	1-2k.c10439/1/1438;i2_LQ_sample9a8d22|c16182/f1p1/2047
PB.4110_0_path0	2	1-2k.c27106/1/1522;3-6k.c13699/1/2949
PB.4113_0_path0	2	3-6k.c8832/1/4072;1-2k.c26980/1/1516
PB.4659_0_path1	5	1-2k.c27301/1/1357;1-2k.c14600/1/1437;i1_HQ_sample9a8d22|c43825/f1p9/1271;3-6k.c4871/1/4728.1;1-2k.c30719/1/1351
PB.6136_0_path0	2	3-6k.c15814/1/3191;1-2k.c22323/1/1167.1
PB.1505_0_path0	2	3-6k.c17060/1/3160;3-6k.c24830/1/3084
PB.3960_0_path0	3	i3_LQ_sample9a8d22|c7910/f1p8/2977;1-2k.c5037/3/1576;2-3k.c11735/1/1599
PB.3909_0_path2	8	1-2k.c32495/1/1294;1-2k.c23776/1/1585;1-2k.c11897/1/1500;1-2k.c9777/1/1140;1-2k.c13102/4/1544;1-2k.c14635/1/1215;1-2k.c17115/1/1554;1-2k.c33385/103/1676
PB.1452_0_path0	2	3-6k.c28966/1/3229;3-6k.c22572/1/3141
PB.1953_0_path0	4	2-3k.c23165/1/1707;3-6k.c21530/1/2181;i2_LQ_sample9a8d22|c6967/f1p2/2382;2-3k.c11995/1/2339
PB.5397_0_path0	3	1-2k.c13160/1/1277;1-2k.c15608/1/1440;i1_HQ_sample9a8d22|c18438/f3p4/1622
PB.3681_0_path1	2	2-3k.c12525/1/1824.1;i1_HQ_sample9a8d22|c18623/f4p5/1852
PB.3892_0_path1	3	1-2k.c4489/2/1647;1-2k.c27709/1/1598;1-2k.c15006/1/1568
PB.6159_0_path0	2	3-6k.c28591/1/4713.1;2-3k.c19455/1/1851.2
PB.1423_0_path0	2	i3_LQ_sample9a8d22|c3293/f1p3/3272;3-6k.c8771/1/3153
PB.3956_0_path0	2	3-6k.c28123/1/2899.1;3-6k.c25022/1/3210.1
PB.5248_0_path0	2	1-2k.c33081/1/1356;1-2k.c16235/1/1182
PB.4488_0_path1	2	1-2k.c13080/1/3249.1;i5_LQ_sample9a8d22|c1199/f1p294/5032.1
PB.5148_0_path1	3	1-2k.c25207/1/1175;1-2k.c2435/26/1219;1-2k.c4833/1/1167
PB.147_0_path7	9	3-6k.c16770/1/3583;3-6k.c31078/4/3915;3-6k.c16181/1/3008;3-6k.c10557/1/3657;3-6k.c11332/1/3180;1-2k.c31033/1/1109;3-6k.c12255/1/4553;3-6k.c25624/1/3463;3-6k.c26475/1/3159
PB.1140_0_path0	2	i4_HQ_sample9a8d22|c103/f3p20/4704;3-6k.c15477/1/3397
PB.6125_0_path0	3	3-6k.c12603/2/3401.2;1-2k.c32002/1/1177.2;3-6k.c7193/1/3444.2
PB.476_0_path0	4	3-6k.c27986/1/3835;3-6k.c23016/1/4013;3-6k.c28336/1/3709.1;3-6k.c8072/1/3926
PB.4542_0_path0	2	1-2k.c32206/1/1727;1-2k.c20035/1/1443
PB.1463_0_path1	2	3-6k.c11469/2/3199;3-6k.c13679/1/3319.1
PB.547_0_path0	5	1-2k.c21355/1/1354;1-2k.c28173/1/1253;3-6k.c12165/1/3892;1-2k.c6821/1/1328;3-6k.c30776/1/4199
PB.172_0_path0	2	3-6k.c17315/1/4307;3-6k.c15980/1/4483
PB.3305_0_path0	2	3-6k.c18023/1/3556.1;3-6k.c29785/1/4621
PB.5997_0_path0	2	i4_LQ_sample9a8d22|c2184/f1p100/4121.1;i14_LQ_sample9a8d22|c3/f1p39/13823.2
PB.106_0_path0	2	3-6k.c4030/3/4799;3-6k.c6489/1/4622
PB.4172_551_path0	4	i1_LQ_sample9a8d22|c21582/f1p6/1743;i2_HQ_sample9a8d22|c1856/f2p5/2298;1-2k.c24206/1/1313;1-2k.c4266/7/1485
PB.6151_3_path0	3	1-2k.c15397/2/1468;2-3k.c16223/1/1588;1-2k.c15222/1/1237
PB.4129_0_path0	3	1-2k.c32655/1/1540;i1_LQ_sample9a8d22|c39771/f1p1/1372;1-2k.c10473/3/1398
PB.120_0_path0	3	3-6k.c21645/1/4420;3-6k.c27444/1/4709;3-6k.c24609/2/4715
PB.1608_0_path0	4	3-6k.c26214/1/3591;3-6k.c4794/1/2943;3-6k.c10437/2/3057;3-6k.c17245/1/3388
PB.1420_0_path0	3	3-6k.c18261/1/3165;3-6k.c15893/1/5474;3-6k.c28713/1/3225
PB.2967_0_path2	9	2-3k.c4050/1/1669;2-3k.c17706/1/1643;1-2k.c27490/1/1511;2-3k.c22295/1/1810;1-2k.c9572/3/1691;1-2k.c12010/1/1635;2-3k.c21288/1/1748;2-3k.c10613/213/1881;2-3k.c15127/1/1818
PB.1023_0_path0	2	3-6k.c12617/2/4136.1;3-6k.c8914/1/3381
PB.766_0_path2	6	3-6k.c21712/1/3112.1;1-2k.c7945/1/1525;2-3k.c27253/1/1944;1-2k.c16457/1/1377;3-6k.c24045/1/3668;3-6k.c5125/1/3876
PB.220_0_path0	3	3-6k.c23205/1/4314;3-6k.c1344/4/4414;3-6k.c22187/1/4156
PB.4648_0_path0	3	1-2k.c27178/1/1201;3-6k.c5512/1/3041;1-2k.c4784/2/1326
PB.4262_0_path0	3	i2_LQ_sample9a8d22|c2665/f1p4/2294;1-2k.c23372/1/1467;1-2k.c17406/1/1408
PB.2332_0_path0	2	3-6k.c10295/4/3291;2-3k.c20884/1/2021
PB.3118_0_path1	5	2-3k.c7953/1/1610;2-3k.c16777/1/1580;1-2k.c32244/1/4474.1;1-2k.c27955/1/1649;1-2k.c24506/1/1550
PB.2567_0_path0	2	i2_LQ_sample9a8d22|c7343/f1p5/2224;3-6k.c11898/1/2036
PB.2057_0_path1	4	2-3k.c9253/1/2076;1-2k.c18673/1/1698;2-3k.c14083/1/1716;2-3k.c6343/1/2251
PB.246_0_path0	3	3-6k.c14411/2/3392;3-6k.c9406/1/4268.1;3-6k.c23936/1/4368
PB.6064_0_path1	3	1-2k.c23251/1/1435.1;1-2k.c23251/1/1435.2;3-6k.c26510/1/3042
PB.2185_0_path0	4	3-6k.c9595/1/2367;2-3k.c19590/1/1845;1-2k.c10244/1/1771;2-3k.c21111/1/2150
PB.4139_0_path2	3	i2_LQ_sample9a8d22|c7984/f1p10/2182.1;2-3k.c22552/1/1802.1;i1_LQ_sample9a8d22|c27197/f1p34/1868
PB.3479_0_path0	3	3-6k.c5026/1/3873;i1_LQ_sample9a8d22|c24719/f1p7/1875;1-2k.c20804/1/1704
PB.3287_0_path0	7	2-3k.c17525/1/1768;1-2k.c14849/4/1291;1-2k.c27603/3/1377;1-2k.c31855/1/1154;2-3k.c21153/1/1627;1-2k.c14199/2/1198;1-2k.c33125/2/1559
PB.802_0_path0	4	3-6k.c7545/1/3817;1-2k.c19395/1/1622;3-6k.c13420/1/3703;3-6k.c15476/1/3185
PB.1282_0_path0	3	3-6k.c5800/1/3262;3-6k.c12541/1/3127;i2_LQ_sample9a8d22|c13286/f1p3/2841
PB.3702_0_path0	3	i1_HQ_sample9a8d22|c44244/f1p3/1707;1-2k.c5741/4/1398;1-2k.c15575/2/1699
PB.4115_0_path3	6	i1_HQ_sample9a8d22|c50282/f3p16/1114;i1_LQ_sample9a8d22|c20260/f1p16/1557;3-6k.c5637/1/4789.1;i0_HQ_sample9a8d22|c2142/f6p16/940;1-2k.c9909/1/1281;i1_LQ_sample9a8d22|c23946/f1p16/1662
PB.3799_0_path0	2	3-6k.c16738/1/2554;2-3k.c16295/1/1606
PB.1230_0_path1	3	3-6k.c16773/1/3216;i3_HQ_sample9a8d22|c985/f2p10/3306;i3_LQ_sample9a8d22|c6524/f1p10/3538
PB.1974_0_path1	6	i2_HQ_sample9a8d22|c8798/f3p5/2327;i2_LQ_sample9a8d22|c10093/f1p5/2189;2-3k.c27325/1/1885;2-3k.c12964/1/1726;2-3k.c26059/1/1634;1-2k.c8346/1/1669
PB.5246_0_path0	2	1-2k.c4670/1/1181;1-2k.c8354/1/1071
PB.4396_0_path0	2	1-2k.c31618/1/1442;2-3k.c5666/1/1479
PB.5001_0_path0	2	i2_LQ_sample9a8d22|c16749/f1p2/2039;1-2k.c12798/1/1455
PB.4829_0_path0	2	i1_HQ_sample9a8d22|c25949/f1p27/1267;i1_LQ_sample9a8d22|c5172/f1p29/1904
PB.4445_0_path0	2	1-2k.c16693/1/1631;i2_LQ_sample9a8d22|c16269/f1p6/2372
PB.3488_0_path0	2	i1_LQ_sample9a8d22|c26955/f1p94/1788;i1_HQ_sample9a8d22|c45289/f1p87/1693
PB.70_0_path0	2	3-6k.c29497/1/4798;3-6k.c31317/2/4918
PB.4704_0_path0	3	2-3k.c19560/1/1856.1;3-6k.c27585/1/4077;1-2k.c25266/1/1345
PB.1643_0_path0	2	3-6k.c3484/2/2965;3-6k.c8241/1/3657.1
PB.5808_0_path0	2	i2_LQ_sample9a8d22|c5634/f1p1/2077;1-2k.c5496/1/1426.1
PB.914_0_path0	2	3-6k.c30127/1/3816;3-6k.c20720/1/3566
PB.6141_0_path0	2	2-3k.c16630/1/1910.2;3-6k.c5297/2/3907
PB.1969_0_path0	3	2-3k.c5117/2/1703.2;3-6k.c23949/1/2468;2-3k.c9002/1/2315
PB.5530_0_path0	2	1-2k.c28073/1/1475;1-2k.c26622/1/1173
PB.5385_0_path0	2	2-3k.c7277/1/1857;3-6k.c13011/1/4711.1
PB.844_0_path0	3	3-6k.c12129/1/3612;3-6k.c16323/1/3405;3-6k.c1928/7/3750
PB.3442_0_path0	4	i2_LQ_sample9a8d22|c16478/f1p41/2028;1-2k.c17024/1/1706;1-2k.c11510/1/1433;1-2k.c10523/1/1628
PB.5600_0_path0	2	1-2k.c16971/1/1248.1;2-3k.c24041/1/1920.1
PB.1904_0_path0	2	i2_LQ_sample9a8d22|c6940/f1p4/2465;2-3k.c23671/1/2425
PB.1865_0_path1	2	i3_LQ_sample9a8d22|c7040/f1p8/3404;i2_LQ_sample9a8d22|c17117/f1p9/2565
PB.5304_0_path1	3	1-2k.c15077/1/1231;i1_HQ_sample9a8d22|c18471/f6p11/1745;1-2k.c22770/1/1289
PB.2835_0_path0	2	i2_LQ_sample9a8d22|c6267/f1p9/2399;2-3k.c22446/1/1921
PB.5557_0_path0	2	1-2k.c11722/1/1142;1-2k.c2790/18/1224
PB.354_0_path0	4	3-6k.c28033/1/3440;3-6k.c10760/1/3176.1;3-6k.c14039/5/4148;3-6k.c14769/1/3320
PB.3148_0_path1	3	i1_HQ_sample9a8d22|c5475/f7p14/1913;2-3k.c11423/1/1826;2-3k.c24444/1/1801
PB.3229_0_path0	3	3-6k.c12281/1/3715.1;3-6k.c12281/1/3715.2;3-6k.c15903/1/3313
PB.977_0_path0	4	3-6k.c14786/1/3531;3-6k.c18677/1/3541;3-6k.c1628/2/3474;3-6k.c11178/1/3384
PB.2474_0_path0	2	2-3k.c20901/1/2004;i2_LQ_sample9a8d22|c7928/f1p65/2407
PB.2040_0_path0	2	2-3k.c11976/1/2272;3-6k.c11230/1/4744.1
PB.1000_0_path0	2	3-6k.c27776/1/3496;3-6k.c30340/1/3573
PB.2929_0_path0	2	2-3k.c6858/1/1907;i2_LQ_sample9a8d22|c14197/f1p2/2033
PB.637_0_path0	3	3-6k.c20702/1/3848;3-6k.c17305/1/3541;3-6k.c24618/2/3647
PB.6018_0_path0	2	i1_LQ_sample9a8d22|c21538/f1p16/1857.1;i1_LQ_sample9a8d22|c9484/f1p6/1123
PB.4867_0_path0	2	1-2k.c22260/1/1223;1-2k.c19477/1/1234
PB.5431_0_path0	2	1-2k.c28026/1/1102;3-6k.c14887/1/3130.1
PB.1556_0_path0	3	3-6k.c1547/5/3051;i3_LQ_sample9a8d22|c4112/f1p2/3169;3-6k.c2147/1/3126
PB.4655_0_path0	2	i1_LQ_sample9a8d22|c28669/f1p5/1886;1-2k.c6982/1/1352
PB.2272_0_path0	2	2-3k.c7523/2/2169;i2_LQ_sample9a8d22|c11734/f1p1/2184
PB.2281_0_path0	5	1-2k.c13040/1/1556;2-3k.c20059/1/2213;2-3k.c11422/1/2087;1-2k.c19159/1/1695;1-2k.c25949/19/1824
PB.2135_0_path0	3	2-3k.c26187/1/1814;2-3k.c15357/1/2126;2-3k.c13269/1/2200
PB.4023_0_path0	2	2-3k.c15170/1/1693;2-3k.c3494/1/1848
PB.1229_0_path0	4	3-6k.c16067/1/3317;3-6k.c18117/1/3443;3-6k.c11286/1/2820;3-6k.c15857/1/3439.1
PB.6283_0_path0	2	i1_LQ_sample9a8d22|c39441/f1p1/1788;3-6k.c25388/1/5898.1
PB.1923_0_path0	2	i3_LQ_sample9a8d22|c4401/f1p18/3109.1;i3_LQ_sample9a8d22|c6814/f1p15/3300
PB.4152_0_path0	2	2-3k.c19170/1/1964.1;i2_LQ_sample9a8d22|c7829/f1p2/2069.1
PB.2035_0_path0	3	3-6k.c1284/4/3861.1;3-6k.c7234/1/3837.1;3-6k.c19174/1/4009.1
PB.1439_0_path1	2	3-6k.c2476/1/3165;3-6k.c2481/1/3286
PB.4803_0_path0	3	2-3k.c20256/1/1619;1-2k.c17284/2/1395;1-2k.c2883/6/1231
PB.3356_0_path0	7	i1_LQ_sample9a8d22|c46079/f1p23/1748;i1_LQ_sample9a8d22|c23122/f1p19/1789;1-2k.c6264/1/1673;3-6k.c11610/1/3695.1;3-6k.c19778/1/3788.1;1-2k.c6642/1/1759.1;3-6k.c27780/1/2636.1
PB.1729_0_path0	2	3-6k.c14115/2/4451.1.1;3-6k.c20099/1/4392
PB.1171_0_path0	2	3-6k.c16014/1/3904;i3_HQ_sample9a8d22|c744/f3p9/3508
PB.3459_0_path0	2	2-3k.c22776/1/1692;3-6k.c23282/2/3506
PB.1998_0_path0	2	3-6k.c15822/1/4201;2-3k.c4117/3/2298
PB.3438_0_path0	2	1-2k.c26739/1/1659;i1_HQ_sample9a8d22|c29087/f1p7/1786
PB.923_0_path0	2	3-6k.c23835/1/3350;3-6k.c5128/2/3078
PB.475_0_path0	9	3-6k.c24471/67/3953;3-6k.c6672/1/3991;3-6k.c3539/1/3795;3-6k.c11011/1/3893;3-6k.c18055/2/4014;3-6k.c20541/1/3636;3-6k.c17313/1/3816;3-6k.c5379/1/3485;3-6k.c28762/1/3893
PB.3268_0_path0	2	2-3k.c9424/2/1887;3-6k.c23403/1/1634
PB.501_0_path0	3	3-6k.c6782/1/3819;3-6k.c19680/1/3945;3-6k.c9895/1/3594
PB.2019_0_path0	2	i2_LQ_sample9a8d22|c16080/f1p5/2344;i1_LQ_sample9a8d22|c28677/f1p5/2179
PB.2098_0_path0	4	i2_LQ_sample9a8d22|c8894/f1p3/2285;2-3k.c19905/1/2200;2-3k.c12753/1/2075;2-3k.c5082/1/2149
PB.478_0_path1	5	3-6k.c23909/1/4039;1-2k.c32311/1/1444;2-3k.c5426/1/1726;3-6k.c12821/1/3989;1-2k.c19356/1/1197
PB.452_0_path0	2	3-6k.c20305/1/3861;3-6k.c13588/5/4013
PB.2505_0_path0	5	3-6k.c4305/1/1865;i1_LQ_sample9a8d22|c27659/f1p3/1773;2-3k.c4218/1/1877.1;i1_HQ_sample9a8d22|c5764/f1p3/1695;2-3k.c24746/1/2049
PB.605_0_path0	2	3-6k.c11111/1/3846;3-6k.c954/15/4440
PB.13_0_path0	7	3-6k.c1207/6/3109;3-6k.c23848/1/5322;3-6k.c9104/1/5191;3-6k.c27801/1/4433;3-6k.c9133/1/3100;3-6k.c9840/1/4837;3-6k.c4511/3/5368
PB.4310_0_path0	3	1-2k.c11673/1/1426;1-2k.c27133/2/1363;1-2k.c10833/3/1508
PB.5761_0_path0	2	i1_LQ_sample9a8d22|c38444/f1p3/1299;i0_HQ_sample9a8d22|c2460/f2p5/889
PB.6157_0_path0	2	i0_LQ_sample9a8d22|c42476/f1p2/524;i0_LQ_sample9a8d22|c18106/f1p2/549
PB.3125_0_path0	3	2-3k.c2691/12/1774;1-2k.c26549/1/1646;2-3k.c15097/1/1763
PB.1394_0_path0	3	3-6k.c5307/1/3280;3-6k.c28083/1/3199;3-6k.c12517/7/3242
PB.5179_0_path0	2	1-2k.c22898/1/1197;3-6k.c11479/2/5021
PB.4202_0_path0	2	2-3k.c15922/1/1627;3-6k.c16492/2/4754
PB.4963_0_path0	3	1-2k.c18408/1/1259;1-2k.c14566/9/1149;3-6k.c10290/1/2538
PB.924_0_path0	2	3-6k.c10967/2/3570;3-6k.c28192/1/3661
PB.1789_0_path1	5	i2_LQ_sample9a8d22|c8236/f1p5/2510;2-3k.c3844/1/2153;3-6k.c23864/1/2611;2-3k.c17743/1/2451;i2_LQ_sample9a8d22|c5176/f1p5/2362
PB.1302_0_path0	3	1-2k.c18122/2/1661;3-6k.c15379/1/3182;3-6k.c1676/2/3008
PB.1104_0_path1	6	i3_LQ_sample9a8d22|c6732/f1p5/3204;3-6k.c20052/1/3267;3-6k.c27122/1/3482.1;3-6k.c25347/1/5559.3;3-6k.c7555/1/3267;3-6k.c455/24/3421
PB.4918_1_path0	4	1-2k.c21253/1/1821;2-3k.c2797/29/2054;1-2k.c20704/1/1547;1-2k.c17310/1/1349
PB.4502_0_path0	5	1-2k.c18140/3/1406;1-2k.c10537/1/1309;1-2k.c14278/1/1369;i1_HQ_sample9a8d22|c1148/f16p58/1554;1-2k.c6273/1/1292
PB.3270_0_path0	3	2-3k.c12856/1/1783;i1_LQ_sample9a8d22|c25355/f1p2/1953;3-6k.c1055/7/3812
PB.1746_0_path0	2	i2_LQ_sample9a8d22|c6163/f1p4/2553;3-6k.c23591/1/2783
PB.3124_0_path0	2	2-3k.c7537/1/1910;2-3k.c5560/1/1807
PB.572_0_path0	3	3-6k.c21175/1/3825;3-6k.c23156/2/3856;3-6k.c30014/1/3528
PB.2819_0_path0	2	2-3k.c10896/5/1958;i1_HQ_sample9a8d22|c17979/f8p22/1970
PB.345_0_path1	4	3-6k.c7941/1/3941;3-6k.c21728/1/3975;3-6k.c19918/2/4132;2-3k.c7759/1/1790
PB.95_0_path1	5	3-6k.c17172/1/4315.1;3-6k.c7943/2/4619;3-6k.c28571/1/4887;3-6k.c10784/1/3385;3-6k.c11889/2/4808
PB.1425_0_path1	4	i5_LQ_sample9a8d22|c295/f1p40/6114.2;3-6k.c26814/1/3203;i2_LQ_sample9a8d22|c5106/f1p40/2728;i7_LQ_sample9a8d22|c17/f1p40/7986.1
PB.5105_0_path0	2	3-6k.c1136/4/3196;1-2k.c8579/15/1218
PB.3213_0_path0	3	2-3k.c25444/38/1868;2-3k.c15952/1/1749;2-3k.c8451/1/1779
PB.3468_0_path0	3	3-6k.c1004/12/3269;i1_HQ_sample9a8d22|c5419/f1p1/1978;2-3k.c16356/1/1793
PB.26_0_path0	2	i4_LQ_sample9a8d22|c474/f1p2/4525;3-6k.c6726/2/5203
PB.2022_0_path0	2	i3_LQ_sample9a8d22|c3209/f1p13/3746;i2_LQ_sample9a8d22|c3199/f1p13/2283
PB.3257_0_path0	2	3-6k.c4256/5/3075;2-3k.c22514/1/1742
PB.1421_0_path0	3	3-6k.c925/24/3282;3-6k.c6862/1/3165;3-6k.c20698/1/3134
PB.1514_0_path0	3	3-6k.c22037/1/3996;3-6k.c21704/1/3090;3-6k.c8248/1/2963
PB.1947_0_path0	3	i2_LQ_sample9a8d22|c8887/f1p34/2167;2-3k.c13504/1/2299;2-3k.c26058/1/2302
PB.5162_0_path0	2	i1_HQ_sample9a8d22|c20216/f1p1/1828;1-2k.c24087/1/1628.1
PB.1361_0_path0	4	3-6k.c10594/1/2674;i2_LQ_sample9a8d22|c4386/f1p3/2987;3-6k.c31266/5/3142;3-6k.c24974/1/3211
PB.2036_0_path0	3	2-3k.c20134/1/2282;1-2k.c7919/1/1227;i2_LQ_sample9a8d22|c10260/f1p10/2442
PB.1250_0_path0	2	3-6k.c24066/1/3619;3-6k.c17204/1/3343
PB.3366_0_path0	3	1-2k.c18784/1/1357.1;2-3k.c10925/2/1791;2-3k.c24874/1/1898
PB.4012_0_path0	2	3-6k.c22092/2/3685;1-2k.c4983/1/1590
PB.1530_0_path1	3	3-6k.c7356/3/3179;3-6k.c26664/1/2964;3-6k.c10232/1/2882
PB.4470_0_path0	2	2-3k.c23584/1/1747;1-2k.c29381/1/1409
PB.1325_0_path0	3	3-6k.c25182/1/3568.1;3-6k.c14021/5/3519;2-3k.c15131/1/1778
PB.1223_0_path0	2	3-6k.c19695/1/3411;3-6k.c27423/1/4388
PB.5336_0_path0	2	1-2k.c28378/1/1133;1-2k.c3061/26/1283
PB.5625_0_path1	5	i0_LQ_sample9a8d22|c25914/f1p5/918;3-6k.c7204/1/3019.1;1-2k.c26816/1/1005;2-3k.c13978/1/1835;i1_LQ_sample9a8d22|c24789/f1p5/1960
PB.3235_0_path1	6	1-2k.c13339/1/1852;2-3k.c13097/1/1823;1-2k.c27114/1/1388;i1_HQ_sample9a8d22|c5172/f2p10/1847;i1_LQ_sample9a8d22|c22095/f1p10/1623;i1_LQ_sample9a8d22|c23146/f1p10/1875
PB.67_0_path0	5	3-6k.c14141/2/4706;3-6k.c27573/1/4338;1-2k.c17161/1/1369;3-6k.c16036/1/4159;3-6k.c1612/9/4908
PB.4172_597_path0	2	1-2k.c21062/1/1505;3-6k.c2167/1/3152
PB.3813_1_path0	5	3-6k.c23840/1/4064;3-6k.c20317/1/3284;3-6k.c9195/1/4144;3-6k.c21765/1/5066;1-2k.c5655/1/1248
PB.5938_0_path0	2	3-6k.c17596/1/4444.1;i3_LQ_sample9a8d22|c6090/f1p25/3160
PB.6239_0_path0	2	3-6k.c9437/1/5881;3-6k.c9019/1/4560
PB.862_0_path0	2	3-6k.c6859/1/3590;i3_LQ_sample9a8d22|c5774/f1p2/3620
PB.1440_0_path0	4	3-6k.c18432/1/3161;3-6k.c20969/3/3061;2-3k.c8677/1/2482;2-3k.c24779/1/2231.1
PB.5350_0_path1	4	3-6k.c879/12/3164;i1_HQ_sample9a8d22|c19935/f1p6/1916;1-2k.c16205/1/1129;i1_LQ_sample9a8d22|c28486/f1p6/1749
PB.1111_0_path0	3	3-6k.c9512/1/5215;1-2k.c30888/1/1378;3-6k.c27228/1/3411
PB.2433_0_path0	2	i2_HQ_sample9a8d22|c1827/f3p5/2146;i1_LQ_sample9a8d22|c21902/f1p5/2002
PB.122_0_path0	6	3-6k.c29721/1/4637;3-6k.c26246/1/4381;i4_LQ_sample9a8d22|c1939/f1p7/4818;3-6k.c12186/1/4743;i3_LQ_sample9a8d22|c6771/f1p7/3568;3-6k.c17108/1/4096
PB.1088_0_path0	3	i3_HQ_sample9a8d22|c808/f3p66/3537;i0_HQ_sample9a8d22|c32929/f4p64/983;3-6k.c30402/1/3471
PB.3258_0_path0	3	1-2k.c6391/1/1843;2-3k.c6755/6/1896;1-2k.c22362/1/1349
PB.3978_0_path0	2	2-3k.c26513/1/1807.1;2-3k.c16196/1/1998.1
PB.3413_0_path0	2	2-3k.c11809/1/1715;i2_HQ_sample9a8d22|c1192/f7p9/2242
PB.4708_0_path0	2	1-2k.c14740/1/1325;1-2k.c5725/9/1436
PB.5330_0_path0	2	1-2k.c27469/1/1522.1;2-3k.c6902/1/1096
PB.1124_0_path0	3	3-6k.c1228/6/3392;3-6k.c20501/1/3720;3-6k.c2224/1/3010
PB.3815_0_path0	4	2-3k.c21357/2/1647;2-3k.c22833/1/1816;1-2k.c12101/3/1524;2-3k.c12651/1/1606
PB.825_0_path0	2	3-6k.c7713/4/3962;3-6k.c29539/1/3628
PB.5153_0_path0	2	3-6k.c30287/1/1014;1-2k.c4786/1/1214
PB.1470_0_path1	2	3-6k.c24937/1/3222.1;3-6k.c14605/1/3305.1
PB.1697_0_path0	2	3-6k.c13056/2/2886;3-6k.c26545/1/4435.1
PB.2071_0_path0	2	3-6k.c27002/1/2953.1;3-6k.c9854/1/3189.1
PB.2458_0_path0	3	i1_LQ_sample9a8d22|c23846/f1p14/2002;i2_HQ_sample9a8d22|c18206/f11p14/2068;2-3k.c4704/4/2052
PB.932_0_path0	3	3-6k.c10062/1/3284;3-6k.c4780/3/3516;3-6k.c10696/1/3800.1
PB.4822_0_path0	2	2-3k.c17998/1/2163.1;2-3k.c5189/3/2067.1
PB.822_0_path0	6	1-2k.c14065/3/1655;i3_LQ_sample9a8d22|c6607/f1p38/4022;1-2k.c12264/13/1491;3-6k.c20779/1/3997.1;2-3k.c15671/1/1327;1-2k.c23604/1/1338
PB.2628_0_path0	3	2-3k.c8109/1/1959;2-3k.c10919/3/1976;2-3k.c12063/1/1876
PB.2942_0_path0	2	3-6k.c4336/1/3255.1;2-3k.c19162/1/1831
PB.4639_0_path0	2	1-2k.c15258/1/1354;1-2k.c19538/1/1880
PB.2565_0_path0	2	i2_LQ_sample9a8d22|c9068/f1p30/2040;i2_HQ_sample9a8d22|c13937/f2p39/2012
PB.3692_0_path0	2	i4_LQ_sample9a8d22|c1295/f1p6/4839;2-3k.c21081/2/1647
PB.1178_0_path0	2	3-6k.c7979/3/4147;3-6k.c6337/1/3424
PB.4897_0_path0	2	1-2k.c26443/1/1531;1-2k.c10469/1/1284
PB.5898_0_path0	2	i3_LQ_sample9a8d22|c1073/f1p63/3953.2;i2_LQ_sample9a8d22|c10035/f1p62/2443.2
PB.4076_0_path0	2	3-6k.c21877/1/5064;1-2k.c23582/1/1580
PB.2600_0_path1	2	2-3k.c24660/1/1851;2-3k.c19554/1/1956
PB.3658_0_path0	2	2-3k.c12917/3/2106;1-2k.c30992/1/1709
PB.520_0_path0	2	3-6k.c1937/4/3953;3-6k.c27714/1/3799
PB.4487_0_path0	2	1-2k.c6110/10/1418;i1_LQ_sample9a8d22|c46170/f1p4/1966
PB.5890_0_path0	2	3-6k.c8761/1/3716.1;2-3k.c11865/1/1888.2
PB.5564_0_path0	2	i1_HQ_sample9a8d22|c54831/f2p8/1129;2-3k.c24826/1/1057
PB.1649_0_path1	2	3-6k.c23139/1/3226.1;3-6k.c23331/1/4756
PB.3492_0_path1	3	i1_HQ_sample9a8d22|c19096/f2p4/1719;2-3k.c12361/1/1776;1-2k.c32127/1/1533
PB.1631_0_path0	2	i3_LQ_sample9a8d22|c1672/f1p1/3563;3-6k.c11822/1/3981.1
PB.2153_0_path0	4	2-3k.c28464/6/2174;i2_LQ_sample9a8d22|c12574/f1p34/2716;3-6k.c1323/3/3645;2-3k.c12816/1/2021
PB.1142_0_path0	3	3-6k.c3331/1/3225;3-6k.c24512/1/3251;3-6k.c27468/1/3230
PB.2727_0_path0	3	2-3k.c13706/4/1859;3-6k.c14570/1/2755;2-3k.c2514/30/1921
PB.633_0_path0	2	3-6k.c1020/5/3819;3-6k.c21154/1/3369
PB.47_0_path0	2	i4_LQ_sample9a8d22|c1711/f1p3/4911;3-6k.c17375/1/5015
PB.1727_0_path0	3	3-6k.c1131/5/2810;3-6k.c3751/3/4043;2-3k.c12324/1/1770
PB.779_0_path3	18	1-2k.c12081/1/1819;3-6k.c10200/1/3234;3-6k.c27793/1/3457;1-2k.c32623/1/1727;i1_LQ_sample9a8d22|c5139/f1p1/1867;3-6k.c4378/1/3411;3-6k.c9986/4/3952;3-6k.c19756/1/3521;3-6k.c5808/1/3302;2-3k.c26098/1/1784;1-2k.c22939/2/1565;3-6k.c269/69/3632;2-3k.c20478/1/2237;3-6k.c23509/1/3067;2-3k.c20401/1/1765;3-6k.c10934/1/3301;3-6k.c26054/1/3681;3-6k.c10769/1/3273
PB.678_0_path0	2	3-6k.c27171/1/3725;3-6k.c3069/1/3988
PB.2412_0_path0	2	i2_LQ_sample9a8d22|c14332/f1p2/2021;i2_LQ_sample9a8d22|c16282/f1p2/2048
PB.5644_0_path0	2	i0_LQ_sample9a8d22|c9382/f1p5/958;i1_HQ_sample9a8d22|c18903/f2p7/1452
PB.4138_0_path0	5	3-6k.c30472/1/3615;1-2k.c27809/1/1287;1-2k.c6489/13/1528;1-2k.c10385/1/1204;1-2k.c28393/1/1415
PB.2121_0_path0	3	2-3k.c16317/1/2199;2-3k.c6927/1/1771;2-3k.c8010/1/2253
PB.703_0_path0	3	3-6k.c2053/2/3733;3-6k.c5021/4/3124;2-3k.c12031/1/2039
PB.1281_0_path0	2	3-6k.c23118/1/3296;3-6k.c872/8/3269
PB.3339_0_path0	3	2-3k.c11241/1/1586;2-3k.c11929/1/1799;i1_LQ_sample9a8d22|c21973/f1p3/1810
[truncated: 1,617 more rows]
