# Supplementary material for: Identification and Characterization of Alternative Splicing Variants and Positive Selection Genes Related to Distinct Growth Rates of Antlers Using Comparative Transcriptome Sequencing
Source: Animals (Basel). 2022 Aug 26;12(17):2203. doi: 10.3390/ani12172203 (PMC9454627; doi:10.3390/ani12172203)
Supplement: Supplementary file 1 [file animals-12-02203-s001.zip › animals-1855021-supplementary/Table S11 Alternative splicing events.xlsx]

## Sheet: Alternative slicing events
Table S11 Alternative slicing events in the developing velvet antler of wapiti and sika deer
Isoform ID	Type	Alternative exons position	Alternative transcripts	Total transcripts
PB.4385_4_path0	A3	1653-1963	1-2k.c27288/1/1274	3-6k.c22481/1/2792,1-2k.c27288/1/1274
PB.1485_0_path0	A3	1400-1403	3-6k.c22059/1/3102	3-6k.c30202/1/3083,3-6k.c22059/1/3102
PB.391_0_path0	A3	357-467	3-6k.c26042/1/3396	3-6k.c28736/1/4077,3-6k.c26042/1/3396
PB.3228_0_path0	A3	810-1057	2-3k.c20118/1/1637	2-3k.c20597/2/1884,2-3k.c20118/1/1637
PB.2865_0_path0	A3	1850-2072	2-3k.c12489/3/1877,2-3k.c17777/1/1744,3-6k.c6303/1/2990	2-3k.c5753/1/2090,2-3k.c12489/3/1877,3-6k.c6303/1/2990,2-3k.c17777/1/1744
PB.2483_0_path3	A3	1378-1527	2-3k.c24707/1/1915	2-3k.c12367/1/2071,2-3k.c24707/1/1915
PB.136_0_path2	A3	233-311	3-6k.c19669/1/4499,2-3k.c3742/5/2082,3-6k.c13432/2/4415	i8_LQ_sample9a8d22|c24/f1p3/8605.1,2-3k.c3742/5/2082,3-6k.c13432/2/4415,3-6k.c19669/1/4499
PB.3423_0_path1	A3	224-414	1-2k.c12636/1/1394	1-2k.c2909/3/1727,1-2k.c12636/1/1394
PB.2333_0_path0	A3	564-673	2-3k.c2885/6/2070,2-3k.c24717/1/1515	i1_LQ_sample9a8d22|c29074/f1p30/1879,2-3k.c2885/6/2070,2-3k.c24717/1/1515
PB.4281_0_path8	A3	368-866	1-2k.c4889/2/1247	2-3k.c12197/1/1731,1-2k.c4889/2/1247
PB.4281_0_path8	A3	866-999	1-2k.c23326/1/1220	1-2k.c2661/7/1457,1-2k.c20978/1/1289,1-2k.c11028/1/1412,1-2k.c15242/1/1621,1-2k.c5543/1/1262,1-2k.c32597/1/1153,1-2k.c23326/1/1220
PB.3801_0_path1	A3	1058-1564	3-6k.c11882/1/3335.1,1-2k.c8565/1/1697	2-3k.c11590/1/1908,1-2k.c8565/1/1697,3-6k.c11882/1/3335.1
PB.3342_0_path0	A3	1333-1356	i1_HQ_sample9a8d22|c18984/f2p8/1723	i1_HQ_sample9a8d22|c29356/f1p8/1739,i1_HQ_sample9a8d22|c18984/f2p8/1723
PB.815_0_path0	A3	1957-2007	3-6k.c22070/1/3709.1	3-6k.c9971/1/3553,3-6k.c2037/3/3500,2-3k.c18746/1/2069,3-6k.c22070/1/3709.1
PB.423_0_path0	A3	2070-2133	3-6k.c26703/1/3321,3-6k.c13322/2/3843,3-6k.c11940/1/3698.1,3-6k.c8484/1/4180	3-6k.c18042/1/3616,3-6k.c11940/1/3698.1,3-6k.c13322/2/3843,3-6k.c8484/1/4180,3-6k.c26703/1/3321
PB.4326_0_path0	A3	200-306	1-2k.c16567/1/1275	1-2k.c6851/5/1412,1-2k.c23429/1/1480,2-3k.c20774/1/1579,1-2k.c16567/1/1275
PB.2874_0_path4	A3	486-900	2-3k.c7398/1/1813	2-3k.c17818/1/1990,2-3k.c7398/1/1813
PB.3545_0_path1	A3	299-399	1-2k.c16203/1/1419	i1_LQ_sample9a8d22|c21528/f1p2/1626,1-2k.c28472/1/1505,1-2k.c16203/1/1419
PB.5301_0_path0	A3	431-587	2-3k.c3464/1/1783.1	2-3k.c13566/1/1799.1,2-3k.c3464/1/1783.1
PB.1468_0_path2	A3	270-350	i2_LQ_sample9a8d22|c4349/f1p13/2992	3-6k.c10938/3/3053,3-6k.c23066/1/2944,i2_LQ_sample9a8d22|c4349/f1p13/2992
PB.5223_0_path0	A3	498-661	1-2k.c28365/1/1043	1-2k.c23869/1/1216,1-2k.c28365/1/1043
PB.2058_0_path0	A3	1253-1300	1-2k.c27780/1/1794	2-3k.c16706/1/1983,1-2k.c10697/1/1793,1-2k.c5610/1/1720,2-3k.c20163/1/1808,1-2k.c11044/1/1794,2-3k.c11966/1/1733,2-3k.c17195/1/1722,i2_HQ_sample9a8d22|c1329/f8p36/2255,1-2k.c15491/1/1449,i2_LQ_sample9a8d22|c13480/f1p68/2024,2-3k.c19274/1/1766,2-3k.c4875/1/1703,2-3k.c26261/1/1727,1-2k.c9913/1/1778,2-3k.c19580/1/1753,2-3k.c18796/1/1726,2-3k.c15515/1/1843,1-2k.c11839/1/1773,1-2k.c27780/1/1794
PB.5713_0_path2	A3	2324-2395	3-6k.c13349/1/4268	3-6k.c10814/1/1358,3-6k.c13349/1/4268
PB.4761_0_path0	A3	728-887	1-2k.c26810/1/1197	1-2k.c16278/1/1422,1-2k.c26810/1/1197
PB.3904_0_path0	A3	462-487	1-2k.c3046/10/1588,1-2k.c28628/1/1426	i1_HQ_sample9a8d22|c5659/f1p51/1618,1-2k.c3046/10/1588,1-2k.c28628/1/1426
PB.3685_0_path1	A3	752-906	1-2k.c16598/1/1314,1-2k.c2168/22/1689	1-2k.c13235/1/1621,1-2k.c16598/1/1314,1-2k.c2168/22/1689
PB.1426_0_path0	A3	1189-1282	i2_HQ_sample9a8d22|c2072/f2p10/2965	3-6k.c9828/1/3314.2,i2_HQ_sample9a8d22|c2072/f2p10/2965
PB.1426_0_path0	A3	1072-1189	3-6k.c9828/1/3314.2	i3_HQ_sample9a8d22|c918/f2p10/3156,3-6k.c9828/1/3314.2
PB.1426_0_path0	A3	1072-1282	i2_HQ_sample9a8d22|c2072/f2p10/2965	i3_HQ_sample9a8d22|c918/f2p10/3156,i2_HQ_sample9a8d22|c2072/f2p10/2965
PB.1102_0_path0	A3	3207-3246	3-6k.c8131/1/3861	3-6k.c7161/1/3849,3-6k.c25778/1/3999,3-6k.c4168/6/3879,3-6k.c6530/1/3867,3-6k.c23992/1/3543,3-6k.c19999/1/4495.1,3-6k.c8131/1/3861
PB.2569_0_path0	A3	597-790	1-2k.c16210/1/1885,1-2k.c25449/1/1733,i1_LQ_sample9a8d22|c23617/f1p1/1771	2-3k.c17578/1/1932,1-2k.c16210/1/1885,1-2k.c25449/1/1733,i1_LQ_sample9a8d22|c23617/f1p1/1771
PB.50_1_path0	A3	3864-4375	2-3k.c12116/1/1334	3-6k.c5944/1/5141,3-6k.c28364/1/3311,2-3k.c12116/1/1334
PB.30_0_path1	A3	774-863	3-6k.c8295/1/4860,3-6k.c3849/1/4328	3-6k.c19108/1/4210,3-6k.c3849/1/4328,3-6k.c8295/1/4860
PB.479_0_path4	A3	1637-1658	3-6k.c13760/2/3751	3-6k.c4775/1/3659,3-6k.c13760/2/3751
PB.1878_0_path0	A3	1722-2001	1-2k.c19702/1/1436,1-2k.c31637/1/1603	2-3k.c19143/1/1892,1-2k.c31637/1/1603,1-2k.c19702/1/1436
PB.1878_0_path0	A3	1456-1651	2-3k.c12247/1/1962	2-3k.c24845/1/2192,2-3k.c12247/1/1962
PB.2372_0_path1	A3	691-837	1-2k.c22558/1/1533,i1_HQ_sample9a8d22|c42757/f1p1/1978	2-3k.c11991/1/2109,1-2k.c22558/1/1533,i1_HQ_sample9a8d22|c42757/f1p1/1978
PB.4042_0_path1	A3	564-606	1-2k.c17229/1/1364	1-2k.c2659/5/1451,1-2k.c12183/2/1580,1-2k.c17229/1/1364
PB.451_0_path0	A3	662-875	3-6k.c23523/1/3780	3-6k.c1659/5/3950,3-6k.c23523/1/3780
PB.382_3_path2	A3	825-992	3-6k.c28594/1/3655	3-6k.c28573/1/3505,3-6k.c10137/1/3702,3-6k.c28594/1/3655
PB.4109_2_path1	A3	1406-1427	1-2k.c27491/1/1545	1-2k.c25068/1/1693,1-2k.c20232/2/1535,1-2k.c27491/1/1545
PB.2478_0_path3	A3	497-554	2-3k.c22200/2/1694	2-3k.c15905/1/1970,2-3k.c22200/2/1694
PB.3472_0_path1	A3	587-713	1-2k.c2890/14/1625	1-2k.c20230/2/1691,1-2k.c2890/14/1625
PB.378_0_path0	A3	310-742	3-6k.c17821/1/3571	3-6k.c30411/1/3958,3-6k.c17821/1/3571
PB.5502_0_path2	A3	823-895	1-2k.c27975/1/2394.1	i2_LQ_sample9a8d22|c14202/f1p47/2029.1,1-2k.c27975/1/2394.1
PB.3287_0_path0	A3	1168-1244	1-2k.c27603/3/1377	1-2k.c33125/2/1559,1-2k.c27603/3/1377
PB.3287_0_path0	A3	910-1340	1-2k.c14199/2/1198	2-3k.c21153/1/1627,1-2k.c14199/2/1198
PB.4115_0_path3	A3	566-893	3-6k.c5637/1/4789.1	i0_HQ_sample9a8d22|c2142/f6p16/940,i1_LQ_sample9a8d22|c23946/f1p16/1662,3-6k.c5637/1/4789.1
PB.3356_0_path0	A3	935-995	1-2k.c6264/1/1673,i1_LQ_sample9a8d22|c23122/f1p19/1789	i1_LQ_sample9a8d22|c46079/f1p23/1748,1-2k.c6264/1/1673,i1_LQ_sample9a8d22|c23122/f1p19/1789
PB.13_0_path0	A3	369-546	3-6k.c23848/1/5322	3-6k.c9840/1/4837,3-6k.c9104/1/5191,3-6k.c23848/1/5322
PB.345_0_path1	A3	458-515	3-6k.c7941/1/3941,2-3k.c7759/1/1790	3-6k.c21728/1/3975,2-3k.c7759/1/1790,3-6k.c7941/1/3941
PB.1514_0_path0	A3	395-528	3-6k.c22037/1/3996	3-6k.c8248/1/2963,3-6k.c22037/1/3996
PB.5625_0_path1	A3	1147-1150	1-2k.c26816/1/1005	i0_LQ_sample9a8d22|c25914/f1p5/918,1-2k.c26816/1/1005
PB.356_0_path0	A3	845-911	3-6k.c17465/1/3187	3-6k.c1652/2/3254,3-6k.c17465/1/3187
PB.1169_0_path2	A3	880-1078	3-6k.c21693/1/3117	3-6k.c18556/1/3225,3-6k.c21693/1/3117
PB.4411_0_path1	A3	533-663	1-2k.c19178/1/1341	1-2k.c18812/1/1405,1-2k.c19178/1/1341
PB.1012_0_path0	A3	867-931	3-6k.c2910/1/3451	3-6k.c1064/7/3493,3-6k.c2910/1/3451
PB.2267_0_path0	A3	398-560	2-3k.c17753/1/1905	i2_HQ_sample9a8d22|c15409/f2p11/2115,2-3k.c17753/1/1905
PB.5092_0_path1	A3	327-518	2-3k.c15320/1/888	1-2k.c3794/2/1106,i1_HQ_sample9a8d22|c47186/f1p13/1575,2-3k.c15320/1/888
PB.3782_0_path0	A3	180-313	1-2k.c29466/1/3951.1,1-2k.c14761/1/1413,1-2k.c7065/15/1563,1-2k.c15816/2/1531,1-2k.c26847/1/1632,1-2k.c5434/1/1459	2-3k.c20209/1/1675,1-2k.c29466/1/3951.1,1-2k.c15816/2/1531,1-2k.c26847/1/1632,1-2k.c14761/1/1413,1-2k.c7065/15/1563,1-2k.c5434/1/1459
PB.3266_0_path0	A3	1472-1593	i2_LQ_sample9a8d22|c10225/f1p3/2521	1-2k.c13359/1/1592,i2_LQ_sample9a8d22|c10225/f1p3/2521
PB.2295_0_path0	A3	289-699	1-2k.c26955/1/1589	2-3k.c20985/1/2052,1-2k.c26955/1/1589
PB.1004_0_path1	A3	1005-1065	3-6k.c15299/1/3262,3-6k.c2810/1/3123,3-6k.c13112/1/3246.1,3-6k.c14612/1/3202.1	3-6k.c27825/1/3577,3-6k.c15299/1/3262,3-6k.c2810/1/3123,3-6k.c13112/1/3246.1,3-6k.c14612/1/3202.1
PB.1004_0_path1	A3	2481-2526	3-6k.c4820/1/3193,3-6k.c2810/1/3123,3-6k.c17164/1/3319	3-6k.c14612/1/3202.1,3-6k.c9275/1/3393.1,3-6k.c17164/1/3319,3-6k.c2810/1/3123,3-6k.c4820/1/3193
PB.1029_0_path0	A3	497-582	3-6k.c7631/2/3127	3-6k.c24170/1/3831,3-6k.c7631/2/3127
PB.2793_0_path1	A3	1457-1645	2-3k.c8216/3/1770	i1_HQ_sample9a8d22|c5448/f4p15/1992,2-3k.c8216/3/1770
PB.591_0_path4	A3	653-692	3-6k.c28039/1/3562,3-6k.c19963/1/3411	3-6k.c24723/2/3616,3-6k.c17973/1/3684,3-6k.c23288/1/3147,3-6k.c2170/5/3747,3-6k.c19963/1/3411,3-6k.c28039/1/3562
PB.591_0_path4	A3	286-403	3-6k.c22594/1/3632,3-6k.c24723/2/3616	3-6k.c23465/2/3739,3-6k.c17973/1/3684,3-6k.c19963/1/3411,3-6k.c23288/1/3147,3-6k.c22707/1/3695,3-6k.c24723/2/3616,3-6k.c22594/1/3632
PB.995_0_path2	A3	947-1118	1-2k.c16668/1/1154,i2_LQ_sample9a8d22|c4722/f1p5/2613	3-6k.c1875/9/3676,3-6k.c8044/1/4152,3-6k.c26328/1/5603,3-6k.c7005/1/3764,1-2k.c16668/1/1154,i2_LQ_sample9a8d22|c4722/f1p5/2613
PB.995_0_path2	A3	1881-2882	3-6k.c1875/9/3676,i2_LQ_sample9a8d22|c4722/f1p5/2613,3-6k.c8044/1/4152,3-6k.c29705/1/3055	3-6k.c26328/1/5603,3-6k.c29705/1/3055,3-6k.c1875/9/3676,i2_LQ_sample9a8d22|c4722/f1p5/2613,3-6k.c8044/1/4152
PB.2682_0_path0	A3	775-932	1-2k.c29607/1/1458,3-6k.c11620/1/3061.1	1-2k.c19513/1/1613,3-6k.c11620/1/3061.1,1-2k.c29607/1/1458
PB.3400_0_path1	A3	801-1012	2-3k.c23589/1/1544	2-3k.c8666/1/1734,2-3k.c23589/1/1544
PB.2183_0_path4	A3	298-377	2-3k.c16507/1/1925	2-3k.c15684/1/2013,2-3k.c16507/1/1925
PB.835_0_path2	A3	2807-2861	3-6k.c28988/1/3423	3-6k.c4852/1/3355,3-6k.c28988/1/3423
PB.854_0_path0	A3	1835-1908	3-6k.c6101/1/3232	1-2k.c7149/1/1180,3-6k.c6101/1/3232
PB.1073_0_path0	A3	2603-2783	3-6k.c12740/1/3674,3-6k.c8882/2/3845,3-6k.c23879/1/3170	3-6k.c26552/1/3192,3-6k.c8882/2/3845,3-6k.c12740/1/3674,3-6k.c23879/1/3170
PB.4824_0_path2	A3	1163-1478	2-3k.c19621/1/2085	i2_HQ_sample9a8d22|c7856/f2p2/2375,2-3k.c19621/1/2085
PB.2394_0_path4	A3	834-841	2-3k.c17809/1/1764	2-3k.c16681/1/1939,2-3k.c17809/1/1764
PB.1520_0_path0	A3	664-667	2-3k.c6042/1/1749	1-2k.c16110/1/1652,2-3k.c6042/1/1749
PB.3029_0_path1	A3	1062-1197	2-3k.c11122/1/1869.1	2-3k.c20556/1/1773,2-3k.c11122/1/1869.1
PB.482_0_path1	A3	3863-3906	1-2k.c20431/1/1440	3-6k.c28889/1/5614,3-6k.c8598/1/3843,1-2k.c20431/1/1440
PB.609_0_path0	A3	810-982	3-6k.c22109/1/3057,i3_LQ_sample9a8d22|c4126/f1p22/3001	3-6k.c6807/2/3512,3-6k.c18237/1/3290,3-6k.c2471/1/3277,3-6k.c22213/1/3102,i3_LQ_sample9a8d22|c4126/f1p22/3001,3-6k.c22109/1/3057
PB.609_0_path0	A3	2352-2551	i3_LQ_sample9a8d22|c6668/f1p21/3126.1,3-6k.c4546/2/3502,3-6k.c4779/4/3386,3-6k.c18237/1/3290,i3_LQ_sample9a8d22|c4126/f1p22/3001,i3_LQ_sample9a8d22|c3078/f1p21/2880,3-6k.c15731/1/3067,i2_LQ_sample9a8d22|c12991/f1p21/2952	3-6k.c16504/1/3771,i3_LQ_sample9a8d22|c4126/f1p22/3001,i2_LQ_sample9a8d22|c12991/f1p21/2952,3-6k.c4779/4/3386,3-6k.c18237/1/3290,3-6k.c4546/2/3502,3-6k.c15731/1/3067,i3_LQ_sample9a8d22|c3078/f1p21/2880,i3_LQ_sample9a8d22|c6668/f1p21/3126.1
PB.609_0_path0	A3	1273-1513	i2_LQ_sample9a8d22|c12991/f1p21/2952	i3_LQ_sample9a8d22|c3078/f1p21/2880,i2_LQ_sample9a8d22|c12991/f1p21/2952
PB.2973_0_path0	A3	692-784	1-2k.c3202/1/1775,i1_HQ_sample9a8d22|c26315/f1p5/1876	2-3k.c14178/1/1723.1,2-3k.c11878/2/1861,i1_HQ_sample9a8d22|c26315/f1p5/1876,1-2k.c3202/1/1775
PB.484_0_path0	A3	3451-3457	i9_LQ_sample9a8d22|c14/f1p5/9117.1,3-6k.c5959/1/3891,3-6k.c24022/2/3980	3-6k.c30798/1/3767,i9_LQ_sample9a8d22|c14/f1p5/9117.1,3-6k.c24022/2/3980,3-6k.c5959/1/3891
PB.5635_0_path2	A3	128-172	i0_HQ_sample9a8d22|c32924/f13p5/903	i0_HQ_sample9a8d22|c19071/f3p5/909,i0_HQ_sample9a8d22|c32924/f13p5/903
PB.3383_0_path0	A3	828-1268	1-2k.c1918/49/1406,1-2k.c5758/1/1278,i1_HQ_sample9a8d22|c5386/f1p19/1724,1-2k.c17327/1/1625,i1_HQ_sample9a8d22|c27316/f2p19/1733,1-2k.c10714/1/1247,1-2k.c19930/1/1275	i2_LQ_sample9a8d22|c5199/f1p19/2158,1-2k.c1918/49/1406,i1_HQ_sample9a8d22|c5386/f1p19/1724,1-2k.c19930/1/1275,1-2k.c5758/1/1278,1-2k.c17327/1/1625,i1_HQ_sample9a8d22|c27316/f2p19/1733,1-2k.c10714/1/1247
PB.1228_0_path1	A3	361-598	3-6k.c24642/2/3218,3-6k.c2184/2/3336	3-6k.c17284/1/3314,3-6k.c24642/2/3218,3-6k.c2184/2/3336
PB.4653_0_path0	A3	763-865	1-2k.c24539/1/1238	1-2k.c5508/3/1422,1-2k.c23746/3/1362,1-2k.c24539/1/1238
PB.3047_0_path0	A3	1003-1102	1-2k.c24828/1/1695	3-6k.c4729/1/3178.1,1-2k.c24828/1/1695
PB.1790_0_path0	A5	343-341	2-3k.c20181/1/1786	i2_LQ_sample9a8d22|c7315/f1p4/2435,2-3k.c20181/1/1786
PB.4700_2_path2	A5	1910-1909	3-6k.c16259/1/5010.1	3-6k.c30681/1/4872,3-6k.c16259/1/5010.1
PB.4125_0_path0	A5	122-99	i1_LQ_sample9a8d22|c22366/f1p51/1851,i3_LQ_sample9a8d22|c3645/f1p50/3157	1-2k.c6725/1/1388,1-2k.c15198/1/1500,i1_LQ_sample9a8d22|c22366/f1p51/1851,i3_LQ_sample9a8d22|c3645/f1p50/3157
PB.683_0_path3	A5	2198-2035	3-6k.c29660/1/3340	3-6k.c21644/1/3526,3-6k.c2312/1/3374,3-6k.c21655/1/3765,3-6k.c29660/1/3340
PB.683_0_path3	A5	2198-2149	i3_HQ_sample9a8d22|c8039/f4p15/3496	3-6k.c21644/1/3526,3-6k.c2312/1/3374,3-6k.c21655/1/3765,i3_HQ_sample9a8d22|c8039/f4p15/3496
PB.683_0_path3	A5	2198-2196	3-6k.c16486/1/3289	3-6k.c21644/1/3526,3-6k.c2312/1/3374,3-6k.c21655/1/3765,3-6k.c16486/1/3289
PB.683_0_path3	A5	2149-2035	3-6k.c29660/1/3340	i3_HQ_sample9a8d22|c8039/f4p15/3496,3-6k.c29660/1/3340
PB.683_0_path3	A5	2196-2035	3-6k.c29660/1/3340	3-6k.c16486/1/3289,3-6k.c29660/1/3340
PB.683_0_path3	A5	2196-2149	i3_HQ_sample9a8d22|c8039/f4p15/3496	3-6k.c16486/1/3289,i3_HQ_sample9a8d22|c8039/f4p15/3496
PB.2865_0_path0	A5	1849-1635	2-3k.c12489/3/1877,2-3k.c17777/1/1744,3-6k.c6303/1/2990	2-3k.c3716/1/1798,2-3k.c12489/3/1877,3-6k.c6303/1/2990,2-3k.c17777/1/1744
PB.3595_0_path0	A5	316-205	1-2k.c21301/1/1492,1-2k.c2565/8/1572	2-3k.c6363/1/1747,1-2k.c21301/1/1492,1-2k.c2565/8/1572
PB.1883_0_path2	A5	178-162	i2_LQ_sample9a8d22|c5245/f1p1/2237	2-3k.c17055/1/1980.1,i2_LQ_sample9a8d22|c5245/f1p1/2237
PB.1531_0_path0	A5	1233-1066	i5_LQ_sample9a8d22|c496/f1p44/5326.1,i6_LQ_sample9a8d22|c496/f1p48/6427	i4_LQ_sample9a8d22|c677/f1p29/4713.1,i6_LQ_sample9a8d22|c496/f1p48/6427,i5_LQ_sample9a8d22|c496/f1p44/5326.1
PB.2483_0_path3	A5	1217-1118	2-3k.c24368/1/1837	2-3k.c24707/1/1915,2-3k.c24368/1/1837
PB.136_0_path2	A5	232-123	3-6k.c19669/1/4499,2-3k.c3742/5/2082,3-6k.c13432/2/4415	1-2k.c11560/1/1871,2-3k.c3742/5/2082,3-6k.c13432/2/4415,3-6k.c19669/1/4499
PB.3969_0_path0	A5	223-70	3-6k.c16005/1/1388	1-2k.c26432/1/1537,3-6k.c16005/1/1388
PB.2333_0_path0	A5	380-329	2-3k.c15207/1/1995	2-3k.c2885/6/2070,2-3k.c24717/1/1515,2-3k.c15207/1/1995
PB.4281_0_path8	A5	469-261	1-2k.c4889/2/1247	1-2k.c2661/7/1457,1-2k.c4889/2/1247
PB.3910_0_path2	A5	515-371	1-2k.c10050/3/1465	1-2k.c31259/1/1603,1-2k.c10050/3/1465
PB.3910_0_path2	A5	515-202	1-2k.c19442/1/1249	1-2k.c31259/1/1603,1-2k.c19442/1/1249
PB.3910_0_path2	A5	371-202	1-2k.c19442/1/1249	1-2k.c10050/3/1465,1-2k.c19442/1/1249
PB.239_0_path0	A5	578-546	3-6k.c9047/3/3831	3-6k.c19005/1/4313,i4_LQ_sample9a8d22|c1352/f1p11/4262,3-6k.c9047/3/3831
PB.489_0_path0	A5	1327-1325	3-6k.c30017/1/3337	3-6k.c20695/1/4046,3-6k.c24181/1/3830,3-6k.c30017/1/3337
PB.3494_0_path0	A5	852-175	1-2k.c6335/1/1192	2-3k.c27438/1/1865,1-2k.c6335/1/1192
PB.4794_0_path0	A5	411-335	i1_LQ_sample9a8d22|c54342/f1p2/1067	i1_HQ_sample9a8d22|c45440/f1p10/1323,i2_LQ_sample9a8d22|c4535/f1p86/2835.1,i1_LQ_sample9a8d22|c54342/f1p2/1067
PB.2426_0_path0	A5	2125-211	i1_LQ_sample9a8d22|c30053/f1p9/1754	3-6k.c11758/1/3631,i1_LQ_sample9a8d22|c30053/f1p9/1754
PB.1408_0_path0	A5	1172-996	3-6k.c4139/1/4434.1	i2_LQ_sample9a8d22|c10312/f1p5/2703,3-6k.c4139/1/4434.1
PB.1164_0_path0	A5	1051-999	2-3k.c13955/2/1847,3-6k.c15142/1/2850	i2_LQ_sample9a8d22|c4009/f1p66/2936,3-6k.c10997/1/3371,3-6k.c1946/2/3888.1,2-3k.c13955/2/1847,3-6k.c15142/1/2850
PB.1407_0_path0	A5	941-940	i2_HQ_sample9a8d22|c2219/f2p4/2970	2-3k.c3497/3/1824,3-6k.c8492/1/2928,i2_HQ_sample9a8d22|c2219/f2p4/2970
PB.5301_0_path0	A5	408-242	2-3k.c15134/1/1559	1-2k.c29064/1/1689,2-3k.c15134/1/1559
PB.5117_0_path0	A5	552-474	3-6k.c1494/2/918	1-2k.c13171/1/995,3-6k.c1494/2/918
PB.4179_0_path0	A5	639-568	1-2k.c12846/1/1342	1-2k.c33343/2/1348,1-2k.c12846/1/1342
PB.1119_0_path1	A5	175-88	3-6k.c23142/1/3220,3-6k.c14044/4/3153	3-6k.c13569/2/3342,3-6k.c23142/1/3220,3-6k.c14044/4/3153
PB.1468_0_path2	A5	269-134	i2_LQ_sample9a8d22|c4349/f1p13/2992	3-6k.c7983/3/3098,i2_LQ_sample9a8d22|c4349/f1p13/2992
PB.2058_0_path0	A5	1153-1078	1-2k.c5194/1/1768	2-3k.c16706/1/1983,1-2k.c10697/1/1793,1-2k.c5610/1/1720,1-2k.c23742/1/1725,2-3k.c20163/1/1808,1-2k.c11044/1/1794,2-3k.c11966/1/1733,2-3k.c17195/1/1722,i2_HQ_sample9a8d22|c1329/f8p36/2255,1-2k.c15491/1/1449,i2_LQ_sample9a8d22|c13480/f1p68/2024,2-3k.c19274/1/1766,2-3k.c4875/1/1703,2-3k.c26261/1/1727,1-2k.c9913/1/1778,2-3k.c18796/1/1726,2-3k.c15515/1/1843,1-2k.c11839/1/1773,1-2k.c5194/1/1768
PB.2058_0_path0	A5	1782-1592	i1_HQ_sample9a8d22|c24245/f1p2/1508	2-3k.c16706/1/1983,1-2k.c10697/1/1793,1-2k.c5610/1/1720,2-3k.c12412/1/1792,1-2k.c23742/1/1725,2-3k.c20163/1/1808,1-2k.c12309/1/1582,1-2k.c11044/1/1794,2-3k.c17195/1/1722,1-2k.c18347/1/1687,i2_HQ_sample9a8d22|c1329/f8p36/2255,1-2k.c15491/1/1449,2-3k.c19274/1/1766,1-2k.c5194/1/1768,1-2k.c27780/1/1794,2-3k.c26261/1/1727,1-2k.c9913/1/1778,2-3k.c19580/1/1753,1-2k.c11839/1/1773,3-6k.c3014/1/4545.1,i1_H…
PB.5713_0_path2	A5	616-548	3-6k.c10814/1/1358,1-2k.c27381/1/1288,3-6k.c13349/1/4268	3-6k.c8501/1/3241.2,3-6k.c13349/1/4268,3-6k.c10814/1/1358,1-2k.c27381/1/1288
PB.4493_0_path0	A5	629-510	1-2k.c9528/3/1322	1-2k.c14762/10/1448,1-2k.c16658/1/1314,1-2k.c9528/3/1322
PB.3685_0_path1	A5	564-472	2-3k.c13086/1/1461	1-2k.c16598/1/1314,1-2k.c2168/22/1689,2-3k.c13086/1/1461
PB.833_0_path0	A5	221-151	3-6k.c22223/1/3540	3-6k.c18518/1/3631,3-6k.c22223/1/3540
PB.2569_0_path0	A5	596-371	1-2k.c16210/1/1885,1-2k.c25449/1/1733,i1_LQ_sample9a8d22|c23617/f1p1/1771	2-3k.c12388/1/1969,1-2k.c16210/1/1885,1-2k.c25449/1/1733,i1_LQ_sample9a8d22|c23617/f1p1/1771
PB.3920_0_path1	A5	257-234	1-2k.c20894/1/1474	1-2k.c30885/1/1362,1-2k.c20894/1/1474
PB.1878_0_path0	A5	1389-1275	2-3k.c3893/1/1929	2-3k.c15543/1/1942,2-3k.c3893/1/1929
PB.5502_0_path2	A5	732-678	1-2k.c27975/1/2394.1	i1_HQ_sample9a8d22|c3476/f1p23/1140,1-2k.c27975/1/2394.1
PB.3356_0_path0	A5	289-52	3-6k.c27780/1/2636.1	i1_LQ_sample9a8d22|c46079/f1p23/1748,3-6k.c27780/1/2636.1
PB.2505_0_path0	A5	839-837	i1_LQ_sample9a8d22|c27659/f1p3/1773	i1_HQ_sample9a8d22|c5764/f1p3/1695,2-3k.c4218/1/1877.1,i1_LQ_sample9a8d22|c27659/f1p3/1773
PB.67_0_path0	A5	321-208	3-6k.c27573/1/4338,1-2k.c17161/1/1369	3-6k.c14141/2/4706,1-2k.c17161/1/1369,3-6k.c27573/1/4338
PB.3813_1_path0	A5	2300-1876	3-6k.c23840/1/4064	3-6k.c20317/1/3284,3-6k.c23840/1/4064
PB.779_0_path3	A5	2936-2895	3-6k.c10769/1/3273	3-6k.c5808/1/3302,3-6k.c10769/1/3273
PB.3116_0_path0	A5	467-461	3-6k.c16558/1/2386	1-2k.c23416/2/1723,3-6k.c16558/1/2386
PB.1169_0_path2	A5	771-738	3-6k.c18556/1/3225	3-6k.c23704/1/3187,3-6k.c28636/1/3141,3-6k.c18556/1/3225
PB.2313_0_path1	A5	1090-1000	1-2k.c27958/1/1811	2-3k.c3273/8/1894,i1_HQ_sample9a8d22|c5547/f1p5/1903,2-3k.c2758/15/1943,1-2k.c20418/1/1814,1-2k.c27958/1/1811
PB.691_0_path3	A5	453-423	3-6k.c18361/1/3649	3-6k.c2744/1/3764,3-6k.c18361/1/3649
PB.1406_0_path2	A5	190-114	3-6k.c11699/1/2865,i2_HQ_sample9a8d22|c2075/f2p3/2915	3-6k.c26401/1/2979,i2_LQ_sample9a8d22|c3556/f1p3/2945,3-6k.c11699/1/2865,i2_HQ_sample9a8d22|c2075/f2p3/2915
PB.2453_0_path2	A5	338-279	2-3k.c22509/1/1811	i2_LQ_sample9a8d22|c16631/f1p39/2221.1,1-2k.c28597/1/1632,2-3k.c6102/1/1761,2-3k.c11584/1/1495,2-3k.c22509/1/1811
PB.2783_0_path1	A5	715-596	2-3k.c13761/1/1674	1-2k.c25356/1/1872,2-3k.c13761/1/1674
PB.4245_0_path0	A5	565-403	1-2k.c18849/1/1477,2-3k.c16947/1/1220	2-3k.c23613/1/1654,1-2k.c18849/1/1477,2-3k.c16947/1/1220
PB.700_0_path0	A5	2866-2828	3-6k.c7185/1/3355,3-6k.c14530/1/3031,3-6k.c1821/4/3553	3-6k.c20584/1/3646,3-6k.c7185/1/3355,3-6k.c1821/4/3553,3-6k.c14530/1/3031
PB.5565_0_path1	A5	360-179	1-2k.c12768/1/1065	1-2k.c5224/1/1267,1-2k.c12768/1/1065
PB.241_0_path0	A5	313-255	3-6k.c23411/1/4361	2-3k.c9260/1/1456,3-6k.c12650/1/4368,3-6k.c23411/1/4361
PB.1032_0_path0	A5	3165-3000	1-2k.c32039/1/1560	3-6k.c583/14/3258,3-6k.c19549/1/2862,3-6k.c1681/2/3465,1-2k.c32039/1/1560
PB.4533_0_path0	A5	1209-1079	1-2k.c22574/1/1278	2-3k.c16987/1/1720.1,1-2k.c22574/1/1278
PB.2223_0_path2	A5	797-516	1-2k.c4486/1/1335	2-3k.c15778/1/1988,1-2k.c4486/1/1335
PB.92_0_path1	A5	589-391	i4_LQ_sample9a8d22|c1851/f1p8/4558,3-6k.c27811/1/4371,3-6k.c8478/1/3780	3-6k.c2540/1/4628,i4_LQ_sample9a8d22|c1851/f1p8/4558,3-6k.c27811/1/4371,3-6k.c8478/1/3780
PB.591_0_path4	A5	285-204	3-6k.c24723/2/3616,3-6k.c22594/1/3632	3-6k.c9260/1/3731,3-6k.c28039/1/3562,3-6k.c24723/2/3616,3-6k.c22594/1/3632
PB.999_0_path0	A5	207-148	3-6k.c1282/6/3483	3-6k.c26595/1/3592,3-6k.c1282/6/3483
PB.2183_0_path4	A5	297-53	2-3k.c16507/1/1925	i2_LQ_sample9a8d22|c7719/f1p11/2154,2-3k.c16507/1/1925
PB.4412_0_path2	A5	711-556	1-2k.c18912/1/1210	2-3k.c15646/1/1353,1-2k.c18912/1/1210
PB.2950_0_path0	A5	1361-1270	2-3k.c16119/2/1903	1-2k.c29487/1/1523,2-3k.c16119/2/1903
PB.4824_0_path2	A5	2041-1960	2-3k.c20052/1/1978	2-3k.c19621/1/2085,3-6k.c6094/1/3228,i2_HQ_sample9a8d22|c7856/f2p2/2375,3-6k.c12457/1/3225,2-3k.c20052/1/1978
PB.1609_0_path0	A5	94-88	i2_LQ_sample9a8d22|c11883/f1p8/2747	3-6k.c1158/10/2962,i2_LQ_sample9a8d22|c11883/f1p8/2747
PB.5281_0_path0	A5	184-170	1-2k.c20025/2/1162	1-2k.c15487/1/1169,1-2k.c20025/2/1162
PB.2072_0_path0	A5	528-221	2-3k.c23511/1/1737	3-6k.c3807/1/2058,2-3k.c23511/1/1737
PB.543_0_path0	A5	3168-2847	3-6k.c19025/1/3807,3-6k.c23732/1/3890	3-6k.c6076/1/4723,3-6k.c23732/1/3890,3-6k.c19025/1/3807
PB.3944_0_path0	A5	120-116	1-2k.c4873/1/1458	i1_HQ_sample9a8d22|c2572/f4p29/1484,1-2k.c4873/1/1458
PB.5635_0_path2	A5	127-74	i0_HQ_sample9a8d22|c32924/f13p5/903	i0_HQ_sample9a8d22|c41783/f3p3/881,i0_HQ_sample9a8d22|c34022/f15p16/933,i0_HQ_sample9a8d22|c2376/f2p23/923,i0_HQ_sample9a8d22|c32924/f13p5/903
PB.305_0_path0	A5	3523-3329	3-6k.c11154/1/3993	3-6k.c11053/1/4225,3-6k.c11154/1/3993
PB.4667_0_path0	A5	116-80	1-2k.c28969/1/1322,1-2k.c22196/8/1213	1-2k.c33873/1/1144,1-2k.c28969/1/1322,1-2k.c22196/8/1213
PB.4587_0_path0	A5	250-138	1-2k.c24859/3/1267	1-2k.c15023/1/1372,1-2k.c24859/3/1267
PB.1228_0_path1	A5	467-361	3-6k.c8790/1/3173,3-6k.c24685/2/3260,3-6k.c3628/1/3357,3-6k.c10010/2/3282	3-6k.c5091/2/3254,3-6k.c3628/1/3357,3-6k.c24685/2/3260,3-6k.c10010/2/3282,3-6k.c8790/1/3173
PB.1468_0_path2	AF	13-134;162-269	i2_LQ_sample9a8d22|c4349/f1p13/2992;i2_LQ_sample9a8d22|c4245/f1p13/2930	i2_LQ_sample9a8d22|c4349/f1p13/2992,i2_LQ_sample9a8d22|c4245/f1p13/2930
PB.2489_0_path0	AF	474-931;932-1140	2-3k.c16472/1/1981;1-2k.c23396/1/1710	2-3k.c16472/1/1981,1-2k.c23396/1/1710
PB.2072_0_path0	AF	32-221;411-528	2-3k.c23511/1/1737;i1_LQ_sample9a8d22|c22115/f1p3/1720	2-3k.c23511/1/1737,i1_LQ_sample9a8d22|c22115/f1p3/1720
PB.5713_0_path2	AL	2187-2220;2395-5830	1-2k.c16734/1/1386.1;3-6k.c13349/1/4268	1-2k.c16734/1/1386.1,3-6k.c13349/1/4268
PB.5713_0_path2	AL	2187-2220;2324-2892	1-2k.c16734/1/1386.1;3-6k.c10814/1/1358	1-2k.c16734/1/1386.1,3-6k.c10814/1/1358
PB.5713_0_path2	AL	2187-2211;2395-5830	3-6k.c8501/1/3241.2;3-6k.c13349/1/4268	3-6k.c8501/1/3241.2,3-6k.c13349/1/4268
PB.5713_0_path2	AL	2187-2211;2324-2892	3-6k.c8501/1/3241.2;3-6k.c10814/1/1358	3-6k.c8501/1/3241.2,3-6k.c10814/1/1358
PB.3813_1_path0	AL	2198-2578;2871-5069	1-2k.c5655/1/1248;3-6k.c23840/1/4064	1-2k.c5655/1/1248,3-6k.c23840/1/4064
PB.995_0_path2	AL	1881-2050;2882-4431	1-2k.c16668/1/1154;3-6k.c29705/1/3055	1-2k.c16668/1/1154,3-6k.c29705/1/3055
PB.995_0_path2	AL	1881-2050;2882-5304	1-2k.c16668/1/1154;3-6k.c1875/9/3676	1-2k.c16668/1/1154,3-6k.c1875/9/3676
PB.995_0_path2	AL	1881-2050;2882-4454	1-2k.c16668/1/1154;i2_LQ_sample9a8d22|c4722/f1p5/2613	1-2k.c16668/1/1154,i2_LQ_sample9a8d22|c4722/f1p5/2613
PB.995_0_path2	AL	1881-2050;2882-5762	1-2k.c16668/1/1154;3-6k.c8044/1/4152	1-2k.c16668/1/1154,3-6k.c8044/1/4152
PB.2160_0_path2	AL	1881-2032;2368-2776	2-3k.c24172/1/1925.1;2-3k.c26705/1/1933	2-3k.c24172/1/1925.1,2-3k.c26705/1/1933
PB.3963_0_path0	RI	342-487	1-2k.c5188/9/1594	1-2k.c5188/9/1594,1-2k.c20528/2/1428
PB.2339_0_path0	RI	895-1188	2-3k.c4871/1/1810	2-3k.c4871/1/1810,1-2k.c19106/1/1314
PB.1521_0_path0	RI	1856-1977	3-6k.c11717/1/3253	3-6k.c11717/1/3253,3-6k.c6035/1/3138
PB.2126_0_path3	RI	739-880	2-3k.c19374/2/2129,2-3k.c22466/1/2203	2-3k.c19374/2/2129,2-3k.c22466/1/2203,2-3k.c20087/1/2127
PB.3817_0_path0	RI	3603-3858	3-6k.c5186/1/4236	3-6k.c5186/1/4236,3-6k.c19328/1/3944
PB.3817_0_path0	RI	1596-2353	3-6k.c5186/1/4236	3-6k.c5186/1/4236,3-6k.c16534/1/3440
PB.3817_0_path0	RI	532-655	3-6k.c5186/1/4236	3-6k.c5186/1/4236,3-6k.c2779/1/4065
PB.5828_0_path0	RI	142-209	2-3k.c26365/1/1919.1	2-3k.c26365/1/1919.1,2-3k.c17845/3/1856.1
PB.4087_0_path0	RI	757-901	1-2k.c9628/10/1349	1-2k.c9628/10/1349,1-2k.c4529/1/1164
PB.4087_0_path0	RI	648-762	1-2k.c9628/10/1349	1-2k.c9628/10/1349,1-2k.c25332/1/1283
PB.4622_0_path0	RI	658-785	2-3k.c22748/1/1570	2-3k.c22748/1/1570,1-2k.c2766/8/1462
PB.1011_0_path6	RI	905-979	3-6k.c19497/1/3567	3-6k.c19497/1/3567,3-6k.c21057/1/3161
PB.1011_0_path6	RI	983-1158	3-6k.c19497/1/3567	3-6k.c19497/1/3567,3-6k.c13655/2/3238
PB.1011_0_path6	RI	1053-1219	3-6k.c19497/1/3567	3-6k.c19497/1/3567,3-6k.c23837/1/3258
PB.5441_0_path0	RI	209-339	1-2k.c2230/17/1484	1-2k.c2230/17/1484,1-2k.c10584/1/1299
PB.1434_0_path0	RI	424-455	3-6k.c1348/6/3239	3-6k.c1348/6/3239,3-6k.c8550/1/3152
PB.575_0_path0	RI	514-686	3-6k.c14537/1/3888	3-6k.c14537/1/3888,3-6k.c17466/1/3670
PB.683_0_path3	RI	142-308	3-6k.c21644/1/3526	3-6k.c21644/1/3526,3-6k.c2312/1/3374
PB.1097_0_path0	RI	119-307	3-6k.c11296/1/3565	3-6k.c11296/1/3565,3-6k.c10519/2/3402
PB.878_0_path0	RI	422-493	3-6k.c9024/6/3656	3-6k.c9024/6/3656,3-6k.c1716/4/3602
PB.4483_0_path0	RI	474-638	1-2k.c14289/1/1405	1-2k.c14289/1/1405,1-2k.c3588/2/1258
PB.4855_0_path0	RI	440-531	1-2k.c2426/16/1364	1-2k.c2426/16/1364,1-2k.c28137/1/1268
PB.5151_0_path0	RI	158-390	2-3k.c20487/1/1507	2-3k.c20487/1/1507,1-2k.c26078/26/1270
PB.2101_0_path2	RI	668-736	2-3k.c16091/1/2132	2-3k.c16091/1/2132,2-3k.c23144/1/2061
PB.3595_0_path0	RI	1256-1327	2-3k.c6363/1/1747,1-2k.c2565/8/1572	2-3k.c6363/1/1747,1-2k.c2565/8/1572,1-2k.c21301/1/1492
PB.746_0_path0	RI	2739-2854	3-6k.c413/46/3360,3-6k.c27837/1/3263	3-6k.c413/46/3360,3-6k.c27837/1/3263,3-6k.c13417/1/3350.1
PB.2839_0_path0	RI	433-586	2-3k.c2955/5/1950	2-3k.c2955/5/1950,2-3k.c18679/2/1795
PB.2839_0_path0	RI	441-878	2-3k.c2955/5/1950	2-3k.c2955/5/1950,1-2k.c20753/1/1515
PB.1270_0_path0	RI	1982-2461	3-6k.c20894/3/3830	3-6k.c20894/3/3830,3-6k.c26086/1/3293
PB.3953_0_path1	RI	714-883	1-2k.c6947/6/1752	1-2k.c6947/6/1752,1-2k.c29258/2/1569
PB.5123_0_path0	RI	406-655	i1_HQ_sample9a8d22|c29811/f1p3/2068	i1_HQ_sample9a8d22|c29811/f1p3/2068,1-2k.c1793/82/1282
PB.170_0_path0	RI	602-719	3-6k.c24011/2/4621	3-6k.c24011/2/4621,3-6k.c23811/1/4496
PB.4923_0_path0	RI	813-902	2-3k.c18864/1/2082	2-3k.c18864/1/2082,2-3k.c16642/5/1975
PB.3182_0_path0	RI	375-548	1-2k.c16676/1/1829,i1_LQ_sample9a8d22|c25939/f1p4/1787	1-2k.c16676/1/1829,i1_LQ_sample9a8d22|c25939/f1p4/1787,1-2k.c4862/1/1546
PB.3182_0_path0	RI	421-539	1-2k.c16676/1/1829,i1_LQ_sample9a8d22|c25939/f1p4/1787	1-2k.c16676/1/1829,i1_LQ_sample9a8d22|c25939/f1p4/1787,2-3k.c24181/1/1781
PB.3182_0_path0	RI	1291-1375	1-2k.c16676/1/1829,2-3k.c24181/1/1781	1-2k.c16676/1/1829,2-3k.c24181/1/1781,2-3k.c15564/3/1801
PB.258_0_path0	RI	948-1138	3-6k.c2137/7/4366	3-6k.c2137/7/4366,3-6k.c29715/1/4141
PB.5378_0_path0	RI	369-554	1-2k.c9699/5/1313	1-2k.c9699/5/1313,1-2k.c26375/2/1166
PB.1531_0_path0	RI	1233-1318	i6_LQ_sample9a8d22|c380/f1p95/6061.1	i6_LQ_sample9a8d22|c380/f1p95/6061.1,i4_LQ_sample9a8d22|c677/f1p29/4713.1
PB.1531_0_path0	RI	1658-1840	i5_LQ_sample9a8d22|c496/f1p44/5326.1	i5_LQ_sample9a8d22|c496/f1p44/5326.1,i4_LQ_sample9a8d22|c677/f1p29/4713.1
PB.73_0_path0	RI	320-760	i4_LQ_sample9a8d22|c1296/f1p21/4874	i4_LQ_sample9a8d22|c1296/f1p21/4874,i4_LQ_sample9a8d22|c551/f1p20/4454
PB.5203_0_path0	RI	859-889	3-6k.c14172/2/3157.2	3-6k.c14172/2/3157.2,3-6k.c955/6/3201.2
PB.3316_0_path1	RI	713-798	2-3k.c19339/1/1738	2-3k.c19339/1/1738,1-2k.c27453/1/1620
PB.3316_0_path1	RI	1299-1371	2-3k.c19339/1/1738,1-2k.c12257/1/1664,1-2k.c3590/9/1549,1-2k.c31296/1/1618,1-2k.c20643/1/1460	2-3k.c19339/1/1738,1-2k.c12257/1/1664,1-2k.c3590/9/1549,1-2k.c31296/1/1618,1-2k.c20643/1/1460,1-2k.c27453/1/1620
PB.3316_0_path1	RI	713-798	1-2k.c31296/1/1618	1-2k.c31296/1/1618,1-2k.c3590/9/1549
PB.3316_0_path1	RI	646-794	1-2k.c31296/1/1618	1-2k.c31296/1/1618,1-2k.c20643/1/1460
PB.3316_0_path1	RI	900-974	2-3k.c4492/1/1710	2-3k.c4492/1/1710,1-2k.c31296/1/1618
PB.3216_0_path0	RI	38-119	2-3k.c21321/3/1872	2-3k.c21321/3/1872,1-2k.c15515/2/1782
PB.3808_0_path3	RI	1229-1391	2-3k.c8883/3/1773	2-3k.c8883/3/1773,1-2k.c19766/1/1434
PB.3808_0_path3	RI	1016-1081	1-2k.c3368/5/1633	1-2k.c3368/5/1633,1-2k.c23098/1/1512
PB.3808_0_path3	RI	1172-1395	1-2k.c3368/5/1633	1-2k.c3368/5/1633,1-2k.c3900/1/1402
PB.631_0_path0	RI	1056-1296	3-6k.c6756/8/4065	3-6k.c6756/8/4065,3-6k.c21730/1/3713
PB.4478_0_path0	RI	829-1029	1-2k.c16832/1/1424	1-2k.c16832/1/1424,1-2k.c7037/4/1245
PB.702_0_path2	RI	593-779	3-6k.c676/25/3298	3-6k.c676/25/3298,3-6k.c4561/2/3104
PB.39_0_path0	RI	3490-3636	3-6k.c24752/1/5082	3-6k.c24752/1/5082,3-6k.c18234/1/4900
PB.3969_0_path0	RI	219-308	2-3k.c3809/1/1743	2-3k.c3809/1/1743,1-2k.c3315/2/1672
PB.3969_0_path0	RI	223-427	2-3k.c3809/1/1743	2-3k.c3809/1/1743,1-2k.c26432/1/1537
PB.3275_0_path0	RI	1399-2326	3-6k.c12133/1/4348	3-6k.c12133/1/4348,3-6k.c6952/1/3508
PB.1715_0_path0	RI	2027-2105	3-6k.c20759/1/2839	3-6k.c20759/1/2839,3-6k.c23472/1/2695
PB.776_0_path0	RI	185-387	3-6k.c3767/2/3881	3-6k.c3767/2/3881,3-6k.c19639/1/3623
PB.776_0_path0	RI	986-1060	3-6k.c3767/2/3881	3-6k.c3767/2/3881,3-6k.c3279/1/3738
PB.2670_0_path0	RI	577-827	2-3k.c9540/1/1760	2-3k.c9540/1/1760,1-2k.c7591/1/1707
PB.2710_0_path0	RI	1255-1357	i2_HQ_sample9a8d22|c18131/f16p45/2031	i2_HQ_sample9a8d22|c18131/f16p45/2031,2-3k.c15445/1/1917
PB.4830_0_path0	RI	385-442	1-2k.c4236/7/1471	1-2k.c4236/7/1471,1-2k.c3916/1/1381
PB.393_0_path2	RI	217-380	3-6k.c29613/1/4019	3-6k.c29613/1/4019,3-6k.c2745/1/3889
PB.393_0_path2	RI	3662-3765	3-6k.c29613/1/4019	3-6k.c29613/1/4019,3-6k.c21695/1/3831
PB.5829_0_path0	RI	246-348	2-3k.c13278/1/1777.1	2-3k.c13278/1/1777.1,1-2k.c14094/3/1735.1
PB.5779_0_path0	RI	216-302	1-2k.c31101/1/1436	1-2k.c31101/1/1436,1-2k.c10300/1/1368
PB.4509_0_path0	RI	150-206	2-3k.c16215/1/1518	2-3k.c16215/1/1518,1-2k.c23261/1/1455
PB.4281_0_path8	RI	469-866	2-3k.c12197/1/1731	2-3k.c12197/1/1731,1-2k.c15242/1/1621
PB.4281_0_path8	RI	469-999	2-3k.c12197/1/1731	2-3k.c12197/1/1731,1-2k.c23326/1/1220
PB.4281_0_path8	RI	262-931	2-3k.c13498/1/1852	2-3k.c13498/1/1852,1-2k.c9868/1/1180
PB.4281_0_path8	RI	261-368	2-3k.c13498/1/1852	2-3k.c13498/1/1852,2-3k.c12197/1/1731
PB.4281_0_path8	RI	261-866	2-3k.c13498/1/1852	2-3k.c13498/1/1852,1-2k.c4889/2/1247
PB.4281_0_path8	RI	469-866	2-3k.c13498/1/1852	2-3k.c13498/1/1852,1-2k.c2661/7/1457
PB.4281_0_path8	RI	261-368	1-2k.c2661/7/1457	1-2k.c2661/7/1457,1-2k.c20978/1/1289,1-2k.c23326/1/1220,1-2k.c11028/1/1412,1-2k.c15242/1/1621
PB.3910_0_path2	RI	202-1010	2-3k.c17312/1/2056	2-3k.c17312/1/2056,1-2k.c19442/1/1249
PB.2799_0_path0	RI	1444-1531	2-3k.c8616/1/1883	2-3k.c8616/1/1883,2-3k.c23884/1/1767
PB.3342_0_path0	RI	405-854	1-2k.c3384/3/1805	1-2k.c3384/3/1805,1-2k.c29166/1/1353
PB.3342_0_path0	RI	420-499	1-2k.c3384/3/1805	1-2k.c3384/3/1805,1-2k.c25216/1/1724
PB.2797_0_path2	RI	357-474	2-3k.c12211/2/1907	2-3k.c12211/2/1907,2-3k.c13429/1/1789
PB.2797_0_path2	RI	1501-1603	2-3k.c12211/2/1907	2-3k.c12211/2/1907,i1_HQ_sample9a8d22|c20663/f1p47/1835
PB.3887_0_path0	RI	659-1134	1-2k.c2497/33/1599	1-2k.c2497/33/1599,1-2k.c14994/1/1103
PB.3437_0_path1	RI	673-777	1-2k.c24761/1/1719	1-2k.c24761/1/1719,1-2k.c10809/2/1659
PB.489_0_path0	RI	331-425	3-6k.c16660/1/3208,i3_LQ_sample9a8d22|c1905/f1p16/4011	3-6k.c16660/1/3208,i3_LQ_sample9a8d22|c1905/f1p16/4011,i3_LQ_sample9a8d22|c5416/f1p16/3775
PB.489_0_path0	RI	331-425	3-6k.c20695/1/4046	3-6k.c20695/1/4046,3-6k.c24181/1/3830
PB.489_0_path0	RI	1586-1670	3-6k.c20695/1/4046	3-6k.c20695/1/4046,3-6k.c24181/1/3830
PB.489_0_path0	RI	1327-1413	i3_LQ_sample9a8d22|c5416/f1p16/3775,3-6k.c12029/2/3932	i3_LQ_sample9a8d22|c5416/f1p16/3775,3-6k.c12029/2/3932,3-6k.c24181/1/3830
PB.489_0_path0	RI	70-99	3-6k.c12029/2/3932	3-6k.c12029/2/3932,i3_LQ_sample9a8d22|c5416/f1p16/3775
PB.3985_0_path1	RI	1146-1288	1-2k.c14966/4/1512,1-2k.c28027/1/1505	1-2k.c14966/4/1512,1-2k.c28027/1/1505,1-2k.c8490/1/1407
PB.3985_0_path1	RI	424-478	1-2k.c14966/4/1512,1-2k.c28027/1/1505	1-2k.c14966/4/1512,1-2k.c28027/1/1505,1-2k.c23353/1/1494
PB.3985_0_path1	RI	152-307	1-2k.c14966/4/1512,1-2k.c28027/1/1505	1-2k.c14966/4/1512,1-2k.c28027/1/1505,1-2k.c4084/8/1412
PB.545_0_path0	RI	1430-1509	3-6k.c17370/1/3736	3-6k.c17370/1/3736,3-6k.c13817/2/3806
PB.545_0_path0	RI	2486-2910	3-6k.c17370/1/3736	3-6k.c17370/1/3736,3-6k.c28370/1/3426
PB.545_0_path0	RI	732-859	3-6k.c13817/2/3806	3-6k.c13817/2/3806,3-6k.c17370/1/3736
PB.545_0_path0	RI	229-366	3-6k.c13817/2/3806	3-6k.c13817/2/3806,2-3k.c26345/1/1831
PB.684_0_path0	RI	985-1063	3-6k.c23364/1/3654	3-6k.c23364/1/3654,3-6k.c3805/1/3552
PB.4383_0_path1	RI	530-652	1-2k.c16577/1/1454	1-2k.c16577/1/1454,1-2k.c21071/1/1328
PB.1317_0_path0	RI	1018-1152	3-6k.c2468/3/3412	3-6k.c2468/3/3412,3-6k.c21619/1/3277
PB.1535_0_path7	RI	338-417	3-6k.c26182/1/3136	3-6k.c26182/1/3136,3-6k.c29274/1/3065
PB.997_0_path0	RI	1759-1999	3-6k.c19462/1/3632	3-6k.c19462/1/3632,3-6k.c20431/1/3302
PB.711_0_path0	RI	1929-2002	3-6k.c11569/3/3713,3-6k.c18357/1/3661	3-6k.c11569/3/3713,3-6k.c18357/1/3661,3-6k.c12273/1/3546
PB.3710_0_path0	RI	1333-1457	1-2k.c26349/2/1816	1-2k.c26349/2/1816,1-2k.c15853/1/1670
PB.2669_0_path0	RI	1263-1372	2-3k.c6174/10/2042	2-3k.c6174/10/2042,2-3k.c19702/1/1934
PB.770_0_path0	RI	1742-1806	3-6k.c4848/1/3783	3-6k.c4848/1/3783,3-6k.c10660/1/3686
PB.434_0_path0	RI	917-974	3-6k.c867/5/4103	3-6k.c867/5/4103,3-6k.c17453/1/4038
PB.318_0_path0	RI	771-1057	3-6k.c29328/1/4250	3-6k.c29328/1/4250,3-6k.c3042/2/4000
PB.2426_0_path0	RI	3065-3289	2-3k.c20437/1/1892	2-3k.c20437/1/1892,2-3k.c15226/1/2020
PB.4326_0_path0	RI	60-306	2-3k.c27022/1/1818.1	2-3k.c27022/1/1818.1,1-2k.c16567/1/1275
PB.4326_0_path0	RI	60-200	2-3k.c27022/1/1818.1	2-3k.c27022/1/1818.1,1-2k.c6851/5/1412,2-3k.c20774/1/1579
PB.4326_0_path0	RI	529-609	1-2k.c23429/1/1480	1-2k.c23429/1/1480,1-2k.c6851/5/1412
PB.3284_0_path1	RI	1147-1317	2-3k.c13722/1/1873	2-3k.c13722/1/1873,1-2k.c21348/1/1709
PB.3284_0_path1	RI	574-728	2-3k.c13722/1/1873	2-3k.c13722/1/1873,2-3k.c26994/1/1732
PB.3284_0_path1	RI	769-961	2-3k.c13722/1/1873	2-3k.c13722/1/1873,2-3k.c21365/1/1626
PB.2511_0_path1	RI	882-1471	2-3k.c18590/34/2006	2-3k.c18590/34/2006,1-2k.c20620/1/1407
PB.2511_0_path1	RI	1248-1588	2-3k.c18590/34/2006	2-3k.c18590/34/2006,1-2k.c4513/1/1661
PB.2804_0_path1	RI	595-681	2-3k.c4671/2/1918	2-3k.c4671/2/1918,i1_LQ_sample9a8d22|c46302/f1p2/1820
PB.2804_0_path1	RI	988-1040	2-3k.c14881/2/1882	2-3k.c14881/2/1882,2-3k.c23465/1/1927
PB.2804_0_path1	RI	15-122	2-3k.c23465/1/1927	2-3k.c23465/1/1927,2-3k.c14881/2/1882,i1_LQ_sample9a8d22|c46302/f1p2/1820
PB.4041_0_path0	RI	795-849	1-2k.c5113/4/1637	1-2k.c5113/4/1637,1-2k.c3120/1/1584
PB.1164_0_path0	RI	999-1281	3-6k.c7649/2/3172	3-6k.c7649/2/3172,3-6k.c15142/1/2850
PB.3588_0_path0	RI	551-609	2-3k.c20074/1/1870.1	2-3k.c20074/1/1870.1,2-3k.c23845/1/1828.1
PB.48_0_path0	RI	1402-1526	3-6k.c27019/1/5187	3-6k.c27019/1/5187,3-6k.c17456/1/5077
PB.5128_0_path0	RI	87-146	1-2k.c11588/1/1258	1-2k.c11588/1/1258,1-2k.c4890/1/1101
PB.5128_0_path0	RI	144-253	1-2k.c11588/1/1258	1-2k.c11588/1/1258,1-2k.c28341/1/1115
PB.159_0_path0	RI	698-807	3-6k.c19424/1/4575	3-6k.c19424/1/4575,3-6k.c28052/1/4442
PB.738_0_path0	RI	1276-1349	3-6k.c2003/4/3207	3-6k.c2003/4/3207,3-6k.c8359/1/3125
PB.1015_0_path0	RI	134-215	3-6k.c1513/4/3474	3-6k.c1513/4/3474,3-6k.c902/13/3408
PB.3570_0_path2	RI	1417-1512	1-2k.c25426/1/1569,1-2k.c32784/1/1626	1-2k.c25426/1/1569,1-2k.c32784/1/1626,1-2k.c12147/1/1259
PB.764_0_path1	RI	369-438	3-6k.c15350/1/3399	3-6k.c15350/1/3399,3-6k.c17777/2/3385
PB.5117_0_path0	RI	552-775	1-2k.c13345/2/1209	1-2k.c13345/2/1209,1-2k.c13171/1/995
PB.5117_0_path0	RI	474-775	1-2k.c13345/2/1209	1-2k.c13345/2/1209,3-6k.c1494/2/918
PB.4343_0_path0	RI	950-1187	1-2k.c5565/2/1487	1-2k.c5565/2/1487,1-2k.c2423/26/1232
PB.1468_0_path2	RI	560-657	3-6k.c10938/3/3053	3-6k.c10938/3/3053,3-6k.c23066/1/2944
PB.5223_0_path0	RI	405-661	1-2k.c4993/6/1328	1-2k.c4993/6/1328,1-2k.c28365/1/1043
PB.2058_0_path0	RI	1277-1391	2-3k.c16706/1/1983,1-2k.c10697/1/1793,1-2k.c5610/1/1720,2-3k.c20163/1/1808,2-3k.c17195/1/1722,i2_HQ_sample9a8d22|c1329/f8p36/2255,1-2k.c15491/1/1449,2-3k.c19274/1/1766,1-2k.c5194/1/1768,1-2k.c9913/1/1778,2-3k.c19580/1/1753,1-2k.c11839/1/1773	2-3k.c16706/1/1983,1-2k.c10697/1/1793,1-2k.c5610/1/1720,2-3k.c20163/1/1808,2-3k.c17195/1/1722,i2_HQ_sample9a8d22|c1329/f8p36/2255,1-2k.c15491/1/1449,2-3k.c19274/1/1766,1-2k.c5194/1/1768,1-2k.c9913/1/1778,2-3k.c19580/1/1753,1-2k.c11839/1/1773,1-2k.c23742/1/1725
PB.2058_0_path0	RI	1559-1635	2-3k.c16706/1/1983,1-2k.c10697/1/1793,1-2k.c5610/1/1720,2-3k.c20163/1/1808,2-3k.c17195/1/1722,i2_HQ_sample9a8d22|c1329/f8p36/2255,1-2k.c15491/1/1449,2-3k.c19274/1/1766,1-2k.c5194/1/1768,1-2k.c9913/1/1778,2-3k.c19580/1/1753,1-2k.c11839/1/1773	2-3k.c16706/1/1983,1-2k.c10697/1/1793,1-2k.c5610/1/1720,2-3k.c20163/1/1808,2-3k.c17195/1/1722,i2_HQ_sample9a8d22|c1329/f8p36/2255,1-2k.c15491/1/1449,2-3k.c19274/1/1766,1-2k.c5194/1/1768,1-2k.c9913/1/1778,2-3k.c19580/1/1753,1-2k.c11839/1/1773,2-3k.c11966/1/1733
PB.2058_0_path0	RI	1520-1657	2-3k.c16706/1/1983,1-2k.c10697/1/1793,1-2k.c5610/1/1720,2-3k.c20163/1/1808,2-3k.c17195/1/1722,i2_HQ_sample9a8d22|c1329/f8p36/2255,1-2k.c15491/1/1449,2-3k.c19274/1/1766,1-2k.c5194/1/1768,1-2k.c9913/1/1778,2-3k.c19580/1/1753,1-2k.c11839/1/1773	2-3k.c16706/1/1983,1-2k.c10697/1/1793,1-2k.c5610/1/1720,2-3k.c20163/1/1808,2-3k.c17195/1/1722,i2_HQ_sample9a8d22|c1329/f8p36/2255,1-2k.c15491/1/1449,2-3k.c19274/1/1766,1-2k.c5194/1/1768,1-2k.c9913/1/1778,2-3k.c19580/1/1753,1-2k.c11839/1/1773,2-3k.c4875/1/1703
PB.2058_0_path0	RI	1429-1541	2-3k.c16706/1/1983,1-2k.c10697/1/1793,1-2k.c5610/1/1720,2-3k.c20163/1/1808,2-3k.c17195/1/1722,i2_HQ_sample9a8d22|c1329/f8p36/2255,1-2k.c15491/1/1449,2-3k.c19274/1/1766,1-2k.c5194/1/1768,1-2k.c9913/1/1778,2-3k.c19580/1/1753,1-2k.c11839/1/1773	2-3k.c16706/1/1983,1-2k.c10697/1/1793,1-2k.c5610/1/1720,2-3k.c20163/1/1808,2-3k.c17195/1/1722,i2_HQ_sample9a8d22|c1329/f8p36/2255,1-2k.c15491/1/1449,2-3k.c19274/1/1766,1-2k.c5194/1/1768,1-2k.c9913/1/1778,2-3k.c19580/1/1753,1-2k.c11839/1/1773,2-3k.c26261/1/1727
PB.2058_0_path0	RI	1486-1593	2-3k.c16706/1/1983,1-2k.c10697/1/1793,1-2k.c5610/1/1720,2-3k.c20163/1/1808,2-3k.c17195/1/1722,i2_HQ_sample9a8d22|c1329/f8p36/2255,1-2k.c15491/1/1449,2-3k.c19274/1/1766,1-2k.c5194/1/1768,1-2k.c9913/1/1778,2-3k.c19580/1/1753,1-2k.c11839/1/1773	2-3k.c16706/1/1983,1-2k.c10697/1/1793,1-2k.c5610/1/1720,2-3k.c20163/1/1808,2-3k.c17195/1/1722,i2_HQ_sample9a8d22|c1329/f8p36/2255,1-2k.c15491/1/1449,2-3k.c19274/1/1766,1-2k.c5194/1/1768,1-2k.c9913/1/1778,2-3k.c19580/1/1753,1-2k.c11839/1/1773,2-3k.c15515/1/1843
PB.2058_0_path0	RI	1345-1403	2-3k.c16706/1/1983,1-2k.c10697/1/1793,1-2k.c5610/1/1720,2-3k.c20163/1/1808,2-3k.c17195/1/1722,i2_HQ_sample9a8d22|c1329/f8p36/2255,1-2k.c15491/1/1449,2-3k.c19274/1/1766,1-2k.c5194/1/1768,1-2k.c9913/1/1778,2-3k.c19580/1/1753,1-2k.c11839/1/1773	2-3k.c16706/1/1983,1-2k.c10697/1/1793,1-2k.c5610/1/1720,2-3k.c20163/1/1808,2-3k.c17195/1/1722,i2_HQ_sample9a8d22|c1329/f8p36/2255,1-2k.c15491/1/1449,2-3k.c19274/1/1766,1-2k.c5194/1/1768,1-2k.c9913/1/1778,2-3k.c19580/1/1753,1-2k.c11839/1/1773,1-2k.c11044/1/1794
PB.2058_0_path0	RI	1892-1953	2-3k.c16706/1/1983,2-3k.c11966/1/1733,1-2k.c15491/1/1449,2-3k.c19580/1/1753	2-3k.c16706/1/1983,2-3k.c11966/1/1733,1-2k.c15491/1/1449,2-3k.c19580/1/1753,1-2k.c9913/1/1778
PB.2058_0_path0	RI	665-807	1-2k.c23742/1/1725,2-3k.c20163/1/1808,1-2k.c11044/1/1794,2-3k.c11966/1/1733,i2_HQ_sample9a8d22|c1329/f8p36/2255	1-2k.c23742/1/1725,2-3k.c20163/1/1808,1-2k.c11044/1/1794,2-3k.c11966/1/1733,i2_HQ_sample9a8d22|c1329/f8p36/2255,2-3k.c17195/1/1722
PB.2058_0_path0	RI	911-1038	1-2k.c23742/1/1725,2-3k.c20163/1/1808,1-2k.c11044/1/1794,2-3k.c11966/1/1733,i2_HQ_sample9a8d22|c1329/f8p36/2255	1-2k.c23742/1/1725,2-3k.c20163/1/1808,1-2k.c11044/1/1794,2-3k.c11966/1/1733,i2_HQ_sample9a8d22|c1329/f8p36/2255,1-2k.c5610/1/1720
PB.2058_0_path0	RI	995-1081	1-2k.c9913/1/1778,2-3k.c18796/1/1726	1-2k.c9913/1/1778,2-3k.c18796/1/1726,2-3k.c19580/1/1753
PB.568_0_path0	RI	233-277	3-6k.c21274/1/3971	3-6k.c21274/1/3971,3-6k.c18917/1/3890
PB.2406_0_path0	RI	190-620	2-3k.c5213/1/2034	2-3k.c5213/1/2034,2-3k.c16545/1/1628
PB.2260_0_path0	RI	619-781	2-3k.c16043/1/2151	2-3k.c16043/1/2151,2-3k.c19250/1/1995
PB.2260_0_path0	RI	643-669	2-3k.c16043/1/2151	2-3k.c16043/1/2151,2-3k.c21297/1/2139
PB.2260_0_path0	RI	511-775	2-3k.c16043/1/2151	2-3k.c16043/1/2151,2-3k.c13630/1/1878
PB.3004_0_path0	RI	56-203	1-2k.c23724/1/1851	1-2k.c23724/1/1851,1-2k.c8011/4/1726
PB.4493_0_path0	RI	1092-1221	1-2k.c14762/10/1448,1-2k.c9528/3/1322	1-2k.c14762/10/1448,1-2k.c9528/3/1322,1-2k.c16658/1/1314
PB.4727_0_path0	RI	691-950	1-2k.c28420/1/1671	1-2k.c28420/1/1671,1-2k.c28297/1/1409
PB.2738_0_path0	RI	1244-1438	2-3k.c6018/2/1747	2-3k.c6018/2/1747,1-2k.c14458/1/1567
PB.3925_0_path0	RI	752-905	1-2k.c2756/7/1600	1-2k.c2756/7/1600,1-2k.c30976/1/1432
PB.2409_0_path0	RI	286-586	2-3k.c2783/26/2048	2-3k.c2783/26/2048,2-3k.c23788/1/1762
PB.4385_10_path0	RI	478-619	3-6k.c28474/1/3256	3-6k.c28474/1/3256,3-6k.c19087/1/3110
PB.4761_0_path0	RI	489-551	1-2k.c26810/1/1197	1-2k.c26810/1/1197,1-2k.c21135/1/1122
PB.2249_0_path1	RI	1035-1398	i1_HQ_sample9a8d22|c17852/f10p23/1997	i1_HQ_sample9a8d22|c17852/f10p23/1997,1-2k.c16586/1/1332
PB.2249_0_path1	RI	986-1077	2-3k.c19749/1/2317	2-3k.c19749/1/2317,2-3k.c5552/1/2005
PB.852_0_path0	RI	1433-1682	3-6k.c11583/1/3598	3-6k.c11583/1/3598,i3_LQ_sample9a8d22|c4910/f1p43/3208,3-6k.c25720/1/3011
PB.852_0_path0	RI	1771-2116	3-6k.c12444/1/3666	3-6k.c12444/1/3666,3-6k.c11583/1/3598
PB.869_0_path0	RI	2608-2693	3-6k.c25879/1/3607	3-6k.c25879/1/3607,3-6k.c22691/1/3545
PB.4095_0_path0	RI	1372-1492	2-3k.c16900/1/1657	2-3k.c16900/1/1657,1-2k.c20702/1/1553
PB.2373_0_path5	RI	824-876	2-3k.c2667/37/2118	2-3k.c2667/37/2118,2-3k.c22285/1/2079
PB.2547_0_path0	RI	1464-1549	i1_HQ_sample9a8d22|c56626/f56p55/1930,1-2k.c25382/1/1767,2-3k.c11193/1/1761,1-2k.c23573/1/1585	i1_HQ_sample9a8d22|c56626/f56p55/1930,1-2k.c25382/1/1767,2-3k.c11193/1/1761,1-2k.c23573/1/1585,2-3k.c15269/1/1762
PB.493_0_path2	RI	183-1311	3-6k.c23709/2/5125	3-6k.c23709/2/5125,3-6k.c19105/1/4039
PB.2402_0_path0	RI	1654-1705	2-3k.c22562/1/2048	2-3k.c22562/1/2048,2-3k.c7242/1/1985
PB.4913_0_path0	RI	925-1059	1-2k.c23851/1/1530	1-2k.c23851/1/1530,1-2k.c22281/1/1402
PB.3685_0_path1	RI	1192-1632	2-3k.c13086/1/1461	2-3k.c13086/1/1461,1-2k.c16598/1/1314
PB.4788_0_path2	RI	612-709	1-2k.c14959/1/1198,1-2k.c6095/1/1100	1-2k.c14959/1/1198,1-2k.c6095/1/1100,i1_LQ_sample9a8d22|c31660/f3p6/1091
PB.4788_0_path2	RI	1102-1192	1-2k.c14959/1/1198	1-2k.c14959/1/1198,1-2k.c6095/1/1100,1-2k.c27185/1/1618.1
PB.4788_0_path2	RI	17-542	i1_LQ_sample9a8d22|c20286/f1p6/1708	i1_LQ_sample9a8d22|c20286/f1p6/1708,1-2k.c14959/1/1198,1-2k.c6095/1/1100
PB.3280_0_path2	RI	923-989	1-2k.c2915/13/1820	1-2k.c2915/13/1820,2-3k.c22251/1/1754
PB.3280_0_path2	RI	457-853	1-2k.c2915/13/1820	1-2k.c2915/13/1820,1-2k.c23419/1/1399
PB.3280_0_path2	RI	798-947	1-2k.c2915/13/1820	1-2k.c2915/13/1820,1-2k.c11802/1/1643
PB.1426_0_path0	RI	130-204	i3_HQ_sample9a8d22|c918/f2p10/3156	i3_HQ_sample9a8d22|c918/f2p10/3156,3-6k.c9828/1/3314.2
PB.3580_0_path0	RI	452-534	1-2k.c11664/3/1456	1-2k.c11664/3/1456,1-2k.c7615/1/1380
PB.2198_0_path4	RI	2063-2206	2-3k.c13531/1/1954,1-2k.c23218/1/1675	2-3k.c13531/1/1954,1-2k.c23218/1/1675,2-3k.c16806/1/1987
PB.3758_0_path0	RI	436-495	1-2k.c9580/4/1612	1-2k.c9580/4/1612,1-2k.c11931/1/1495
PB.1102_0_path0	RI	3672-3985	3-6k.c7161/1/3849,3-6k.c19999/1/4495.1	3-6k.c7161/1/3849,3-6k.c19999/1/4495.1,3-6k.c23992/1/3543
PB.1102_0_path0	RI	2196-2276	3-6k.c25778/1/3999,3-6k.c4168/6/3879,3-6k.c6530/1/3867,3-6k.c8131/1/3861,3-6k.c23992/1/3543	3-6k.c25778/1/3999,3-6k.c4168/6/3879,3-6k.c6530/1/3867,3-6k.c8131/1/3861,3-6k.c23992/1/3543,3-6k.c7161/1/3849
PB.2569_0_path0	RI	895-953	i1_LQ_sample9a8d22|c23617/f1p1/1771	i1_LQ_sample9a8d22|c23617/f1p1/1771,1-2k.c16210/1/1885
PB.3721_0_path0	RI	515-969	2-3k.c19098/1/2115	2-3k.c19098/1/2115,1-2k.c27296/1/1653
PB.2668_0_path0	RI	1130-1194	2-3k.c25980/1/2124	2-3k.c25980/1/2124,2-3k.c11639/1/1950
PB.2668_0_path0	RI	255-613	2-3k.c25980/1/2124	2-3k.c25980/1/2124,1-2k.c23896/1/1653
PB.2048_1_path0	RI	724-825	2-3k.c4046/3/1805	2-3k.c4046/3/1805,1-2k.c7490/1/1698
PB.2456_0_path0	RI	1212-1744	2-3k.c21329/1/1991	2-3k.c21329/1/1991,1-2k.c20749/1/1240
PB.4560_0_path0	RI	376-448	1-2k.c19013/1/1524	1-2k.c19013/1/1524,1-2k.c26693/1/1448
PB.3682_0_path0	RI	1179-1552	2-3k.c3258/9/1670	2-3k.c3258/9/1670,1-2k.c14654/1/1261
PB.3682_0_path0	RI	615-747	1-2k.c11904/1/1492	1-2k.c11904/1/1492,1-2k.c7340/1/1396
PB.3682_0_path0	RI	1277-1557	1-2k.c11904/1/1492	1-2k.c11904/1/1492,1-2k.c16864/1/1295
PB.717_0_path0	RI	758-896	3-6k.c3282/1/4450.1	3-6k.c3282/1/4450.1,3-6k.c17915/1/4307.1
PB.160_0_path0	RI	1993-2138	3-6k.c6684/1/3422	3-6k.c6684/1/3422,3-6k.c24142/1/4032
PB.5706_0_path0	RI	212-274	2-3k.c22708/1/1978.1	2-3k.c22708/1/1978.1,2-3k.c8949/1/1839.1
PB.1371_0_path0	RI	124-200	3-6k.c4165/2/3355	3-6k.c4165/2/3355,3-6k.c29239/1/3329
PB.3920_0_path1	RI	840-951	1-2k.c20894/1/1474	1-2k.c20894/1/1474,1-2k.c30885/1/1362
PB.1231_0_path0	RI	1446-1843	3-6k.c8003/1/3616	3-6k.c8003/1/3616,3-6k.c612/17/3255
PB.2558_0_path1	RI	288-430	2-3k.c21002/1/1990	2-3k.c21002/1/1990,1-2k.c20745/1/1893
PB.2558_0_path1	RI	725-906	2-3k.c21002/1/1990	2-3k.c21002/1/1990,2-3k.c22364/1/1841
PB.2558_0_path1	RI	1266-1654	2-3k.c2273/70/2046	2-3k.c2273/70/2046,1-2k.c4058/1/1659
PB.4107_0_path0	RI	227-248	2-3k.c20104/1/1657	2-3k.c20104/1/1657,1-2k.c9596/6/1640
PB.2686_0_path0	RI	685-767	2-3k.c19919/1/1955	2-3k.c19919/1/1955,2-3k.c2579/32/1867
PB.2686_0_path0	RI	1056-1132	2-3k.c2579/32/1867	2-3k.c2579/32/1867,1-2k.c25124/1/1756
PB.5598_1_path0	RI	577-680	2-3k.c2569/26/2101	2-3k.c2569/26/2101,2-3k.c12011/1/1967
PB.3322_0_path0	RI	1186-1327	1-2k.c18960/2/1756	1-2k.c18960/2/1756,2-3k.c17268/1/1612
PB.5101_0_path0	RI	779-833	1-2k.c1772/61/1244	1-2k.c1772/61/1244,1-2k.c4898/2/1185
PB.2894_0_path0	RI	1082-1179	2-3k.c12153/5/2031	2-3k.c12153/5/2031,2-3k.c12010/1/1919
PB.5468_0_path1	RI	134-245	2-3k.c10853/8/2003.1	2-3k.c10853/8/2003.1,2-3k.c14960/2/1871.1
PB.1878_0_path0	RI	1389-1693	3-6k.c24034/1/2296	3-6k.c24034/1/2296,2-3k.c15543/1/1942
PB.1878_0_path0	RI	305-359	2-3k.c9847/9/2350	2-3k.c9847/9/2350,2-3k.c13873/1/2240
PB.1878_0_path0	RI	1275-1693	2-3k.c9847/9/2350	2-3k.c9847/9/2350,2-3k.c3893/1/1929
PB.1878_0_path0	RI	305-359	2-3k.c26567/1/1946,1-2k.c30990/1/1380,2-3k.c14884/3/2294,2-3k.c19964/1/2244,2-3k.c3893/1/1929,2-3k.c15543/1/1942,2-3k.c23571/1/2211,2-3k.c20197/1/2183,2-3k.c12247/1/1962,2-3k.c24845/1/2192	2-3k.c26567/1/1946,1-2k.c30990/1/1380,2-3k.c14884/3/2294,2-3k.c19964/1/2244,2-3k.c3893/1/1929,2-3k.c15543/1/1942,2-3k.c23571/1/2211,2-3k.c20197/1/2183,2-3k.c12247/1/1962,2-3k.c24845/1/2192,2-3k.c18738/1/2295,2-3k.c14192/1/2255,1-2k.c19702/1/1436
PB.1878_0_path0	RI	1142-1197	2-3k.c14884/3/2294,2-3k.c18738/1/2295	2-3k.c14884/3/2294,2-3k.c18738/1/2295,2-3k.c19964/1/2244
PB.1878_0_path0	RI	1271-1668	2-3k.c14884/3/2294,2-3k.c18738/1/2295	2-3k.c14884/3/2294,2-3k.c18738/1/2295,2-3k.c26567/1/1946
PB.1878_0_path0	RI	1047-2011	2-3k.c14884/3/2294,2-3k.c18738/1/2295	2-3k.c14884/3/2294,2-3k.c18738/1/2295,1-2k.c30990/1/1380
PB.1878_0_path0	RI	1143-2001	2-3k.c18010/2/2420	2-3k.c18010/2/2420,1-2k.c31637/1/1603
PB.1878_0_path0	RI	1462-1558	2-3k.c18010/2/2420	2-3k.c18010/2/2420,2-3k.c19300/1/2376
PB.1878_0_path0	RI	500-618	2-3k.c18010/2/2420	2-3k.c18010/2/2420,2-3k.c14884/3/2294
PB.1878_0_path0	RI	1431-1591	2-3k.c19964/1/2244	2-3k.c19964/1/2244,2-3k.c26369/1/2107
PB.1878_0_path0	RI	500-618	1-2k.c24716/1/1495	1-2k.c24716/1/1495,1-2k.c30990/1/1380
PB.1878_0_path0	RI	500-618	3-6k.c30083/1/2405,2-3k.c26825/1/1878	3-6k.c30083/1/2405,2-3k.c26825/1/1878,2-3k.c19964/1/2244,2-3k.c15543/1/1942,2-3k.c20197/1/2183,2-3k.c12247/1/1962,2-3k.c24845/1/2192
PB.4042_0_path1	RI	336-564	1-2k.c4931/2/1608	1-2k.c4931/2/1608,1-2k.c2659/5/1451
PB.2748_0_path0	RI	1469-1581	2-3k.c11485/1/2045	2-3k.c11485/1/2045,2-3k.c22780/1/1920
PB.451_0_path0	RI	505-662	3-6k.c8459/5/4100	3-6k.c8459/5/4100,3-6k.c1659/5/3950
PB.199_3_path0	RI	271-1895	3-6k.c25250/1/3633,3-6k.c28025/1/3574	3-6k.c25250/1/3633,3-6k.c28025/1/3574,2-3k.c16144/1/2024
PB.199_3_path0	RI	1786-1919	3-6k.c25250/1/3633,3-6k.c28025/1/3574	3-6k.c25250/1/3633,3-6k.c28025/1/3574,3-6k.c3907/1/3477
PB.199_3_path0	RI	5762-5852	3-6k.c23395/1/3491	3-6k.c23395/1/3491,3-6k.c28025/1/3574
PB.199_3_path0	RI	5379-5624	3-6k.c23395/1/3491	3-6k.c23395/1/3491,3-6k.c9813/1/3441
PB.1028_0_path1	RI	2911-2972	3-6k.c14636/1/2982,3-6k.c22379/2/3153	3-6k.c14636/1/2982,3-6k.c22379/2/3153,3-6k.c18680/1/3229
PB.1028_0_path1	RI	436-800	3-6k.c22379/2/3153,3-6k.c18680/1/3229	3-6k.c22379/2/3153,3-6k.c18680/1/3229,3-6k.c14636/1/2982
PB.3262_0_path0	RI	499-570	2-3k.c2950/12/1838	2-3k.c2950/12/1838,2-3k.c12323/1/1764
PB.3262_0_path0	RI	426-496	2-3k.c2950/12/1838	2-3k.c2950/12/1838,1-2k.c10725/1/1773
PB.4109_2_path1	RI	1233-1406	2-3k.c23284/1/1860	2-3k.c23284/1/1860,1-2k.c25068/1/1693
PB.4109_2_path1	RI	683-819	1-2k.c25068/1/1693	1-2k.c25068/1/1693,1-2k.c27491/1/1545
PB.4109_2_path1	RI	1233-1427	2-3k.c4421/2/1721	2-3k.c4421/2/1721,1-2k.c27491/1/1545
PB.4109_2_path1	RI	1233-1406	2-3k.c4421/2/1721	2-3k.c4421/2/1721,1-2k.c20232/2/1535
PB.4109_2_path1	RI	1014-1065	2-3k.c4421/2/1721	2-3k.c4421/2/1721,1-2k.c16612/1/1599
PB.4109_2_path1	RI	1323-1607	2-3k.c4421/2/1721	2-3k.c4421/2/1721,1-2k.c23723/1/1409
PB.4109_2_path1	RI	1010-1062	2-3k.c4421/2/1721	2-3k.c4421/2/1721,2-3k.c12870/1/1661
PB.2482_0_path1	RI	439-689	2-3k.c7309/6/2086	2-3k.c7309/6/2086,2-3k.c18917/1/1825
PB.2662_0_path0	RI	1228-1304	2-3k.c11143/3/2033	2-3k.c11143/3/2033,2-3k.c6693/1/1938
PB.3158_0_path2	RI	1088-1162	2-3k.c24522/1/1894	2-3k.c24522/1/1894,2-3k.c20651/1/1846
PB.561_0_path0	RI	3436-3558	3-6k.c8930/1/3455	3-6k.c8930/1/3455,3-6k.c26734/1/3471
PB.561_0_path0	RI	916-1064	3-6k.c30179/1/5993	3-6k.c30179/1/5993,3-6k.c8930/1/3455
PB.3219_0_path0	RI	1186-1278	1-2k.c4536/1/1595	1-2k.c4536/1/1595,i2_LQ_sample9a8d22|c6322/f1p3/2464
PB.3909_0_path2	RI	344-692	1-2k.c13102/4/1544	1-2k.c13102/4/1544,1-2k.c14635/1/1215
PB.5148_0_path1	RI	953-1008	1-2k.c25207/1/1175,1-2k.c2435/26/1219	1-2k.c25207/1/1175,1-2k.c2435/26/1219,1-2k.c4833/1/1167
PB.106_0_path0	RI	1818-1990	3-6k.c4030/3/4799	3-6k.c4030/3/4799,3-6k.c6489/1/4622
PB.3287_0_path0	RI	238-370	1-2k.c14849/4/1291,1-2k.c27603/3/1377,2-3k.c21153/1/1627,1-2k.c14199/2/1198	1-2k.c14849/4/1291,1-2k.c27603/3/1377,2-3k.c21153/1/1627,1-2k.c14199/2/1198,1-2k.c31855/1/1154
PB.3287_0_path0	RI	992-1244	2-3k.c21153/1/1627	2-3k.c21153/1/1627,1-2k.c27603/3/1377
PB.4115_0_path3	RI	24-344	3-6k.c5637/1/4789.1	3-6k.c5637/1/4789.1,i0_HQ_sample9a8d22|c2142/f6p16/940
PB.5246_0_path0	RI	315-407	1-2k.c4670/1/1181	1-2k.c4670/1/1181,1-2k.c8354/1/1071
PB.637_0_path0	RI	1274-1350	3-6k.c24618/2/3647	3-6k.c24618/2/3647,3-6k.c17305/1/3541
PB.1229_0_path0	RI	318-377	3-6k.c18117/1/3443	3-6k.c18117/1/3443,3-6k.c16067/1/3317
PB.3356_0_path0	RI	1808-1975	3-6k.c11610/1/3695.1	3-6k.c11610/1/3695.1,3-6k.c19778/1/3788.1
PB.923_0_path0	RI	547-864	3-6k.c23835/1/3350	3-6k.c23835/1/3350,3-6k.c5128/2/3078
PB.475_0_path0	RI	1405-1448	3-6k.c28762/1/3893	3-6k.c28762/1/3893,3-6k.c11011/1/3893
PB.13_0_path0	RI	1115-1525	3-6k.c9104/1/5191	3-6k.c9104/1/5191,3-6k.c9840/1/4837
PB.4310_0_path0	RI	345-426	1-2k.c11673/1/1426	1-2k.c11673/1/1426,1-2k.c27133/2/1363
PB.4502_0_path0	RI	471-553	1-2k.c18140/3/1406	1-2k.c18140/3/1406,1-2k.c14278/1/1369
PB.3124_0_path0	RI	1641-1716	2-3k.c7537/1/1910	2-3k.c7537/1/1910,2-3k.c5560/1/1807
PB.572_0_path0	RI	1736-1775	3-6k.c23156/2/3856	3-6k.c23156/2/3856,3-6k.c21175/1/3825
PB.1361_0_path0	RI	522-869	3-6k.c31266/5/3142	3-6k.c31266/5/3142,3-6k.c10594/1/2674
PB.3258_0_path0	RI	691-748	2-3k.c6755/6/1896	2-3k.c6755/6/1896,1-2k.c6391/1/1843
PB.2071_0_path0	RI	652-848	3-6k.c27002/1/2953.1	3-6k.c27002/1/2953.1,3-6k.c9854/1/3189.1
PB.2628_0_path0	RI	907-968	2-3k.c10919/3/1976	2-3k.c10919/3/1976,2-3k.c8109/1/1959
PB.779_0_path3	RI	209-2039	3-6k.c19756/1/3521	3-6k.c19756/1/3521,1-2k.c32623/1/1727
PB.1503_0_path0	RI	269-406	3-6k.c12610/2/3164	3-6k.c12610/2/3164,3-6k.c15501/1/3001
PB.3116_0_path0	RI	467-618	1-2k.c3039/3/1852	1-2k.c3039/3/1852,1-2k.c23416/2/1723
PB.567_0_path0	RI	1906-2002	3-6k.c2139/1/3274,3-6k.c11917/1/3927	3-6k.c2139/1/3274,3-6k.c11917/1/3927,3-6k.c29344/1/3770
PB.1169_0_path2	RI	771-880	3-6k.c22851/1/3321	3-6k.c22851/1/3321,3-6k.c23704/1/3187
PB.1169_0_path2	RI	165-281	3-6k.c21304/1/3407,3-6k.c18556/1/3225	3-6k.c21304/1/3407,3-6k.c18556/1/3225,3-6k.c15194/1/3258
PB.1169_0_path2	RI	771-880	3-6k.c21304/1/3407	3-6k.c21304/1/3407,3-6k.c28636/1/3141
PB.2313_0_path1	RI	1838-1940	2-3k.c3273/8/1894,2-3k.c2758/15/1943,1-2k.c27958/1/1811	2-3k.c3273/8/1894,2-3k.c2758/15/1943,1-2k.c27958/1/1811,1-2k.c20418/1/1814
PB.2313_0_path1	RI	1090-1303	2-3k.c20956/1/2037	2-3k.c20956/1/2037,2-3k.c3273/8/1894
PB.182_0_path0	RI	1060-1078	2-3k.c17954/1/1967	2-3k.c17954/1/1967,2-3k.c23325/1/1933
PB.691_0_path3	RI	1806-1939	3-6k.c2744/1/3764,3-6k.c608/18/3824,3-6k.c29230/1/3555,3-6k.c18361/1/3649	3-6k.c2744/1/3764,3-6k.c608/18/3824,3-6k.c29230/1/3555,3-6k.c18361/1/3649,3-6k.c17246/1/3691
PB.691_0_path3	RI	1751-1906	3-6k.c2744/1/3764,3-6k.c608/18/3824,3-6k.c29230/1/3555,3-6k.c18361/1/3649	3-6k.c2744/1/3764,3-6k.c608/18/3824,3-6k.c29230/1/3555,3-6k.c18361/1/3649,3-6k.c18168/1/3679
PB.691_0_path3	RI	453-530	3-6k.c18168/1/3679	3-6k.c18168/1/3679,3-6k.c2744/1/3764
PB.691_0_path3	RI	423-530	3-6k.c17246/1/3691	3-6k.c17246/1/3691,3-6k.c18361/1/3649
PB.5255_0_path1	RI	176-241	1-2k.c7902/15/1166	1-2k.c7902/15/1166,1-2k.c7226/2/1095
PB.3484_0_path0	RI	69-247	1-2k.c19023/1/1791	1-2k.c19023/1/1791,1-2k.c31509/2/1598
PB.3484_0_path0	RI	619-720	1-2k.c31509/2/1598	1-2k.c31509/2/1598,1-2k.c19728/1/1515
PB.3484_0_path0	RI	1402-1512	1-2k.c31509/2/1598	1-2k.c31509/2/1598,1-2k.c31227/1/1502
PB.1406_0_path2	RI	1269-1348	3-6k.c26401/1/2979	3-6k.c26401/1/2979,3-6k.c11699/1/2865
PB.1306_0_path5	RI	182-321	3-6k.c585/27/3297,3-6k.c10470/1/3261	3-6k.c585/27/3297,3-6k.c10470/1/3261,3-6k.c17648/1/3159
PB.1306_0_path5	RI	296-349	3-6k.c585/27/3297,3-6k.c10470/1/3261	3-6k.c585/27/3297,3-6k.c10470/1/3261,1-2k.c27481/1/1062
PB.1208_0_path0	RI	2283-2593	i3_LQ_sample9a8d22|c4893/f1p3/3603	i3_LQ_sample9a8d22|c4893/f1p3/3603,3-6k.c1658/2/3326
PB.3201_0_path0	RI	356-953	2-3k.c21208/1/2162	2-3k.c21208/1/2162,2-3k.c16273/1/1579
PB.3191_0_path0	RI	258-367	2-3k.c26157/1/1770	2-3k.c26157/1/1770,2-3k.c5479/9/1678
PB.3191_0_path0	RI	708-1095	2-3k.c13184/1/2046	2-3k.c13184/1/2046,2-3k.c5479/9/1678
PB.3693_0_path0	RI	645-827	1-2k.c28098/1/1705	1-2k.c28098/1/1705,1-2k.c32167/1/1510
PB.5513_0_path0	RI	662-771	1-2k.c33538/17/1291	1-2k.c33538/17/1291,1-2k.c11002/1/1167
PB.2131_0_path1	RI	694-790	2-3k.c22147/2/2144	2-3k.c22147/2/2144,2-3k.c12239/1/2078
PB.2453_0_path2	RI	1346-1601	i2_LQ_sample9a8d22|c16631/f1p39/2221.1	i2_LQ_sample9a8d22|c16631/f1p39/2221.1,1-2k.c28597/1/1632
PB.2453_0_path2	RI	1283-1656	i2_LQ_sample9a8d22|c16631/f1p39/2221.1	i2_LQ_sample9a8d22|c16631/f1p39/2221.1,2-3k.c11584/1/1495
PB.2453_0_path2	RI	1410-1546	i2_LQ_sample9a8d22|c16631/f1p39/2221.1	i2_LQ_sample9a8d22|c16631/f1p39/2221.1,2-3k.c6102/1/1761
PB.3318_0_path0	RI	896-914	2-3k.c23954/1/1753	2-3k.c23954/1/1753,1-2k.c9642/2/1791
PB.879_0_path0	RI	457-1721	3-6k.c17155/1/4861	3-6k.c17155/1/4861,3-6k.c14994/1/3582
PB.1847_0_path2	RI	1592-2912	3-6k.c26915/1/3109	3-6k.c26915/1/3109,3-6k.c19314/1/1878
PB.1847_0_path2	RI	976-1045	3-6k.c19314/1/1878,1-2k.c30989/1/1742	3-6k.c19314/1/1878,1-2k.c30989/1/1742,3-6k.c26915/1/3109
PB.5888_0_path0	RI	294-401	2-3k.c19968/1/1814.1	2-3k.c19968/1/1814.1,1-2k.c18944/1/1689.1
PB.4245_0_path0	RI	803-1049	1-2k.c18849/1/1477	1-2k.c18849/1/1477,2-3k.c16947/1/1220
PB.1497_1_path0	RI	1758-1859	i3_HQ_sample9a8d22|c8060/f4p12/3067	i3_HQ_sample9a8d22|c8060/f4p12/3067,3-6k.c10008/1/2947
PB.4687_0_path0	RI	1548-1639	1-2k.c16252/1/1353	1-2k.c16252/1/1353,1-2k.c23187/1/1333
PB.4687_0_path0	RI	346-410	1-2k.c23187/1/1333	1-2k.c23187/1/1333,1-2k.c16252/1/1353
PB.4385_8_path0	RI	2267-2666	3-6k.c13763/3/4497	3-6k.c13763/3/4497,3-6k.c15054/1/4015
PB.5295_0_path0	RI	392-482	1-2k.c18611/1/1242	1-2k.c18611/1/1242,1-2k.c13966/6/1181
PB.978_0_path0	RI	1588-1643	3-6k.c4739/1/3394	3-6k.c4739/1/3394,3-6k.c12001/1/3375
PB.3782_0_path0	RI	1638-1695	i1_LQ_sample9a8d22|c41808/f1p3/1662,1-2k.c15816/2/1531	i1_LQ_sample9a8d22|c41808/f1p3/1662,1-2k.c15816/2/1531,1-2k.c29466/1/3951.1
PB.3782_0_path0	RI	566-640	1-2k.c26847/1/1632	1-2k.c26847/1/1632,1-2k.c7065/15/1563
PB.3782_0_path0	RI	1232-1378	1-2k.c7065/15/1563,2-3k.c20209/1/1675	1-2k.c7065/15/1563,2-3k.c20209/1/1675,1-2k.c14761/1/1413
PB.3782_0_path0	RI	1159-1260	1-2k.c7065/15/1563,2-3k.c20209/1/1675	1-2k.c7065/15/1563,2-3k.c20209/1/1675,1-2k.c5434/1/1459
PB.2735_0_path0	RI	1382-1637	2-3k.c25455/390/2010,2-3k.c23017/1/1929	2-3k.c25455/390/2010,2-3k.c23017/1/1929,2-3k.c23083/1/1697
PB.2735_0_path0	RI	1179-1302	2-3k.c25455/390/2010,2-3k.c23017/1/1929	2-3k.c25455/390/2010,2-3k.c23017/1/1929,2-3k.c13746/1/1841
PB.2735_0_path0	RI	834-927	2-3k.c13130/1/2010	2-3k.c13130/1/2010,2-3k.c24070/1/1904
PB.3744_0_path1	RI	1053-1166	1-2k.c7159/5/1636	1-2k.c7159/5/1636,1-2k.c7378/1/1534
PB.5577_0_path0	RI	651-786	3-6k.c10445/1/4297.2	3-6k.c10445/1/4297.2,3-6k.c11321/1/3821.2
PB.4067_0_path0	RI	138-327	1-2k.c5581/9/1577	1-2k.c5581/9/1577,1-2k.c7558/1/1340
PB.4089_0_path0	RI	330-463	1-2k.c21346/1/1529	1-2k.c21346/1/1529,1-2k.c15036/1/1371
PB.1342_0_path1	RI	428-708	3-6k.c11108/1/3249	3-6k.c11108/1/3249,3-6k.c28830/1/2976
PB.1192_0_path0	RI	149-1187	3-6k.c21906/1/4378	3-6k.c21906/1/4378,3-6k.c21394/1/3308
PB.3298_0_path0	RI	781-879	2-3k.c13071/1/1692	2-3k.c13071/1/1692,1-2k.c3519/1/1558
PB.3806_0_path0	RI	84-546	2-3k.c4231/1/2090	2-3k.c4231/1/2090,1-2k.c24533/1/1620,1-2k.c3823/1/1585
PB.1451_0_path0	RI	2816-2843	3-6k.c5948/2/3213	3-6k.c5948/2/3213,3-6k.c19054/1/3211
PB.4256_0_path1	RI	551-631	2-3k.c23897/1/1548	2-3k.c23897/1/1548,1-2k.c31141/1/1445
PB.4256_0_path1	RI	630-698	2-3k.c23897/1/1548	2-3k.c23897/1/1548,1-2k.c18767/1/1452
PB.1004_0_path1	RI	2426-2526	3-6k.c15299/1/3262	3-6k.c15299/1/3262,3-6k.c2810/1/3123
PB.1004_0_path1	RI	2426-2481	3-6k.c13112/1/3246.1	3-6k.c13112/1/3246.1,3-6k.c14612/1/3202.1
PB.4073_0_path1	RI	777-1156	1-2k.c2000/77/1657	1-2k.c2000/77/1657,1-2k.c5470/1/1279
PB.4073_0_path1	RI	787-860	1-2k.c2000/77/1657	1-2k.c2000/77/1657,1-2k.c20439/1/1548
PB.3003_0_path0	RI	654-711	1-2k.c10802/1/1848	1-2k.c10802/1/1848,2-3k.c23398/1/1923
PB.2996_0_path0	RI	87-150	2-3k.c12750/2/1858	2-3k.c12750/2/1858,2-3k.c26947/1/1925
PB.2996_0_path0	RI	1494-1582	2-3k.c26947/1/1925	2-3k.c26947/1/1925,1-2k.c26571/1/1688
PB.2996_0_path0	RI	189-356	1-2k.c26571/1/1688	1-2k.c26571/1/1688,1-2k.c8014/1/1536
PB.5906_0_path0	RI	441-620	2-3k.c22546/1/1946.1	2-3k.c22546/1/1946.1,2-3k.c18631/3/1784.1
PB.4160_0_path0	RI	523-647	1-2k.c7195/6/1522	1-2k.c7195/6/1522,1-2k.c17056/1/1375
PB.721_0_path0	RI	894-1023	i3_HQ_sample9a8d22|c935/f2p6/3598	i3_HQ_sample9a8d22|c935/f2p6/3598,i3_LQ_sample9a8d22|c5227/f1p6/3452
PB.591_0_path4	RI	2207-2680	3-6k.c24723/2/3616	3-6k.c24723/2/3616,3-6k.c23288/1/3147
PB.591_0_path4	RI	571-653	3-6k.c23465/2/3739,3-6k.c22707/1/3695	3-6k.c23465/2/3739,3-6k.c22707/1/3695,3-6k.c17973/1/3684
PB.591_0_path4	RI	204-286	3-6k.c22907/3/3840	3-6k.c22907/3/3840,3-6k.c23465/2/3739
PB.591_0_path4	RI	571-653	3-6k.c22594/1/3632	3-6k.c22594/1/3632,3-6k.c24723/2/3616
PB.591_0_path4	RI	571-692	3-6k.c22594/1/3632	3-6k.c22594/1/3632,3-6k.c28039/1/3562
PB.146_0_path0	RI	1170-1234	3-6k.c5830/1/4152	3-6k.c5830/1/4152,3-6k.c22387/1/4533,3-6k.c14606/1/3988
PB.146_0_path0	RI	2108-2190	3-6k.c5830/1/4152	3-6k.c5830/1/4152,3-6k.c24175/1/4612,3-6k.c22387/1/4533,3-6k.c14606/1/3988,3-6k.c20417/1/3261
PB.146_0_path0	RI	1921-1973	3-6k.c30391/1/3842	3-6k.c30391/1/3842,3-6k.c24175/1/4612,3-6k.c22387/1/4533,3-6k.c14606/1/3988,3-6k.c3611/1/3523.1
PB.1144_0_path0	RI	450-598	3-6k.c14305/2/3467	3-6k.c14305/2/3467,3-6k.c7746/1/3467
PB.1295_0_path0	RI	780-808	3-6k.c23890/1/3248	3-6k.c23890/1/3248,3-6k.c6818/1/3219
PB.1295_0_path0	RI	780-808	3-6k.c9868/2/3301	3-6k.c9868/2/3301,3-6k.c24658/2/3272
PB.4058_0_path0	RI	403-494	2-3k.c4083/3/1754	2-3k.c4083/3/1754,2-3k.c19783/1/1659
PB.2716_0_path0	RI	238-337	2-3k.c3664/6/2084	2-3k.c3664/6/2084,2-3k.c12165/1/1976
PB.2716_0_path0	RI	874-1381	2-3k.c3664/6/2084	2-3k.c3664/6/2084,1-2k.c27683/1/1560
PB.2179_0_path1	RI	1384-1571	2-3k.c22106/3/2161	2-3k.c22106/3/2161,2-3k.c20442/1/1962
PB.2042_0_path0	RI	584-700	2-3k.c17162/1/2177	2-3k.c17162/1/2177,2-3k.c3536/5/2201
PB.2183_0_path4	RI	353-377	2-3k.c15684/1/2013	2-3k.c15684/1/2013,2-3k.c15579/2/1997
PB.2417_0_path1	RI	613-858	1-2k.c2516/7/1796	1-2k.c2516/7/1796,1-2k.c16628/1/1481
PB.2417_0_path1	RI	1060-1152	2-3k.c8464/1/1965	2-3k.c8464/1/1965,2-3k.c4778/3/1849
PB.835_0_path2	RI	2014-2517	3-6k.c5454/4/3310	3-6k.c5454/4/3310,2-3k.c23670/1/1817
PB.1708_0_path0	RI	2285-2414	i2_LQ_sample9a8d22|c12479/f1p21/2853	i2_LQ_sample9a8d22|c12479/f1p21/2853,i2_LQ_sample9a8d22|c12693/f1p21/2728
PB.3716_0_path0	RI	693-1063	1-2k.c2138/27/1564	1-2k.c2138/27/1564,1-2k.c16440/1/1197
PB.4845_0_path0	RI	332-472	1-2k.c33149/1/1595	1-2k.c33149/1/1595,1-2k.c10945/2/1325
PB.3537_0_path0	RI	1162-1234	1-2k.c6732/1/1725,1-2k.c7235/1/1725,2-3k.c16353/1/1635,1-2k.c4399/1/1331,1-2k.c19133/1/1575	1-2k.c6732/1/1725,1-2k.c7235/1/1725,2-3k.c16353/1/1635,1-2k.c4399/1/1331,1-2k.c19133/1/1575,1-2k.c15834/1/1353
PB.3537_0_path0	RI	1733-1796	1-2k.c6732/1/1725	1-2k.c6732/1/1725,i1_LQ_sample9a8d22|c44054/f1p6/1563
PB.3537_0_path0	RI	315-396	1-2k.c7235/1/1725	1-2k.c7235/1/1725,2-3k.c16353/1/1635
PB.3537_0_path0	RI	1300-1395	i1_LQ_sample9a8d22|c22887/f1p6/1523	i1_LQ_sample9a8d22|c22887/f1p6/1523,1-2k.c7235/1/1725,2-3k.c16353/1/1635,1-2k.c4399/1/1331
PB.3537_0_path0	RI	1733-1796	1-2k.c19133/1/1575	1-2k.c19133/1/1575,1-2k.c32585/1/1324
PB.3537_0_path0	RI	769-845	1-2k.c10433/1/1578	1-2k.c10433/1/1578,i1_LQ_sample9a8d22|c44054/f1p6/1563
PB.3537_0_path0	RI	654-872	1-2k.c10433/1/1578	1-2k.c10433/1/1578,1-2k.c6732/1/1725,2-3k.c16353/1/1635
PB.3537_0_path0	RI	513-829	1-2k.c10433/1/1578	1-2k.c10433/1/1578,1-2k.c32585/1/1324
PB.657_0_path0	RI	3051-3195	3-6k.c17459/1/3976	3-6k.c17459/1/3976,3-6k.c10624/1/3650
PB.657_0_path0	RI	4436-4552	3-6k.c17459/1/3976	3-6k.c17459/1/3976,3-6k.c4758/1/3696
PB.657_0_path0	RI	2112-2171	3-6k.c17459/1/3976	3-6k.c17459/1/3976,3-6k.c3302/1/3588
PB.657_0_path0	RI	2048-2154	3-6k.c17459/1/3976	3-6k.c17459/1/3976,3-6k.c17192/1/3718
PB.1152_0_path0	RI	745-916	3-6k.c869/16/3558	3-6k.c869/16/3558,3-6k.c1242/13/3403
PB.5349_0_path0	RI	806-863	3-6k.c29643/1/3798.2	3-6k.c29643/1/3798.2,3-6k.c26298/1/3027.2
PB.4280_0_path1	RI	22-123	1-2k.c6255/1/1603	1-2k.c6255/1/1603,1-2k.c11901/4/1491
PB.4824_0_path2	RI	313-1478	3-6k.c6094/1/3228	3-6k.c6094/1/3228,2-3k.c19621/1/2085
PB.4824_0_path2	RI	2671-2781	3-6k.c12457/1/3225	3-6k.c12457/1/3225,2-3k.c19621/1/2085,3-6k.c6094/1/3228,i2_HQ_sample9a8d22|c7856/f2p2/2375,2-3k.c20052/1/1978
PB.510_0_path0	RI	812-1122	3-6k.c9952/3/3555	3-6k.c9952/3/3555,3-6k.c22624/1/3223
PB.6126_0_path0	RI	169-338	1-2k.c9513/5/1514.1	1-2k.c9513/5/1514.1,1-2k.c28070/1/1313.1
PB.2217_0_path0	RI	1861-2053	2-3k.c15498/1/1983,2-3k.c3215/9/2043,2-3k.c20755/1/2087	2-3k.c15498/1/1983,2-3k.c3215/9/2043,2-3k.c20755/1/2087,2-3k.c13104/1/1850
PB.2217_0_path0	RI	1607-1679	2-3k.c23259/1/2022.2	2-3k.c23259/1/2022.2,2-3k.c15498/1/1983,2-3k.c3215/9/2043
PB.1575_0_path0	RI	134-627	3-6k.c5626/1/3572	3-6k.c5626/1/3572,3-6k.c4381/1/3241
PB.1084_0_path1	RI	623-784	3-6k.c31003/3/3355	3-6k.c31003/3/3355,3-6k.c1925/3/3182
PB.5215_0_path0	RI	928-1033	1-2k.c20929/1/1184	1-2k.c20929/1/1184,1-2k.c2616/2/1092
PB.4492_0_path1	RI	324-612	1-2k.c21041/3/1744	1-2k.c21041/3/1744,1-2k.c10597/1/1455
PB.570_0_path3	RI	1128-1541	3-6k.c14322/2/3914	3-6k.c14322/2/3914,3-6k.c5672/1/3498
PB.1174_0_path0	RI	783-845	3-6k.c16936/1/3443	3-6k.c16936/1/3443,3-6k.c5464/1/3317
PB.3016_0_path0	RI	869-953	2-3k.c20834/1/1766	2-3k.c20834/1/1766,1-2k.c30816/1/1712
PB.5281_0_path0	RI	170-312	1-2k.c9930/2/1301	1-2k.c9930/2/1301,1-2k.c20025/2/1162
PB.3449_0_path0	RI	204-292	2-3k.c26646/1/2126.1	2-3k.c26646/1/2126.1,2-3k.c8852/1/1931.1
PB.1515_0_path0	RI	2002-2069	3-6k.c6841/1/3242	3-6k.c6841/1/3242,3-6k.c11106/1/3143
PB.4286_0_path0	RI	484-539	2-3k.c8945/1/1665	2-3k.c8945/1/1665,1-2k.c24590/1/1643
PB.3723_0_path0	RI	278-366	2-3k.c13703/16/1786	2-3k.c13703/16/1786,1-2k.c3118/1/1660
PB.674_0_path2	RI	260-324	3-6k.c30195/1/3360,3-6k.c9856/1/3802	3-6k.c30195/1/3360,3-6k.c9856/1/3802,3-6k.c6461/1/3318
PB.3029_0_path1	RI	1020-1197	2-3k.c2622/27/1838	2-3k.c2622/27/1838,2-3k.c11122/1/1869.1
PB.3029_0_path1	RI	326-368	2-3k.c2622/27/1838	2-3k.c2622/27/1838,1-2k.c19511/1/1724
PB.3029_0_path1	RI	1020-1062	2-3k.c2622/27/1838	2-3k.c2622/27/1838,2-3k.c20556/1/1773
PB.3029_0_path1	RI	26-117	2-3k.c10917/3/1882	2-3k.c10917/3/1882,2-3k.c2622/27/1838
PB.903_0_path0	RI	300-535	3-6k.c3815/1/3563	3-6k.c3815/1/3563,i3_LQ_sample9a8d22|c1920/f1p8/3411
PB.903_0_path0	RI	1506-1633	3-6k.c15917/1/3539	3-6k.c15917/1/3539,i3_LQ_sample9a8d22|c1920/f1p8/3411
PB.3179_0_path0	RI	261-349	2-3k.c13449/1/1774	2-3k.c13449/1/1774,2-3k.c7717/2/1732
PB.402_0_path0	RI	243-317	3-6k.c18378/1/4138	3-6k.c18378/1/4138,3-6k.c21409/1/3996
PB.1040_0_path0	RI	245-326	3-6k.c19709/1/3549	3-6k.c19709/1/3549,3-6k.c3707/1/3447
PB.686_0_path0	RI	1667-1912	3-6k.c938/15/3676	3-6k.c938/15/3676,3-6k.c26033/1/3423
PB.1602_0_path0	RI	634-746	3-6k.c3033/1/3204	3-6k.c3033/1/3204,3-6k.c3492/1/3224.1
PB.668_0_path0	RI	273-441	3-6k.c4596/1/3742	3-6k.c4596/1/3742,3-6k.c18104/1/3630
PB.668_0_path0	RI	690-874	3-6k.c1194/6/3769	3-6k.c1194/6/3769,3-6k.c16420/1/3568
PB.4288_0_path0	RI	1191-2187	2-3k.c24136/1/2475	2-3k.c24136/1/2475,1-2k.c6101/1/1486
PB.482_0_path1	RI	466-639	3-6k.c23429/1/5647	3-6k.c23429/1/5647,3-6k.c8598/1/3843
PB.482_0_path1	RI	3799-3863	3-6k.c23429/1/5647	3-6k.c23429/1/5647,3-6k.c28889/1/5614
PB.609_0_path0	RI	1799-1966	i3_LQ_sample9a8d22|c4134/f1p22/3555,3-6k.c4546/2/3502,3-6k.c16504/1/3771,3-6k.c21815/1/3554	i3_LQ_sample9a8d22|c4134/f1p22/3555,3-6k.c4546/2/3502,3-6k.c16504/1/3771,3-6k.c21815/1/3554,3-6k.c3048/1/3440
PB.609_0_path0	RI	1799-1966	i3_LQ_sample9a8d22|c4126/f1p22/3001,3-6k.c12788/4/3483,3-6k.c4779/4/3386,3-6k.c18237/1/3290,3-6k.c2471/1/3277,3-6k.c22109/1/3057,3-6k.c15731/1/3067	i3_LQ_sample9a8d22|c4126/f1p22/3001,3-6k.c12788/4/3483,3-6k.c4779/4/3386,3-6k.c18237/1/3290,3-6k.c2471/1/3277,3-6k.c22109/1/3057,3-6k.c15731/1/3067,3-6k.c22213/1/3102
PB.609_0_path0	RI	878-982	3-6k.c6807/2/3512,3-6k.c18237/1/3290,3-6k.c2471/1/3277,3-6k.c22213/1/3102	3-6k.c6807/2/3512,3-6k.c18237/1/3290,3-6k.c2471/1/3277,3-6k.c22213/1/3102,3-6k.c19838/1/3396,3-6k.c15731/1/3067
PB.609_0_path0	RI	2238-2551	3-6k.c6807/2/3512,3-6k.c19838/1/3396,3-6k.c25009/1/3685	3-6k.c6807/2/3512,3-6k.c19838/1/3396,3-6k.c25009/1/3685,3-6k.c4779/4/3386,3-6k.c15731/1/3067
PB.609_0_path0	RI	616-810	3-6k.c12788/4/3483,3-6k.c25009/1/3685,3-6k.c4779/4/3386	3-6k.c12788/4/3483,3-6k.c25009/1/3685,3-6k.c4779/4/3386,3-6k.c6807/2/3512,3-6k.c18237/1/3290
PB.609_0_path0	RI	3131-3208	3-6k.c12788/4/3483,3-6k.c4779/4/3386,3-6k.c3048/1/3440,3-6k.c2471/1/3277,3-6k.c22109/1/3057,3-6k.c22213/1/3102,3-6k.c15731/1/3067	3-6k.c12788/4/3483,3-6k.c4779/4/3386,3-6k.c3048/1/3440,3-6k.c2471/1/3277,3-6k.c22109/1/3057,3-6k.c22213/1/3102,3-6k.c15731/1/3067,3-6k.c21815/1/3554
PB.1603_0_path0	RI	2254-2365	3-6k.c26935/1/3150	3-6k.c26935/1/3150,3-6k.c18897/1/3106
PB.2341_0_path0	RI	878-948	2-3k.c16187/1/1997	2-3k.c16187/1/1997,3-6k.c14935/1/3240.1
PB.3587_0_path0	RI	195-393	2-3k.c15408/1/1715	2-3k.c15408/1/1715,1-2k.c32220/1/1489
PB.2033_0_path1	RI	890-949	i2_LQ_sample9a8d22|c10168/f1p7/2254,i4_LQ_sample9a8d22|c1899/f1p7/4541.1	i2_LQ_sample9a8d22|c10168/f1p7/2254,i4_LQ_sample9a8d22|c1899/f1p7/4541.1,2-3k.c5875/1/2103
PB.484_0_path0	RI	3387-3457	3-6k.c27745/1/4052	3-6k.c27745/1/4052,3-6k.c24022/2/3980
PB.484_0_path0	RI	2492-2589	3-6k.c24022/2/3980,3-6k.c30798/1/3767	3-6k.c24022/2/3980,3-6k.c30798/1/3767,3-6k.c5959/1/3891
PB.2467_0_path0	RI	1135-1205	1-2k.c16107/1/1769,1-2k.c32051/1/1892	1-2k.c16107/1/1769,1-2k.c32051/1/1892,2-3k.c26867/1/1818
PB.2467_0_path0	RI	599-684	2-3k.c26867/1/1818,1-2k.c32051/1/1892	2-3k.c26867/1/1818,1-2k.c32051/1/1892,1-2k.c16107/1/1769
PB.2990_0_path0	RI	840-924	3-6k.c21588/1/3685.1	3-6k.c21588/1/3685.1,3-6k.c27184/1/3641.2
PB.4320_0_path1	RI	812-939	1-2k.c9659/4/1475.1,1-2k.c31559/1/1439.1	1-2k.c9659/4/1475.1,1-2k.c31559/1/1439.1,1-2k.c16272/1/1319.1
PB.4320_0_path1	RI	456-648	1-2k.c28745/1/1648.1	1-2k.c28745/1/1648.1,1-2k.c31559/1/1439.1
PB.1706_0_path0	RI	355-515	3-6k.c17374/1/3076	3-6k.c17374/1/3076,3-6k.c15022/1/2871
PB.1393_6_path0	RI	1924-2035	3-6k.c5926/1/3470.1	3-6k.c5926/1/3470.1,3-6k.c26691/1/3318.1
PB.4172_18_path0	RI	1019-1113	3-6k.c11235/1/3349	3-6k.c11235/1/3349,3-6k.c3668/1/3261
PB.4667_0_path0	RI	459-472	1-2k.c28969/1/1322	1-2k.c28969/1/1322,1-2k.c33873/1/1144
PB.4667_0_path0	RI	739-794	1-2k.c2777/10/1340,1-2k.c33873/1/1144	1-2k.c2777/10/1340,1-2k.c33873/1/1144,1-2k.c11268/1/1067
PB.2124_0_path3	RI	1871-2093	2-3k.c13170/1/2213	2-3k.c13170/1/2213,2-3k.c22994/1/2003
PB.2124_0_path3	RI	1079-1487	2-3k.c13170/1/2213	2-3k.c13170/1/2213,2-3k.c20496/1/1826
PB.5033_0_path0	RI	732-845	1-2k.c3840/3/1456	1-2k.c3840/3/1456,1-2k.c16053/1/1272
PB.4463_0_path0	RI	714-1164	2-3k.c23255/1/1877	2-3k.c23255/1/1877,1-2k.c21235/1/1418
PB.1497_20_path0	RI	531-701	3-6k.c24762/1/3353	3-6k.c24762/1/3353,3-6k.c19627/1/3188
PB.3383_0_path0	RI	1382-1547	1-2k.c1918/49/1406	1-2k.c1918/49/1406,1-2k.c10714/1/1247
PB.2935_0_path2	RI	780-889	1-2k.c5261/13/1865	1-2k.c5261/13/1865,2-3k.c4066/1/1681
PB.2935_0_path2	RI	294-688	1-2k.c28795/1/1768	1-2k.c28795/1/1768,1-2k.c12419/1/1428
PB.3886_0_path1	RI	121-174	1-2k.c12397/1/1590	1-2k.c12397/1/1590,1-2k.c21228/1/1467,1-2k.c2808/9/1538
PB.3886_0_path1	RI	925-1099	1-2k.c12397/1/1590	1-2k.c12397/1/1590,1-2k.c15886/1/1295
PB.2930_0_path0	RI	219-920	2-3k.c3483/6/1897	2-3k.c3483/6/1897,1-2k.c16726/1/1137
PB.923_3_path0	RI	3654-4884	3-6k.c29432/1/5740	3-6k.c29432/1/5740,3-6k.c17706/1/4512
PB.4740_0_path0	RI	478-536	1-2k.c5408/3/1419	1-2k.c5408/3/1419,1-2k.c11270/1/1336
PB.1593_0_path0	RI	996-1027	3-6k.c25604/1/3229.1	3-6k.c25604/1/3229.1,3-6k.c15723/4/3243.1
PB.4964_0_path1	SE	1812-1850	1-2k.c4720/1/1434	i1_HQ_sample9a8d22|c19862/f1p3/1584,i1_LQ_sample9a8d22|c26977/f1p5/1781,1-2k.c4720/1/1434
PB.4281_0_path8	SE	368-469	1-2k.c4889/2/1247	1-2k.c20978/1/1289,1-2k.c11028/1/1412,1-2k.c15242/1/1621,1-2k.c5543/1/1262,1-2k.c32597/1/1153,1-2k.c4889/2/1247
PB.139_0_path1	SE	1019-1060	3-6k.c11721/1/4197	i4_HQ_sample9a8d22|c72/f10p41/4241,3-6k.c11721/1/4197
PB.1741_0_path0	SE	2793-2831	3-6k.c3810/1/3470.1,i3_LQ_sample9a8d22|c4722/f1p2/3422	3-6k.c17696/1/3501.1,3-6k.c3810/1/3470.1,i3_LQ_sample9a8d22|c4722/f1p2/3422
PB.3813_1_path0	SE	2198-2300	3-6k.c23840/1/4064	3-6k.c9195/1/4144,3-6k.c23840/1/4064
PB.2267_0_path0	SE	398-433	2-3k.c17753/1/1905	2-3k.c18889/1/2003,2-3k.c17753/1/1905
PB.995_0_path2	SE	1881-2021	3-6k.c1875/9/3676,i2_LQ_sample9a8d22|c4722/f1p5/2613,3-6k.c8044/1/4152,3-6k.c29705/1/3055	3-6k.c7005/1/3764,3-6k.c29705/1/3055,3-6k.c1875/9/3676,i2_LQ_sample9a8d22|c4722/f1p5/2613,3-6k.c8044/1/4152
PB.2183_0_path4	SE	298-353	2-3k.c16507/1/1925	2-3k.c15579/2/1997,2-3k.c16507/1/1925
PB.657_0_path0	SE	1063-1128	3-6k.c30082/1/3757,3-6k.c3302/1/3588,3-6k.c4758/1/3696,i3_LQ_sample9a8d22|c4536/f1p5/3661,3-6k.c10624/1/3650,3-6k.c17459/1/3976,3-6k.c17192/1/3718	3-6k.c14509/2/3927,3-6k.c17459/1/3976,3-6k.c4758/1/3696,3-6k.c10624/1/3650,i3_LQ_sample9a8d22|c4536/f1p5/3661,3-6k.c3302/1/3588,3-6k.c17192/1/3718,3-6k.c30082/1/3757
PB.609_0_path0	SE	2352-2449	i3_LQ_sample9a8d22|c3078/f1p21/2880,3-6k.c4546/2/3502,3-6k.c4779/4/3386,3-6k.c18237/1/3290,i3_LQ_sample9a8d22|c4126/f1p22/3001,i2_LQ_sample9a8d22|c12991/f1p21/2952,i3_LQ_sample9a8d22|c6668/f1p21/3126.1,3-6k.c15731/1/3067	i3_LQ_sample9a8d22|c4134/f1p22/3555,3-6k.c12788/4/3483,3-6k.c3048/1/3440,3-6k.c2471/1/3277,3-6k.c21815/1/3554,3-6k.c22109/1/3057,3-6k.c22213/1/3102,i3_LQ_sample9a8d22|c4126/f1p22/3001,i2_LQ_sample9a8d22|c12991/f1p21/2952,3-6k.c4779/4/3386,3-6k.c18237/1/3290,3-6k.c4546/2/3502,3-6k.c15731/1/3067,i3_LQ_sample9a8d22|c3078/f1p21/2880,i3_LQ_sample9a8d22|c6668/f1p21/3126.1
PB.609_0_path0	SE	810-878	3-6k.c22109/1/3057,i3_LQ_sample9a8d22|c4126/f1p22/3001	3-6k.c19838/1/3396,3-6k.c15731/1/3067,i3_LQ_sample9a8d22|c4126/f1p22/3001,3-6k.c22109/1/3057
