# Supplementary material for: Identification and Characterization of Alternative Splicing Variants and Positive Selection Genes Related to Distinct Growth Rates of Antlers Using Comparative Transcriptome Sequencing
Source: Animals (Basel). 2022 Aug 26;12(17):2203. doi: 10.3390/ani12172203 (PMC9454627; doi:10.3390/ani12172203)
Supplement: Supplementary file 1 [file animals-12-02203-s001.zip › animals-1855021-supplementary/Table S12 Node degree of gene interaction network.xlsx]

## Sheet: Node degree
Table S12 Node degree of gene interaction network in the growth centre (RM) of wapiti and sika deer antler
Node name	MCC	DMNC	MNC	Degree	EPC	BottleNeck	EcCentricity	Closeness	Radiality	Betweenness	Stress	Clustering-coefficient
UBA52	9.22337e+13	0.27772	196	196	135.221	328	0.13324	533.381	9.76831	310663	7170138	0.1146
UBB	9.22337e+13	0.29594	162	163	130.556	130	0.13324	505.064	9.65086	128709	3234604	0.12785
HSPA8	9.22337e+13	0.61866	116	116	133.102	159	0.13324	478.426	9.60077	130090	2152718	0.29985
POLR2E	9.22337e+13	0.75526	99	99	134.419	2	0.11659	432.701	9.26051	24327.8	940968	0.38446
POLR2K	9.22337e+13	0.768	98	98	131.485	16	0.11659	432.201	9.25964	22207.7	923186	0.39217
POLR2C	9.22337e+13	0.80143	95	95	133.934	4	0.11659	435.085	9.28642	31171.2	1096846	0.41321
POLR2B	9.22337e+13	0.84361	92	92	134.145	82	0.11659	428.868	9.25274	17827.8	829288	0.43932
RBX1	9.22337e+13	0.62558	86	86	118.374	50	0.11659	429.035	9.29678	19305.2	774598	0.33269
EIF4A3	9.22337e+13	1.04343	78	80	130.731	5	0.11659	396.768	9.05842	17415.6	463464	0.54367
GTF2F1	9.22337e+13	1.07975	76	76	127.219	3	0.11659	383.285	8.96083	3211.83	116012	0.59684
PLK1	9.22337e+13	0.4833	73	73	94.447	24	0.13324	433.276	9.3391	34245.4	1095620	0.27055
RNPS1	9.22337e+13	1.20719	71	71	127.359	6	0.11659	383.368	8.97811	8000.72	325266	0.68169
PPP2R1A	9.22337e+13	0.5491	68	68	96.873	7	0.13324	432.99	9.39869	31206.9	1030190	0.31431
BTRC	9.22337e+13	0.78146	68	68	107.036	1	0.11659	400.268	9.14997	5202.74	174528	0.44732
DYNC1I2	9.22337e+13	0.62759	67	67	78.734	3	0.13324	390.64	9.07051	11915.3	501214	0.36092
SRRT	9.22337e+13	1.28506	67	67	127.643	1	0.11659	377.451	8.94615	1779.85	68868	0.73903
SRSF1	9.22337e+13	1.40104	64	66	126.514	10	0.11659	375.235	8.93147	5157.91	155842	0.7683
CDC5L	9.22337e+13	1.48666	60	65	126.796	10	0.13324	396.167	9.0826	15276.4	275236	0.75433
RBM8A	9.22337e+13	1.15842	65	65	125.058	1	0.11659	379.451	8.96774	2556.05	210724	0.6726
CPSF2	9.22337e+13	1.40104	64	65	129.139	1	0.11659	380.035	8.97206	2479.07	141444	0.79231
SF3B1	9.22337e+13	1.36134	63	64	127.364	4	0.11659	380.001	8.96947	9111.33	170536	0.77331
SRSF3	9.22337e+13	1.40104	64	64	126.162	1	0.11659	374.235	8.92974	843.911	110164	0.81746
SNRPB	9.22337e+13	1.39619	62	64	124.712	8	0.11659	375.801	8.9427	17898.4	270096	0.77232
SYMPK	9.22337e+13	1.40104	64	64	125.584	1	0.11659	374.235	8.92974	843.911	110164	0.81746
CDC40	9.22337e+13	1.40104	64	64	125.137	1	0.11659	374.235	8.92974	843.911	110164	0.81746
AQR	9.22337e+13	1.34663	64	64	128.354	1	0.11659	409.651	9.19056	6810.6	357362	0.78571
FIP1L1	9.22337e+13	1.40104	64	64	128.866	1	0.11659	374.235	8.92974	843.911	110164	0.81746
PAPOLA	9.22337e+13	1.40104	64	64	125.974	1	0.11659	374.235	8.92974	843.911	110164	0.81746
CSTF2T	9.22337e+13	1.40104	64	64	128.059	1	0.11659	374.235	8.92974	843.911	110164	0.81746
SKP2	9.22337e+13	0.78851	63	64	100.475	2	0.11659	381.235	8.98933	2386.43	106552	0.44792
PABPN1	9.22337e+13	1.40104	64	64	128.129	1	0.11659	374.235	8.92974	843.911	110164	0.81746
DHX15	9.22337e+13	1.62366	56	62	123.834	8	0.11659	379.385	8.96515	14774.4	234590	0.80962
LOC510852	9.22337e+13	1.40067	62	62	126.488	1	0.11659	378.118	8.96602	931.869	35798	0.82549
RPS3	9.22337e+13	0.69644	61	61	68.639	6	0.11659	406.211	9.15601	17851.5	525924	0.41257
SF3B3	9.22337e+13	1.47243	60	60	125.611	1	0.11659	372.735	8.92888	1108.91	75314	0.87684
PSMD1	9.22337e+13	0.78489	59	59	91.972	9	0.13324	412.824	9.28555	19585	404988	0.4699
PRPF8	9.22337e+13	1.51608	59	59	123.611	3	0.11659	371.735	8.92543	667.086	54672	0.90766
SNRNP200	9.22337e+13	1.51901	59	59	124.92	1	0.11659	372.235	8.92802	663.484	44870	0.90941
SNRPD1	9.22337e+13	1.49753	59	59	126.298	4	0.11659	372.301	8.93147	1867.73	56376	0.89655
DDX5	9.22337e+13	1.50046	59	59	124.046	1	0.11659	376.668	8.9617	1725.21	33902	0.89831
RPS14	9.22337e+13	0.71859	58	58	63.976	21	0.11659	388.611	9.05065	17672.7	428996	0.43255
SRRM2	9.22337e+13	1.58381	57	58	124.882	2	0.11659	371.735	8.92715	2457.64	35008	0.92559
PLRG1	9.22337e+13	1.59417	57	57	124.101	2	0.11659	370.735	8.9237	69.8976	10544	0.96491
PRPF3	9.22337e+13	1.45649	57	57	119.641	1	0.11659	371.235	8.92629	1096.97	74656	0.88158
RBM22	9.22337e+13	1.59417	57	57	124.35	1	0.11659	370.735	8.9237	69.8976	10544	0.96491
BUD31	9.22337e+13	1.59417	57	57	126.283	1	0.11659	370.735	8.9237	69.8976	10544	0.96491
LSM7	9.22337e+13	1.49138	56	57	119.664	2	0.11659	370.735	8.9237	2952.67	85080	0.87594
HNRNPK	9.22337e+13	1.62366	56	57	120.64	2	0.11659	370.735	8.9237	2158.87	22800	0.95363
HNRNPL	9.22337e+13	1.59003	57	57	125.747	1	0.11659	370.735	8.9237	87.8695	10628	0.96241
DDX46	9.22337e+13	1.58381	57	57	125.59	1	0.11659	371.235	8.92629	299.636	12340	0.95865
HNRNPH1	9.22337e+13	1.57657	57	57	123.593	1	0.11659	371.485	8.92802	3814.81	96764	0.95426
PPIH	9.22337e+13	1.49138	56	56	121.381	1	0.11659	370.235	8.92284	794.671	62358	0.90779
DDX23	9.22337e+13	1.62366	56	56	123.656	1	0.11659	370.235	8.92284	0.8699	42	0.98831
CTNNBL1	9.22337e+13	1.62366	56	56	125.768	1	0.11659	370.235	8.92284	0.8699	42	0.98831
HNRNPM	9.22337e+13	1.62366	56	56	123.707	1	0.11659	370.235	8.92284	0.8699	42	0.98831
PTBP1	9.22337e+13	1.62366	56	56	123.139	1	0.11659	370.235	8.92284	0.8699	42	0.98831
RBMX	9.22337e+13	1.62366	56	56	125.839	1	0.11659	370.235	8.92284	0.8699	42	0.98831
HNRNPF	9.22337e+13	1.62366	56	56	125.039	1	0.11659	370.235	8.92284	0.8699	42	0.98831
HNRNPA2B1	9.22337e+13	1.62366	56	56	126.121	1	0.11659	370.235	8.92284	0.8699	42	0.98831
HNRNPH2	9.22337e+13	1.62366	56	56	125.694	1	0.11659	370.235	8.92284	0.8699	42	0.98831
DDX42	9.22337e+13	1.62366	56	56	122.885	1	0.11659	370.235	8.92284	0.8699	42	0.98831
RBM5	9.22337e+13	1.62366	56	56	125.254	1	0.11659	370.235	8.92284	0.8699	42	0.98831
GPKOW	9.22337e+13	1.62366	56	56	122.792	1	0.11659	370.235	8.92284	0.8699	42	0.98831
RPS6	9.22337e+13	0.71828	55	55	61.797	3	0.11659	386.394	9.03942	16663	402162	0.43973
PRPF4	9.22337e+13	1.53007	55	55	124.135	1	0.11659	369.735	8.92197	503.554	40622	0.9367
DYNC1LI2	9.22337e+13	0.70948	55	55	71.343	1	0.13324	382.557	9.04806	9437.58	449062	0.43434
ACTR2	9.22337e+13	0.6355	54	54	69.017	22	0.13324	429.59	9.42028	24606.5	457932	0.39133
PRPF40A	9.22337e+13	1.57287	54	54	121.986	1	0.11659	369.735	8.9237	295.804	12242	0.96855
SNRPA	9.22337e+13	1.57174	54	54	126.001	1	0.11659	369.235	8.92111	206.858	18814	0.96785
RAB1B	9.22337e+13	0.73197	54	54	57.293	4	0.13324	372.448	8.9712	7589.36	249756	0.45073
RAB5C	9.22337e+13	0.4803	53	53	61.964	57	0.13324	433.36	9.46432	56925.2	946896	0.29753
DCTN1	9.22337e+13	0.75869	52	52	65.194	1	0.11659	374.364	8.97897	4275.74	228512	0.47285
ACTR1A	9.22337e+13	0.75869	52	52	60.869	7	0.11659	374.364	8.97897	4275.74	228512	0.47285
DCTN2	9.22337e+13	0.75869	52	52	64.519	1	0.11659	374.364	8.97897	4275.74	228512	0.47285
RPS18	9.22337e+13	0.80041	51	51	65.249	2	0.11659	398.794	9.12751	11170	338568	0.50196
TRA2B	9.22337e+13	1.54954	51	51	119.451	1	0.11659	367.568	8.91765	85.7827	10558	0.97176
SYF2	9.22337e+13	1.55454	51	51	119.838	1	0.11659	367.568	8.91765	68.2173	10488	0.9749
FAU	9.22337e+13	0.8899	50	50	64.185	1	0.11659	382.761	9.02647	5100.48	230522	0.56163
PPP2CB	9.22337e+13	0.71885	49	50	83.694	3	0.13324	416.49	9.33737	12742.5	472828	0.43837
ANAPC7	9.22337e+13	0.92482	50	50	91.038	1	0.11659	386.635	9.06879	1145.42	38244	0.58367
PPP2R1B	9.22337e+13	0.71484	49	49	81.747	18	0.13324	413.474	9.31837	11183.3	452848	0.45408
ITCH	9.22337e+13	0.95312	49	49	93.274	1	0.11659	373.568	8.97552	390.793	9912	0.60544
RPS10	9.22337e+13	0.9386	48	48	62.105	16	0.11659	379.311	9.01611	1755.42	95080	0.60018
CD59	9.22337e+13	0.67379	48	48	47.972	3	0.13324	371.721	9.01524	18506.3	422696	0.43085
GRB2	9.22337e+13	0.50436	47	47	55.346	30	0.13324	438.126	9.51441	42259.2	932178	0.3247
HSP90AA1	44460928955822	0.47162	39	47	58.4	25	0.13324	425.74	9.3935	35583.3	773612	0.23219
RPS15	9.22337e+13	0.84656	46	46	64.214	20	0.11659	396.044	9.12147	11681.4	331862	0.54879
COPB1	9.22337e+13	0.8093	46	46	49.429	16	0.13324	372.571	9.02733	14474.9	266830	0.52464
RPSA	9.22337e+13	0.91363	46	46	56.644	22	0.11659	380.13	9.02733	13764	322952	0.59227
RPS3A	9.22337e+13	0.95925	45	45	64.246	1	0.11659	377.811	9.01352	1491.37	74130	0.62626
FN1	9.22337e+13	0.53687	45	45	16.734	15	0.11659	374.094	9.05238	52343.8	1039842	0.35051
APP	9.22337e+13	0.57584	42	45	10.666	42	0.11659	359.275	8.90125	39013.1	576598	0.33535
GNB2L1	9.22337e+13	0.90659	44	44	62.648	2	0.11659	375.227	8.99106	3015.51	95926	0.59619
TMED10	9.22337e+13	0.94773	43	44	55.04	2	0.13324	334.988	8.62662	3082.92	138108	0.59937
FBXW7	9.22337e+13	1.02629	43	43	82.966	1	0.11659	363.377	8.89952	541.168	37856	0.67996
P4HB	9.22337e+13	0.97746	24	42	9.059	44	0.11659	357.894	8.92802	60126.3	1095374	0.37398
FBXO11	9.22337e+13	1.06296	42	42	84.789	1	0.11659	362.877	8.89865	312.435	30986	0.70964
FBXL3	9.22337e+13	1.06296	42	42	83.245	1	0.11659	362.877	8.89865	312.435	30986	0.70964
ASB3	9.22337e+13	1.06296	42	42	82.763	1	0.11659	362.877	8.89865	312.435	30986	0.70964
ASB6	9.22337e+13	1.06296	42	42	84.199	1	0.11659	362.877	8.89865	312.435	30986	0.70964
WSB1	9.22337e+13	1.06296	42	42	80.479	1	0.11659	362.877	8.89865	312.435	30986	0.70964
KLHL20	9.22337e+13	1.06296	42	42	82.489	1	0.11659	362.877	8.89865	312.435	30986	0.70964
RAC1	43587185	0.26099	41	42	33.648	1	0.13324	375.036	9.04115	26327.1	735454	0.16725
PAFAH1B1	9.22337e+13	0.71637	40	41	60.355	7	0.13324	365.126	8.94184	3866.66	97024	0.4622
TUBB	9.22337e+13	0.73223	41	41	55.538	3	0.13324	376.14	9.04288	6991.9	134838	0.49268
DSN1	9.22337e+13	0.75036	41	41	57.427	1	0.13324	379.324	9.07224	9597.09	117440	0.50488
TUBB4B	9.22337e+13	0.73223	41	41	55.371	1	0.13324	376.14	9.04288	6991.9	134838	0.49268
PSMD6	9.22337e+13	1.08684	40	40	89.189	2	0.11659	390.718	9.16465	1607.02	148158	0.73718
RPS24	9.22337e+13	1.07149	39	40	57.238	13	0.11659	378.763	9.03251	15078.4	282758	0.69615
NAPA	9.22337e+13	0.54815	40	40	43.938	7	0.13324	362.974	8.92802	14165	324100	0.37179
GDI2	9.22337e+13	0.57028	39	40	41.937	3	0.13324	374.007	9.02733	12929.3	150798	0.37051
COPB2	9.22337e+13	1.01624	39	39	49.382	3	0.13324	332.321	8.62144	774.68	43226	0.69501
ARCN1	9.22337e+13	1.01624	39	39	50.35	1	0.13324	332.321	8.62144	774.68	43226	0.69501
CCNB1	9.22337e+13	0.50322	38	39	61.654	12	0.13324	400.343	9.21474	14102.4	368756	0.32928
RANBP2	9.22337e+13	0.58984	38	39	64.08	15	0.13324	390.686	9.17587	16264.2	363726	0.38596
ALDOA	1307674735950	0.40847	39	39	7.134	30	0.11659	339.749	8.74061	52650.9	783716	0.27935
PSMC3	9.22337e+13	1.16318	38	38	78.168	4	0.11659	389.551	9.16206	1347.16	127186	0.80228
PSMD7	9.22337e+13	1.16318	38	38	79.969	1	0.11659	389.551	9.16206	1347.16	127186	0.80228
PSMD2	9.22337e+13	1.16112	38	38	80.082	1	0.11659	388.985	9.15256	560.778	93928	0.80085
PSMD11	9.22337e+13	1.16318	38	38	78.77	1	0.11659	389.551	9.16206	1347.16	127186	0.80228
PSMD4	9.22337e+13	1.16112	38	38	81.362	1	0.11659	388.568	9.14997	569.582	93970	0.80085
COPZ1	9.22337e+13	1.03944	38	38	49.209	1	0.11659	328.657	8.56789	626.555	35038	0.71693
PSMD13	9.22337e+13	1.16318	38	38	80.818	1	0.11659	389.551	9.16206	1347.16	127186	0.80228
RPLP0	9.22337e+13	1.06419	38	38	57.309	1	0.11659	373.577	8.99624	1774.24	69688	0.734
DCTN4	9.22337e+13	0.95282	38	38	49.88	1	0.11659	348.29	8.80538	1038.15	63302	0.65718
DCTN5	9.22337e+13	0.95282	38	38	49.297	2	0.11659	348.29	8.80538	1038.15	63302	0.65718
ARF1	9.22337e+13	0.81167	36	38	47.697	10	0.13324	357.314	8.91247	22350.9	405812	0.51067
PSMB4	9.22337e+13	1.2085	37	37	77.839	1	0.11659	388.068	9.1491	490.09	91908	0.84084
PSMC4	9.22337e+13	1.2085	37	37	79.281	1	0.11659	388.068	9.1491	490.09	91908	0.84084
PSMD8	9.22337e+13	1.2085	37	37	80.119	1	0.11659	388.068	9.1491	490.09	91908	0.84084
PSMA2	9.22337e+13	1.2085	37	37	80.399	1	0.11659	388.068	9.1491	490.09	91908	0.84084
PSMC2	9.22337e+13	1.2085	37	37	77.844	2	0.11659	388.068	9.1491	490.09	91908	0.84084
RPL8	9.22337e+13	1.14807	37	37	58.959	1	0.11659	371.061	8.98156	629.914	40450	0.7988
PSMC6	9.22337e+13	1.2085	37	37	80.684	1	0.11659	388.068	9.1491	490.09	91908	0.84084
PSMA7	9.22337e+13	1.2085	37	37	76.638	1	0.11659	388.068	9.1491	490.09	91908	0.84084
RPL19	9.22337e+13	1.13728	37	37	57.605	1	0.11659	373.011	8.98761	2704.28	130646	0.79129
RPL4	9.22337e+13	1.13081	37	37	54.918	1	0.11659	373.83	9.00488	10712.1	254986	0.78679
RACGAP1	9.22337e+13	0.74668	37	37	51.411	4	0.13324	374.781	9.04029	10161.4	221524	0.51952
PSMD10	9.22337e+13	1.2085	37	37	81.673	1	0.11659	388.068	9.1491	490.09	91908	0.84084
PSMD5	9.22337e+13	1.2085	37	37	80.959	1	0.11659	388.068	9.1491	490.09	91908	0.84084
CLTC	9.22337e+13	0.72726	37	37	54.595	2	0.13324	417.343	9.3866	10553.7	318120	0.50601
PSME3	9.22337e+13	1.2085	37	37	82.328	1	0.11659	388.068	9.1491	490.09	91908	0.84084
PSME1	9.22337e+13	1.2085	37	37	75.402	1	0.11659	388.068	9.1491	490.09	91908	0.84084
RPL14	9.22337e+13	1.17794	36	36	57.843	1	0.11659	369.977	8.97724	550.001	34284	0.82698
RPL13	9.22337e+13	1.14855	36	36	55.2	1	0.11659	370.761	8.97638	3293.69	129214	0.80635
COPS3	9.22337e+13	0.82298	36	36	78.594	2	0.11659	380.894	9.03856	2042.35	159810	0.57778
COPS2	9.22337e+13	0.82298	36	36	81.072	1	0.11659	380.894	9.03856	2042.35	159810	0.57778
KIF4A	9.22337e+13	0.7755	36	36	52.828	1	0.13324	354.398	8.88052	3161.06	167708	0.54444
TMED9	9.22337e+13	1.12368	36	36	49.832	1	0.11659	327.657	8.56616	145.112	11420	0.78889
NUP107	9.22337e+13	0.6421	36	36	65.255	1	0.13324	385.524	9.13356	7813.87	258010	0.45079
TMED7	9.22337e+13	1.12368	36	36	50.156	1	0.11659	327.657	8.56616	145.112	11420	0.78889
KDELR1	9.22337e+13	1.12368	36	36	48.943	1	0.11659	327.657	8.56616	145.112	11420	0.78889
RPL6	9.22337e+13	1.20489	35	35	57.686	3	0.11659	368.511	8.96602	487.104	32494	0.85378
RPL7A	9.22337e+13	1.20015	35	35	57.479	1	0.11659	368.677	8.96688	904.108	37914	0.85042
RPL26	9.22337e+13	1.18117	35	35	54.852	1	0.11659	369.144	8.97465	327.559	21652	0.83697
RPL31	9.22337e+13	1.20964	35	35	56.833	1	0.11659	369.811	8.97811	247.929	18246	0.85714
COPS8	9.22337e+13	0.84912	35	35	75.21	1	0.11659	379.627	9.03165	1942.89	149324	0.60168
COPS6	9.22337e+13	0.84912	35	35	75.636	1	0.11659	379.627	9.03165	1942.89	149324	0.60168
STX5	9.22337e+13	0.95181	34	35	43.286	2	0.13324	324.598	8.56962	966.607	39548	0.64202
COPS7A	9.22337e+13	0.84912	35	35	80.188	1	0.11659	379.627	9.03165	1942.89	149324	0.60168
COPS7B	9.22337e+13	0.84912	35	35	75.553	1	0.11659	379.627	9.03165	1942.89	149324	0.60168
EEF2	9.22337e+13	1.04133	32	35	47.821	4	0.11659	373.996	9.01265	18030.1	295902	0.63529
NOP58	483097938	0.50592	33	35	24.923	3	0.10363	335.099	8.57739	9950.96	186454	0.32437
ENSBTAG00000038025	12892	0.27513	35	35	54.52	11	0.11659	398.463	9.18192	29085.1	544638	0.19496
RPL5	9.22337e+13	1.22091	34	34	56.396	1	0.11659	369.927	8.97638	194.896	15076	0.87344
RPL3	9.22337e+13	1.2533	34	34	53.947	1	0.11659	368.011	8.96515	247.43	24326	0.89661
VCP	9.22337e+13	0.67893	33	34	47.886	15	0.13324	396.431	9.24928	14709.1	267894	0.46168
RPL15	9.22337e+13	1.24084	34	34	53.825	1	0.11659	369.311	8.97724	139.839	9818	0.8877
GOLGA2	9.22337e+13	0.93437	34	34	44.356	2	0.13324	347.407	8.83302	2264.96	122472	0.66845
ADAM10	9.22337e+13	0.67524	34	34	13.004	10	0.13324	358.124	8.92543	27945.8	376962	0.48307
RPS29	9.22337e+13	1.19272	33	33	50.789	1	0.11659	368.061	8.97206	395.801	30380	0.86174
SEC22B	9.22337e+13	0.86455	32	33	40.466	1	0.13324	323.495	8.57048	2014.02	37428	0.5928
ARFGAP1	9.22337e+13	0.89913	33	33	51.543	1	0.13324	346.881	8.83647	2040.86	148880	0.64962
NRAS	45754	0.25165	33	33	35.811	65	0.13324	417.776	9.42459	68643	1618656	0.18182
ACTR3	9.22337e+13	0.8756	32	32	50.22	2	0.13324	406.074	9.30628	3866.49	147648	0.63911
ARPC2	9.22337e+13	0.8756	32	32	52.921	5	0.13324	406.074	9.30628	3866.49	147648	0.63911
DNM2	9.22337e+13	0.8571	31	32	56.141	6	0.13324	407.331	9.31492	9314.5	147660	0.59274
NAPG	9.22337e+13	0.70711	32	32	35.436	1	0.13324	333.407	8.71989	1662.98	64058	0.51613
TBP	41845580196576	0.57729	32	32	58.563	1	0.10363	332.621	8.58516	2150.7	69918	0.42137
ARPC5	9.22337e+13	0.91541	31	31	51.2	6	0.13324	405.574	9.30542	3292.6	135426	0.67527
RPL35A	9.22337e+13	1.32064	31	31	51.801	1	0.11659	366.511	8.96256	3.23827	128	0.97419
RPL39	9.22337e+13	1.22735	31	31	52.772	1	0.11659	367.144	8.9712	115.293	9204	0.90538
RBCK1	9.22337e+13	1.19236	31	31	70.954	1	0.11659	359.177	8.90125	183.429	4812	0.87957
FTL	9.22337e+13	0.80171	31	31	41.613	1	0.13324	376.707	9.08174	5347.08	80312	0.5914
RPL7	9.22337e+13	1.3162	30	30	50.866	1	0.11659	366.011	8.9617	2.92317	120	0.98161
TRIP12	9.22337e+13	1.32571	29	30	73.438	1	0.11659	356.544	8.88656	660.714	13684	0.93333
UBE4A	9.22337e+13	1.25763	30	30	68.824	1	0.11659	363.335	8.95306	224.883	4562	0.93793
GSK3B	9.22337e+13	1.20936	27	30	67.858	3	0.11659	375.935	9.05238	7433.59	152774	0.75632
ITSN1	9.22337e+13	0.87233	30	30	52.19	5	0.13324	409.324	9.32873	6741.02	230564	0.65057
VAMP3	9.22337e+13	0.91503	28	30	51.492	6	0.13324	411.286	9.36587	13626.8	276110	0.6069
ARRB2	9.22337e+13	0.86308	30	30	48.507	3	0.13324	418.86	9.43582	20973.2	465236	0.64368
COG1	9.22337e+13	0.96788	30	30	39.202	1	0.11659	318.25	8.50485	904.301	27020	0.72184
STON1	9.22337e+13	0.88158	30	30	59.975	2	0.13324	402.157	9.28814	2311.07	93476	0.65747
RELA	9.22337e+13	1.08003	25	30	65.507	37	0.11659	395.861	9.27346	35321.7	674650	0.5954
CCT8	9.22337e+13	1.20641	22	29	33.229	7	0.13324	355.507	8.9332	11345.6	139310	0.62069
EIF4G1	9.22337e+13	0.64653	29	29	47.463	7	0.11659	395.868	9.19142	10815.7	366378	0.48768
HUWE1	9.22337e+13	1.32571	29	29	65.759	1	0.11659	356.044	8.8857	0	0	1
UBR2	9.22337e+13	1.32571	29	29	66.658	1	0.11659	356.044	8.8857	0	0	1
HECTD1	9.22337e+13	1.32571	29	29	65.249	1	0.11659	356.044	8.8857	0	0	1
VCAN	9.22337e+13	0.78679	28	29	7.231	7	0.11659	311.192	8.42626	12947.5	266982	0.55911
UBE2R2	9.22337e+13	1.32571	29	29	69.286	1	0.11659	356.044	8.8857	0	0	1
UBA1	9.22337e+13	1.32571	29	29	72.11	1	0.11659	356.044	8.8857	0	0	1
UBA6	9.22337e+13	1.32571	29	29	68.82	1	0.11659	356.044	8.8857	0	0	1
CD55	9.22337e+13	1.17845	28	29	41.342	2	0.11659	320.207	8.5273	2198.19	95710	0.83744
COMMD2	9.22337e+13	1.03287	28	29	65.719	2	0.11659	358.927	8.90384	2670.3	90278	0.73399
TRAF7	9.22337e+13	1.32571	29	29	70.335	1	0.11659	356.044	8.8857	0	0	1
DZIP3	9.22337e+13	1.32571	29	29	69.71	1	0.11659	356.044	8.8857	0	0	1
RLIM	9.22337e+13	1.32571	29	29	67.18	1	0.11659	356.044	8.8857	0	0	1
UBAC1	9.22337e+13	1.32571	29	29	71.103	1	0.11659	356.044	8.8857	0	0	1
TRIM21	9.22337e+13	1.32571	29	29	69.435	1	0.11659	356.044	8.8857	0	0	1
GNS	9.22337e+13	0.82939	29	29	36.482	1	0.13324	377.798	9.08779	10781.1	162172	0.62562
RNF14	9.22337e+13	1.32571	29	29	69.763	1	0.11659	356.044	8.8857	0	0	1
RNF34	9.22337e+13	1.32571	29	29	67.339	1	0.11659	356.044	8.8857	0	0	1
PABPC1	9.22337e+13	0.70792	27	28	50.21	2	0.11659	395.368	9.19056	9819.37	355980	0.50794
RPL23A	9.22337e+13	1.21657	28	28	48.052	1	0.11659	363.411	8.95306	30.8931	644	0.92857
KIF22	9.22337e+13	1.07447	28	28	42.978	1	0.11659	320.757	8.53766	175.281	9516	0.82011
KIF5B	9.22337e+13	1.11718	27	28	44.463	1	0.13324	331.488	8.65166	1085.24	29358	0.80159
DCUN1D2	9.22337e+13	1.03287	28	28	65.25	1	0.11659	358.427	8.90297	512.302	43182	0.78836
RAB8A	20922790624568	0.71158	26	28	39.459	4	0.13324	362.14	8.95997	8160.57	90214	0.48148
HSPA1A	479022602	0.43325	28	28	36.283	1	0.11659	395.075	9.21215	8031.61	140572	0.33069
AP2M1	9.22337e+13	0.98445	27	27	52.966	3	0.13324	404.39	9.30282	1986.62	75544	0.76068
SLU7	9.22337e+13	1.02869	27	27	81.756	1	0.11659	302.33	8.28808	110.962	4062	0.79487
ACLY	9.22337e+13	1.20641	22	27	32.909	25	0.13324	356.662	8.94184	35642.3	419390	0.66097
KLC1	9.22337e+13	1.11718	27	27	41.363	1	0.13324	330.738	8.64907	793.848	25924	0.86325
RPLP1	9.22337e+13	1.28679	27	27	50.838	1	0.11659	364.511	8.95911	0.66101	20	0.9943
CDH2	9.22337e+13	1.18699	21	27	6.144	1	0.11659	314.839	8.48498	6526.88	110976	0.62393
ARFGAP2	9.22337e+13	1.19461	27	27	43.676	1	0.11659	321.24	8.54457	48.1829	5046	0.92308
PDCD11	483083196	0.58624	27	27	22.163	1	0.10363	307.719	8.33299	1728.42	79052	0.45299
SMC3	9.22337e+13	1.06242	20	26	39.697	9	0.13324	352.695	8.8857	12197.7	210514	0.53231
HGS	9.22337e+13	1.03002	26	26	47.704	1	0.13324	399.224	9.27692	972.939	24498	0.80615
BET1L	9.22337e+13	1.17941	26	26	37.571	1	0.11659	316.55	8.50571	28.195	3480	0.92308
MAPK6	9.22337e+13	1.10718	22	26	58.278	2	0.11659	373.385	9.07397	4661.05	167688	0.65538
DDB1	7232562720	0.77448	26	26	65.426	1	0.11659	375.211	9.02474	1314.93	87582	0.60615
HSPA5	479021829	0.70519	18	26	23.371	43	0.11659	373.377	9.09642	34389.3	633222	0.32923
RAB6A	5095538	0.5386	26	26	28.707	2	0.11659	341.851	8.79761	1823.26	46992	0.42154
EIF2S1	9.22337e+13	0.8657	25	25	35.134	1	0.10363	318.586	8.55494	2004.93	151032	0.68667
EIF3E	9.22337e+13	0.93715	25	25	41.977	1	0.10363	318.753	8.5558	506.146	60762	0.74333
AP2B1	9.22337e+13	1.09684	25	25	52.979	2	0.13324	403.224	9.30023	829.669	54346	0.87
PDIA6	9.22337e+13	0.97296	24	25	7.004	1	0.11659	328.268	8.6508	6834.95	96672	0.72
EPS15	9.22337e+13	1.16215	24	25	49.745	2	0.13324	402.14	9.29419	2534.39	41004	0.86
GOLGB1	9.22337e+13	1.2019	25	25	42.759	1	0.11659	315.583	8.49967	15.8645	1784	0.95333
HIF1A	9.22337e+13	1.07206	24	25	58.883	2	0.11659	361.401	8.95393	2212.65	56812	0.79333
POLDIP3	9.22337e+13	0.8573	25	25	66.244	1	0.11659	314.962	8.49276	568.282	45050	0.68
SDC2	9.22337e+13	0.92454	25	25	7.208	2	0.11659	309.192	8.4228	4771.53	156014	0.73333
TMEM115	9.22337e+13	1.2019	25	25	41.499	1	0.11659	315.583	8.49967	15.8645	1784	0.95333
YWHAG	44460928513470	1.03785	20	25	38.961	5	0.11659	349.283	8.85547	6015.13	88826	0.59
EHHADH	87178291334	1.02476	14	25	20.833	29	0.11659	361.494	8.95824	47608	610860	0.38333
NOP56	483082328	0.61776	25	25	18.306	1	0.10363	305.115	8.32694	1402.65	45116	0.49
RBBP7	40280559	0.4054	24	25	44.993	11	0.11659	334.694	8.66548	7370.33	252100	0.3
BYSL	409506	0.43285	25	25	17.212	1	0.10363	322.216	8.4988	5347.23	141532	0.34333
NSA2	49004	0.47488	25	25	29.244	16	0.11659	367.011	8.97293	22029.9	340920	0.37667
EIF4A1	9.22337e+13	0.8108	24	24	37.351	1	0.10363	332.536	8.64907	1384.16	24510	0.65217
PRKCSH	9.22337e+13	0.97296	24	24	7.035	1	0.11659	309.108	8.42453	2345.96	34168	0.78261
GLB1	9.22337e+13	1.12828	23	24	29.792	8	0.13324	347.967	8.87188	7995.6	93610	0.8442
SH3KBP1	9.22337e+13	1.14413	24	24	47.086	1	0.13324	397.307	9.26914	343.083	4790	0.92029
NECAP2	9.22337e+13	1.16215	24	24	51.158	1	0.13324	401.64	9.29333	376.389	27414	0.93478
PYGB	9.22337e+13	1.20641	22	24	28.998	7	0.13324	354.052	8.93838	14073.5	168488	0.84058
PPP1CC	9.22337e+13	0.91917	22	24	45.224	3	0.13324	364.51	8.98588	3836.03	66886	0.63768
TPX2	1307674379137	0.69731	23	24	34.47	4	0.13324	349.029	8.86238	1528.07	36016	0.52174
WDR43	483079274	0.58558	24	24	17.259	9	0.10363	320.666	8.48758	2512.45	79750	0.47101
VCL	10826	0.3063	24	24	8.939	30	0.11659	353.661	8.97811	22999	366264	0.24638
EIF3CL	9.22337e+13	0.799	23	23	31.504	4	0.10363	318.003	8.5558	2009.91	125592	0.65217
EIF3I	9.22337e+13	0.94911	23	23	32.534	1	0.10363	317.586	8.55321	794.67	94124	0.7747
EIF3M	9.22337e+13	0.96848	23	23	35.695	1	0.10363	319.336	8.56357	149.171	4794	0.79051
EIF4E	9.22337e+13	0.88783	22	23	33.657	1	0.11659	346.351	8.83907	11081.7	162446	0.67194
EIF4B	9.22337e+13	0.83774	23	23	33.31	1	0.10363	329.653	8.62403	1180.93	57100	0.68379
CENPC1	9.22337e+13	0.88616	23	23	46.349	1	0.13324	360.629	8.96947	3056.62	89644	0.72332
LDLRAP1	9.22337e+13	1.22513	23	23	49.393	1	0.13324	396.807	9.26828	0	0	1
CTTN	9.22337e+13	1.22513	23	23	51.388	1	0.13324	396.807	9.26828	0	0	1
SOCS5	9.22337e+13	1.09923	23	23	54.726	1	0.10363	315.516	8.53853	188.754	5024	0.89723
CENPQ	9.22337e+13	0.88616	23	23	46.424	1	0.13324	360.629	8.96947	3056.62	89644	0.72332
SH3GL1	9.22337e+13	1.22513	23	23	46.458	1	0.13324	396.807	9.26828	0	0	1
GLA	9.22337e+13	1.12828	23	23	28.186	1	0.13324	347.133	8.86929	1533.6	32842	0.92095
NUMB	9.22337e+13	1.20641	22	23	58.739	1	0.11659	357.618	8.93061	826.439	24996	0.91304
CYB5R3	9.22337e+13	1.20641	22	23	30.027	2	0.13324	346.717	8.8667	2158	20270	0.91304
ARSA	9.22337e+13	1.20641	22	23	31.833	2	0.13324	346.717	8.8667	2158	20270	0.91304
PRDX6	9.22337e+13	1.20641	22	23	34.061	1	0.13324	350.6	8.89347	2124.35	15608	0.91304
COL1A1	2702527032338	0.79416	23	23	3.431	2	0.10363	286.211	8.16458	3774.6	111286	0.64822
ATP6V0C	408272	0.41161	23	23	11.843	31	0.13324	356.098	8.96343	45904.4	958636	0.33597
B2M	363642	0.43715	17	23	12.116	4	0.11659	359.544	9.00402	21684.9	437850	0.24901
EPRS	6236	0.32783	21	23	11.286	21	0.10363	300.472	8.36494	40047.1	695234	0.22925
EIF2S3	9.22337e+13	1.00273	22	22	32.633	1	0.10363	317.086	8.55235	394.013	50216	0.83117
DDX39B	9.22337e+13	1.10196	22	22	70.854	1	0.11659	298.663	8.27685	26.8691	2678	0.91342
FUCA1	9.22337e+13	1.20641	22	22	31.323	1	0.13324	346.217	8.86584	0	0	1
BMP4	9.22337e+13	1.18699	21	22	6.93	2	0.11659	307.025	8.4159	2158	27894	0.90909
FEM1B	9.22337e+13	1.17507	22	22	53.61	1	0.10363	305.016	8.3874	0.82135	36	0.97403
APLP2	9.22337e+13	1.18699	21	22	7.121	2	0.11659	307.358	8.41849	742.774	3002	0.90909
LTBP1	9.22337e+13	1.10718	22	22	6.691	1	0.11659	307.025	8.4159	79.5631	720	0.91775
SPOP	9.22337e+13	1.20641	22	22	57.974	1	0.11659	359.568	8.94961	0	0	1
FEM1A	9.22337e+13	1.17507	22	22	56.758	1	0.10363	305.016	8.3874	0.82135	36	0.97403
LOC541180	9.22337e+13	1.17507	22	22	53.621	1	0.10363	305.016	8.3874	0.82135	36	0.97403
TNC	9.22337e+13	1.10196	22	22	6.583	1	0.11659	308.825	8.42885	1143.41	11126	0.91342
MBTPS1	9.22337e+13	1.18699	21	22	6.48	2	0.11659	307.025	8.4159	2158	27894	0.90909
MIA3	9.22337e+13	1.18699	21	22	8.042	1	0.11659	312.358	8.45908	1414.1	14374	0.90909
VAT1	9.22337e+13	1.20641	22	22	29.622	1	0.13324	346.217	8.86584	0	0	1
SDCBP	9.22337e+13	1.20641	22	22	29.202	1	0.13324	346.217	8.86584	0	0	1
AGA	9.22337e+13	1.20641	22	22	30.838	1	0.13324	346.217	8.86584	0	0	1
FABP5	9.22337e+13	1.20641	22	22	31.337	1	0.13324	346.217	8.86584	0	0	1
NHLRC3	9.22337e+13	1.20641	22	22	34.089	1	0.13324	346.217	8.86584	0	0	1
COL1A2	2702527032312	0.83561	22	22	3.877	12	0.10363	283.711	8.14645	3244.62	105644	0.69264
SEC23A	997920051	0.69524	21	22	23.122	1	0.13324	327.598	8.68189	5206.91	121340	0.53247
KAT5	51428	0.40736	22	22	36.025	1	0.11659	375.961	9.04892	5479.22	136928	0.33766
EIF3A	9.22337e+13	0.97785	21	21	27.7	3	0.10363	314.703	8.52989	649.603	80502	0.82381
OAZ1	9.22337e+13	1.07959	21	21	49.353	2	0.11659	299.636	8.38567	1078	352510	0.90952
SGOL1	9.22337e+13	0.98916	21	21	36.104	1	0.13324	346.112	8.85634	336.269	9480	0.83333
CALU	9.22337e+13	1.18699	21	21	6.892	1	0.11659	306.525	8.41503	0	0	1
OAZ2	9.22337e+13	1.07959	21	21	53.017	1	0.11659	299.636	8.38567	1078	352510	0.90952
NUCB1	9.22337e+13	1.18699	21	21	7.53	1	0.11659	306.525	8.41503	0	0	1
MXRA8	9.22337e+13	1.18699	21	21	6.553	1	0.11659	306.525	8.41503	0	0	1
FSTL1	9.22337e+13	1.18699	21	21	6.701	1	0.11659	306.525	8.41503	0	0	1
LGALS1	9.22337e+13	1.18699	21	21	7.062	1	0.11659	306.525	8.41503	0	0	1
WFS1	9.22337e+13	1.18699	21	21	6.634	1	0.11659	306.525	8.41503	0	0	1
MFGE8	9.22337e+13	1.18699	21	21	7.131	1	0.11659	306.525	8.41503	0	0	1
TUBA1A	44460928512002	1.09221	19	21	36.069	3	0.11659	345.1	8.83734	4031.95	46518	0.77619
CCNT2	41845580138881	0.95802	20	21	46.073	3	0.10363	309.616	8.40035	4331.66	185040	0.74286
COL3A1	2702527032288	0.88742	21	21	3.545	1	0.10363	277.342	8.07822	2249.64	89884	0.74762
UTP6	483079842	0.67828	21	21	17.487	3	0.10363	299.352	8.27772	1449.28	63388	0.57143
EEF1G	479001796	0.49175	21	21	32.158	1	0.10363	306.294	8.39344	4725.21	203684	0.41429
ACTG1	39957144	0.48245	19	21	21.279	3	0.11659	339.27	8.84079	8786.89	221840	0.34286
RUVBL1	3991809	0.57435	16	21	37.024	6	0.11659	339.839	8.70952	11419.6	278008	0.31905
RAD50	51412	0.48245	19	21	26.649	3	0.11659	365.246	8.99452	5092.27	121520	0.34286
PES1	23042	0.54262	21	21	11.947	1	0.10363	289.826	8.19481	2417.3	53630	0.45714
MRTO4	5584	0.44653	21	21	19.947	1	0.10363	307.185	8.35285	1822.59	60182	0.37619
RPL22L1	9.22337e+13	1.16682	20	20	40.375	1	0.10363	299.746	8.31658	0	0	1
CENPJ	44460928512006	1.01329	20	20	36.909	1	0.11659	344.767	8.83734	808.362	29636	0.86842
SP1	41845579781044	0.87818	20	20	46.195	1	0.10363	314.897	8.4608	3394.89	130036	0.75263
STX18	20929016913840	0.97644	20	20	27.25	1	0.11659	306.433	8.4323	35.7463	1292	0.83684
SUPT5H	20922790251600	0.89661	20	20	45.56	1	0.10363	308.949	8.39862	25.9873	388	0.76842
COL2A1	2702527032241	1.0118	19	20	3.671	2	0.10363	275.342	8.06959	3281.34	66470	0.79474
COL6A1	2702527027248	0.92731	20	20	3.931	1	0.10363	282.044	8.14127	1087.59	45596	0.79474
COL9A3	2702527027225	0.9917	19	20	3.098	1	0.10363	278.592	8.09981	872.282	33928	0.77895
COL15A1	2702527027202	1.06514	18	20	3.802	1	0.10363	283.942	8.18963	3780.9	54792	0.76316
A2M	1307674368026	0.95127	16	20	6.624	1	0.11659	315.906	8.53421	5860	76482	0.58947
WDR46	483079754	0.71851	20	20	14.235	1	0.10363	298.852	8.27685	561.85	33720	0.61579
RFC1	479043408	0.6264	20	20	51.591	1	0.11659	377.768	9.07656	920.778	43096	0.53684
LAMTOR3	408363	0.68693	14	20	10.453	8	0.13324	348.098	8.92715	20346.4	300582	0.37368
RAP1B	367965	0.44895	19	20	12.952	1	0.13324	352.776	8.97379	6411.78	54644	0.35263
NDEL1	9.22337e+13	1.14582	19	19	40.365	1	0.13324	344.945	8.85375	0	0	1
CHTOP	9.22337e+13	1.14582	19	19	62.656	1	0.10363	288.025	8.16458	0	0	1
THOC5	9.22337e+13	1.14582	19	19	64.457	1	0.10363	288.025	8.16458	0	0	1
SARNP	9.22337e+13	1.14582	19	19	65.421	1	0.10363	288.025	8.16458	0	0	1
KIF20B	9.22337e+13	1.12571	19	19	30.143	1	0.11659	305.157	8.42712	2.53987	52	0.98246
FYTTD1	9.22337e+13	1.14582	19	19	58.387	1	0.10363	288.025	8.16458	0	0	1
NUDC	9.22337e+13	1.14582	19	19	39.293	1	0.13324	344.945	8.85375	0	0	1
SKA2	9.22337e+13	1.14582	19	19	41.723	1	0.13324	344.945	8.85375	0	0	1
RCC2	9.22337e+13	1.14582	19	19	40.606	1	0.13324	344.945	8.85375	0	0	1
ZC3H11A	9.22337e+13	1.14582	19	19	65.858	1	0.10363	288.025	8.16458	0	0	1
CEP63	44460928512000	1.09221	19	19	34.662	1	0.11659	344.1	8.83561	7.18872	216	0.95322
ODF2	44460928512000	1.09221	19	19	32.918	1	0.11659	344.1	8.83561	7.18872	216	0.95322
TAF6	41845580138880	1.0051	19	19	45.45	1	0.10363	308.449	8.39776	10.07	128	0.87719
TAF13	41845580138880	1.0051	19	19	47.062	1	0.10363	308.449	8.39776	10.07	128	0.87719
CAND1	20922789888720	0.88449	19	19	46.945	1	0.10363	307.049	8.4133	42.7002	758	0.77193
COL5A2	2702527032240	1.0118	19	19	3.243	1	0.10363	274.842	8.06872	1123.34	54316	0.88304
COL11A1	2702527032240	1.0118	19	19	3.693	1	0.10363	274.842	8.06872	1123.34	54316	0.88304
COL11A2	2702527032240	1.0118	19	19	3.462	1	0.10363	274.842	8.06872	1123.34	54316	0.88304
COL16A1	2702527027224	0.9917	19	19	3.373	1	0.10363	277.259	8.09463	621.318	28842	0.8655
COL4A1	2702527027224	0.9917	19	19	3.435	1	0.10363	277.259	8.09463	621.318	28842	0.8655
SPARC	1307674368024	1.05156	15	19	4.447	8	0.10363	303.399	8.3874	5959.12	108192	0.64912
IGF2	1307674368007	0.79334	18	19	6.303	8	0.11659	340.494	8.86756	7247.6	137292	0.63158
CAT	87178291206	1.02476	14	19	20.165	11	0.11659	365.199	9.02561	19294.9	220318	0.54386
NUPL1	482994720	0.76388	19	19	42.117	1	0.11659	351.542	8.92197	898.939	42598	0.66667
NUP188	482994720	0.76388	19	19	42.901	1	0.11659	351.542	8.92197	898.939	42598	0.66667
NUP50	482994720	0.76388	19	19	44.442	1	0.11659	351.542	8.92197	898.939	42598	0.66667
AAAS	482994720	0.76388	19	19	37.778	1	0.11659	351.542	8.92197	898.939	42598	0.66667
RAB18	4727520	0.67677	19	19	30.853	1	0.11659	338.185	8.7907	370.391	10074	0.59064
ESR1	10855	0.35994	18	19	40.894	13	0.11659	346.137	8.82697	16001.5	436226	0.28655
GPI	5076	0.45565	19	19	2.783	5	0.10363	272.398	8.00309	9316.87	163268	0.39766
EIF3L	9.22337e+13	1.1239	18	18	25.683	1	0.10363	312.869	8.52557	0	0	1
RPL9	9.22337e+13	1.1239	18	18	38.062	1	0.10363	296.296	8.29585	0	0	1
RPAP2	41845579776002	0.99902	18	18	48.626	1	0.10363	307.616	8.39517	36.0052	268	0.88889
COL6A2	2702527027200	1.06514	18	18	2.969	1	0.10363	274.009	8.06613	347.424	25402	0.94771
COL12A1	2702527027200	1.06514	18	18	3.301	1	0.10363	274.009	8.06613	347.424	25402	0.94771
ACTN1	1307674368018	0.81538	18	18	5.608	1	0.10363	306.816	8.43835	1236.23	13188	0.72549
ACTN4	1307674368018	0.81538	18	18	5.522	1	0.10363	306.816	8.43835	1236.23	13188	0.72549
WDR3	483079680	0.80069	18	18	12.558	1	0.10363	297.852	8.27513	333.388	23006	0.71242
POLD2	479043384	0.71254	18	18	50.879	1	0.11659	369.811	9.00747	358.84	20384	0.63399
HSPA4	479021808	0.70519	18	18	23.634	1	0.11659	348.125	8.8857	329.86	6804	0.62745
CMTM6	730800	0.57297	18	18	10.909	1	0.13324	342.898	8.87102	3669.2	61418	0.5098
FTH1	725760	0.85919	9	18	16.639	7	0.13324	363.06	9.07051	33418.2	554108	0.47059
RAD51	51970	0.49217	18	18	29.057	5	0.11659	363.827	8.97552	6371.14	144184	0.43791
WDR12	12637	0.55049	17	18	8.822	4	0.10363	289.716	8.21208	4380.05	63346	0.44444
RHOC	1094	0.34525	18	18	10.561	7	0.13324	341.302	8.85634	2998.27	70192	0.30719
INTS9	41845579776000	1.09288	17	17	43.675	1	0.10363	307.116	8.39431	0.125	2	0.99265
INTS3	41845579776000	1.09288	17	17	43.884	1	0.10363	307.116	8.39431	0.125	2	0.99265
INTS12	41845579776000	1.09288	17	17	43.824	1	0.10363	307.116	8.39431	0.125	2	0.99265
CPSF3L	41845579776000	1.09288	17	17	45.159	1	0.10363	307.116	8.39431	0.125	2	0.99265
ASUN	41845579776000	1.09288	17	17	42.45	1	0.10363	307.116	8.39431	0.125	2	0.99265
TCTN1	41845579776000	1.09288	17	17	32.986	1	0.11659	342.767	8.83216	2.02513	66	0.99265
SPET2	20922789888001	1.0769	16	17	30.603	2	0.11659	340.802	8.81402	653.507	8608	0.88235
TGFB3	1307674368008	0.8743	17	17	5.203	1	0.10363	299.949	8.37272	1237.21	10170	0.79412
SEC61B	87178291323	0.86152	16	17	29.217	4	0.11659	361.625	8.9902	8033.92	85908	0.70588
PEX13	87178291250	0.79335	17	17	21.302	2	0.11659	352.211	8.8952	1133.18	26742	0.72059
PEX2	87178291250	0.79335	17	17	21.237	1	0.11659	352.211	8.8952	1133.18	26742	0.72059
DTL	518919841	0.80768	16	17	43.018	1	0.11659	353.594	8.89693	533.651	28362	0.66176
SKIV2L2	479042082	0.68811	17	17	17.916	2	0.10363	316.749	8.47894	1215.04	21936	0.625
HSPA9	479021766	0.74477	17	17	22.039	1	0.11659	340.142	8.83043	253.802	6948	0.67647
PTGES3	362943	0.45768	16	17	27.579	3	0.13324	358.783	8.96602	4022.03	93926	0.375
NOP2	22274	0.64763	17	17	9.205	1	0.10363	288.159	8.19308	290.797	10498	0.58824
NOC2L	20367	0.64614	16	17	13.395	2	0.10363	313.078	8.45044	2323.41	56936	0.52941
PKM	4947	0.53845	16	17	2.357	8	0.10363	273.277	8.03072	16611.5	236282	0.44118
NUMA1	1307674368720	0.98716	16	16	32.695	1	0.11659	341.436	8.82007	25.4905	484	0.91667
SERPINE1	1307674368001	1.05156	15	16	3.846	2	0.10363	297.316	8.35717	2087.02	28864	0.875
P4HA2	1307674368001	1.05156	15	16	3.137	4	0.10363	273.259	8.06613	6462	36792	0.875
SRP54	87178291202	1.02476	14	16	33.59	3	0.11659	355.111	8.91938	4312	34916	0.76667
DIEXF	482670732	0.77178	16	16	13.527	1	0.10363	296.519	8.27167	759.711	24008	0.71667
POLK	479042640	0.7987	16	16	47.089	1	0.11659	368.394	9.00315	240.538	13978	0.74167
HSPA4L	479021760	0.80768	16	16	21.805	1	0.11659	339.292	8.82611	64.8516	2332	0.75
HSPA14	479021760	0.80768	16	16	21.824	1	0.11659	339.292	8.82611	64.8516	2332	0.75
EXOSC4	479001604	0.96591	12	16	14.301	7	0.10363	297.019	8.27426	12977.8	190390	0.55
NDUFS1	39916844	0.5923	16	16	2.118	1	0.10363	236.869	7.44865	3863.19	146092	0.55
MRPS5	367920	0.85919	9	16	17.611	10	0.10363	294.848	8.27945	19278	640836	0.475
CANT1	363605	0.62588	13	16	3.971	12	0.11659	321.182	8.66807	29654.4	388022	0.40833
RBM25	363014	0.50675	14	16	46.45	3	0.11659	307.137	8.41849	4700.24	120026	0.375
PGM1	363004	0.52927	14	16	4.839	16	0.11659	320.823	8.66893	16058.3	251934	0.4
HMGCS1	11575	0.69834	10	16	4.033	15	0.11659	295.999	8.35544	23773.1	229258	0.36667
RHOB	1086	0.39487	16	16	9.588	3	0.13324	339.719	8.85116	2141.67	57066	0.36667
DCN	224	0.49567	8	16	3.03	3	0.10363	256.385	7.68269	5326.22	178226	0.24167
CLU	1307674368000	1.05156	15	15	5.506	1	0.10363	296.649	8.35544	0	0	1
PLOD2	1307674368000	1.05156	15	15	2.978	1	0.09327	230.548	7.31738	0	0	1
RPS4X	1307674368000	1.05156	15	15	28.101	1	0.10363	297.246	8.31226	0	0	1
PLOD3	1307674368000	1.05156	15	15	2.694	1	0.09327	230.548	7.31738	0	0	1
SRGN	1307674368000	1.05156	15	15	4.763	1	0.10363	296.649	8.35544	0	0	1
PROS1	1307674368000	1.05156	15	15	4.649	1	0.10363	296.649	8.35544	0	0	1
FAM49B	1307674368000	1.05156	15	15	4.38	1	0.10363	296.649	8.35544	0	0	1
MAGED2	1307674368000	1.05156	15	15	4.226	1	0.10363	296.649	8.35544	0	0	1
TEX264	1307674368000	1.05156	15	15	3.905	1	0.10363	296.649	8.35544	0	0	1
CRAT	87178291201	1.02476	14	15	20.817	2	0.11659	351.211	8.89347	2158	26492	0.86667
SCFD1	958008240	0.93138	15	15	17.973	1	0.13324	303.098	8.44612	45.0632	2666	0.88571
SEC31A	479001626	0.72107	15	15	15.702	2	0.13324	308.121	8.50312	1765.75	54718	0.68571
SEC24A	479001625	0.79954	14	15	16.252	2	0.13324	308.121	8.50312	3244.97	79118	0.67619
ND1	39922560	0.75111	15	15	2.108	1	0.10363	227.096	7.28111	1406.97	83020	0.71429
ND4	39922560	0.75111	15	15	1.997	1	0.10363	227.096	7.28111	1406.97	83020	0.71429
ND2	39922560	0.75111	15	15	2.072	1	0.10363	227.096	7.28111	1406.97	83020	0.71429
ND5	39922560	0.75111	15	15	2.088	1	0.10363	227.096	7.28111	1406.97	83020	0.71429
AP1B1	847200	0.75111	15	15	24.213	1	0.13324	355.626	8.97379	710.086	19790	0.71429
DDOST	362906	0.85919	9	15	7.673	11	0.13324	334.024	8.83475	18290	186020	0.40952
DKC1	13380	0.59088	15	15	11.808	2	0.10363	291.904	8.2069	925.042	21866	0.5619
YARS	6090	0.4707	15	15	2.472	2	0.09327	236.043	7.44692	303.985	18322	0.44762
ATP6	5886	0.75809	8	15	2.358	18	0.11659	275.644	8.12054	24598.4	606434	0.37143
GNB1	5332	0.41061	15	15	4.101	7	0.11659	304.954	8.49103	4929.15	67304	0.39048
GNG12	5332	0.41061	15	15	5.418	3	0.11659	304.954	8.49103	4929.15	67304	0.39048
POLR1C	5137	0.59858	10	15	33.521	1	0.10363	337.583	8.66634	3209.03	50614	0.34286
RAN	846	0.49567	8	15	34.812	4	0.11659	341.027	8.82697	8226.39	157912	0.25714
ITGB1	39	0.25931	5	15	3.284	10	0.10363	287.044	8.2259	15594.9	219396	0.10476
ECI2	87178291200	1.02476	14	14	20.476	1	0.11659	350.711	8.89261	0	0	1
SCP2	87178291200	1.02476	14	14	22.861	1	0.11659	350.711	8.89261	0	0	1
LONP2	87178291200	1.02476	14	14	20.962	1	0.11659	350.711	8.89261	0	0	1
PECR	87178291200	1.02476	14	14	18.769	1	0.11659	350.711	8.89261	0	0	1
IDE	87178291200	1.02476	14	14	20.426	1	0.11659	350.711	8.89261	0	0	1
SERPINH1	87178291200	1.02476	14	14	2.727	1	0.09327	230.048	7.31652	0	0	1
EPHX2	87178291200	1.02476	14	14	18.646	1	0.11659	350.711	8.89261	0	0	1
DHRS4	87178291200	1.02476	14	14	20.38	1	0.11659	350.711	8.89261	0	0	1
HACL1	87178291200	1.02476	14	14	17.089	1	0.11659	350.711	8.89261	0	0	1
LMAN2L	958003200	0.97972	14	14	19.784	1	0.13324	302.598	8.44526	32.313	1968	0.95604
CNIH1	958003200	0.97972	14	14	17.897	1	0.13324	302.598	8.44526	32.313	1968	0.95604
MCFD2	958003200	0.97972	14	14	15.605	1	0.13324	302.598	8.44526	32.313	1968	0.95604
LIG1	479002321	0.90689	13	14	42.666	3	0.11659	366.661	8.99538	2592.15	32192	0.78022
ARPC1B	43585944	0.83332	14	14	18.877	2	0.11659	326.351	8.73975	90.009	2520	0.81319
NDUFV2	39916824	0.69819	14	14	2.02	1	0.09327	209.773	6.83376	523.843	9814	0.68132
NDUFB3	39916814	0.67567	14	14	2.007	1	0.09327	203.691	6.67485	1847.03	127398	0.65934
RAD23B	7257630	0.7545	14	14	40.992	3	0.11659	358.168	8.95824	761.687	32460	0.73626
AP1S1	847080	0.79954	14	14	22.074	1	0.13324	355.126	8.97293	686.414	19522	0.78022
RAB9A	725862	0.64188	14	14	17.44	1	0.11659	330.985	8.74752	229.142	2840	0.62637
TAF9B	368760	0.66441	14	14	41.897	4	0.11659	365.661	8.98933	835.777	40152	0.64835
CTSD	363602	0.70248	12	14	4.387	3	0.11659	319.149	8.65425	5635.85	76208	0.52747
BLM	51240	0.65315	14	14	21.488	3	0.11659	350.061	8.8857	1402.77	52314	0.63736
ARAF	5072	0.3491	14	14	14.716	1	0.11659	361.544	9.06274	6121.97	155548	0.34066
CHEK1	5069	0.47511	11	14	10.819	1	0.11659	306.233	8.44785	927.161	14438	0.31868
TKT	3010	0.47297	14	14	2.28	2	0.10363	265.631	7.95214	3257.09	78060	0.46154
TALDO1	2646	0.52927	14	14	2.417	1	0.10363	269.481	7.99618	1434.88	44100	0.51648
PDHB	969	0.40874	13	14	2.19	2	0.10363	276.665	8.0955	10782.9	107744	0.35165
TOP2A	441	0.42151	13	14	18.391	2	0.11659	320.273	8.6033	2061.72	43044	0.36264
LTV1	171	0.37042	13	14	11.803	3	0.10363	301.238	8.33644	3611.24	64180	0.31868
ABI1	43545720	0.86857	13	13	19.903	1	0.11659	334.351	8.80193	112.862	2370	0.87179
WASF2	43545720	0.86857	13	13	18.824	1	0.11659	334.351	8.80193	112.862	2370	0.87179
ABI2	43545720	0.86857	13	13	19.001	1	0.11659	334.351	8.80193	112.862	2370	0.87179
BAIAP2	43545720	0.86857	13	13	18.922	1	0.11659	334.351	8.80193	112.862	2370	0.87179
ND6	39917520	0.81748	13	13	1.995	8	0.10363	226.096	7.27938	1399.24	82980	0.82051
AP3S1	846720	0.83025	13	13	21.111	1	0.13324	354.243	8.96861	605.11	18136	0.83333
YIPF6	846720	0.83025	13	13	21.253	1	0.13324	354.243	8.96861	605.11	18136	0.83333
CPD	846720	0.83025	13	13	21.442	1	0.13324	354.243	8.96861	605.11	18136	0.83333
NGDN	408271	0.77565	12	13	13.362	2	0.10363	297.54	8.27685	1559.32	38842	0.67949
CD93	408240	0.76639	13	13	9.076	1	0.13324	329.945	8.76825	1084	50992	0.76923
SLC2A3	408240	0.76639	13	13	11.441	1	0.13324	329.945	8.76825	1084	50992	0.76923
LEO1	368040	0.68975	13	13	40.847	1	0.11659	361.911	8.96429	908.148	46824	0.69231
PAF1	368040	0.68975	13	13	44.287	1	0.11659	361.911	8.96429	908.148	46824	0.69231
ATP6V1D	367944	0.61311	13	13	6.771	3	0.13324	299.038	8.39603	924.362	10366	0.61538
FKBP4	362928	0.58756	13	13	27.656	1	0.13324	349.517	8.8952	1105.61	55412	0.58974
KIAA0020	8880	0.6642	13	13	9.008	1	0.10363	286.883	8.20604	101.002	5444	0.66667
AARS	6078	0.54924	13	13	2.488	1	0.09327	235.043	7.4452	25.5333	90	0.55128
MAK16	5232	0.65143	13	13	6.218	1	0.10363	287.383	8.20863	44.6022	1290	0.65385
SMARCA5	5191	0.51222	12	13	30.924	2	0.11659	330.908	8.66548	2660.61	65026	0.44872
RHOT2	960	0.4726	13	13	7.567	1	0.13324	337.502	8.84338	1386.91	47696	0.47436
JUP	755	0.38051	12	13	4.583	3	0.11659	315.315	8.59725	6456.29	135270	0.33333
PRC1	552	0.45983	13	13	18.442	3	0.11659	330.861	8.73802	1164.63	24792	0.46154
UQCRC2	87	0.3366	12	13	1.864	1	0.10363	244.936	7.58424	5824.62	95946	0.29487
SHC1	70	0.29378	13	13	9.974	2	0.11659	340.154	8.88915	1109.37	14272	0.29487
CTNNA1	49	0.26343	12	13	5.339	7	0.11659	302.223	8.42453	7047.59	235878	0.23077
PAK1	34	0.20437	13	13	11.119	2	0.11659	344.92	8.89952	4489.98	166074	0.20513
JAK2	26	0.33284	6	13	17.268	6	0.11659	343.382	8.8857	7268.87	138234	0.14103
MPHOSPH6	479001600	0.96591	12	12	10.625	1	0.10363	293.002	8.25181	0	0	1
ECSIT	39916806	0.83419	12	12	1.846	1	0.09327	203.164	6.71544	157.276	4586	0.86364
NDUFC1	39916802	0.81956	12	12	1.817	2	0.09327	196.096	6.5315	675.037	74834	0.84848
CD247	3628804	0.68784	12	12	14.672	1	0.11659	327.454	8.77602	266.642	4016	0.71212
MCRS1	3628802	0.89787	10	12	26.671	2	0.10363	307.237	8.45649	2748.31	134396	0.69697
ILF2	363600	0.70248	12	12	2.732	1	0.11659	313.182	8.60157	698.243	11614	0.72727
NOL10	362952	0.65857	12	12	7.197	1	0.09327	257.69	7.72414	37.4186	798	0.68182
MMP9	362884	0.73825	10	12	3.833	2	0.11659	309.132	8.55235	5458.01	49554	0.56061
ALDH3B1	362883	0.85919	9	12	4.531	7	0.13324	296.588	8.3684	12899.3	348034	0.54545
PDHA1	1566	0.46832	12	12	2.068	6	0.10363	266.093	7.97286	3372.91	42026	0.48485
ATP5A1	204	0.38051	12	12	2.303	9	0.11659	282.368	8.23972	11840	269044	0.39394
ACAA2	109	0.33936	11	12	3.13	3	0.10363	275.415	8.10931	6631.59	97342	0.30303
NDUFAF1	39916800	0.93324	11	11	1.781	1	0.09327	195.596	6.53063	0	0	1
ACAD9	39916800	0.93324	11	11	1.8	1	0.09327	195.596	6.53063	0	0	1
SEC61A2	363002	0.69569	11	11	23.131	1	0.11659	311.388	8.56357	2714.43	51058	0.74545
IARS	6024	0.62782	11	11	2.187	1	0.09327	233.876	7.44261	8.66667	36	0.67273
GARS	5888	0.55995	11	11	2.101	1	0.09327	236.462	7.49356	789.46	21266	0.6
MARS	5288	0.54298	11	11	4.129	1	0.09327	245.002	7.61015	1859.04	108028	0.58182
LDHA	3026	0.59388	11	11	2.627	3	0.10363	264.346	7.93832	1295.01	12428	0.63636
G6PD	3006	0.61085	11	11	2.485	2	0.10363	265.681	7.96682	907.909	38744	0.65455
NHP2	784	0.45814	11	11	9.742	1	0.10363	282.015	8.08513	528.76	9422	0.49091
KPNB1	725	0.71324	6	11	6.498	4	0.11659	325.78	8.75616	11215	133054	0.29091
ATP5B	181	0.43896	10	11	1.818	2	0.10363	243.616	7.62137	2102.14	26888	0.4
SDHA	84	0.38186	9	11	1.855	3	0.10363	249.352	7.70169	6902.56	89848	0.29091
CANX	55	0.33919	10	11	6.805	7	0.11659	313.499	8.57566	5068.61	80770	0.30909
XRN2	3628800	0.89787	10	10	12.556	1	0.10363	290.919	8.24317	0	0	1
GALNT1	3628800	0.89787	10	10	18.95	1	0.11659	284.989	8.20345	0	0	1
RAB8B	725760	0.87792	10	10	14.639	1	0.11659	328.151	8.73802	11.9178	238	0.97778
RAB10	725760	0.87792	10	10	13.254	1	0.11659	328.151	8.73802	11.9178	238	0.97778
RAB31	725760	0.87792	10	10	11.188	1	0.11659	328.151	8.73802	11.9178	238	0.97778
SH3D19	725760	0.87792	10	10	12.803	1	0.13324	344.136	8.91247	13.4398	282	0.97778
CD63	362881	0.85919	9	10	5.233	1	0.13324	321.774	8.72593	284.212	2698	0.8
SNRPE	40350	0.65844	10	10	38.195	1	0.10363	276.363	8.06354	10.967	300	0.73333
LSS	11526	0.69834	10	10	1.725	1	0.10363	231.694	7.43138	5.82143	20	0.77778
DDX27	7206	0.67839	10	10	11.54	1	0.10363	287.921	8.19136	493.935	11004	0.75556
LARS	6000	0.67839	10	10	2.256	1	0.09327	233.376	7.44174	4.66667	22	0.75556
CYTB	5772	0.59858	10	10	1.756	1	0.10363	230.872	7.40374	188.796	3232	0.66667
VPS52	5089	0.64439	9	10	11.31	2	0.11659	308.795	8.55148	2428.21	32678	0.6
IQGAP1	5048	0.49882	10	10	7.493	1	0.11659	342.727	8.91765	1017.72	40396	0.55556
MYL12B	5046	0.47886	10	10	3.198	1	0.11659	287.558	8.29758	1865.48	20576	0.53333
GAPDH	963	0.57279	9	10	2.659	14	0.10363	281.906	8.20777	3705.54	50384	0.53333
ECT2	384	0.51877	10	10	12.059	1	0.11659	328.111	8.72852	460.416	11002	0.57778
BRCC3	145	0.64826	5	10	20.781	4	0.10363	310.058	8.53939	7201.93	191770	0.35556
UQCRC1	90	0.3791	10	10	1.676	1	0.10363	243.283	7.61965	2682.15	56100	0.42222
PPP5C	56	0.4082	8	10	15.688	1	0.11659	337.892	8.87102	3673	74412	0.33333
ATIC	37	0.2864	9	10	1.513	5	0.10363	270.378	8.12745	8307.28	112522	0.26667
AKT2	30	0.56839	4	10	14.574	10	0.11659	320.401	8.67412	11631.4	291910	0.15556
SUPT6H	362880	0.85919	9	9	35.058	1	0.10363	301.399	8.37185	0	0	1
MRPS11	362880	0.85919	9	9	2.559	1	0.09327	229.938	7.35452	0	0	1
MRPL43	362880	0.85919	9	9	2.059	1	0.09327	229.938	7.35452	0	0	1
MRPL46	362880	0.85919	9	9	1.874	1	0.09327	229.938	7.35452	0	0	1
TAF12	362880	0.85919	9	9	31.857	1	0.10363	302.283	8.37962	0	0	1
MRPS33	362880	0.85919	9	9	2.488	1	0.09327	229.938	7.35452	0	0	1
MRPS21	362880	0.85919	9	9	2.612	1	0.09327	229.938	7.35452	0	0	1
MRPL28	362880	0.85919	9	9	1.804	1	0.09327	229.938	7.35452	0	0	1
GFM1	362880	0.85919	9	9	2.233	1	0.09327	229.938	7.35452	0	0	1
MRPL44	362880	0.85919	9	9	2.122	1	0.09327	229.938	7.35452	0	0	1
MRPL53	362880	0.85919	9	9	3.027	1	0.09327	229.938	7.35452	0	0	1
RABGGTA	362880	0.85919	9	9	11.795	1	0.11659	319.351	8.65943	0	0	1
LAMP2	362880	0.85919	9	9	5.859	1	0.13324	320.424	8.71816	0	0	1
ATP11B	362880	0.85919	9	9	6.783	1	0.13324	320.424	8.71816	0	0	1
TMBIM1	362880	0.85919	9	9	3.746	1	0.13324	294.588	8.36322	0	0	1
MGST1	362880	0.85919	9	9	5.915	1	0.13324	320.424	8.71816	0	0	1
CPNE1	362880	0.85919	9	9	6.613	1	0.13324	320.424	8.71816	0	0	1
PGRMC1	362880	0.85919	9	9	5.783	1	0.13324	294.588	8.36322	0	0	1
DBNL	362880	0.85919	9	9	2.829	1	0.11659	302.682	8.51262	0	0	1
GOLGA7	362880	0.85919	9	9	2.781	1	0.11659	302.682	8.51262	0	0	1
ATP6AP2	40321	0.8164	8	9	7.794	1	0.13324	333.174	8.82784	1746.16	27690	0.77778
CYP51A1	11520	0.78759	9	9	1.604	1	0.10363	231.194	7.43051	0.82143	6	0.91667
SQLE	11520	0.78759	9	9	1.618	1	0.10363	231.194	7.43051	0.82143	6	0.91667
DHCR7	11520	0.78759	9	9	1.595	1	0.10363	231.194	7.43051	0.82143	6	0.91667
ZMAT2	10200	0.73986	9	9	34.222	1	0.10363	272.683	8.029	5.63688	62	0.86111
CEBPZ	5808	0.71599	9	9	6.166	1	0.09327	255.345	7.70428	2.01704	18	0.83333
HMGCR	5766	0.66826	9	9	1.727	1	0.10363	231.194	7.43051	4.57143	16	0.77778
RAD52	5162	0.62053	9	9	8.338	1	0.10363	283.346	8.23022	105.765	1266	0.72222
HSPH1	5070	0.62053	9	9	15.848	1	0.11659	328.425	8.75789	74.6409	916	0.72222
COX3	5052	0.59666	9	9	1.712	1	0.10363	230.372	7.40288	146.346	2644	0.69444
TPM2	5052	0.59666	9	9	2.301	3	0.10363	267.561	8.086	1461.3	35812	0.69444
TPM1	5052	0.59666	9	9	1.913	1	0.10363	267.561	8.086	1461.3	35812	0.69444
TPM4	5052	0.59666	9	9	2.116	1	0.10363	267.561	8.086	1461.3	35812	0.69444
PCOLCE	5042	0.76834	7	9	2.051	3	0.09327	224.182	7.24225	4312	143872	0.61111
GNL2	2166	0.64439	9	9	4.852	1	0.10363	279.692	8.14299	4.32655	44	0.75
LDHB	2162	0.62053	9	9	1.91	1	0.10363	263.346	7.93659	1162.8	11288	0.72222
GNL3L	1800	0.69213	9	9	4.498	1	0.10363	281.976	8.16545	20.8213	800	0.80556
EEF1B2	748	0.47733	9	9	12.052	1	0.10363	294.088	8.29758	38.5998	688	0.55556
NMD3	744	0.52506	9	9	5.044	1	0.10363	280.6	8.15681	151.292	4682	0.61111
ATG5	154	0.4296	9	9	2.381	2	0.10363	270.434	8.11709	795.297	16378	0.5
BGN	151	0.49567	8	9	2.309	1	0.10363	243.616	7.54538	76.0405	402	0.47222
SQSTM1	150	0.61814	6	9	13.967	12	0.11659	351.985	8.94874	12034.3	185618	0.44444
SMC2	56	0.38186	9	9	15.733	1	0.11659	327.625	8.6318	1458.48	50432	0.44444
CALR	49	0.43736	8	9	5.704	2	0.13324	313.531	8.57998	3791.31	67952	0.41667
ACADM	37	0.32073	8	9	2.6	4	0.10363	271.099	8.09722	4404.37	71042	0.30556
PPP1R12A	21	0.38039	6	9	7.097	2	0.11659	324.529	8.71125	1292.86	22572	0.25
MSMO1	10080	0.78725	8	8	1.568	1	0.10363	230.694	7.42965	0.25	2	0.96429
SC5DL	10080	0.78725	8	8	1.491	1	0.10363	230.694	7.42965	0.25	2	0.96429
SMU1	10080	0.78725	8	8	32.016	1	0.10363	270.883	8.01863	0.25	2	0.96429
RAD17	10080	0.78725	8	8	6.454	1	0.10363	284.346	8.24231	1.94121	38	0.96429
RAD9A	10080	0.78725	8	8	5.563	1	0.10363	284.346	8.24231	1.94121	38	0.96429
RHNO1	10080	0.78725	8	8	7.268	1	0.10363	284.346	8.24231	1.94121	38	0.96429
NSDHL	5760	0.75809	8	8	1.559	1	0.10363	230.694	7.42965	0.57143	4	0.92857
DARS	5160	0.72893	8	8	2.085	1	0.09327	232.376	7.44001	1.2	6	0.89286
COX1	5046	0.67062	8	8	1.594	1	0.10363	227.347	7.34847	101.512	1886	0.82143
RGP1	5042	0.64146	8	8	7.956	1	0.11659	295.202	8.35717	305.357	3004	0.78571
CCT7	5041	0.76834	7	8	4.76	1	0.11659	294.789	8.41676	2616.79	32960	0.75
MUS81	846	0.6123	8	8	18.794	1	0.11659	346.644	8.87793	284.088	11330	0.75
MAP1LC3B	152	0.46652	8	8	2.318	2	0.10363	270.6	8.12054	384.291	9052	0.57143
ATP5H	132	0.43736	8	8	1.592	1	0.10363	230.455	7.40547	848.327	61408	0.53571
GABARAPL2	128	0.57059	6	8	1.777	3	0.10363	266.002	8.04368	4321.78	97264	0.42857
CHMP2A	126	0.64826	5	8	12.957	1	0.11659	344.844	8.85979	4858.97	117578	0.46429
OGDH	125	0.43905	7	8	1.603	1	0.10363	256.609	7.89859	3953.93	36160	0.42857
ACAT2	120	0.52483	8	8	2.792	1	0.10363	273.581	8.10672	77.9416	652	0.64286
ACAT1	120	0.52483	8	8	2.377	1	0.10363	273.581	8.10672	77.9416	652	0.64286
GART	33	0.36588	7	8	4.126	12	0.10363	287.955	8.31226	10363.4	117822	0.35714
YWHAZ	33	0.51861	5	8	5.011	4	0.11659	308.832	8.56616	1892.12	14128	0.28571
ABCE1	31	0.32929	7	8	12.218	2	0.10363	298.678	8.36926	3202.58	49794	0.32143
SHMT2	28	0.56839	4	8	2.093	4	0.09327	266.09	8.05577	9090.73	166966	0.21429
MED1	10	0.2842	4	8	4.482	6	0.10363	261.744	7.91673	9871.64	294366	0.10714
CCT5	5040	0.76834	7	7	3.138	1	0.11659	277.092	8.21467	0	0	1
CCT6A	5040	0.76834	7	7	3.756	1	0.11659	277.092	8.21467	0	0	1
TCP1	5040	0.76834	7	7	3.498	1	0.11659	277.092	8.21467	0	0	1
CCT3	5040	0.76834	7	7	4.707	1	0.11659	277.092	8.21467	0	0	1
SORBS1	5040	0.76834	7	7	1.739	1	0.10363	266.311	8.08254	0	0	1
TMF1	5040	0.76834	7	7	9.054	1	0.11659	276.502	8.13609	0	0	1
DNAJC7	5040	0.76834	7	7	11.622	1	0.11659	327.425	8.75616	0	0	1
BAG4	5040	0.76834	7	7	10.155	1	0.11659	327.425	8.75616	0	0	1
SORBS3	5040	0.76834	7	7	1.893	1	0.10363	266.311	8.08254	0	0	1
RTCA	5040	0.76834	7	7	5.227	1	0.09327	253.678	7.69737	0	0	1
ST13	5040	0.76834	7	7	11.512	1	0.11659	327.425	8.75616	0	0	1
ARFRP1	5040	0.76834	7	7	6.754	1	0.11659	276.502	8.13609	0	0	1
CALD1	5040	0.76834	7	7	1.962	1	0.10363	266.311	8.08254	0	0	1
DEK	5040	0.76834	7	7	22.498	1	0.10363	313.706	8.50744	0	0	1
PEBP1	5040	0.76834	7	7	5.391	1	0.11659	334.161	8.87016	0	0	1
TOR1B	5040	0.76834	7	7	19.874	1	0.11659	298.048	8.44958	0	0	1
FDPS	1440	0.73175	7	7	1.545	1	0.10363	230.194	7.42879	0.25	2	0.95238
HSPB1	726	0.62199	7	7	23.82	1	0.11659	369.135	9.06447	87.604	4054	0.80952
PFKP	726	0.62199	7	7	1.746	1	0.10363	254.733	7.82778	454.323	18074	0.80952
PFKL	726	0.62199	7	7	1.787	1	0.10363	254.733	7.82778	454.323	18074	0.80952
PARN	721	0.71324	6	7	16.119	1	0.10363	312.488	8.54026	1236.85	23824	0.71429
ENO1	480	0.69516	7	7	1.573	1	0.10363	254.899	7.8295	3.15336	22	0.90476
LPAR1	288	0.65858	7	7	2.383	1	0.10363	271.741	8.09463	121.157	3444	0.85714
PGK1	264	0.62199	7	7	1.823	1	0.10363	255.416	7.83641	13.6952	146	0.80952
F2	242	0.54881	7	7	1.83	1	0.10363	279.216	8.21036	323.847	7968	0.71429
PGAM1	241	0.66569	6	7	1.771	3	0.10363	254.816	7.82864	4312.4	52592	0.66667
SARS	168	0.5854	7	7	1.784	1	0.09327	231.876	7.43915	2.16667	10	0.7619
RNF168	168	0.5854	7	7	17.889	1	0.11659	351.294	8.92111	320.136	14126	0.7619
ATG12	146	0.51223	7	7	1.656	2	0.10363	269.434	8.11536	253.507	5476	0.66667
ATG13	128	0.47564	7	7	1.707	1	0.11659	262.406	8.01432	545.639	6036	0.61905
ULK1	128	0.47564	7	7	1.845	2	0.11659	262.823	8.01777	524.875	6090	0.61905
EIF5A	122	0.64826	5	7	14.535	2	0.10363	301.856	8.43835	2838.92	43424	0.47619
TSG101	122	0.64826	5	7	15.905	3	0.11659	349.592	8.93406	2090.57	24884	0.47619
DERL2	60	0.47564	7	7	13.842	1	0.11659	353.615	8.97379	105.139	1366	0.61905
NCAPG	42	0.43905	7	7	9.212	2	0.11659	305.387	8.48585	543.815	26570	0.57143
GRWD1	36	0.43905	7	7	5.552	1	0.09327	251.331	7.65764	4.62674	60	0.57143
KIAA0101	36	0.40246	7	7	17.19	1	0.11659	350.977	8.90988	797.828	16898	0.52381
MDH2	34	0.36588	7	7	2.227	4	0.11659	281.071	8.2449	9465.34	145834	0.47619
MCM7	31	0.42794	6	7	13.9	2	0.11659	349.461	8.89865	2038.05	56026	0.42857
ORC5	31	0.42794	6	7	13.614	3	0.11659	343.727	8.85461	3686.1	70338	0.42857
DOLPP1	30	0.56839	4	7	1.334	6	0.11659	260.046	7.99877	10750	80760	0.42857
LUM	28	0.45378	5	7	1.752	3	0.09327	233.113	7.38129	4392.2	106374	0.38095
BAD	27	0.56839	4	7	4.869	2	0.11659	291.757	8.33213	2514.95	37660	0.28571
ADSL	18	0.32929	7	7	1.377	2	0.09327	237.198	7.59115	1947.53	30682	0.42857
NT5E	10	0.25931	5	7	1.36	2	0.09327	221.756	7.27679	1906.22	59536	0.19048
NT5C2	10	0.25931	5	7	1.36	1	0.09327	221.756	7.27679	1906.22	59536	0.19048
PNN	8	0.30898	3	7	14.051	5	0.10363	275.63	8.06527	7844.77	196890	0.14286
EIF2S2	720	0.71324	6	6	9.487	1	0.09327	243.002	7.63519	0	0	1
NARS	720	0.71324	6	6	2.272	1	0.09327	231.376	7.43829	0	0	1
ARHGDIA	720	0.71324	6	6	5.827	1	0.11659	290.231	8.32608	0	0	1
ARHGDIB	720	0.71324	6	6	4.043	1	0.11659	290.231	8.32608	0	0	1
RNMT	720	0.71324	6	6	28.769	1	0.10363	299.316	8.36581	0	0	1
CNOT6L	720	0.71324	6	6	12.419	1	0.10363	308.538	8.51435	0	0	1
EDNRA	240	0.66569	6	6	2.082	1	0.10363	271.241	8.09377	120.357	3440	0.93333
COPG1	144	0.61814	6	6	8.58	1	0.13324	275.921	8.1784	24.1431	500	0.86667
CARS	144	0.61814	6	6	2.414	1	0.09327	231.376	7.43829	0.66667	4	0.86667
ANXA1	144	0.61814	6	6	1.59	1	0.10363	236.187	7.57474	0.8	4	0.86667
RB1CC1	126	0.57059	6	6	1.485	2	0.11659	261.906	8.01345	190.221	3016	0.8
LOC517402	126	0.57059	6	6	1.398	1	0.09327	227.752	7.40202	76.7129	1198	0.8
GABARAP	126	0.57059	6	6	2.494	1	0.10363	265.002	8.04195	7.78126	50	0.8
WAC	121	0.64826	5	6	16.82	1	0.11659	347.527	8.89347	2239.73	37940	0.66667
GCSH	121	0.64826	5	6	1.339	1	0.09327	241.942	7.68528	2329.71	19326	0.66667
UFD1L	54	0.52304	6	6	18.289	1	0.11659	349.551	8.91593	4.27047	70	0.73333
ABT1	42	0.52304	6	6	4.334	1	0.09327	246.831	7.61878	6.01082	136	0.73333
NCAPG2	36	0.47549	6	6	11.383	1	0.11659	310.6	8.51003	656.579	34918	0.66667
FGFR2	36	0.47549	6	6	15.665	1	0.11659	361.608	9.06792	544.173	7796	0.66667
SPAG5	36	0.47549	6	6	9.045	1	0.11659	299.723	8.44008	17.0271	310	0.66667
ATP6V0B	30	0.42794	6	6	1.768	1	0.11659	270.544	8.1119	206.3	3034	0.6
TTF1	30	0.42794	6	6	14.595	1	0.10363	307.483	8.44699	244.699	13094	0.6
RPN2	26	0.56839	4	6	1.898	9	0.11659	279.258	8.24404	3021.67	16574	0.4
DNMT3A	26	0.56839	4	6	5.587	3	0.10363	289.012	8.28635	4312	48756	0.46667
DNMT1	26	0.56839	4	6	5.956	2	0.10363	289.346	8.28808	2776.9	35594	0.4
OXCT1	26	0.56839	4	6	2.288	3	0.10363	271.831	8.10068	4314	48710	0.4
ALPL	26	0.56839	4	6	1.282	5	0.08479	180.316	6.18519	8608	123432	0.46667
PPP1CB	18	0.38039	6	6	11.123	1	0.11659	322.862	8.7078	388.05	8702	0.53333
EIF4A2	16	0.33284	6	6	9.742	1	0.10363	293.699	8.35717	89.673	2438	0.46667
HYOU1	15	0.38896	5	6	3.384	2	0.11659	288.882	8.35026	2264.47	21380	0.4
HSPD1	14	0.47366	4	6	6.051	2	0.11659	314.949	8.66893	2290.97	27816	0.33333
ACO2	12	0.28529	6	6	2.643	1	0.11659	282.371	8.26563	5912.28	85632	0.4
JUN	11	0.32413	5	6	7.173	3	0.10363	291.302	8.31658	3293.84	68184	0.33333
ROCK2	11	0.32413	5	6	6.165	1	0.13324	312.562	8.61539	109.23	2778	0.33333
ROCK1	11	0.32413	5	6	4.831	2	0.11659	306.658	8.55407	2218.42	21146	0.33333
TUBA1B	9	0.46346	3	6	6.136	2	0.11659	272.986	8.11795	2439.24	70518	0.2
STAT3	6	0.30779	2	6	2.859	3	0.10363	265.14	8.05059	2913.52	55830	0.13333
TXN	6	0.30779	2	6	2.72	5	0.10363	298.925	8.48498	8167.55	73022	0.06667
GOT2	6	0.30779	2	6	1.547	2	0.10363	248.477	7.76732	5549.74	48410	0.13333
GMPS	6	0.30779	2	6	1.699	1	0.10363	272.778	8.1404	9828.98	121688	0.06667
COPA	120	0.64826	5	5	9.069	1	0.11659	269.952	8.09895	0	0	1
ATP5G2	120	0.64826	5	5	1.315	1	0.10363	223.86	7.32343	0	0	1
ATP5L	120	0.64826	5	5	1.52	1	0.10363	223.86	7.32343	0	0	1
PRKAG1	120	0.64826	5	5	1.594	1	0.11659	260.573	8.00741	0	0	1
PRKAA1	120	0.64826	5	5	1.745	1	0.11659	260.573	8.00741	0	0	1
VPS36	120	0.64826	5	5	14.347	1	0.11659	342.011	8.84857	0	0	1
AIMP1	120	0.64826	5	5	1.492	1	0.09327	230.876	7.43742	0	0	1
BCKDHB	120	0.64826	5	5	1.32	1	0.09327	227.252	7.40115	0	0	1
EIF5	120	0.64826	5	5	8.903	1	0.09327	250.128	7.72932	0	0	1
RNF40	120	0.64826	5	5	15.66	1	0.11659	342.544	8.85634	0	0	1
GPC4	120	0.64826	5	5	1.733	1	0.10363	237.983	7.51256	0	0	1
USP22	120	0.64826	5	5	16.076	1	0.11659	347.627	8.89434	0	0	1
USP3	120	0.64826	5	5	16.773	1	0.11659	347.627	8.89434	0	0	1
METTL3	120	0.64826	5	5	27.759	1	0.10363	298.816	8.36494	0	0	1
B4GALT7	120	0.64826	5	5	1.736	1	0.10363	237.983	7.51256	0	0	1
GNAI2	48	0.58344	5	5	2.255	1	0.10363	270.741	8.0929	120.357	3440	0.9
EIF4G2	30	0.51861	5	5	8.955	1	0.10363	308.172	8.51607	67.0241	1210	0.8
YARS2	30	0.51861	5	5	1.9	1	0.09327	230.876	7.43742	1.33333	4	0.8
YWHAQ	30	0.51861	5	5	2.933	1	0.11659	270.438	8.11709	17.1251	138	0.8
CDC45	26	0.45378	5	5	3.73	1	0.10363	269.909	8.07045	11.1638	148	0.7
ACADS	26	0.45378	5	5	2.077	1	0.10363	268.933	8.0929	83.4143	1220	0.7
ACADSB	26	0.45378	5	5	1.656	1	0.10363	268.933	8.0929	83.4143	1220	0.7
ERLEC1	25	0.56839	4	5	13.006	7	0.11659	366.858	9.10506	23796.5	534062	0.6
GAB1	18	0.45378	5	5	6.694	1	0.11659	318.325	8.71211	44.0638	914	0.7
STIP1	16	0.45378	5	5	9.709	2	0.11659	331.018	8.76998	141.238	1796	0.7
MPI	12	0.38896	5	5	1.357	1	0.09327	214.391	7.07902	10.8	44	0.6
ADK	10	0.32413	5	5	1.253	1	0.08479	196.094	6.68954	50.8127	1396	0.5
PNP	10	0.32413	5	5	1.258	1	0.09327	205.777	6.94776	214.127	7632	0.5
PDGFRB	9	0.37893	4	5	4.245	2	0.11659	316.125	8.70089	3057.41	44394	0.4
GFPT2	9	0.37893	4	5	1.272	3	0.09327	214.691	7.08162	2583.94	40480	0.4
HSP90AB1	9	0.37893	4	5	7.376	1	0.11659	323.301	8.70434	248.85	3920	0.4
DPM1	8	0.46346	3	5	1.205	3	0.10363	209.362	7.07212	4314	32318	0.3
HEXA	8	0.46346	3	5	3.825	4	0.11659	275.387	8.17149	5638.5	98896	0.3
SLC25A6	8	0.46346	3	5	1.198	3	0.00259	6.16667	0.03106	24	24	0.4
MEF2C	8	0.46346	3	5	1.682	3	0.10363	248.592	7.71378	4314	127818	0.3
PRPF39	7	0.2842	4	5	9.06	2	0.10363	272.866	8.05145	2802.54	54048	0.3
GCDH	7	0.2842	4	5	1.835	1	0.10363	275.294	8.18877	3734.04	36416	0.3
UPRT	7	0.2842	4	5	1.283	5	0.10363	245.649	7.74746	5214.68	84628	0.3
PHB	6	0.30898	3	5	3.272	5	0.11659	299.682	8.5368	6927.24	127560	0.3
ILK	5	0.30779	2	5	1.947	3	0.10363	260.118	7.96595	5158.14	115162	0.1
TRIM28	5	0	1	5	1.431	5	0.09327	214.6	7.09543	8620	89452	0
RPN1	24	0.56839	4	4	1.788	1	0.11659	258.213	7.99445	0	0	1
SKP1	24	0.56839	4	4	16.338	1	0.10363	295.516	8.36926	0	0	1
ATP6V1H	24	0.56839	4	4	2.085	1	0.11659	263.739	8.04195	0	0	1
ATP6V1C1	24	0.56839	4	4	1.622	1	0.11659	263.739	8.04195	0	0	1
STT3B	24	0.56839	4	4	1.383	1	0.11659	258.213	7.99445	0	0	1
CDC7	24	0.56839	4	4	2.477	1	0.10363	265.559	8.029	0	0	1
MTHFD1	24	0.56839	4	4	1.247	1	0.09327	240.146	7.67751	0	0	1
MTHFD2	24	0.56839	4	4	1.205	1	0.09327	240.146	7.67751	0	0	1
POLR3D	24	0.56839	4	4	14.285	1	0.10363	302.016	8.40208	0	0	1
RRN3	24	0.56839	4	4	14.759	1	0.10363	302.016	8.40208	0	0	1
DNAJB1	24	0.56839	4	4	8.62	1	0.11659	319.185	8.67412	0	0	1
CDC37	24	0.56839	4	4	12.907	1	0.11659	351.818	8.93406	0	0	1
ARPC5L	24	0.56839	4	4	7.126	1	0.11659	299.121	8.49103	0	0	1
SUZ12	24	0.56839	4	4	6.031	1	0.10363	288.012	8.28463	0	0	1
ANLN	24	0.56839	4	4	8.323	1	0.11659	309.839	8.56185	0	0	1
FARSB	24	0.56839	4	4	1.456	1	0.09327	230.376	7.43656	0	0	1
PREX1	24	0.56839	4	4	3.707	1	0.11659	271.467	8.11536	0	0	1
MFN1	24	0.56839	4	4	1.579	1	0.10363	263.002	8.03418	0	0	1
CHN2	24	0.56839	4	4	2.877	1	0.11659	271.467	8.11536	0	0	1
CHPF2	24	0.56839	4	4	1.663	1	0.10363	237.483	7.51169	0	0	1
CSGALNACT2	24	0.56839	4	4	1.406	1	0.10363	237.483	7.51169	0	0	1
THY1	24	0.56839	4	4	1.2	1	0.07773	154.083	5.25594	0	0	1
USP9X	24	0.56839	4	4	10.177	1	0.11659	340.511	8.84079	0	0	1
CDH11	24	0.56839	4	4	1.513	1	0.10363	256.104	7.86837	0	0	1
CDH13	24	0.56839	4	4	1.566	1	0.10363	256.104	7.86837	0	0	1
PHYH	24	0.56839	4	4	13.393	1	0.11659	340.511	8.84079	0	0	1
ARHGEF19	24	0.56839	4	4	4.236	1	0.11659	271.467	8.11536	0	0	1
PPP3CC	24	0.56839	4	4	2.716	1	0.11659	269.938	8.11622	0	0	1
ERBB2IP	24	0.56839	4	4	14.224	1	0.11659	351.818	8.93406	0	0	1
ULBP3	24	0.56839	4	4	1.188	1	0.07773	154.083	5.25594	0	0	1
CPM	24	0.56839	4	4	1.203	1	0.07773	154.083	5.25594	0	0	1
FOLR2	24	0.56839	4	4	1.195	1	0.07773	154.083	5.25594	0	0	1
DNAJA1	12	0.47366	4	4	10.683	1	0.11659	330.351	8.76825	18.7154	320	0.83333
SMN1	12	0.47366	4	4	12.918	1	0.10363	271.28	8.06354	8.97813	180	0.83333
RRP36	12	0.47366	4	4	3.249	1	0.09327	243.185	7.58078	0.37825	6	0.83333
FOS	8	0.37893	4	4	4.876	1	0.10363	288.335	8.30363	1028.71	29670	0.66667
PAICS	8	0.37893	4	4	1.851	1	0.09327	237.048	7.60669	28.195	206	0.66667
NOB1	8	0.37893	4	4	2.955	1	0.09327	245.066	7.60669	1.56789	50	0.66667
RABGEF1	8	0.37893	4	4	16.855	1	0.13324	361.267	9.05497	302.337	11590	0.66667
EEF1D	8	0.37893	4	4	7.102	1	0.10363	284.55	8.23626	0.5	4	0.66667
PGD	8	0.37893	4	4	1.319	1	0.09327	213.008	7.07039	16.0528	250	0.66667
MTA2	8	0.37893	4	4	5.44	1	0.10363	267.206	7.95818	152.182	8474	0.66667
LUC7L3	8	0.37893	4	4	3.029	1	0.10363	236.524	7.50306	38.5965	1916	0.66667
EEF1A1	8	0.37893	4	4	8.181	1	0.10363	285.934	8.24404	0.64286	6	0.66667
GNPDA1	8	0.37893	4	4	1.434	1	0.09327	214.191	7.08075	425.939	4428	0.66667
PDGFRA	8	0.37893	4	4	5.127	1	0.11659	315.458	8.69916	836.145	20198	0.66667
TIMM23	7	0.46346	3	4	1.177	9	0.00388	6	0.03203	30	30	0.5
GANAB	7	0.46346	3	4	1.722	3	0.11659	255.075	7.8485	4312	83172	0.5
GPAA1	7	0.46346	3	4	1.276	4	0.09327	228.86	7.34761	6462	94914	0.5
GJA1	7	0.46346	3	4	7.782	2	0.11659	296.22	8.47808	1315.03	20750	0.5
SNUPN	7	0.46346	3	4	12.031	1	0.10363	286.215	8.29585	816.633	6266	0.5
GSPT1	7	0.46346	3	4	8.07	1	0.10363	294.68	8.37444	21.3539	1842	0.5
CCDC8	7	0.46346	3	4	15.575	2	0.11659	343.377	8.86325	2158	29082	0.5
HARS	7	0.46346	3	4	2.076	2	0.09327	230.543	7.43742	2158	32904	0.5
PPP1CA	7	0.46346	3	4	4.065	1	0.11659	276.154	8.19136	389.35	3214	0.5
VIM	7	0.46346	3	4	1.22	1	0.09327	216.273	7.22584	402.1	6216	0.5
RUVBL2	5	0.30898	3	4	8.901	1	0.11659	304.846	8.41503	953.738	12690	0.33333
SFRS18	5	0.30898	3	4	2.488	1	0.09327	219.131	7.17402	17.3333	30	0.33333
AFG3L2	5	0.30898	3	4	1.339	1	0.10363	239.169	7.69219	326.83	1442	0.33333
PLD2	5	0.30898	3	4	3.198	8	0.11659	262.732	7.99273	15027	225774	0.33333
PRKACB	4	0.30779	2	4	4.113	3	0.10363	289.104	8.40035	2946.56	30006	0.16667
UBE2N	4	0.30779	2	4	11.904	3	0.11659	341.261	8.84857	3323.76	38388	0.16667
UGP2	4	0.30779	2	4	2.233	4	0.11659	274.896	8.20086	6462	58752	0.33333
CAV1	4	0	1	4	5.388	4	0.11659	303.186	8.53507	5251.32	46770	0
GNAS	4	0.30779	2	4	1.396	1	0.10363	248.074	7.81223	431.713	2824	0.33333
MEAF6	4	0.30779	2	4	3.372	2	0.10363	266.997	8.04368	2571.67	71978	0.16667
PMPCB	4	0.30779	2	4	1.276	2	0.10363	244.616	7.74746	1557.31	59102	0.33333
PRDX5	4	0.30779	2	4	1.84	2	0.10363	268.251	8.09809	2887.35	37354	0.16667
HMGB1	4	0.30779	2	4	2.801	3	0.10363	284.337	8.34594	4312	55988	0.33333
AKR1A1	4	0	1	4	1.42	4	0.11659	229.733	7.44174	4311	130530	0
CAMK2D	4	0.30779	2	4	3.362	5	0.11659	299.249	8.52817	7567.31	82026	0.16667
NCAPD2	6	0.46346	3	3	3.385	1	0.10363	249.304	7.75869	0	0	1
TIMM17A	6	0.46346	3	3	1.145	1	0.00259	5.16667	0.02912	0	0	1
PIGK	6	0.46346	3	3	1.143	1	0.08479	187.285	6.4175	0	0	1
PIGU	6	0.46346	3	3	1.136	1	0.08479	187.285	6.4175	0	0	1
PIGS	6	0.46346	3	3	1.136	1	0.08479	187.285	6.4175	0	0	1
MVK	6	0.46346	3	3	1.322	1	0.10363	228.194	7.42533	0	0	1
DOLK	6	0.46346	3	3	1.145	1	0.10363	208.362	7.07039	0	0	1
PDK3	6	0.46346	3	3	1.242	1	0.09327	216.417	7.16625	0	0	1
LCMT1	6	0.46346	3	3	11.161	1	0.11659	299.105	8.46944	0	0	1
LAS1L	6	0.46346	3	3	1.887	1	0.09327	224.594	7.28629	0	0	1
SENP3	6	0.46346	3	3	1.838	1	0.09327	224.594	7.28629	0	0	1
TIMM9	6	0.46346	3	3	1.153	1	0.00259	5.16667	0.02912	0	0	1
RARS2	6	0.46346	3	3	1.915	1	0.09327	229.876	7.4357	0	0	1
FANCL	6	0.46346	3	3	12.993	1	0.11659	340.011	8.83993	0	0	1
DPAGT1	6	0.46346	3	3	1.161	1	0.10363	208.362	7.07039	0	0	1
INPPL1	6	0.46346	3	3	4.001	1	0.11659	307.185	8.61194	0	0	1
ACADL	6	0.46346	3	3	2.523	1	0.10363	265.177	8.03245	0	0	1
WARS	6	0.46346	3	3	1.196	1	0.08479	199.589	6.7379	0	0	1
ACTC1	6	0.46346	3	3	1.204	1	0.09327	212.346	7.15589	0	0	1
MAR6	6	0.46346	3	3	12.02	1	0.11659	339.844	8.83907	0	0	1
DSE	6	0.46346	3	3	1.495	1	0.10363	236.983	7.51083	0	0	1
TEK	6	0.46346	3	3	4.027	1	0.11659	313.875	8.69139	0	0	1
CCNG1	6	0.46346	3	3	11.534	1	0.11659	299.105	8.46944	0	0	1
USP4	6	0.46346	3	3	15.548	1	0.11659	339.844	8.83907	0	0	1
TRIM13	6	0.46346	3	3	10.807	1	0.11659	339.844	8.83907	0	0	1
THBS2	6	0.46346	3	3	1.128	1	0.00345	3	0.00575	0	0	1
POFUT2	6	0.46346	3	3	1.126	1	0.00345	3	0.00575	0	0	1
TBC1D1	6	0.46346	3	3	2.568	1	0.11659	265.455	8.067	0	0	1
SPON1	6	0.46346	3	3	1.143	1	0.00345	3	0.00575	0	0	1
SPON2	6	0.46346	3	3	1.133	1	0.00345	3	0.00575	0	0	1
BNIP2	6	0.46346	3	3	1.327	1	0.10363	247.592	7.71205	0	0	1
ITGA5	4	0.30898	3	3	1.819	1	0.10363	274.444	8.16286	511.519	6030	0.66667
AMPD2	4	0.30898	3	3	1.148	2	0.09327	214.422	7.19993	127.145	5162	0.66667
AHSA1	4	0.30898	3	3	3.931	1	0.11659	297.167	8.46426	13.6101	228	0.66667
S100B	4	0.30898	3	3	2.664	1	0.10363	302.335	8.54112	523.662	2778	0.66667
NCOR1	4	0.30898	3	3	2.712	1	0.10363	257.277	7.90118	900.578	39788	0.66667
PLD3	4	0.30898	3	3	1.129	1	0.10363	209.85	7.06607	5	10	0.66667
PRDX1	4	0.30898	3	3	2.107	1	0.10363	276.017	8.22849	132.757	1292	0.66667
NIPBL	3	0	1	3	2.693	3	0.11659	260.152	7.95905	3132.65	51718	0
EXOC2	3	0.30779	2	3	2.416	2	0.11659	264.686	8.03072	2158	21654	0.33333
STK3	3	0.30779	2	3	6.587	2	0.11659	299.105	8.46944	2158	35144	0.33333
FASN	3	0	1	3	1.835	3	0.11659	262.315	8.01345	4314	40030	0
TOMM40	3	0.30779	2	3	1.127	3	0.00259	5.16667	0.02912	24	24	0.33333
PHF20	3	0.30779	2	3	1.893	2	0.10363	258.408	7.95127	376.091	7756	0.33333
S100A10	3	0.30779	2	3	1.127	2	0.00345	3	0.01035	4	4	0.33333
GALE	3	0.30779	2	3	1.14	2	0.10363	217.613	7.27161	2158	19588	0.33333
FLNA	3	0.30779	2	3	3.173	1	0.11659	282.392	8.26131	1653.06	17390	0.33333
KPNA2	3	0	1	3	4.118	1	0.11659	299.721	8.51176	517.06	6816	0
GNPNAT1	3	0.30779	2	3	1.143	1	0.10363	196.528	6.74826	210.542	1990	0.33333
DPYSL2	3	0.30779	2	3	5.376	1	0.10363	272.108	8.12399	2.66872	32	0.33333
ZNHIT1	3	0.30779	2	3	2.992	2	0.10363	259.648	7.88305	2158	57878	0.33333
ASNS	3	0.30779	2	3	1.212	1	0.09327	241.744	7.6611	3185.14	29664	0.33333
BSG	3	0	1	3	1.189	2	0.11659	254.708	7.92536	2497.37	19854	0
PISD	3	0.30779	2	3	1.226	5	0.10363	210.266	7.06866	8608	129040	0.33333
MBOAT2	3	0.30779	2	3	1.131	4	0.09327	176.114	6.14201	6462	96786	0.33333
HMOX1	3	0	1	3	2.049	3	0.10363	267.751	8.09722	4314	46086	0
ZNF473	3	0.30779	2	3	7.045	6	0.10363	269.216	8.02036	10750	111790	0.33333
CTSB	3	0	1	3	1.282	2	0.10363	251.944	7.8295	2216.8	25376	0
IL23A	3	0.30779	2	3	1.841	1	0.10363	281.318	8.23886	1091.69	10148	0.33333
CCND3	3	0	1	3	7.05	1	0.10363	289.347	8.3399	29.7103	356	0
AGPAT1	3	0.30779	2	3	1.129	2	0.08479	151.547	5.21276	2158	32266	0.33333
GBA	3	0.30779	2	3	2.436	3	0.11659	257.749	7.9435	4312	40516	0.33333
ATRX	3	0.30779	2	3	2.629	2	0.10363	266.776	8.04972	1184.18	16190	0.33333
CNDP2	3	0	1	3	1.268	1	0.11659	229.067	7.44001	2153	87014	0
MSH6	3	0	1	3	4.752	2	0.11659	289.379	8.34076	2175.99	23304	0
NTPCR	3	0.30779	2	3	1.178	7	0.09327	215.038	7.10925	12888	185124	0.33333
PHGDH	2	0	1	2	1.091	2	0.09327	203.376	6.89853	2158	26296	0
EXOC4	2	0.30779	2	2	3.066	1	0.11659	264.186	8.02986	0	0	1
SRP14	2	0.30779	2	2	1.906	1	0.10363	261.281	7.98841	0	0	1
PLAT	2	0	1	2	1.107	1	0.09327	228.892	7.43397	246.947	890	0
PRKAR1A	2	0.30779	2	2	1.284	1	0.09327	227.633	7.48838	0	0	1
ENOPH1	2	0	1	2	1.083	3	0.00259	2	0.00906	2	2	0
SMARCC1	2	0.30779	2	2	1.218	1	0.09327	224.677	7.35538	0	0	1
SMARCE1	2	0.30779	2	2	1.161	1	0.09327	224.677	7.35538	0	0	1
AZIN1	2	0.30779	2	2	5.513	1	0.10363	229.365	7.4547	0	0	1
SSR2	2	0	1	2	2.594	2	0.10363	265.166	8.06009	2158	17206	0
BCL2L1	2	0	1	2	1.466	1	0.10363	235.811	7.57733	68.4488	600	0
ALDH18A1	2	0	1	2	1.081	2	0.08479	177.654	6.20764	2158	12268	0
DPH1	2	0.30779	2	2	2.797	1	0.10363	269.55	8.08168	0	0	1
TECR	2	0.30779	2	2	1.093	1	0.00259	2	0.00518	0	0	1
PTPLB	2	0.30779	2	2	1.088	1	0.00259	2	0.00518	0	0	1
TJP1	2	0	1	2	1.377	1	0.11659	253.037	7.91673	53.6692	586	0
TOMM7	2	0.30779	2	2	1.077	1	0.00194	4	0.0233	0	0	1
KANSL2	2	0.30779	2	2	2.546	1	0.09327	236.453	7.56524	0	0	1
ANXA2	2	0.30779	2	2	1.073	1	0.00173	2.5	0.0092	0	0	1
TUBB3	2	0	1	2	2.929	1	0.10363	255.874	7.90896	0.8	4	0
RPE	2	0.30779	2	2	1.144	1	0.09327	209.065	7.02116	0	0	1
AHNAK	2	0.30779	2	2	1.083	1	0.00173	2.5	0.0092	0	0	1
USP5	2	0.30779	2	2	12.13	1	0.11659	339.344	8.8382	0	0	1
UGDH	2	0.30779	2	2	1.151	1	0.10363	217.113	7.27075	0	0	1
FOSB	2	0.30779	2	2	1.314	1	0.09327	226.085	7.38561	0	0	1
SRP72	2	0.30779	2	2	2.34	1	0.10363	261.281	7.98841	0	0	1
DPH5	2	0.30779	2	2	3.218	1	0.10363	269.55	8.08168	0	0	1
PEX19	2	0.30779	2	2	2.37	1	0.10363	259.597	7.96423	0	0	1
RCC1	2	0.30779	2	2	4.109	1	0.11659	286.979	8.35112	0	0	1
TOMM5	2	0.30779	2	2	1.071	1	0.00194	4	0.0233	0	0	1
TERF2IP	2	0.30779	2	2	3.808	1	0.10363	285.412	8.27081	0	0	1
CFL1	2	0	1	2	1.95	1	0.10363	254.474	7.93141	1186.57	25744	0
SAR1A	2	0.30779	2	2	3.417	1	0.11659	245.463	7.75091	0	0	1
ACADVL	2	0.30779	2	2	2.756	1	0.10363	264.51	8.03072	0	0	1
NAGK	2	0	1	2	1.244	2	0.10363	220.225	7.30875	1518.01	25316	0
CRMP1	2	0.30779	2	2	3.72	1	0.10363	271.441	8.12227	0	0	1
PTPRA	2	0.30779	2	2	3.917	1	0.11659	313.375	8.69052	0	0	1
TXN2	2	0	1	2	1.106	1	0.09327	231.691	7.5566	132.757	1292	0
AHCY	2	0	1	2	1.318	1	0.09327	228.996	7.4616	322.013	8458	0
CBS	2	0	1	2	1.116	1	0.08479	212.613	7.14725	242.532	1154	0
RXRB	2	0.30779	2	2	1.207	1	0.09327	207.616	6.98575	0	0	1
FMNL3	2	0.30779	2	2	1.964	1	0.11659	260.843	7.99963	0	0	1
CCAR2	2	0.30779	2	2	7.373	1	0.11659	318.185	8.67239	0	0	1
WWP2	2	0.30779	2	2	12.205	1	0.11659	339.344	8.8382	0	0	1
OTUB1	2	0	1	2	3.558	1	0.10363	276.117	8.17322	40.3827	92	0
PYCR1	2	0	1	2	1.147	3	0.09327	214.09	7.13775	4312	24532	0
RBM39	2	0	1	2	6.605	1	0.10363	270.449	8.04368	486.735	20746	0
CDIPT	2	0	1	2	1.076	2	0.00129	3.08333	0.02588	8	8	0
SACM1L	2	0	1	2	1.084	6	0.00173	3.33333	0.02796	12	12	0
USMG5	2	0.30779	2	2	1.172	1	0.08479	167.537	5.74388	0	0	1
UBE4B	2	0	1	2	5.743	1	0.11659	288.165	8.35458	9.21058	190	0
UHRF1	2	0	1	2	1.635	1	0.10363	250.033	7.78719	50.4113	984	0
SAMM50	2	0.30779	2	2	1.075	1	0.00259	2	0.00518	0	0	1
CHCHD3	2	0.30779	2	2	1.073	1	0.00259	2	0.00518	0	0	1
STX8	2	0	1	2	4.535	1	0.11659	301.495	8.52471	18.2045	1378	0
ACTB	2	0	1	2	1.307	1	0.09327	228.1	7.43829	99.3056	704	0
HSD17B12	2	0.30779	2	2	1.083	1	0.00259	2	0.00518	0	0	1
MAN1B1	2	0	1	2	1.088	2	0.10363	204.106	6.91839	2158	41588	0
FMOD	2	0.30779	2	2	1.107	1	0.08479	188.506	6.45032	0	0	1
SLBP	2	0.30779	2	2	6.23	1	0.10363	268.049	8.01604	0	0	1
VDAC1	2	0.30779	2	2	1.091	1	0.00194	4.33333	0.02524	0	0	1
IMMT	2	0.30779	2	2	1.084	1	0.00259	2	0.00518	0	0	1
ECHDC1	2	0.30779	2	2	1.34	1	0.09327	217.548	7.22498	0	0	1
IPO5	2	0	1	2	2.71	2	0.10363	254.236	7.89773	1336.37	24428	0
IPO9	2	0	1	2	1.087	1	0.09327	213.914	7.21202	2	2	0
PCCB	2	0.30779	2	2	1.346	1	0.09327	217.548	7.22498	0	0	1
ALDH3A2	2	0	1	2	1.31	1	0.10363	187.951	6.51163	1.33333	4	0
LMNA	2	0	1	2	2.118	2	0.11659	284.548	8.29585	2075.54	28452	0
CASP6	2	0	1	2	1.113	1	0.10363	227.936	7.47456	322.333	6672	0
PDGFD	2	0	1	2	1.34	1	0.10363	245.586	7.83209	313.928	8038	0
PRPS1	2	0.30779	2	2	1.158	1	0.10363	244.808	7.75782	0	0	1
LAMA4	2	0	1	2	1.137	2	0.09327	222.108	7.29579	2158	27330	0
DLG1	2	0	1	2	1.242	2	0.10363	235.443	7.65074	1282.58	16568	0
MECR	2	0	1	2	1.358	2	0.09327	215.882	7.1792	2158	25048	0
HEXIM1	2	0	1	2	2.646	2	0.09327	234.365	7.47024	2158	92362	0
DCTD	2	0	1	2	1.104	1	0.08479	182.173	6.34668	0.28571	2	0
SCAF11	2	0	1	2	1.218	1	0.10363	222.115	7.33034	8.83333	18	0
PIP5K1A	2	0	1	2	1.081	6	0.00173	3.33333	0.02796	12	12	0
GPN3	2	0.30779	2	2	8.9	1	0.10363	294.416	8.32953	0	0	1
TUBB2A	2	0	1	2	2.5	1	0.10363	255.874	7.90896	0.8	4	0
COQ5	2	0.30779	2	2	1.069	1	0.00259	2	0.00518	0	0	1
COQ9	2	0.30779	2	2	1.084	1	0.00259	2	0.00518	0	0	1
PHOSPHO1	2	0	1	2	1.075	3	0.00259	2	0.00906	2	2	0
PRPF4B	2	0	1	2	1.493	2	0.09327	215.754	7.13516	2158	47106	0
CALM1	2	0	1	2	1.081	2	0.10363	232.331	7.59806	2158	22038	0
ECM1	2	0.30779	2	2	1.079	1	0.00259	2	0.00518	0	0	1
LGALS3BP	2	0.30779	2	2	1.067	1	0.00259	2	0.00518	0	0	1
DPYD	2	0.30779	2	2	1.101	1	0.09327	198.47	6.81821	0	0	1
SEPT7	2	0	1	2	5.266	1	0.11659	284.001	8.29931	5.08725	138	0
LYVE1	2	0.30779	2	2	1.085	1	0.00259	2	0.00518	0	0	1
HYAL2	2	0.30779	2	2	1.083	1	0.00259	2	0.00518	0	0	1
PDSS2	2	0.30779	2	2	1.085	1	0.00259	2	0.00518	0	0	1
DNAJC10	2	0.30779	2	2	1.937	1	0.10363	271.202	8.16631	0	0	1
USP15	2	0.30779	2	2	9.607	1	0.11659	339.344	8.8382	0	0	1
LONP1	2	0	1	2	1.191	1	0.10363	245.533	7.82173	280.659	5238	0
LCLAT1	2	0.30779	2	2	1.087	1	0.08479	151.047	5.2119	0	0	1
LOX	2	0.30779	2	2	1.14	1	0.08479	182.75	6.31127	0	0	1
IPO4	2	0	1	2	1.56	2	0.10363	246.773	7.82691	819.627	7806	0
H1F0	2	0.30779	2	2	1.625	1	0.09327	223.112	7.41497	0	0	1
HIST1H1C	2	0.30779	2	2	1.213	1	0.09327	223.112	7.41497	0	0	1
LOXL2	2	0.30779	2	2	1.111	1	0.08479	182.75	6.31127	0	0	1
VDAC3	2	0.30779	2	2	1.087	1	0.00194	4.33333	0.02524	0	0	1
NCALD	2	0	1	2	1.093	1	0.09327	207.075	7.01339	175.667	734	0
PIP4K2A	2	0	1	2	1.073	2	0.00129	3.08333	0.02588	8	8	0
MYL9	2	0	1	2	1.857	1	0.10363	263.386	8.04282	9.07153	86	0
TRIM27	2	0.30779	2	2	11.604	1	0.11659	339.344	8.8382	0	0	1
PPAPDC1B	2	0.30779	2	2	1.304	1	0.10363	208.966	7.06175	0	0	1
OMD	2	0.30779	2	2	1.103	1	0.08479	188.506	6.45032	0	0	1
SGMS1	2	0.30779	2	2	1.084	1	0.10363	206.266	7.01253	0	0	1
CD9	2	0	1	2	1.53	1	0.10363	282.985	8.34508	207.205	3034	0
ALDH7A1	2	0	1	2	1.088	1	0.10363	187.951	6.51163	1.33333	4	0
SMPD1	2	0.30779	2	2	1.261	1	0.10363	206.266	7.01253	0	0	1
TPK1	2	0.30779	2	2	1.092	1	0.08479	178.316	6.18173	0	0	1
CCDC109B	2	0.30779	2	2	1.241	1	0.10363	232.888	7.61187	0	0	1
IREB2	2	0.30779	2	2	10.644	1	0.11659	339.344	8.8382	0	0	1
EIF2A	2	0.30779	2	2	4.424	1	0.09327	240.502	7.62915	0	0	1
FAM3C	2	0.30779	2	2	1.084	1	0.00259	2	0.00518	0	0	1
CHP1	2	0.30779	2	2	1.092	1	0.00259	2	0.00518	0	0	1
SDHD	1	0	1	1	1.069	1	0.09327	198.518	6.76985	0	0	0
PSAT1	1	0	1	1	1.037	1	0.08479	169.802	5.96669	0	0	0
BBS2	1	0	1	1	1.051	1	0.00173	1	0.00518	0	0	0
BBS5	1	0	1	1	1.051	1	0.00173	1	0.00518	0	0	0
MOB1A	1	0	1	1	1.226	1	0.10363	230.995	7.5376	0	0	0
DHPS	1	0	1	1	1.437	1	0.09327	231.637	7.50651	0	0	0
ESCO1	1	0	1	1	1.889	1	0.11659	258.569	7.95386	0	0	0
TXNIP	1	0	1	1	1.063	1	0.09327	230.775	7.55315	0	0	0
ADI1	1	0	1	1	1.044	1	0.00129	1.5	0.00777	0	0	0
NANS	1	0	1	1	1.043	1	0.00173	1	0.00518	0	0	0
CMAS	1	0	1	1	1.043	1	0.00173	1	0.00518	0	0	0
SSR1	1	0	1	1	1.039	1	0.09327	210.759	7.12825	0	0	0
EEF2K	1	0	1	1	3.429	1	0.10363	269.05	8.08081	0	0	0
HAT1	1	0	1	1	3.243	1	0.10363	247.871	7.73364	0	0	0
OAT	1	0	1	1	1.042	1	0.07773	151.717	5.2758	0	0	0
IGFBP6	1	0	1	1	1.303	1	0.10363	253.421	7.93573	0	0	0
UBE2V1	1	0	1	1	1.044	1	0.10363	254.492	7.91673	0	0	0
PARVA	1	0	1	1	1.038	1	0.09327	206.965	7.03412	0	0	0
TBCE	1	0	1	1	1.033	1	0.00173	1	0.00518	0	0	0
TBCC	1	0	1	1	1.033	1	0.00173	1	0.00518	0	0	0
PHKB	1	0	1	1	1.045	1	0.00173	1	0.00518	0	0	0
PHKG2	1	0	1	1	1.045	1	0.00173	1	0.00518	0	0	0
ARNT	1	0	1	1	3.82	1	0.10363	263.37	8.02209	0	0	0
RALB	1	0	1	1	1.135	1	0.10363	210.026	7.09889	0	0	0
MED7	1	0	1	1	1.043	1	0.09327	207.116	6.98489	0	0	0
STX2	1	0	1	1	2.215	1	0.11659	290.379	8.43403	0	0	0
ALG3	1	0	1	1	1.042	1	0.09327	173.787	6.14028	0	0	0
KXD1	1	0	1	1	1.048	1	0.00173	1	0.00518	0	0	0
BORCS6	1	0	1	1	1.048	1	0.00173	1	0.00518	0	0	0
ACVR1	1	0	1	1	1.375	1	0.10363	232.366	7.48406	0	0	0
SIL1	1	0	1	1	1.296	1	0.10363	224.584	7.41842	0	0	0
KAT7	1	0	1	1	1.261	1	0.09327	211.208	7.11184	0	0	0
XBP1	1	0	1	1	2.008	1	0.10363	270.535	8.16458	0	0	0
HLTF	1	0	1	1	1.045	1	0.00173	2	0.00805	0	0	0
SUMO1	1	0	1	1	3.003	1	0.11659	278.288	8.24404	0	0	0
ACIN1	1	0	1	1	4.139	1	0.10363	265.433	7.99532	0	0	0
DDX6	1	0	1	1	4.367	1	0.10363	265.016	7.99186	0	0	0
PLEKHA3	1	0	1	1	2.786	1	0.11659	260.132	7.98064	0	0	0
ANKRA2	1	0	1	1	1.861	1	0.10363	255.626	7.93141	0	0	0
GALK2	1	0	1	1	1.052	1	0.09327	179.839	6.33977	0	0	0
SFRS13A	1	0	1	1	5.29	1	0.10363	266.516	7.99963	0	0	0
ACSL1	1	0	1	1	1.046	1	0.10363	208.657	7.08162	0	0	0
UBE2L3	1	0	1	1	8.468	1	0.11659	326.77	8.71902	0	0	0
BDH1	1	0	1	1	1.06	1	0.09327	213.915	7.16884	0	0	0
WBSCR22	1	0	1	1	1.294	1	0.09327	229.627	7.40461	0	0	0
IGBP1	1	0	1	1	5.359	1	0.11659	291.071	8.40553	0	0	0
TRNAU1AP	1	0	1	1	1.213	1	0.09327	213.845	7.11961	0	0	0
IARS2	1	0	1	1	1.529	1	0.09327	228.71	7.43311	0	0	0
CAPN2	1	0	1	1	1.031	1	0.00173	1	0.00518	0	0	0
CAST	1	0	1	1	1.031	1	0.00173	1	0.00518	0	0	0
TTC37	1	0	1	1	1.742	1	0.09327	226.86	7.34243	0	0	0
TAX1BP3	1	0	1	1	1.039	1	0.00173	1	0.00518	0	0	0
RTKN	1	0	1	1	1.039	1	0.00173	1	0.00518	0	0	0
SDHAF2	1	0	1	1	1.062	1	0.09327	198.518	6.76985	0	0	0
IL10RB	1	0	1	1	1.047	1	0.09327	210.233	7.11875	0	0	0
GPT2	1	0	1	1	1.045	1	0.09327	199.198	6.83549	0	0	0
IP6K2	1	0	1	1	1.041	1	0.00173	1	0.00518	0	0	0
PPIP5K2	1	0	1	1	1.041	1	0.00173	1	0.00518	0	0	0
NSMCE1	1	0	1	1	2.336	1	0.11659	258.569	7.95386	0	0	0
CYB5B	1	0	1	1	2.293	1	0.11659	255.865	7.93486	0	0	0
SLC3A2	1	0	1	1	1.066	1	0.10363	204.093	6.99353	0	0	0
RND3	1	0	1	1	1.247	1	0.10363	235.263	7.62224	0	0	0
NFE2L2	1	0	1	1	1.04	1	0.09327	212.257	7.16539	0	0	0
MGAT1	1	0	1	1	1.059	1	0.09327	170.421	5.98656	0	0	0
SMS	1	0	1	1	1.043	1	0.00129	1.5	0.00777	0	0	0
SUMF2	1	0	1	1	1.647	1	0.11659	255.865	7.93486	0	0	0
ACO1	1	0	1	1	2.151	1	0.11659	260.982	8.01	0	0	0
CCDC93	1	0	1	1	3.227	1	0.10363	261.376	7.972	0	0	0
RSU1	1	0	1	1	1.109	1	0.09327	206.965	7.03412	0	0	0
AIP	1	0	1	1	2.079	1	0.11659	262.868	8.03418	0	0	0
NID1	1	0	1	1	1.044	1	0.08479	182.398	6.36395	0	0	0
NAGA	1	0	1	1	1.635	1	0.10363	216.47	7.23966	0	0	0
UBQLN1	1	0	1	1	2.851	1	0.11659	285.731	8.36235	0	0	0
DDX1	1	0	1	1	1.032	1	0.00173	1	0.00518	0	0	0
FAM98A	1	0	1	1	1.032	1	0.00173	1	0.00518	0	0	0
CDK5RAP3	1	0	1	1	1.044	1	0.00173	1	0.00518	0	0	0
DDRGK1	1	0	1	1	1.044	1	0.00173	1	0.00518	0	0	0
TRA2A	1	0	1	1	7.349	1	0.10363	266.516	7.99963	0	0	0
GMPPA	1	0	1	1	1.049	1	0.09327	173.787	6.14028	0	0	0
ITGB1BP1	1	0	1	1	1.094	1	0.09327	221.441	7.29406	0	0	0
AGPAT4	1	0	1	1	1.042	1	0.07773	132.098	4.28092	0	0	0
NR1H3	1	0	1	1	1.052	1	0.09327	207.116	6.98489	0	0	0
MMP14	1	0	1	1	1.053	1	0.09327	201.3	6.75085	0	0	0
LRWD1	1	0	1	1	1.176	1	0.10363	255.459	7.92277	0	0	0
PCYT1A	1	0	1	1	1.037	1	0.00129	1.5	0.00777	0	0	0
TMED4	1	0	1	1	2.684	1	0.11659	246.044	7.69478	0	0	0
WDR55	1	0	1	1	1.092	1	0.09327	222.761	7.28025	0	0	0
MATR3	1	0	1	1	6.536	1	0.10363	265.016	7.99186	0	0	0
TCF4	1	0	1	1	1.212	1	0.09327	198.898	6.78194	0	0	0
TUBB2B	1	0	1	1	1.254	1	0.10363	214.588	7.18611	0	0	0
HEPH	1	0	1	1	1.179	1	0.09327	212.257	7.16539	0	0	0
ZNF436	1	0	1	1	1.047	1	0.08479	176.891	6.1636	0	0	0
BAZ1A	1	0	1	1	2.673	1	0.10363	247.129	7.73364	0	0	0
ACSL5	1	0	1	1	1.034	1	0.10363	208.657	7.08162	0	0	0
NR1H2	1	0	1	1	1.185	1	0.09327	207.116	6.98489	0	0	0
MAOA	1	0	1	1	1.095	1	0.11659	227.733	7.43656	0	0	0
BDH2	1	0	1	1	1.049	1	0.09327	213.915	7.16884	0	0	0
UBAC2	1	0	1	1	1.044	1	0.00173	1	0.00518	0	0	0
UBXN8	1	0	1	1	1.044	1	0.00173	1	0.00518	0	0	0
PRDX2	1	0	1	1	1.045	1	0.09327	212.424	7.16625	0	0	0
CREB3	1	0	1	1	1.248	1	0.10363	232.366	7.48406	0	0	0
CCDC132	1	0	1	1	1.269	1	0.10363	235.839	7.61965	0	0	0
SUOX	1	0	1	1	1.037	1	0.00173	1	0.00518	0	0	0
PAPSS2	1	0	1	1	1.037	1	0.00173	1	0.00518	0	0	0
LARP7	1	0	1	1	1.489	1	0.08479	190.23	6.5384	0	0	0
TCF12	1	0	1	1	1.049	1	0.09327	198.898	6.78194	0	0	0
IMPA1	1	0	1	1	1.043	1	0.00104	2.28333	0.02174	0	0	0
YME1L1	1	0	1	1	1.04	1	0.00173	1	0.00518	0	0	0
STOML2	1	0	1	1	1.04	1	0.00173	1	0.00518	0	0	0
FLOT1	1	0	1	1	1.217	1	0.10363	233.572	7.60324	0	0	0
NAA15	1	0	1	1	1.443	1	0.09327	229.174	7.43742	0	0	0
ZFP36L1	1	0	1	1	1.634	1	0.09327	226.86	7.34243	0	0	0
SON	1	0	1	1	1.211	1	0.08479	178.089	6.20332	0	0	0
APEX1	1	0	1	1	1.097	1	0.09327	230.775	7.55315	0	0	0
ALAS1	1	0	1	1	1.055	1	0.08479	210.446	7.12393	0	0	0
CSE1L	1	0	1	1	6.499	1	0.11659	277.735	8.15077	0	0	0
ZNF791	1	0	1	1	1.039	1	0.08479	176.891	6.1636	0	0	0
TNN	1	0	1	1	1.158	1	0.10363	233.883	7.49442	0	0	0
PERP	1	0	1	1	1.403	1	0.10363	238.973	7.66542	0	0	0
CD97	1	0	1	1	3.188	1	0.10363	239.265	7.59546	0	0	0
SLC25A20	1	0	1	1	2.102	1	0.10363	258.764	7.96164	0	0	0
ETFA	1	0	1	1	1.046	1	0.09327	213.266	7.16539	0	0	0
ZNF638	1	0	1	1	1.04	1	0.10363	207.129	7.02721	0	0	0
PPP6C	1	0	1	1	1.649	1	0.11659	234.427	7.57128	0	0	0
PRPF38B	1	0	1	1	1.577	1	0.09327	215.088	7.13343	0	0	0
PAFAH2	1	0	1	1	3.395	1	0.11659	263.807	8.01	0	0	0
TAX1BP1	1	0	1	1	1.044	1	0.09327	210.444	7.11184	0	0	0
SCUBE3	1	0	1	1	1.393	1	0.10363	235.704	7.62051	0	0	0
LUC7L	1	0	1	1	3.291	1	0.10363	233.174	7.48665	0	0	0
POSTN	1	0	1	1	1.285	1	0.09327	201.3	6.75085	0	0	0
TNFRSF21	1	0	1	1	1.23	1	0.10363	260.377	7.96941	0	0	0
MMAA	1	0	1	1	1.043	1	0.00173	1	0.00518	0	0	0
MMAB	1	0	1	1	1.043	1	0.00173	1	0.00518	0	0	0
CALM2	1	0	1	1	1.039	1	0.09327	190.128	6.66622	0	0	0
NKIRAS2	1	0	1	1	4.144	1	0.10363	282.504	8.34163	0	0	0
CCL2	1	0	1	1	1.214	1	0.09327	225.585	7.38474	0	0	0
SSB	1	0	1	1	2.558	1	0.09327	246.29	7.64555	0	0	0
PMS1	1	0	1	1	1.036	1	0.10363	225.198	7.40892	0	0	0
ARL3	1	0	1	1	1.039	1	0.00173	1	0.00518	0	0	0
CCDC104	1	0	1	1	1.039	1	0.00173	1	0.00518	0	0	0
ZNF208	1	0	1	1	1.05	1	0.08479	176.891	6.1636	0	0	0
ACAN	1	0	1	1	1.126	1	0.09327	213.873	7.13775	0	0	0
TBC1D15	1	0	1	1	1.053	1	0.09327	210.444	7.11184	0	0	0
TSNAX	1	0	1	1	1.048	1	0.00173	1	0.00518	0	0	0
TSN	1	0	1	1	1.048	1	0.00173	1	0.00518	0	0	0
PPT1	1	0	1	1	1.041	1	0.08479	178.388	6.24737	0	0	0
ACTR6	1	0	1	1	1.322	1	0.09327	206.448	6.95121	0	0	0
ZNF79	1	0	1	1	1.212	1	0.08479	176.891	6.1636	0	0	0
MGLL	1	0	1	1	1.049	1	0.10363	187.285	6.5099	0	0	0
PECAM1	1	0	1	1	1.136	1	0.09327	221.441	7.29406	0	0	0
LGMN	1	0	1	1	1.064	1	0.09327	201.745	6.89767	0	0	0
NRBP1	1	0	1	1	1.036	1	0.09327	207.116	6.98489	0	0	0
MAP2K6	1	0	1	1	1.043	1	0.00104	2.28333	0.02174	0	0	0
GSTA4	1	0	1	1	1.043	1	0.00173	1	0.00518	0	0	0
GSTM4	1	0	1	1	1.043	1	0.00173	1	0.00518	0	0	0
DENND5A	1	0	1	1	2.934	1	0.11659	268.862	8.0955	0	0	0
GCN1L1	1	0	1	1	1.041	1	0.08479	187.579	6.50559	0	0	0
GLS	1	0	1	1	1.05	1	0.08479	176.601	6.14978	0	0	0
PCYT2	1	0	1	1	1.046	1	0.00129	1.5	0.00777	0	0	0
