# Supplementary material for: Identification and Characterization of Alternative Splicing Variants and Positive Selection Genes Related to Distinct Growth Rates of Antlers Using Comparative Transcriptome Sequencing
Source: Animals (Basel). 2022 Aug 26;12(17):2203. doi: 10.3390/ani12172203 (PMC9454627; doi:10.3390/ani12172203)
Supplement: Supplementary file 1 [file animals-12-02203-s001.zip › animals-1855021-supplementary/Table S13 Sub-network module.xlsx]

## Sheet: Sub-network module
Table S13 Sub-network module of all the differential expression genes in the developing velvet antler of wapiti and sika deer
Cluster	Size	Density	Internal weight	External weight	Quality	P-value	Members
1	75	0.6389	1773	326	NaN	0	HSPA8 CDC5L ZC3H11A RNPS1 CPSF2 PABPN1 RBM8A SYMPK CDC40 POLDIP3 PAPOLA EIF4A3 SLU7 METTL3 POLR2C SF3B1 HNRNPK GPKOW LOC510852 TRA2B SNRNP200 SYF2 SNRPB SRRT SUPT6H POLR2E POLR2K POLR2B RBM5 PPIH LSM7 PRPF4 HNRNPA2B1 RNMT DHX15 RBM25 HNRNPH1 PRPF3 ZMAT2 SF3B3 AQR FYTTD1 FIP1L1 THOC5 DDX39B CHTOP SARNP SNRPE SMN1 SNRPA CTNNBL1 HNRNPF RBMX HNRNPH2 HNRNPM SNUPN SMU1 DDX42 DDX5 SRRM2 HNRNPL DDX23 DDX…
2	55	0.5071	753	165	NaN	0	EIF4E RPSA GNB2L1 RPL7A RPS3 EIF3CL RPS4X RPL6 RPS14 RPL3 RPL8 RPL31 RPS18 RPL14 RPL19 RPS24 RPS15 FAU EIF4A1 EIF4B RPL9 RPL26 RPL13 RPLP0 RPL4 RPS29 RPL22L1 RPL5 EIF3I EEF1A1 EEF1B2 EEF1G EEF2 EIF4G1 RPLP1 RPL15 RPL35A RPS6 RPL23A SEC61B SRP54 RPS3A RPL39 RPL7 EEF1D EIF5A SEC61A2 PABPC1 RPS10 EIF3L EIF3M EIF2S1 EIF3E EIF2S3 EIF3A
3	52	0.5023	666	247	NaN	0	CD59 GALNT1 DCTN1 DCTN2 DYNC1I2 DYNC1LI2 RAB18 RAB6A COPB1 TMEM115 BET1L TMED9 ARF1 CD55 ACTR1A SEC23A TMED10 MCFD2 GOLGA2 NAPG NAPA SEC31A CNIH1 SCFD1 STX5 SEC22B SEC24A LMAN2L KIF4A COG1 PTGES3 ARCN1 KDELR1 COPZ1 ARFGAP1 RAB1B FKBP4 SAR1A RACGAP1 KIF22 TMED7 KIF20B DCTN4 DCTN5 ARFGAP2 COPB2 KLC1 KIF5B STX18 GOLGB1 COPA COPG1
4	49	0.5536	651	281	NaN	0	RNF34 UBE2R2 FBXO11 ITCH KLHL20 COPS8 ASB6 DCUN1D2 WSB1 RLIM RBCK1 UBAC1 FEM1A RNF14 TRAF7 COMMD2 HUWE1 SKP2 FEM1B LOC541180 DZIP3 UBE4A SOCS5 ANAPC7 COPS7A COPS7B ASB3 CAND1 UBR2 UBA1 FBXW7 BTRC COPS3 UBA6 COPS6 FBXL3 COPS2 TRIM21 HECTD1 TRIP12 RBX1 TOR1B RBBP7 RUVBL1 DDB1 DTL MCRS1 RAD23B SKP1
5	20	0.5684	108	22	NaN	5.37e-08	ACAD9 NDUFS1 NDUFB3 ECSIT NDUFAF1 USMG5 NDUFC1 UQCRC1 UQCRC2 ATP5H COX1 ND1 ND5 NDUFV2 CYTB ND4 ATP6 ND2 COX3 ND6
6	19	0.9064	155	36	NaN	5.66e-08	COL2A1 COL11A2 PLOD3 COL15A1 COL11A1 PCOLCE COL12A1 COL6A2 COL6A1 COL1A1 COL9A3 PLOD2 COL3A1 P4HA2 COL16A1 COL1A2 COL5A2 COL4A1 SERPINH1
7	24	0.9275	256	191	NaN	3.81e-07	GDI2 FTL NHLRC3 TUBB TUBB4B PYGB PRDX6 VAT1 PSMD1 ACTR2 FABP5 CYB5R3 GLA ARSA AGA GNS DSN1 CCT8 GLB1 VCP SDCBP ACLY FUCA1 HEXA
8	22	1	231	113	NaN	1.04e-06	APP FN1 MFGE8 TNC PDIA6 NUCB1 ADAM10 WFS1 CDH2 VCAN LGALS1 CALU LTBP1 MIA3 PRKCSH SDC2 FSTL1 MXRA8 BMP4 APLP2 MBTPS1 P4HB
9	17	0.4853	66	12	NaN	1.05e-06	EPRS YARS YARS2 FARSB IARS CARS LARS RARS2 SARS AIMP1 ASNS DARS AARS NARS MARS GARS WARS
10	40	0.6051	472	348	NaN	3.16e-06	ITCH PSMD1 ANAPC7 BTRC PSMD6 PSMD10 PSMA2 PSMC4 PSMD13 PSMD2 PSMD4 PSMC6 PSMA7 PPP2R1A MAPK6 RELA PPP2R1B PPP2CB SPOP BRCC3 NUMB PSME3 PSMD7 PSMB4 PSMC3 PSMD8 PSME1 PSMD11 PSMD5 DPYSL2 HIF1A OAZ1 CRMP1 OAZ2 AZIN1 LCMT1 GSK3B CCNG1 STK3 PSMC2
11	32	0.5544	275	217	NaN	3.47e-06	RAB5C CLTC ACTR2 ACTG1 CD247 ACTR3 ARPC2 ABI2 GRB2 DNM2 STON1 LDLRAP1 SH3KBP1 HGS VAMP3 SH3GL1 NECAP2 CTTN AP2M1 ITSN1 BAIAP2 ABI1 WASF2 ARRB2 AP2B1 STX2 ARPC5L GJA1 EPS15 UBQLN1 ARPC5 ARPC1B
12	19	0.4795	82	52	NaN	7.18e-06	ALDOA TKT MPI GPI LDHB G6PD LDHA PFKL PKM TALDO1 PFKP PDHB PDHA1 GAPDH RPE PGD PGK1 ENO1 PGAM1
13	25	0.5	150	110	NaN	8.4e-06	NOP58 LTV1 PDCD11 BYSL NOL10 NMD3 PES1 WDR12 GNL3L NSA2 GNL2 MRTO4 DDX27 MAK16 NOC2L NOP2 NOP56 KIAA0020 DKC1 CEBPZ WDR43 NHP2 WDR46 GRWD1 NOB1
14	10	1	45	7	NaN	1.21e-05	MRPL53 MRPL28 MRPS5 MRPL43 MRPL44 MRPS33 GFM1 MRPS21 MRPL46 MRPS11
15	13	0.5256	41	19	NaN	1.23e-05	ANXA1 LPAR1 GNG12 F2 EDNRA GNAS CCT7 GNB1 GNAI2 CCT3 TCP1 CCT6A CCT5
16	11	0.8182	45	6	NaN	2.18e-05	HMGCS1 FDPS SQLE CYP51A1 DHCR7 HMGCR MSMO1 NSDHL SC5DL LSS MVK
17	14	0.8791	80	47	NaN	0.00011051	PEX2 PEX13 HACL1 CRAT DHRS4 LONP2 PECR EPHX2 SCP2 ECI2 IDE EHHADH CAT PEX19
18	9	0.75	27	11	NaN	0.00024551	VIM TPM1 TPM4 CALD1 SORBS1 MYL12B SORBS3 ACTC1 TPM2
19	10	0.5111	23	16	NaN	0.000540658	NT5C2 ADSL ADK PNP NT5E ATIC GMPS PAICS GART AMPD2
20	13	0.8846	69	105	NaN	0.000922208	TBP CCNT2 CPSF3L INTS3 SP1 RPAP2 SUPT5H ASUN TAF6 TAF13 INTS9 INTS12 TAF12
21	21	0.5048	106	102	NaN	0.000955904	NOP58 LTV1 PDCD11 NMD3 PES1 WDR12 GNL3L NSA2 GNL2 MRTO4 DDX27 MAK16 NOC2L NOP2 NOP56 KIAA0020 DKC1 CEBPZ LAS1L SENP3 WDR55
22	18	0.7974	122	104	NaN	0.000963665	ALDOA TEX264 FAM49B SRGN SPARC CLU MAGED2 PROS1 TGFB3 A2M SERPINE1 APP FN1 IGF2 ACTN4 ACTN1 TNFRSF21 IGFBP6
23	10	0.5333	24	13	NaN	0.00153972	TBC1D15 GABARAPL2 TAX1BP1 MFN1 ATG5 CHMP2A MAP1LC3B GABARAP SQSTM1 ATG12
24	11	0.5273	29	26	NaN	0.00158167	GCDH ACADS ACADSB ACADM ACAA2 PCCB ECHDC1 ACAT2 ACAT1 ACADL EHHADH
25	15	0.5048	53	50	NaN	0.00255282	ATRX RAD52 RAD51 RAD50 KAT5 RHNO1 RAD9A RAD17 CHEK1 MCM7 CDC7 CDC45 MUS81 BLM ORC5
26	21	0.5	105	120	NaN	0.00278356	RAN HSPD1 HSPA14 NUP188 HSPA1A ST13 DNAJC7 BAG4 HSPA9 HSPA4L HSPH1 HSPA4 NUP107 RANBP2 SUMO1 AAAS NUP50 HSPA5 DNAJB1 NUPL1 RCC1
27	5	1	10	2	NaN	0.00279181	FOLR2 ALPL CPM ULBP3 THY1
28	8	0.5357	15	10	NaN	0.00321987	UPRT DPYD NT5C2 ADSL ADK PNP DCTD NT5E
29	9	0.5	18	13	NaN	0.00366931	ADSL ATIC PAICS GART AMPD2 SHMT2 ALAS1 MTHFD1 MTHFD2
30	20	0.5684	108	128	NaN	0.00378887	EIF4E EIF3CL CNOT6L EIF4A1 PARN EIF4B EIF5 EIF3I EIF4A2 EIF4G2 EIF4G1 PABPC1 EIF3L EIF3M EIF2S1 EIF3E EIF2S3 EIF3A EIF2S2 EIF2A
31	4	1	6	0	NaN	0.0065619	SPON1 SPON2 POFUT2 THBS2
32	5	0.5	5	2	NaN	0.00851093	MGLL AKR1A1 ALDH7A1 CNDP2 ALDH3A2
33	4	1	6	1	NaN	0.00885303	PIGS PIGU GPAA1 PIGK
34	12	0.5	33	42	NaN	0.00993699	ATP5B PMPCB ACO2 MDH2 ATP5A1 NDUFS1 ATP5L ATP5G2 UQCRC1 UQCRC2 ATP5H SDHA
35	4	0.6667	4	0	NaN	0.010104	HLTF S100A10 AHNAK ANXA2
36	4	1	6	3	NaN	0.010104	SLC25A6 TIMM9 TIMM23 TIMM17A
37	15	0.5429	57	74	NaN	0.0113678	PGRMC1 CMTM6 ATP6V1D TMBIM1 SLC2A3 ATP6AP2 ATP6V0C CD93 LAMTOR3 ADAM10 ALDH3B1 MAOA ATP6V0B ATP6V1C1 ATP6V1H
38	4	0.8333	5	2	NaN	0.0132594	PPAPDC1B PLD2 PISD PLD3
39	18	0.5098	78	86	NaN	0.0134579	HSPD1 HSPA14 NUP188 HSPA1A ST13 DNAJC7 BAG4 HSPA9 HSPA4L HSPH1 HSPA4 AAAS NUP50 HSPA5 DNAJB1 NUPL1 DNAJA1 XBP1
40	4	0.6667	4	1	NaN	0.0179965	LCLAT1 AGPAT1 AGPAT4 MBOAT2
41	6	0.5333	8	4	NaN	0.0180734	DOLPP1 DPAGT1 DPM1 ALG3 GMPPA DOLK
42	3	1	3	0	NaN	0.0234271	PTPLB HSD17B12 TECR
43	3	1	3	0	NaN	0.0234271	CHCHD3 IMMT SAMM50
44	3	1	3	0	NaN	0.0234271	PDSS2 COQ5 COQ9
45	3	1	3	0	NaN	0.0234271	FAM3C ECM1 LGALS3BP
46	3	1	3	0	NaN	0.0234271	CHP1 HYAL2 LYVE1
47	4	0.5	3	1	NaN	0.0235287	PIP5K1A IMPA1 CDIPT SACM1L
48	4	0.5	3	1	NaN	0.0235287	PIP4K2A MAP2K6 PIP5K1A SACM1L
49	16	0.5083	61	74	NaN	0.0255275	ATRX RAD52 RAD51 RAD50 KAT5 RHNO1 RAD9A RAD17 RFC1 POLD2 POLK CHEK1 CDC7 CDC45 MUS81 BLM
50	3	0.6667	2	0	NaN	0.0296732	SMS ENOPH1 ADI1
51	3	0.6667	2	0	NaN	0.0296732	PCYT2 PHOSPHO1 PCYT1A
52	3	1	3	1	NaN	0.0296732	TOMM5 TOMM40 TOMM7
53	3	1	3	1	NaN	0.0296732	SMPD1 GBA SGMS1
54	30	0.5126	223	375	NaN	0.030083	DYNC1I2 DYNC1LI2 DSN1 PLK1 PPP2R1A PAFAH1B1 RCC2 NUDC SGOL1 CENPC1 SPAG5 SKA2 PPP2R1B PPP2CB CCNB1 CENPQ PPP1CC SMC3 NCAPG2 SMC2 NUMA1 NUP107 RANBP2 LCMT1 NCAPD2 CCNG1 NCAPG TOP2A NDEL1 STK3
55	6	0.8667	13	13	NaN	0.0304282	PRKAA1 ULK1 RB1CC1 PRKAG1 ATG13 ATG5
56	13	0.6026	47	61	NaN	0.034994	GOLGA7 FTH1 CANT1 CTSD B2M PGM1 MMP9 ILF2 DBNL KPNB1 PERP JUP SCUBE3
57	9	0.5833	21	34	NaN	0.0367852	DCN VCAN TNN DSE CSGALNACT2 CHPF2 B4GALT7 GPC4 BGN
58	4	0.6667	4	2	NaN	0.0475402	UGDH GALE GALK2 UGP2
59	5	0.6	6	5	NaN	0.0518708	PHB CCDC109B PMPCB AFG3L2 LONP1
60	5	1	10	16	NaN	0.0587624	DDOST DOLPP1 STT3B RPN1 RPN2
61	5	0.6	6	6	NaN	0.0644425	GLS GFPT2 GNPDA1 MPI GNPNAT1
62	13	0.5385	42	93	NaN	0.0700423	DENND5A GDI2 ARHGEF19 RHOT2 RAC1 CHN2 RHOC PREX1 ARHGDIB RHOB PRC1 ECT2 ARHGDIA
63	6	0.7333	11	16	NaN	0.07046	CHEK1 MCM7 CDC7 CDC45 ORC5 LRWD1
64	6	0.6	9	11	NaN	0.0747288	PPP3CC YWHAZ BAD TBC1D1 YWHAQ BCL2L1
65	34	0.5045	283	482	NaN	0.0752274	TUBB TUBB4B GALNT1 DCTN1 DCTN2 DYNC1I2 DYNC1LI2 RAB18 RAB6A YWHAG PLK1 TCTN1 PPP2R1A CENPJ CEP63 HSP90AA1 TUBA1A ACTR1A PAFAH1B1 ODF2 RAB8A 2-Sep TUBB2A TUBA1B PTGES3 NUMA1 FKBP4 KIF22 DCTN4 DCTN5 ARFGAP2 KLC1 TUBB3 TPX2
66	7	0.8571	18	18	NaN	0.0755258	OGDH GCSH BCKDHB PDHB PDHA1 LOC517402 PDK3
67	3	0.6667	2	1	NaN	0.0786496	PYCR1 ALDH18A1 OAT
68	3	0.6667	2	1	NaN	0.0786496	ACSL5 FASN ACSL1
69	3	0.6667	2	1	NaN	0.0786496	HEPH HMOX1 NFE2L2
70	7	0.5238	11	347	NaN	0.0901991	UBA52 UBB USP15 WWP2 USP5 IREB2 TRIM27
71	3	1	3	2	NaN	0.0938162	H1F0 HMGB1 HIST1H1C
72	5	0.5	5	6	NaN	0.0986979	PRDX2 PRDX5 PRDX1 TXN2 TXN
73	5	0.5	5	38	NaN	0.0986979	ARF1 PPAPDC1B PLD2 PLD3 PLEKHA3
74	9	1	36	50	NaN	0.108665	CMTM6 MGST1 CPNE1 ATP6V0C ATP11B CD63 RAP1B LAMP2 DDOST
75	5	0.5	5	17	NaN	0.114877	PGM1 PRPS1 UGDH GALE UGP2
76	5	0.5	5	6	NaN	0.136661	PRPF39 LUC7L3 TRNAU1AP SFRS18 RBM39
77	10	0.5111	23	37	NaN	0.14156	ARHGEF19 RHOT2 CHN2 RHOC PREX1 FMNL3 ARHGDIB RHOB ECT2 ARHGDIA
78	4	0.5	3	3	NaN	0.142475	ATRX SCAF11 NIPBL ZNF638
79	4	0.5	3	3	NaN	0.142475	BSG CAV1 SLC3A2 FLOT1
80	4	0.5	3	3	NaN	0.142475	CALM2 CALM1 DLG1 CAMK2D
81	6	0.5333	8	13	NaN	0.144681	ACADM ACAA2 PCCB ECHDC1 ACADL ETFA
82	4	0.5	3	5	NaN	0.147203	PRPF38B PNN SON PRPF4B
83	6	0.5333	8	21	NaN	0.162711	PRDX5 HMOX1 PRDX1 TXN2 CAT TXN
84	16	0.5083	61	126	NaN	0.169539	MYL9 ACTG1 CD247 ACTR3 ARPC2 ABI2 RAC1 ACTB CFL1 FMNL3 BAIAP2 ABI1 WASF2 ARPC5L ARPC5 ARPC1B
85	13	0.5128	40	93	NaN	0.174306	DENND5A GDI2 RAB18 RAB6A RAB8A RAB10 RAB31 RAB8B RAB9A RABGGTA EXOC4 EXOC2 RALB
86	6	0.6	9	19	NaN	0.207532	PNN PRPF39 LUC7L3 RBM25 SFRS18 LUC7L
87	4	0.5	3	4	NaN	0.214598	CALM1 NCALD DLG1 CAMK2D
88	4	0.5	3	4	NaN	0.217839	TXN2 TXN APEX1 TXNIP
89	5	0.6	6	19	NaN	0.226049	HSP90AB1 PTGES3 AHSA1 STIP1 AIP
90	14	0.5055	46	115	NaN	0.251425	FTH1 SH3D19 FTL AP1S1 CLTC YIPF6 AP1B1 CPD AP3S1 DNM2 CAV1 FLOT1 TJP1 GJA1
91	3	1	3	4	NaN	0.252493	PRKACB GNAS PRKAR1A
92	4	0.5	3	13	NaN	0.267852	LAMA4 ITGB1 PECAM1 ITGB1BP1
93	4	0.6667	4	5	NaN	0.274538	CCL2 JUN FOS FOSB
94	3	1	3	3	NaN	0.318676	VDAC1 VDAC3 SLC25A6
95	3	1	3	4	NaN	0.318676	DNMT3A SMARCC1 SMARCE1
96	3	1	3	5	NaN	0.318676	OMD LUM FMOD
97	3	1	3	7	NaN	0.318676	LOX LOXL2 PCOLCE
98	4	0.5	3	6	NaN	0.321147	UHRF1 DNMT1 AHCY CBS
99	4	0.5	3	15	NaN	0.321147	IPO9 IPO5 RAN RCC1
100	3	1	3	5	NaN	0.321417	ALPL NTPCR TPK1
101	3	1	3	11	NaN	0.321417	MCRS1 PHF20 KANSL2
102	3	0.6667	2	3	NaN	0.326548	MAN1B1 GANAB MGAT1
103	3	0.6667	2	4	NaN	0.326548	OXCT1 BDH2 BDH1
104	4	0.5	3	4	NaN	0.326587	RSU1 ILK PARVA ITGA5
105	4	0.5	3	4	NaN	0.326587	TCF12 MEF2C BNIP2 TCF4
106	5	0.5	5	24	NaN	0.334217	ACAN COL2A1 LOX LOXL2 PCOLCE
107	5	0.5	5	36	NaN	0.335201	EIF4A2 EEF2 DPH5 DPH1 EEF2K
108	6	0.5333	8	21	NaN	0.338172	PERP JUP CDH13 CDH11 CTNNA1 TJP1
109	5	0.5	5	9	NaN	0.368658	PDGFD PLAT PDGFRA PDGFRB STAT3
110	4	0.5	3	5	NaN	0.369441	TUBB2A TUBA1B TUBB3 TUBB2B
111	13	0.5	39	130	NaN	0.397873	RAB6A CCDC132 VPS52 NAPG NAPA ARFRP1 COG1 STX8 VAMP3 RAB9A RGP1 TMF1 STX2
112	3	0.6667	2	3	NaN	0.406832	OTUB1 UBE2N UBE2V1
113	5	0.5	5	84	NaN	0.415215	ZNHIT1 CSE1L CDC5L RUVBL1 RUVBL2
114	5	0.5	5	20	NaN	0.415742	POSTN DCN MMP14 DSE BGN
115	12	0.6061	40	281	NaN	0.430569	METTL3 POLR2C CCNT2 SUPT6H LEO1 POLR2B RNMT WAC RNF40 SUPT5H GTF2F1 PAF1
116	10	0.5111	23	92	NaN	0.439461	NRAS PAK1 TEK SHC1 GRB2 JAK2 INPPL1 PTPRA FGFR2 GAB1
117	4	0.5	3	5	NaN	0.440467	HEXA NAGA GNPNAT1 NAGK
118	5	0.6	6	71	NaN	0.457633	APP HMGB1 RELA S100B TNFRSF21
119	12	0.5455	36	108	NaN	0.5	GALNT1 RAB18 RAB6A PAFAH1B1 RAB8A RAB10 RAB31 RAB8B RAB9A RABGGTA EXOC4 PAFAH2
120	3	0.6667	2	4	NaN	0.5	VIM CASP6 LMNA
121	3	0.6667	2	4	NaN	0.5	ACTR6 ZNHIT1 RUVBL2
122	3	0.6667	2	5	NaN	0.5	SIL1 HYOU1 DNAJC10
123	4	0.5	3	16	NaN	0.5	ZFP36L1 EXOSC4 TTC37 GPAA1
124	9	0.5	18	76	NaN	0.517746	PDIA6 PRKCSH GANAB SIL1 HYOU1 HSPA5 CALR CANX RPN2
125	4	0.5	3	70	NaN	0.558429	RBM25 LUC7L SRRM2 ACIN1
126	4	0.5	3	18	NaN	0.559158	LUM ITGB1 PECAM1 ITGB1BP1
127	4	0.5	3	12	NaN	0.560306	KPNB1 IPO4 IPO9 KPNA2
128	4	0.5	3	6	NaN	0.561523	STAT3 BCL2L1 IL23A IL10RB
129	5	0.7	7	30	NaN	0.588772	PHYH PEX2 PEX13 USP9X PEX19
130	6	0.5333	8	59	NaN	0.595901	ZNHIT1 SSB NOP58 RUVBL1 RUVBL2 NHP2
131	8	0.5	14	38	NaN	0.645358	NCAPG2 SMC2 PRC1 ECT2 ANLN NCAPD2 NCAPG TOP2A
132	9	0.5	18	74	NaN	0.656926	TTF1 MTA2 TBP DEK SMARCA5 POLR1C RBBP7 POLR3D RRN3
133	10	0.5333	24	88	NaN	0.689665	JUN ESR1 ENSBTAG00000038025 TERF2IP RAD50 BRCC3 PPP5C FOS RNF168 KAT5
134	12	0.5152	34	145	NaN	0.699446	SPAG5 KIF4A CCNB1 KIAA0101 RHOB PRC1 RACGAP1 ECT2 ANLN TPX2 NCAPG TOP2A
135	10	0.5556	25	97	NaN	0.704539	NRAS RAP1B ARAF PEBP1 IQGAP1 PHB CCDC109B PTPRA ARRB2 VCL
136	5	0.5	5	14	NaN	0.739709	MYL9 PPP1R12A ROCK2 ROCK1 RND3
137	5	0.5	5	28	NaN	0.741726	MTA2 SUZ12 RBBP7 MEAF6 HAT1
138	3	0.6667	2	5	NaN	0.749908	MTA2 MEAF6 KAT7
139	3	0.6667	2	6	NaN	0.749908	GOT2 ASNS GPT2
140	7	0.5238	11	54	NaN	0.761835	TBP DEK SMARCA5 BAZ1A POLR1C POLR3D RRN3
141	4	0.6667	4	20	NaN	0.770201	LTV1 NMD3 WBSCR22 NOB1
142	5	0.5	5	15	NaN	0.808791	MYL9 PPP1CA PRKACB PPP1R12A PPP1CB
143	3	1	3	7	NaN	0.827111	HSP90AB1 AHSA1 STIP1
144	3	1	3	38	NaN	0.827111	OAZ1 OAZ2 AZIN1
145	5	0.6	6	23	NaN	0.837105	PAK1 PPP1CA PPP1R12A PPP1CB FLNA
146	5	0.6	6	30	NaN	0.882827	EEF1A1 EEF1B2 EEF1G EEF1D GSPT1
147	5	0.6	6	42	NaN	0.899872	VCP UBE4B ERLEC1 DERL2 UFD1L
148	4	0.6667	4	14	NaN	0.907062	CD9 TSG101 CHMP2A VPS36
149	4	0.5	3	28	NaN	0.907062	RBM25 LUC7L ZMAT2 SMU1
150	5	0.7	7	19	NaN	0.933069	CCDC132 VPS52 ARFRP1 RGP1 TMF1
151	5	0.6	6	33	NaN	0.934933	EEF1A1 EEF1B2 EEF1G EEF1D EIF5A
152	4	0.5	3	32	NaN	0.937953	MAPK6 7-Sep CCND3 HSPB1
153	4	0.5	3	12	NaN	0.974246	TRIM13 6-Mar ERLEC1 DERL2
154	3	0.6667	2	14	NaN	0.978443	SNRPE SMN1 SNUPN
155	3	1	3	18	NaN	0.990789	USP3 TAF9B USP22
156	11	0.6909	38	161	NaN	0.995869	ZC3H11A POLDIP3 SLU7 FYTTD1 THOC5 DDX39B CHTOP SARNP SRSF1 TRA2A SFRS13A
157	8	1	28	113	NaN	0.999896	ZC3H11A POLDIP3 SLU7 FYTTD1 THOC5 DDX39B CHTOP SARNP
