# Supplementary material for: Identification and Characterization of Alternative Splicing Variants and Positive Selection Genes Related to Distinct Growth Rates of Antlers Using Comparative Transcriptome Sequencing
Source: Animals (Basel). 2022 Aug 26;12(17):2203. doi: 10.3390/ani12172203 (PMC9454627; doi:10.3390/ani12172203)
Supplement: Supplementary file 1 [file animals-12-02203-s001.zip › animals-1855021-supplementary/Table S2 Cluster of all transcripts.xlsx]

## Sheet: Cluster of all transcripts
Table S2 Cluster of all transcripts in the developing velvet antler of wapiti and sika deer
Cluster ID	Number	Consensus ID
Cluster0	17	2-3k.c24481/1/1564;2-3k.c26481/1/1461;3-6k.c9378/1/3143;1-2k.c5066/3/1152;3-6k.c18074/1/7685;3-6k.c19198/1/3181;1-2k.c21513/1/1049;1-2k.c28668/1/1441.1;1-2k.c28668/1/1441.2;2-3k.c13110/1/1696;i1_HQ_sample9a8d22|c49946/f2p78/1119;i1_LQ_sample9a8d22|c63765/f1p77/1007;i3_LQ_sample9a8d22|c3593/f1p2/3714.1;i3_LQ_sample9a8d22|c4137/f1p92/3338.2;i7_LQ_sample9a8d22|c84/f1p86/8046.3;i7_LQ_sample9a8d22|c15…
Cluster1	8	3-6k.c10305/1/6765;i4_LQ_sample9a8d22|c472/f1p80/4396;i6_LQ_sample9a8d22|c380/f1p95/6061.4;i1_HQ_sample9a8d22|c13008/f1p75/1417;i16_LQ_sample9a8d22|c4/f1p79/16366.2;i16_LQ_sample9a8d22|c4/f1p79/16366.3;i16_LQ_sample9a8d22|c4/f1p79/16366.4;i16_LQ_sample9a8d22|c4/f1p79/16366.5
Cluster2	8	2-3k.c22612/1/1842;3-6k.c3098/1/3944;1-2k.c7086/1/1337;3-6k.c19974/1/6636;1-2k.c27338/1/1264;i2_LQ_sample9a8d22|c9271/f1p3/2050;i5_LQ_sample9a8d22|c250/f1p2/5716.1;i1_HQ_sample9a8d22|c47160/f1p2/2007.1
Cluster3	42	2-3k.c16336/1/7406.2;2-3k.c16336/1/7406.3;2-3k.c17087/1/6282.1;2-3k.c19320/1/7578.4;2-3k.c24465/1/1708.2;2-3k.c24708/1/7127.1;3-6k.c9370/1/4308.1;3-6k.c10153/1/3576;1-2k.c4566/1/2236.2;1-2k.c5753/1/5524.2;3-6k.c15555/1/1056;1-2k.c11496/1/4880.2;1-2k.c23548/1/4325.3;1-2k.c26565/4/1640.1;1-2k.c27355/1/1593.2;1-2k.c31351/1/4014.2;1-2k.c31799/1/8608.2;2-3k.c12709/1/4250;2-3k.c15706/1/4475.2;i2_HQ_sam…
Cluster4	6	3-6k.c17106/1/6577;3-6k.c17875/1/4773;3-6k.c19932/1/3302;2-3k.c4388/1/1778;2-3k.c9331/1/1767.1;i1_LQ_sample9a8d22|c24413/f1p1/1928
Cluster5	3	3-6k.c14533/1/6610;3-6k.c27339/1/3745.1;i2_LQ_sample9a8d22|c12343/f1p1/2957
Cluster6	19	3-6k.c11040/1/4935.1;3-6k.c11638/1/3261;3-6k.c13074/3/4358;3-6k.c15273/1/3893;3-6k.c25489/1/6568;3-6k.c29355/1/3863.2;3-6k.c29522/1/2961;3-6k.c30399/1/3980;i3_HQ_sample9a8d22|c960/f2p22/3531;i4_HQ_sample9a8d22|c2273/f6p22/4372;i3_LQ_sample9a8d22|c1372/f1p22/3777;i3_LQ_sample9a8d22|c1789/f1p22/4145;i4_LQ_sample9a8d22|c1590/f1p22/4916;i4_LQ_sample9a8d22|c1972/f1p20/4435;i5_LQ_sample9a8d22|c1264/f1p…
Cluster7	31	2-3k.c15885/1/1484;2-3k.c23881/1/1890.1;2-3k.c28069/3/2168;2-3k.c28422/8/1899;2-3k.c28477/1/2049;3-6k.c6754/1/4730;3-6k.c7160/2/3054;3-6k.c8640/1/2727;3-6k.c12526/3/4417;3-6k.c14251/3/3315;3-6k.c14778/1/3519;3-6k.c19858/1/6596;3-6k.c23343/1/4138;3-6k.c23729/1/3865;3-6k.c24653/2/3579;1-2k.c11013/4/1769;1-2k.c12054/1/1447;1-2k.c25463/9/1418;1-2k.c25548/1/1608;1-2k.c33686/1/1287;1-2k.c33798/9/1170;2…
Cluster8	2	3-6k.c19389/1/6688;i3_LQ_sample9a8d22|c6772/f1p1/3090.1
Cluster9	1	3-6k.c19881/1/6534
Cluster10	6	3-6k.c10537/1/6511;1-2k.c11544/1/1825;i2_LQ_sample9a8d22|c13595/f1p7/2136;i2_LQ_sample9a8d22|c16464/f1p7/2236;i3_LQ_sample9a8d22|c7544/f1p7/3048;i1_HQ_sample9a8d22|c10286/f1p7/1115
Cluster11	3	3-6k.c11379/1/6541;3-6k.c14996/1/3958;1-2k.c16136/1/1030
Cluster12	4	3-6k.c11879/1/3672;3-6k.c21061/1/6503;2-3k.c12213/1/1833;i1_LQ_sample9a8d22|c20633/f1p2/1872
Cluster13	4	3-6k.c27881/1/5289;3-6k.c29323/1/6394;1-2k.c10021/1/3013.2;i2_LQ_sample9a8d22|c11617/f1p3/2410
Cluster14	10	3-6k.c15297/1/6567;1-2k.c28371/1/1346;i1_LQ_sample9a8d22|c41640/f1p9/1779;i2_LQ_sample9a8d22|c4312/f1p10/2858;i3_LQ_sample9a8d22|c6217/f1p10/3875;i4_LQ_sample9a8d22|c527/f1p4/4668.1;i5_LQ_sample9a8d22|c414/f1p5/5454.1;i5_LQ_sample9a8d22|c414/f1p5/5454.2;i1_HQ_sample9a8d22|c27267/f1p8/2136;i1_HQ_sample9a8d22|c42834/f1p8/1623
Cluster15	7	3-6k.c4049/1/2762;3-6k.c17470/1/6524;3-6k.c21667/1/4859.1;1-2k.c24657/1/1689;i2_LQ_sample9a8d22|c16280/f1p2/2318;i4_LQ_sample9a8d22|c714/f1p3/4808;i4_LQ_sample9a8d22|c1338/f1p2/4118.1
Cluster16	26	2-3k.c20075/2/2292;2-3k.c25211/1/1857;3-6k.c1308/6/3482;3-6k.c3083/1/4861;3-6k.c6626/1/6365;3-6k.c7366/1/4189;3-6k.c8483/2/3888;3-6k.c31100/15/3271;1-2k.c30423/1/1724;1-2k.c33020/12/1612;2-3k.c2510/39/2023;2-3k.c15649/1/2594;i1_HQ_sample9a8d22|c56559/f12p76/1571;i1_HQ_sample9a8d22|c18250/f5p91/1963;i2_LQ_sample9a8d22|c1566/f1p82/2210;i2_LQ_sample9a8d22|c3176/f1p72/2396;i2_LQ_sample9a8d22|c3608/f1…
Cluster17	4	3-6k.c10697/1/3360;3-6k.c24806/1/4871;3-6k.c25744/1/6480;i2_LQ_sample9a8d22|c5166/f1p3/1774
Cluster18	4	3-6k.c3679/1/4024;3-6k.c18681/1/6478;i1_LQ_sample9a8d22|c21497/f1p1/1272;i2_LQ_sample9a8d22|c10737/f1p2/2153
Cluster19	2	3-6k.c17283/1/6726.1;i2_LQ_sample9a8d22|c10551/f1p2/2299.2
Cluster20	6	3-6k.c19513/1/3405.1;3-6k.c20534/1/3175;3-6k.c25242/1/6460;3-6k.c27474/1/3974;1-2k.c14682/1/1491;2-3k.c12040/1/1811
Cluster21	26	2-3k.c18878/1/2171;3-6k.c1975/2/3365;3-6k.c3620/1/5598;3-6k.c6518/1/3574;3-6k.c11462/1/3025;3-6k.c11636/1/3717;3-6k.c12993/1/5182;3-6k.c18755/2/3482;3-6k.c20033/1/4285;3-6k.c22467/1/6398;3-6k.c22888/1/6386;3-6k.c24907/1/5098;3-6k.c26442/1/4553;3-6k.c27418/1/3822;3-6k.c27883/1/4070;1-2k.c12979/2/1421;1-2k.c23108/1/1548;1-2k.c27685/1/1566.1;2-3k.c11769/3/1759;2-3k.c15700/1/1458;i1_HQ_sample9a8d22|c…
Cluster22	61	2-3k.c17787/2/1361;2-3k.c20926/1/695;2-3k.c23257/1/1818;2-3k.c27548/1/1645;2-3k.c28517/12/1832;3-6k.c16818/1/3452.2;3-6k.c17805/1/6403;3-6k.c23876/1/5259.1;1-2k.c7590/1/1557.1;1-2k.c8152/3/1215;1-2k.c8650/1/1367.1;1-2k.c12233/1/1745;1-2k.c12484/1/1028;1-2k.c12737/4/1391;1-2k.c14467/1/1514;1-2k.c15076/1/1505;1-2k.c17089/1/1309;1-2k.c20499/2/1150;1-2k.c21723/1/1565;1-2k.c25936/1/1674;1-2k.c27396/1/…
Cluster23	13	3-6k.c731/11/5164;3-6k.c1802/3/4402;3-6k.c3206/1/3694;3-6k.c8691/1/3756;3-6k.c15438/2/3567;3-6k.c18121/1/4071.1;3-6k.c18639/1/6404;3-6k.c19376/1/4674;3-6k.c28164/1/4120;3-6k.c30254/1/3150;1-2k.c22503/1/1666;1-2k.c28015/1/1281;i1_HQ_sample9a8d22|c12180/f1p1/1218
Cluster24	15	3-6k.c535/41/4073;3-6k.c2795/1/2220;3-6k.c14669/1/3668;3-6k.c18713/1/3275;3-6k.c19701/1/6386;3-6k.c23251/1/3786;i3_HQ_sample9a8d22|c665/f5p20/3912;i1_LQ_sample9a8d22|c39682/f1p19/1772;i3_LQ_sample9a8d22|c1690/f1p19/4050;i3_LQ_sample9a8d22|c4861/f1p19/3367;i3_LQ_sample9a8d22|c5899/f1p19/3003;i3_LQ_sample9a8d22|c7444/f1p27/3038.1;i6_LQ_sample9a8d22|c351/f1p19/6538;i1_HQ_sample9a8d22|c4318/f1p19/143…
Cluster25	11	3-6k.c6509/1/3816.1;3-6k.c6509/1/3816.2;1-2k.c2054/39/1219;1-2k.c7150/5/1333;3-6k.c18528/1/3353;3-6k.c18574/1/6435;1-2k.c12421/1/1515;3-6k.c30513/1/4794;2-3k.c6328/1/1670;i1_LQ_sample9a8d22|c25468/f1p2/1303;i2_LQ_sample9a8d22|c14105/f1p2/2045
Cluster26	1	3-6k.c21817/1/6514
Cluster27	14	2-3k.c21049/1/1791;3-6k.c6091/1/6412;3-6k.c6681/1/3928;3-6k.c9108/1/3233;1-2k.c4047/1/1479;3-6k.c17682/1/2686;3-6k.c18359/1/5286;3-6k.c21566/1/3112;3-6k.c22966/2/4277;3-6k.c27748/1/3397;3-6k.c29392/1/2881;1-2k.c14753/2/1228;1-2k.c18596/1/1625;1-2k.c19725/1/1219.1
Cluster28	11	i3_LQ_sample9a8d22|c2991/f1p13/3271;i3_LQ_sample9a8d22|c3256/f1p15/4120;i3_LQ_sample9a8d22|c4043/f1p5/3208;i4_LQ_sample9a8d22|c1941/f1p15/4436.1;i4_LQ_sample9a8d22|c1941/f1p15/4436.2;i5_LQ_sample9a8d22|c100/f1p9/5347;i5_LQ_sample9a8d22|c246/f1p21/6419;i5_LQ_sample9a8d22|c483/f1p8/5628.2;i5_LQ_sample9a8d22|c769/f1p15/5503;i5_LQ_sample9a8d22|c924/f1p8/5573.1;i5_LQ_sample9a8d22|c924/f1p8/5573.2
Cluster29	9	3-6k.c15799/2/2929;3-6k.c20304/1/6346;3-6k.c21177/1/3732;1-2k.c24748/2/1340;1-2k.c27189/1/1658;i1_LQ_sample9a8d22|c19322/f1p1/1794;i2_LQ_sample9a8d22|c14092/f1p4/2028;i1_HQ_sample9a8d22|c21264/f1p4/1138;i1_HQ_sample9a8d22|c43657/f1p4/1347
Cluster30	2	3-6k.c26102/1/6469;i2_LQ_sample9a8d22|c5490/f1p1/2175
Cluster31	1	3-6k.c18937/2/6416
Cluster32	3	3-6k.c3041/1/3223;3-6k.c27085/1/6345;i1_HQ_sample9a8d22|c24795/f1p1/1921
Cluster33	2	3-6k.c26190/1/6302;3-6k.c29462/1/6170
Cluster34	5	3-6k.c5894/1/6321;3-6k.c8453/1/4009.1;1-2k.c18796/1/1516.1;1-2k.c20084/1/1234;2-3k.c11518/1/1796.1
Cluster35	7	2-3k.c17317/1/1060;3-6k.c11512/2/3262;3-6k.c20692/1/3878;3-6k.c25297/1/3949;3-6k.c26889/1/6358;3-6k.c29552/1/6070.1;3-6k.c29552/1/6070.2
Cluster36	9	2-3k.c17754/2/1877;2-3k.c11950/1/807;i2_LQ_sample9a8d22|c9937/f1p3/2048;i2_LQ_sample9a8d22|c12907/f1p50/3020;i5_LQ_sample9a8d22|c507/f1p48/6251;i5_LQ_sample9a8d22|c1138/f1p145/5416.1;i16_LQ_sample9a8d22|c0/f1p46/16065.2;i16_LQ_sample9a8d22|c0/f1p46/16065.5;i1_HQ_sample9a8d22|c28495/f1p34/1921
Cluster37	1	3-6k.c21903/1/6353
Cluster38	5	3-6k.c1440/2/3655;3-6k.c5831/1/6323;3-6k.c13495/1/4648;i2_LQ_sample9a8d22|c4671/f1p2/2997;i4_LQ_sample9a8d22|c631/f1p3/4495
Cluster39	1	3-6k.c25336/1/6307
Cluster40	22	2-3k.c24326/1/1682;3-6k.c1931/4/3499;3-6k.c10853/1/2901;3-6k.c24375/3/3724;3-6k.c26578/1/6251;1-2k.c22229/2/1472;1-2k.c27282/1/1329;1-2k.c28366/1/1271;i2_HQ_sample9a8d22|c15469/f2p106/2037;i1_LQ_sample9a8d22|c12121/f1p99/1417;i1_LQ_sample9a8d22|c27241/f1p21/1855;i1_LQ_sample9a8d22|c39768/f1p73/1627;i1_LQ_sample9a8d22|c46469/f1p125/1844;i3_LQ_sample9a8d22|c1398/f1p181/3959;i4_LQ_sample9a8d22|c542/…
Cluster41	66	2-3k.c16066/1/954;2-3k.c16389/1/1639;2-3k.c24889/1/2056;2-3k.c25269/4/1999;2-3k.c26930/1/2010;2-3k.c28002/1/2276;3-6k.c1781/4/3936;3-6k.c2007/2/3140;3-6k.c3161/1/3898;3-6k.c5924/1/3893;3-6k.c6024/3/4322;3-6k.c6110/1/5495;3-6k.c7417/1/3708.1;3-6k.c8959/1/2718;3-6k.c9466/1/2832;3-6k.c10151/3/6289;3-6k.c11265/1/3506;3-6k.c11554/1/5748;3-6k.c11875/2/4790;1-2k.c3822/1/1087;1-2k.c5400/1/1331;3-6k.c1325…
Cluster42	13	2-3k.c18031/1/1931;2-3k.c19045/1/1992;3-6k.c2374/1/6275;1-2k.c3205/1/1321;1-2k.c6172/2/1673;3-6k.c20657/1/3364;3-6k.c27992/1/3643.2;1-2k.c7539/3/1065;1-2k.c16773/2/1527;1-2k.c18896/1/1168;i1_HQ_sample9a8d22|c19028/f2p6/1772;i1_HQ_sample9a8d22|c18896/f2p6/1952;i2_LQ_sample9a8d22|c6490/f1p6/2129
Cluster43	11	3-6k.c7586/1/4092;3-6k.c14426/2/4255;3-6k.c26747/1/4617.1;3-6k.c28617/1/6428;3-6k.c29234/1/3265;1-2k.c23579/1/1347.1;i4_LQ_sample9a8d22|c520/f1p9/5143;i5_LQ_sample9a8d22|c441/f1p4/5796;i8_LQ_sample9a8d22|c72/f1p3/8789.1;i8_LQ_sample9a8d22|c72/f1p3/8789.2;i1_HQ_sample9a8d22|c42251/f1p5/1761
Cluster44	73	2-3k.c16490/1/1928;2-3k.c17416/1/1737;2-3k.c20145/1/1880;2-3k.c21271/1/1553;2-3k.c22468/1/2473;2-3k.c22989/1/1123;2-3k.c24750/1/2231;2-3k.c25130/2/2039;3-6k.c2814/1/3476;3-6k.c4809/1/2979.1;3-6k.c6341/1/3202.1;3-6k.c7767/1/3747;3-6k.c8198/1/3646;3-6k.c11357/1/3716.1;3-6k.c13171/1/3262.1;3-6k.c13475/1/4069.1;3-6k.c15325/1/3601.1;3-6k.c15523/1/5454.1;3-6k.c15813/1/3936.1;3-6k.c17664/1/3898.1;3-6k.c…
Cluster45	1	3-6k.c19901/1/6234
Cluster46	3	3-6k.c4730/1/4440.1;3-6k.c10296/1/3430;3-6k.c25875/1/6282
Cluster47	2	3-6k.c12380/1/6284;i2_LQ_sample9a8d22|c12765/f1p1/2960
Cluster48	22	2-3k.c21102/1/960;3-6k.c6695/1/3240;3-6k.c6879/1/4924;3-6k.c6931/1/3340.1;3-6k.c10935/1/3075.1;3-6k.c11789/2/3620;3-6k.c13601/1/3395.1;3-6k.c16678/1/2712;3-6k.c21716/1/4297;3-6k.c25441/1/3548.1;3-6k.c26059/1/6250;1-2k.c12393/1/1577.1;1-2k.c23513/1/1930;1-2k.c28609/1/1240.1;2-3k.c7577/1/1716;i1_HQ_sample9a8d22|c34465/f11p67/1382;i2_LQ_sample9a8d22|c13451/f1p84/2747;i3_LQ_sample9a8d22|c1543/f1p112/…
Cluster49	1	3-6k.c28177/1/6245
Cluster50	8	2-3k.c17632/1/1893.1;3-6k.c6968/1/4069.1;3-6k.c21022/1/6279;3-6k.c21800/1/6195;3-6k.c26528/1/5668.1;3-6k.c27544/1/3305;3-6k.c29998/1/3473;i2_LQ_sample9a8d22|c13470/f1p115/2348.2
Cluster51	15	3-6k.c12070/5/3251;3-6k.c13791/1/3548;3-6k.c15632/2/3813;3-6k.c20339/4/3382;3-6k.c22654/1/2993;3-6k.c25683/1/4300.1;3-6k.c27174/1/3660;3-6k.c30602/1/6272;i3_HQ_sample9a8d22|c7326/f2p90/3009;i2_LQ_sample9a8d22|c12880/f1p86/3693;i3_LQ_sample9a8d22|c3295/f1p80/3904;i3_LQ_sample9a8d22|c6805/f1p86/3561;i3_LQ_sample9a8d22|c8065/f2p88/3109;i5_LQ_sample9a8d22|c207/f1p90/6220.2;i6_LQ_sample9a8d22|c236/f1p…
Cluster52	1	3-6k.c16105/1/6503.1
Cluster53	2	3-6k.c8592/1/6214;i2_LQ_sample9a8d22|c8406/f1p83/2409.2
Cluster54	24	3-6k.c2719/1/6294;3-6k.c6392/1/3698.2;3-6k.c9884/1/3701;3-6k.c21763/1/5426.2;3-6k.c23974/1/4716.1;3-6k.c27084/1/5887.1;3-6k.c28826/1/4405.1;3-6k.c30358/1/4306.1;2-3k.c11206/1/1908;i2_LQ_sample9a8d22|c4438/f1p69/2874;i2_LQ_sample9a8d22|c4946/f1p94/2310;i2_LQ_sample9a8d22|c9303/f1p171/2531;i2_LQ_sample9a8d22|c11633/f1p27/2678.2;i3_LQ_sample9a8d22|c1626/f1p16/3590.1;i3_LQ_sample9a8d22|c4644/f1p61/33…
Cluster55	5	3-6k.c12085/1/3362.1;3-6k.c19934/1/3254;3-6k.c25738/1/6161;1-2k.c15533/1/1752;1-2k.c27261/1/1200
Cluster56	1	3-6k.c12268/1/6348
Cluster57	11	3-6k.c11464/1/3885;3-6k.c14558/1/5450;3-6k.c18004/1/4375;3-6k.c23022/1/6302;1-2k.c10767/1/1410;3-6k.c30408/1/2538;i3_HQ_sample9a8d22|c934/f2p15/3989;i0_LQ_sample9a8d22|c32725/f1p13/639;i1_LQ_sample9a8d22|c15236/f1p12/1065;i3_LQ_sample9a8d22|c4355/f1p14/3835.1;i3_LQ_sample9a8d22|c4355/f1p14/3835.2
Cluster58	32	2-3k.c22275/1/2188;3-6k.c13009/1/2998;1-2k.c5185/1/1287;3-6k.c19637/1/3274;1-2k.c17299/1/1329;1-2k.c21144/1/2591.2;i1_HQ_sample9a8d22|c8385/f2p63/1373;i1_HQ_sample9a8d22|c24082/f2p104/1911;i2_HQ_sample9a8d22|c1528/f4p45/2104;i2_HQ_sample9a8d22|c9115/f2p36/2183;i1_LQ_sample9a8d22|c11422/f1p198/2042.1;i2_LQ_sample9a8d22|c5737/f1p245/2138.2;i2_LQ_sample9a8d22|c12738/f1p103/2546;i2_LQ_sample9a8d22|c1…
Cluster59	13	3-6k.c1470/2/4730;3-6k.c2529/1/6217;3-6k.c4721/1/3570;3-6k.c14711/2/4955;3-6k.c18271/2/3498;3-6k.c18545/1/4454;3-6k.c21831/1/4245;3-6k.c26501/1/3208;3-6k.c27048/1/3583.1;3-6k.c28121/1/5804;3-6k.c30657/1/3106;i1_LQ_sample9a8d22|c26237/f1p2/1587;i4_LQ_sample9a8d22|c1094/f1p2/4195
Cluster60	1	3-6k.c19640/2/6232
Cluster61	14	2-3k.c24327/1/2044;3-6k.c3190/1/4454;3-6k.c3675/1/2521;3-6k.c4880/1/6193;3-6k.c17262/1/3210;3-6k.c21478/2/3662;3-6k.c23180/1/4494.1;3-6k.c23180/1/4494.3;3-6k.c25369/1/3113.2;3-6k.c28022/1/3044;1-2k.c12186/3/1419;1-2k.c19568/1/1638;1-2k.c20271/1/1364;i0_HQ_sample9a8d22|c16059/f3p3/745
Cluster62	5	3-6k.c8879/1/6230;1-2k.c10333/1/1422;i1_LQ_sample9a8d22|c20208/f1p3/1821;i4_LQ_sample9a8d22|c653/f1p3/4560;i4_LQ_sample9a8d22|c1337/f1p3/4182
Cluster63	1	3-6k.c23356/1/6494.1
Cluster64	2	3-6k.c4677/1/6245;i2_LQ_sample9a8d22|c4650/f1p2/2842.1
Cluster65	76	2-3k.c17006/1/1954;2-3k.c17580/1/2202.2;2-3k.c20156/1/1831;2-3k.c21273/1/1290;2-3k.c23499/1/1040;3-6k.c639/31/4967;3-6k.c908/9/5159;3-6k.c1215/4/3633;3-6k.c1380/3/3995;3-6k.c1576/3/3188;3-6k.c1879/2/4575;3-6k.c2478/5/6197;3-6k.c3093/1/3332;3-6k.c4544/1/4589;3-6k.c5006/1/4771;3-6k.c6209/1/4413;3-6k.c6744/1/3283;3-6k.c7304/1/4299;3-6k.c11025/1/4037;3-6k.c11473/1/3969;3-6k.c11598/1/3183;3-6k.c11605/…
Cluster66	14	2-3k.c18999/1/1885.1;2-3k.c18999/1/1885.2;2-3k.c25013/2/1671;3-6k.c4278/1/3879;3-6k.c8825/1/3286.2;3-6k.c12690/1/3472;3-6k.c18150/1/3378;3-6k.c20924/1/3152;3-6k.c22519/1/3604;3-6k.c25944/1/3245;3-6k.c28180/1/6210;2-3k.c7530/2/1502;2-3k.c12009/4/1886;i1_LQ_sample9a8d22|c27102/f1p1/1841
Cluster67	25	3-6k.c1452/2/4457;3-6k.c1864/8/6207;3-6k.c7217/1/5301;3-6k.c13660/1/1804;3-6k.c14919/1/5612;3-6k.c15603/1/3345;3-6k.c15743/1/4354;3-6k.c24700/2/3524;3-6k.c27173/1/5661;3-6k.c30949/1/6095;1-2k.c12908/2/1175;i1_HQ_sample9a8d22|c32734/f2p40/1476;i1_HQ_sample9a8d22|c55380/f4p40/1811;i2_HQ_sample9a8d22|c1746/f3p40/2993;i3_HQ_sample9a8d22|c920/f2p40/3696;i3_HQ_sample9a8d22|c1008/f2p40/3138;i1_HQ_sample…
Cluster68	36	2-3k.c21376/1/1813;3-6k.c1565/2/3171;3-6k.c2333/1/5856;3-6k.c4574/1/3478.1;3-6k.c7604/1/3458.1;3-6k.c8924/1/3305.1;3-6k.c10948/1/5217.1;3-6k.c11753/2/3675;3-6k.c12884/1/3607.1;1-2k.c5778/1/1700;3-6k.c13071/1/2653.2;3-6k.c16307/1/3317;3-6k.c17049/1/5534;3-6k.c17557/1/6187;3-6k.c17584/1/3136;3-6k.c17815/1/3037;3-6k.c18791/1/4026;3-6k.c19438/1/3736.2;3-6k.c21809/1/3637.2;3-6k.c22404/1/3373.1;3-6k.c2…
Cluster69	5	3-6k.c1428/4/3228;3-6k.c1682/4/3789;3-6k.c24628/2/6203;3-6k.c26224/1/3088;1-2k.c9822/1/1366
Cluster70	4	3-6k.c25485/1/6195;i4_LQ_sample9a8d22|c2249/f1p98/3984;i10_LQ_sample9a8d22|c14/f1p41/10640.1;i1_HQ_sample9a8d22|c39975/f1p147/1852.1
Cluster71	6	3-6k.c7946/1/6209;3-6k.c27723/1/3185;1-2k.c22941/1/1335;i5_LQ_sample9a8d22|c454/f1p1/5297.1;i5_LQ_sample9a8d22|c454/f1p1/5297.2;i5_LQ_sample9a8d22|c454/f1p1/5297.3
Cluster72	1	3-6k.c8344/1/6018
Cluster73	6	2-3k.c27564/1/1813;3-6k.c10481/1/6175;3-6k.c14676/1/3119;1-2k.c22830/1/1282;i2_HQ_sample9a8d22|c15437/f2p6/2037;i2_LQ_sample9a8d22|c12345/f1p6/2882
Cluster74	1	3-6k.c27688/1/5973
Cluster75	1	3-6k.c12468/1/6193
Cluster76	4	3-6k.c6855/2/5819;3-6k.c26195/1/6162;3-6k.c27155/1/3982;i1_HQ_sample9a8d22|c30142/f1p76/1984.1
Cluster77	23	3-6k.c8739/2/3473;3-6k.c17279/1/3513;3-6k.c19694/1/6198;1-2k.c16165/2/1347;1-2k.c27416/2/1242;1-2k.c31548/1/1515;2-3k.c12279/4/1890;i1_HQ_sample9a8d22|c5183/f4p59/1853;i3_HQ_sample9a8d22|c948/f2p67/3438;i1_LQ_sample9a8d22|c38416/f1p49/1796.1;i2_LQ_sample9a8d22|c3936/f1p3/2735.1;i2_LQ_sample9a8d22|c8182/f1p48/2253;i2_LQ_sample9a8d22|c9541/f1p66/2297;i3_LQ_sample9a8d22|c1904/f1p64/3520.2;i3_LQ_samp…
Cluster78	1	3-6k.c28882/1/6220
Cluster79	6	3-6k.c8848/1/6121;3-6k.c22869/1/3342.1;3-6k.c22869/1/3342.2;1-2k.c27397/1/1331;2-3k.c5805/1/1834;i0_LQ_sample9a8d22|c23363/f1p2/946
Cluster80	1	3-6k.c10257/1/6165
Cluster81	17	2-3k.c17776/1/2272;3-6k.c3183/1/4300;3-6k.c5890/1/4377;3-6k.c6083/1/5921;3-6k.c19686/1/1828;3-6k.c24864/1/5712;3-6k.c27722/1/4256;1-2k.c13214/1/1379;1-2k.c16540/2/1094;1-2k.c19311/2/1293;1-2k.c23361/1/1270;1-2k.c25240/1/1647;i2_LQ_sample9a8d22|c4406/f1p8/2740;i2_LQ_sample9a8d22|c4716/f1p8/3058;i2_LQ_sample9a8d22|c13139/f1p8/3044;i4_LQ_sample9a8d22|c1206/f1p8/3903;i1_HQ_sample9a8d22|c63264/f1p8/10…
Cluster82	2	3-6k.c10572/1/6117;1-2k.c16146/2/1340.1
Cluster83	10	3-6k.c11317/1/5979;3-6k.c17658/1/3249;3-6k.c22440/1/3846;3-6k.c28932/1/3371;1-2k.c10566/1/1525;1-2k.c12786/1/1535;i1_LQ_sample9a8d22|c47583/f1p5/1247;i6_LQ_sample9a8d22|c256/f1p5/6681.1;i6_LQ_sample9a8d22|c256/f1p5/6681.3;i6_LQ_sample9a8d22|c573/f1p5/6466
Cluster84	21	2-3k.c20191/1/1924;2-3k.c21199/1/1784;3-6k.c3101/2/3624;3-6k.c8114/1/3194;3-6k.c9870/2/3790;3-6k.c11842/2/6140;3-6k.c17773/1/3571;3-6k.c18466/1/4095;3-6k.c25026/1/3155;3-6k.c25402/1/3743;3-6k.c27535/1/3386;3-6k.c31198/4/3429;3-6k.c31221/1/3279;3-6k.c31361/9/3190;3-6k.c31367/1/3311;1-2k.c14488/1/1212;1-2k.c16197/2/1589;2-3k.c3363/6/1731;i2_LQ_sample9a8d22|c6252/f1p4/2085;i2_LQ_sample9a8d22|c11496/…
Cluster85	1	3-6k.c23065/1/6134
Cluster86	34	2-3k.c19140/1/1694;3-6k.c667/21/4264;3-6k.c7591/1/3913;3-6k.c7982/2/6059;3-6k.c9267/1/5984.2;3-6k.c10883/1/3676;3-6k.c11349/1/4347.1;3-6k.c17451/1/3476;3-6k.c20054/1/3211;1-2k.c16109/1/1279;i4_HQ_sample9a8d22|c2262/f24p54/4349;i1_HQ_sample9a8d22|c53342/f2p40/1071;i1_LQ_sample9a8d22|c7575/f1p60/1565;i1_LQ_sample9a8d22|c14743/f1p3/1065;i1_LQ_sample9a8d22|c24923/f1p40/1881;i1_LQ_sample9a8d22|c28396/…
Cluster87	6	3-6k.c7935/1/4367;3-6k.c11129/1/4816;3-6k.c20277/1/3915;3-6k.c24325/2/3159;3-6k.c24792/1/6091;3-6k.c26317/1/5173
Cluster88	8	3-6k.c1385/3/3999;3-6k.c5428/1/4935;3-6k.c12073/1/4117;3-6k.c14658/1/3522;3-6k.c29910/1/6145;1-2k.c31279/1/1086;1-2k.c33101/3/1379;2-3k.c5143/1/705
Cluster89	2	3-6k.c11169/1/6141;i3_LQ_sample9a8d22|c4743/f1p1/3110
Cluster90	11	2-3k.c18756/1/1855;2-3k.c22352/1/1838;3-6k.c3948/1/4543;3-6k.c11457/1/4079.1;3-6k.c13439/1/6114;3-6k.c14777/1/2563;3-6k.c19682/1/3420;3-6k.c19893/1/5725;3-6k.c27669/1/2965;1-2k.c27768/1/1574;2-3k.c13766/1/2077
Cluster91	3	3-6k.c24131/1/2963;3-6k.c27639/1/6125;1-2k.c28113/1/1165
Cluster92	14	2-3k.c24574/1/1988;3-6k.c10811/1/3169.1;3-6k.c15962/1/3483.2;3-6k.c17964/1/6310;3-6k.c22995/1/3858.1;1-2k.c7770/1/1580;1-2k.c17276/1/1185;1-2k.c28446/1/1327.1;2-3k.c5608/1/1972.2;2-3k.c7693/1/2065;2-3k.c8692/1/2098;i1_LQ_sample9a8d22|c5627/f1p330/1744.2;i3_LQ_sample9a8d22|c7411/f1p209/2999;i1_HQ_sample9a8d22|c43332/f1p17/1778.1
Cluster93	2	3-6k.c25058/1/5955;3-6k.c30922/2/5488
Cluster94	11	2-3k.c17183/1/1910;2-3k.c20056/1/2177;3-6k.c11647/1/5119;3-6k.c14341/2/3777;3-6k.c14552/2/6120;3-6k.c15382/1/3220;3-6k.c23014/1/3952;3-6k.c26069/1/3745;3-6k.c29024/1/3211;1-2k.c17090/1/1313;i4_LQ_sample9a8d22|c1593/f1p1/4933
Cluster95	6	3-6k.c27445/1/6106;1-2k.c12154/1/1125;i1_HQ_sample9a8d22|c50439/f2p40/1129;i1_HQ_sample9a8d22|c7231/f3p40/1433;i2_LQ_sample9a8d22|c3994/f1p39/3111;i3_LQ_sample9a8d22|c7624/f1p40/3160
Cluster96	3	3-6k.c10284/2/3974;3-6k.c23460/1/6205;i1_LQ_sample9a8d22|c28236/f1p1/1632
Cluster97	3	3-6k.c20258/1/6038;1-2k.c20169/2/1311;1-2k.c32547/1/1515
Cluster98	3	3-6k.c12203/1/6097;1-2k.c19985/1/1216;i2_LQ_sample9a8d22|c9431/f1p1/2090
Cluster99	2	3-6k.c30325/1/5961;2-3k.c3161/4/1945
Cluster100	5	3-6k.c10762/1/2919;3-6k.c14802/1/6080;3-6k.c15714/1/4153.1;1-2k.c28494/1/1247.1;i1_LQ_sample9a8d22|c11698/f1p1/1259
Cluster101	6	3-6k.c16604/1/3180.1;3-6k.c25418/1/6106;i1_HQ_sample9a8d22|c18692/f2p5/1845;i0_LQ_sample9a8d22|c9848/f1p5/968;i7_LQ_sample9a8d22|c47/f1p5/7628.1;i7_LQ_sample9a8d22|c47/f1p5/7628.2
Cluster102	3	3-6k.c30162/1/6081;3-6k.c30276/1/6161.1;i7_LQ_sample9a8d22|c225/f1p1/7226.2
Cluster103	17	3-6k.c8164/1/6125;3-6k.c8227/1/3342;3-6k.c11896/1/4925;3-6k.c25256/1/3596;2-3k.c3330/3/1824;i1_LQ_sample9a8d22|c26645/f1p5/1861;i1_LQ_sample9a8d22|c40622/f1p9/1457;i1_LQ_sample9a8d22|c45060/f1p9/1159;i2_LQ_sample9a8d22|c3296/f1p9/2727.2;i2_LQ_sample9a8d22|c4378/f1p9/2875;i2_LQ_sample9a8d22|c9606/f1p4/2266;i2_LQ_sample9a8d22|c14326/f1p9/2013;i3_LQ_sample9a8d22|c4925/f1p9/3212;i3_LQ_sample9a8d22|c5…
Cluster104	4	2-3k.c27380/1/1975;3-6k.c19287/1/6038;i1_LQ_sample9a8d22|c29212/f1p2/1949;i2_LQ_sample9a8d22|c8837/f1p2/2106
Cluster105	3	2-3k.c23324/1/1892.1;3-6k.c10523/1/3393;3-6k.c26155/1/6179
Cluster106	2	3-6k.c722/19/4161;3-6k.c30872/3/6063
Cluster107	4	2-3k.c17505/1/1750;3-6k.c6174/1/5273;3-6k.c7975/1/6098;i1_HQ_sample9a8d22|c5335/f1p1/1829
Cluster108	3	2-3k.c23676/1/1749;3-6k.c13162/1/6153;3-6k.c22264/1/4897
Cluster109	36	2-3k.c16038/1/1944;2-3k.c16512/1/1829;2-3k.c17390/1/1926;2-3k.c18204/1/1716;2-3k.c21564/2/1709;2-3k.c22714/1/2096;3-6k.c5027/1/5142;3-6k.c5756/1/3148;3-6k.c10823/1/5394;1-2k.c2699/3/1294;1-2k.c3767/2/1555;1-2k.c6136/1/1255;1-2k.c6173/1/1540;1-2k.c6919/3/1290;3-6k.c14197/2/6068;3-6k.c14648/1/3920;3-6k.c15246/1/3885.1;3-6k.c16515/1/2786;3-6k.c17385/1/3666;3-6k.c17717/1/5214;3-6k.c28009/1/3048;3-6k.…
Cluster110	5	2-3k.c24767/1/1956.1;3-6k.c1563/2/6264;3-6k.c29873/1/4766.1;3-6k.c29873/1/4766.2;1-2k.c20377/1/1195
Cluster111	4	3-6k.c5250/1/4770.1;3-6k.c7055/1/3530.1;3-6k.c7055/1/3530.2;3-6k.c26603/1/6043
Cluster112	1	3-6k.c30098/1/6112
Cluster113	14	3-6k.c3711/1/5978;3-6k.c10235/1/4968;3-6k.c13160/2/4671;3-6k.c13586/1/5018;1-2k.c7330/1/1361;1-2k.c8609/1/1251;1-2k.c13265/1/1137;2-3k.c3525/1/1726;i1_LQ_sample9a8d22|c7612/f1p7/1507;i2_LQ_sample9a8d22|c3371/f1p7/2704;i2_LQ_sample9a8d22|c5344/f1p7/2136;i3_LQ_sample9a8d22|c3921/f1p6/3552;i7_LQ_sample9a8d22|c23/f1p8/7843.1;i1_HQ_sample9a8d22|c25488/f1p7/1665
Cluster114	1	3-6k.c4496/2/6049
Cluster115	4	3-6k.c10220/1/3223;3-6k.c22112/2/6078;1-2k.c24559/1/1128;1-2k.c29093/1/1275
Cluster116	22	2-3k.c20813/1/980;2-3k.c24719/1/1591;2-3k.c26198/1/1872;3-6k.c4010/1/3193.1;3-6k.c10923/1/3538;3-6k.c12455/1/4981;3-6k.c13050/1/3516;3-6k.c16334/1/4697;3-6k.c19593/1/3998;3-6k.c21733/1/6030;3-6k.c26260/1/3928;1-2k.c14124/1/1184;1-2k.c20636/1/1261;i0_LQ_sample9a8d22|c4703/f1p7/975;i1_LQ_sample9a8d22|c5468/f1p8/2005;i1_LQ_sample9a8d22|c15508/f1p7/1106;i4_LQ_sample9a8d22|c1880/f1p13/4735;i5_LQ_sampl…
Cluster117	1	3-6k.c14270/2/6082
Cluster118	15	3-6k.c1036/7/4498;3-6k.c2541/2/3860;3-6k.c7091/1/6006;1-2k.c3227/6/1190;3-6k.c15869/1/4051;3-6k.c16878/2/3376;3-6k.c18447/1/3157;3-6k.c23312/1/5053;3-6k.c23828/1/3243;3-6k.c27385/1/5104;3-6k.c27742/1/5630;3-6k.c27962/1/4208;1-2k.c13095/1/1507;1-2k.c16317/1/1350;1-2k.c23278/1/1236
Cluster119	2	3-6k.c1935/2/3555;3-6k.c4172/2/5990
Cluster120	8	2-3k.c17497/1/1882;3-6k.c3273/1/3024;3-6k.c14328/2/3843;3-6k.c14936/1/5658;3-6k.c15458/1/3709.1;3-6k.c16753/2/5996;3-6k.c23401/1/5273;3-6k.c24959/2/4498
Cluster121	1	3-6k.c20026/1/6027
Cluster122	3	3-6k.c2289/1/6000;i2_LQ_sample9a8d22|c6276/f1p22/2226;i1_HQ_sample9a8d22|c28771/f1p3/2016
Cluster123	1	3-6k.c25775/1/6075
Cluster124	23	3-6k.c2135/1/3087.1;3-6k.c4946/1/6114;3-6k.c7927/1/4457;3-6k.c11293/2/3410;3-6k.c12644/3/4046;3-6k.c23398/2/3452;3-6k.c24961/1/5928;3-6k.c25581/1/5636;3-6k.c29283/1/4131;3-6k.c30248/1/4090.1;1-2k.c21018/1/1515;2-3k.c13868/1/1889;i3_HQ_sample9a8d22|c783/f3p55/3430.2;i3_HQ_sample9a8d22|c783/f3p55/3430.3;i3_HQ_sample9a8d22|c949/f2p9/3639.1;i3_HQ_sample9a8d22|c949/f2p9/3639.2;i0_LQ_sample9a8d22|c1652…
Cluster125	1	3-6k.c15151/1/5762
Cluster126	9	3-6k.c5184/1/3066;3-6k.c9811/1/3954;3-6k.c15584/1/5682;3-6k.c19567/1/5999;3-6k.c28832/1/4064;1-2k.c26769/1/1140;2-3k.c15254/1/1804;i1_HQ_sample9a8d22|c21214/f2p2/1729;i1_LQ_sample9a8d22|c25109/f1p1/1662
Cluster127	17	3-6k.c3174/1/3547;3-6k.c9008/2/3143;3-6k.c9340/2/3281;3-6k.c11829/1/5922;3-6k.c16704/1/4078;3-6k.c20483/1/3444;3-6k.c20507/1/5211;3-6k.c21725/1/3009;1-2k.c7562/1/1550;1-2k.c16319/2/1435;1-2k.c23679/1/1392;i2_HQ_sample9a8d22|c1913/f2p8/2963;i1_LQ_sample9a8d22|c24068/f1p9/1672.1;i1_LQ_sample9a8d22|c24068/f1p9/1672.2;i1_LQ_sample9a8d22|c26571/f1p3/1989.1;i2_LQ_sample9a8d22|c11453/f1p8/2397.1;i2_LQ_s…
Cluster128	4	3-6k.c3600/1/6321;3-6k.c5833/1/4633.1;i1_LQ_sample9a8d22|c21063/f1p23/2019;i2_LQ_sample9a8d22|c16468/f1p23/2255
Cluster129	14	2-3k.c22969/1/2243;3-6k.c1905/3/5960;3-6k.c2038/2/3434;3-6k.c11386/1/4215;3-6k.c13637/1/3662;3-6k.c20697/1/3611;3-6k.c23320/1/3412;1-2k.c28375/1/1551;i1_HQ_sample9a8d22|c12604/f3p10/1546;i1_LQ_sample9a8d22|c13015/f1p3/1881;i2_LQ_sample9a8d22|c13588/f1p10/2103;i3_LQ_sample9a8d22|c1628/f1p10/3583;i3_LQ_sample9a8d22|c4995/f1p11/3991;i1_HQ_sample9a8d22|c5381/f1p10/1808
Cluster130	2	3-6k.c3116/2/5993;3-6k.c20992/1/3742
Cluster131	5	2-3k.c19340/2/2396;3-6k.c16034/1/5940;1-2k.c32549/1/1562;2-3k.c11454/1/2283;i1_HQ_sample9a8d22|c23714/f1p1/1825
Cluster132	3	3-6k.c9121/1/5978;i2_LQ_sample9a8d22|c9174/f1p2/2319.1;i4_LQ_sample9a8d22|c1079/f1p2/4254.1
Cluster133	6	3-6k.c16918/1/5990;3-6k.c30852/1/3852;2-3k.c5272/1/1778.1;i1_LQ_sample9a8d22|c4741/f1p6/1353;i2_LQ_sample9a8d22|c3784/f1p2/2853;i1_HQ_sample9a8d22|c14912/f1p6/1081
Cluster134	2	3-6k.c19427/1/5991;3-6k.c20734/1/5850.1
Cluster135	2	3-6k.c1919/2/6008;3-6k.c17857/1/3581
Cluster136	14	3-6k.c1580/2/3180;3-6k.c5149/1/4096;3-6k.c10556/2/3852;3-6k.c11316/1/3075;3-6k.c30179/1/5993;1-2k.c24660/1/1081;i3_HQ_sample9a8d22|c941/f2p11/3584;i2_LQ_sample9a8d22|c3670/f1p11/2882;i2_LQ_sample9a8d22|c3940/f1p11/2836;i3_LQ_sample9a8d22|c3438/f1p11/3597;i4_LQ_sample9a8d22|c861/f1p1/4984.1;i10_LQ_sample9a8d22|c10/f1p10/10104.1;i10_LQ_sample9a8d22|c10/f1p10/10104.5;i1_HQ_sample9a8d22|c45517/f1p11/…
Cluster137	2	3-6k.c14972/1/6006;1-2k.c18940/1/1212
Cluster138	26	2-3k.c18129/2/1688;2-3k.c19496/1/2269;2-3k.c27798/2/1578;1-2k.c3445/2/1090;1-2k.c3982/2/1072;1-2k.c5680/4/1271;3-6k.c14275/2/3696;3-6k.c16192/1/4521;3-6k.c16284/1/5951;3-6k.c16417/1/3372;3-6k.c21628/2/3213;3-6k.c23499/1/3540;1-2k.c7972/1/1437;1-2k.c10531/3/1347;1-2k.c11157/1/1494.1;3-6k.c30125/1/3907;1-2k.c15604/1/1650;2-3k.c6010/1/1050;2-3k.c8715/3/2122;2-3k.c13530/1/1773;2-3k.c13946/4/1825;i1_H…
Cluster139	3	3-6k.c812/18/5338;3-6k.c1310/6/5931;3-6k.c28949/1/4190.1
Cluster140	1	3-6k.c16458/1/5917
Cluster141	10	2-3k.c16842/1/1702;3-6k.c3853/1/4257;3-6k.c8939/3/3191;3-6k.c22007/1/3256;3-6k.c24793/1/3544;3-6k.c28384/1/5760;1-2k.c15246/1/1162.1;1-2k.c23731/1/1127;2-3k.c14059/1/1985;i1_LQ_sample9a8d22|c29642/f1p1/1805
Cluster142	1	3-6k.c27204/1/6083
Cluster143	6	3-6k.c6019/1/5782;3-6k.c17058/1/3433;3-6k.c23548/1/3167;1-2k.c10404/1/1543.1;2-3k.c13161/1/1966;i3_LQ_sample9a8d22|c5968/f1p1/3562
Cluster144	7	3-6k.c4408/3/3758;3-6k.c4481/4/5971;3-6k.c5542/1/3799.1;1-2k.c5288/1/1200;1-2k.c6915/1/1351;i1_HQ_sample9a8d22|c18751/f2p4/1763;i5_LQ_sample9a8d22|c325/f1p6/5705
Cluster145	10	3-6k.c9229/1/3051;3-6k.c11998/1/3370;1-2k.c5824/1/1207;3-6k.c18122/1/5917;3-6k.c27931/1/3053;1-2k.c11341/1/1591;1-2k.c27535/1/1398;1-2k.c32333/1/624;i2_LQ_sample9a8d22|c4369/f1p2/2914;i1_HQ_sample9a8d22|c43354/f1p2/1793
Cluster146	1	3-6k.c15498/1/6117
Cluster147	1	3-6k.c29637/1/5993
Cluster148	122	2-3k.c15867/1/1100;2-3k.c15970/1/2221;2-3k.c16094/1/2372.1;2-3k.c16601/1/6145.3;2-3k.c16601/1/6145.4;2-3k.c19168/1/2397;2-3k.c19445/1/848;2-3k.c20969/5/2516;2-3k.c21496/3/2290;2-3k.c21619/1/638;2-3k.c21746/1/2041;2-3k.c21877/41/2165;2-3k.c22076/2/1705;2-3k.c23347/1/1817.2;2-3k.c24075/1/1398;2-3k.c24773/1/1157;2-3k.c24918/4/1945;2-3k.c25177/10/832;2-3k.c25854/1/1607;2-3k.c26337/1/2266;2-3k.c27201/…
Cluster149	4	3-6k.c26975/2/3436;3-6k.c30800/1/5945;1-2k.c16770/1/1192;2-3k.c5201/1/1756
Cluster150	13	2-3k.c21217/1/1926;3-6k.c651/32/5608;3-6k.c4034/1/5663.2;3-6k.c7556/1/5379;3-6k.c10319/1/3402;3-6k.c14338/4/5902;3-6k.c20083/1/5492;3-6k.c24278/2/3562;3-6k.c25456/1/5336;3-6k.c26318/1/3295;3-6k.c26515/1/5062;3-6k.c28641/1/7240;1-2k.c15634/2/1164
Cluster151	1	3-6k.c23029/1/5797
Cluster152	1	3-6k.c15207/1/5886
Cluster153	1	3-6k.c20553/1/5938
Cluster154	2	3-6k.c14877/1/5872;i1_HQ_sample9a8d22|c2356/f22p47/1860
Cluster155	1	3-6k.c5759/1/5887
Cluster156	2	3-6k.c7546/1/4160;3-6k.c28787/1/5960
Cluster157	1	3-6k.c27183/1/5885
Cluster158	2	3-6k.c10937/1/5995;3-6k.c22620/1/4657
Cluster159	25	2-3k.c22459/1/1537;1-2k.c3187/1/1243.1;3-6k.c21880/1/2986;3-6k.c30904/27/3140;1-2k.c33120/4/1659;i1_HQ_sample9a8d22|c18866/f2p95/1633;i1_HQ_sample9a8d22|c19077/f2p54/1967;i1_HQ_sample9a8d22|c22397/f2p49/1200;i1_HQ_sample9a8d22|c55413/f4p51/1148;i1_LQ_sample9a8d22|c24019/f1p57/1838.1;i2_LQ_sample9a8d22|c3079/f1p80/2196;i2_LQ_sample9a8d22|c4095/f1p77/2323;i2_LQ_sample9a8d22|c12196/f1p112/3020;i2_LQ…
Cluster160	4	3-6k.c9437/1/5881;3-6k.c13061/1/3270;1-2k.c28885/1/1453;2-3k.c15044/1/1134
Cluster161	5	3-6k.c23123/1/5850;3-6k.c25014/1/3482.1;3-6k.c25014/1/3482.3;2-3k.c5810/3/1859;i2_LQ_sample9a8d22|c10049/f1p24/2588.1
Cluster162	1	3-6k.c26152/1/5873
Cluster163	2	3-6k.c15409/1/6163;3-6k.c22984/1/4141.2
Cluster164	11	2-3k.c20933/1/2348;3-6k.c495/44/4292;3-6k.c1597/4/3341;3-6k.c6470/1/4628;3-6k.c7550/1/3130;3-6k.c7642/1/5875;3-6k.c9225/2/3756;3-6k.c14218/2/3516;3-6k.c26342/1/3864;3-6k.c27992/1/3643.1;1-2k.c18452/1/1438.1
Cluster165	3	3-6k.c11203/1/6079;3-6k.c19521/1/3409;1-2k.c10272/1/1231
Cluster166	3	3-6k.c1331/5/3196;3-6k.c10397/1/5787;i1_HQ_sample9a8d22|c22603/f1p1/1850
Cluster167	1	3-6k.c28881/1/5683
Cluster168	16	3-6k.c3985/1/3156;3-6k.c8472/1/2585;1-2k.c6963/1/1238;3-6k.c16586/1/1530;3-6k.c16789/1/4211;3-6k.c17351/1/6216.1;3-6k.c17731/1/2475;3-6k.c23735/1/4734.1;3-6k.c28046/1/5849;1-2k.c12682/1/1483;i2_LQ_sample9a8d22|c4269/f1p94/3151;i3_LQ_sample9a8d22|c5162/f1p374/3815.2;i3_LQ_sample9a8d22|c6618/f1p96/3427;i3_LQ_sample9a8d22|c8201/f1p71/3035;i6_LQ_sample9a8d22|c213/f1p106/7064.1;i7_LQ_sample9a8d22|c222…
Cluster169	11	3-6k.c3377/1/5184;3-6k.c4936/1/5701;3-6k.c15387/1/3790.1;3-6k.c16410/1/2873;3-6k.c25005/1/5769;3-6k.c26439/1/5327;3-6k.c26802/1/3514;1-2k.c10160/1/1185;3-6k.c30520/1/4384;1-2k.c14436/1/1563;2-3k.c3231/2/1922
Cluster170	2	1-2k.c5199/1/1442;3-6k.c20510/1/5886
Cluster171	1	3-6k.c2425/1/5861
Cluster172	14	2-3k.c17688/1/1933;3-6k.c2235/1/4651;3-6k.c7224/1/4367;3-6k.c10116/2/4573;3-6k.c16402/1/4059;3-6k.c18374/1/5838;3-6k.c21317/1/3965;3-6k.c26653/1/4127.1;3-6k.c26653/1/4127.2;i1_LQ_sample9a8d22|c28400/f1p5/1175;i2_LQ_sample9a8d22|c3658/f1p6/3103;i3_LQ_sample9a8d22|c1627/f1p6/3630;i3_LQ_sample9a8d22|c4491/f1p6/3056;i4_LQ_sample9a8d22|c259/f1p6/4910
Cluster173	2	3-6k.c12689/2/5322;3-6k.c18441/1/5790
Cluster174	2	3-6k.c9571/1/2499;3-6k.c24897/1/5849
Cluster175	3	3-6k.c6475/1/5862;i1_LQ_sample9a8d22|c42995/f1p3/1892;i2_LQ_sample9a8d22|c9898/f1p4/2167
Cluster176	1	3-6k.c26453/1/5764
Cluster177	5	3-6k.c14106/2/5878;3-6k.c21467/1/3610.1;i6_LQ_sample9a8d22|c63/f1p2/6733.1;i6_LQ_sample9a8d22|c63/f1p2/6733.2;i6_LQ_sample9a8d22|c63/f1p2/6733.3
Cluster178	2	3-6k.c27977/1/5867;1-2k.c15920/2/1435
Cluster179	13	2-3k.c16858/1/1779;3-6k.c5077/1/3236;3-6k.c5423/1/6147.1;3-6k.c6944/1/3050;3-6k.c7703/2/3544;3-6k.c9131/2/5775;3-6k.c11320/1/3340;1-2k.c3252/1/1542;3-6k.c18131/1/4386;3-6k.c29180/1/3775;1-2k.c23824/1/1265;i5_LQ_sample9a8d22|c239/f1p3/5241.1;i1_HQ_sample9a8d22|c14254/f1p3/1238
Cluster180	31	3-6k.c933/2/5141;3-6k.c3916/4/4041;3-6k.c5475/1/3027;3-6k.c11901/1/5750;1-2k.c4003/1/1589;3-6k.c17693/1/3728;3-6k.c19391/1/4829;3-6k.c25768/1/2863;3-6k.c26346/1/3493;1-2k.c14174/1/1580;1-2k.c18821/1/1466;1-2k.c22198/2/1381;i2_HQ_sample9a8d22|c1918/f2p41/2880;i4_HQ_sample9a8d22|c134/f2p42/5158;i4_HQ_sample9a8d22|c2282/f4p42/4126;i1_HQ_sample9a8d22|c54293/f2p40/1090;i1_LQ_sample9a8d22|c11827/f1p40/…
Cluster181	1	3-6k.c30851/1/5913
Cluster182	20	3-6k.c4527/1/4151.1;3-6k.c4527/1/4151.2;3-6k.c5045/1/4378.1;3-6k.c5045/1/4378.2;3-6k.c6233/1/3213;3-6k.c9914/1/4157;3-6k.c10418/1/4646;3-6k.c14121/3/4326;3-6k.c15688/1/4187;3-6k.c17803/1/4302.1;3-6k.c25517/1/5282;3-6k.c26006/1/4444;3-6k.c27509/1/5126;3-6k.c27638/1/5831;i2_LQ_sample9a8d22|c4044/f1p7/3013;i3_LQ_sample9a8d22|c5240/f1p7/3251;i4_LQ_sample9a8d22|c1417/f1p6/4427;i8_LQ_sample9a8d22|c20/f…
Cluster183	2	3-6k.c3588/1/5861;1-2k.c27500/1/1296.1
Cluster184	1	3-6k.c11496/1/5788
Cluster185	3	3-6k.c14672/1/5710;3-6k.c29417/1/3264;i2_LQ_sample9a8d22|c7937/f1p1/2492
Cluster186	3	3-6k.c5698/2/5855;3-6k.c22056/1/4149;1-2k.c11093/1/1118
Cluster187	4	2-3k.c15988/1/2018;2-3k.c24088/2/1885;3-6k.c12529/1/5810;1-2k.c18104/2/1380
Cluster188	2	2-3k.c26336/1/2027;3-6k.c6733/1/5994
Cluster189	1	3-6k.c30498/1/5862
Cluster190	1	3-6k.c26877/1/5791
Cluster191	2	2-3k.c16482/1/1733;3-6k.c30597/1/5478
Cluster192	5	3-6k.c10820/1/3844;3-6k.c19885/1/5866;1-2k.c27590/1/1552;i1_LQ_sample9a8d22|c48159/f1p2/1655.1;i4_LQ_sample9a8d22|c1233/f1p2/4857.1
Cluster193	1	3-6k.c14117/2/5810
Cluster194	11	3-6k.c2358/1/3593;3-6k.c5702/1/5856;3-6k.c6765/2/3307;3-6k.c9539/3/3539;3-6k.c13179/2/3526;2-3k.c15264/1/1871;i3_HQ_sample9a8d22|c609/f7p16/3570;i0_LQ_sample9a8d22|c6341/f1p15/997;i0_LQ_sample9a8d22|c16951/f1p10/775;i3_LQ_sample9a8d22|c1434/f1p16/4042;i6_LQ_sample9a8d22|c368/f1p16/6102
Cluster195	2	3-6k.c25167/1/5780;1-2k.c15588/1/1396
Cluster196	2	3-6k.c16116/1/3412;3-6k.c29144/1/5691
Cluster197	3	3-6k.c22740/1/5858;i2_HQ_sample9a8d22|c2110/f2p3/2925;i1_LQ_sample9a8d22|c22457/f1p3/1926.1
Cluster198	2	3-6k.c15983/1/5786;i1_LQ_sample9a8d22|c28108/f1p4/1824
Cluster199	9	2-3k.c16658/1/1684;2-3k.c16890/1/2029;3-6k.c19375/1/4146;1-2k.c11015/1/1247;3-6k.c30154/1/5763;i2_LQ_sample9a8d22|c2562/f1p4/2518;i2_LQ_sample9a8d22|c5991/f1p4/2084;i1_HQ_sample9a8d22|c38410/f1p4/1393;i1_HQ_sample9a8d22|c38583/f1p4/1775
Cluster200	23	3-6k.c1319/3/5240;3-6k.c1721/3/3609;3-6k.c1987/6/4106;3-6k.c6305/1/5769;3-6k.c8621/4/3257;3-6k.c15427/1/4218;3-6k.c19486/2/3167;3-6k.c20944/1/3344;3-6k.c23612/2/4457;3-6k.c24699/3/3456;3-6k.c25001/1/3113;3-6k.c31197/2/4704;3-6k.c31310/1/4557;1-2k.c24083/1/1607;1-2k.c31022/1/1350;1-2k.c31167/1/1524.1;1-2k.c31747/1/1205;2-3k.c13214/1/1774;i1_HQ_sample9a8d22|c18897/f2p9/1189;i2_LQ_sample9a8d22|c4131…
Cluster201	5	3-6k.c3566/1/5843;3-6k.c3782/3/3325;3-6k.c7966/1/4626;3-6k.c8208/1/3913;1-2k.c24340/1/1575
Cluster202	6	3-6k.c2489/1/3473;3-6k.c16983/2/5638;3-6k.c28770/1/3626;3-6k.c29810/1/3675;i2_LQ_sample9a8d22|c8553/f1p2/2081;i3_LQ_sample9a8d22|c5949/f1p2/3218
Cluster203	8	i1_LQ_sample9a8d22|c51898/f1p69/1036;i2_LQ_sample9a8d22|c3024/f1p4/2207.1;i2_LQ_sample9a8d22|c4620/f1p86/2587;i2_LQ_sample9a8d22|c12455/f1p86/2278;i3_LQ_sample9a8d22|c1166/f1p41/2768.1;i3_LQ_sample9a8d22|c3949/f1p78/3394.1;i5_LQ_sample9a8d22|c395/f1p88/5839.1;i1_HQ_sample9a8d22|c39595/f1p75/1737
Cluster204	1	3-6k.c28793/1/5786
Cluster205	1	3-6k.c22537/1/5851
Cluster206	3	3-6k.c5494/1/5780;3-6k.c26861/1/3256;i2_LQ_sample9a8d22|c5522/f1p3/2367
Cluster207	13	2-3k.c17168/1/2048;2-3k.c19387/1/1939;2-3k.c22944/1/1903;3-6k.c1692/4/4875;3-6k.c3983/1/3849.1;3-6k.c16573/1/3508;3-6k.c18126/1/3777;3-6k.c18903/1/3195;3-6k.c18999/1/3096;3-6k.c19040/1/5574;1-2k.c14011/4/1683;2-3k.c4290/1/1667;i1_LQ_sample9a8d22|c27865/f1p1/1687
Cluster208	36	3-6k.c1571/4/5813;3-6k.c5691/1/7421.1;3-6k.c6629/3/3586;1-2k.c2492/12/1769;3-6k.c17481/1/3508;3-6k.c30905/1/2908;1-2k.c15277/1/1389;i1_HQ_sample9a8d22|c18931/f2p86/1843;i2_HQ_sample9a8d22|c18110/f122p84/2973;i0_LQ_sample9a8d22|c7647/f1p44/929;i0_LQ_sample9a8d22|c16981/f1p52/606;i1_LQ_sample9a8d22|c33815/f1p109/1740;i1_LQ_sample9a8d22|c40127/f1p124/1917;i1_LQ_sample9a8d22|c43555/f1p7/1939.1;i1_LQ_…
Cluster209	4	2-3k.c22217/1/1699;3-6k.c3549/2/5705;3-6k.c12799/1/3862;3-6k.c18220/1/3067.1
Cluster210	1	3-6k.c28745/1/5657
Cluster211	3	3-6k.c2833/1/5744;3-6k.c3419/1/3880;1-2k.c32444/1/1137
Cluster212	9	3-6k.c11340/3/3185;3-6k.c11781/2/3441;3-6k.c19603/1/5546;3-6k.c20988/1/5443;3-6k.c27713/1/5733;3-6k.c28726/1/3245;1-2k.c13363/1/1265.1;i2_LQ_sample9a8d22|c4140/f1p2/2262.1;i1_HQ_sample9a8d22|c40659/f1p2/1720
Cluster213	2	3-6k.c6795/1/3321;3-6k.c28845/1/6039.1
Cluster214	15	3-6k.c8323/1/3461.1;3-6k.c10291/2/3715;3-6k.c16170/1/5821;3-6k.c19871/1/4300;3-6k.c26666/1/2623;3-6k.c28143/1/3776;1-2k.c25099/1/1516;1-2k.c26829/1/1258;i2_HQ_sample9a8d22|c2082/f2p5/2111;i1_LQ_sample9a8d22|c20333/f1p6/1914;i2_LQ_sample9a8d22|c5149/f1p6/2051;i4_LQ_sample9a8d22|c176/f1p5/4646.1;i4_LQ_sample9a8d22|c176/f1p5/4646.2;i4_LQ_sample9a8d22|c176/f1p5/4646.3;i1_HQ_sample9a8d22|c27304/f1p3/1…
Cluster215	1	3-6k.c24934/1/5777
Cluster216	8	3-6k.c1230/7/3486;3-6k.c26385/1/3414;3-6k.c29432/1/5740;3-6k.c29730/1/4901;i3_HQ_sample9a8d22|c807/f3p4/3510;i2_LQ_sample9a8d22|c4435/f1p3/2874.1;i2_LQ_sample9a8d22|c4435/f1p3/2874.2;i4_LQ_sample9a8d22|c679/f1p4/4677.1
Cluster217	1	3-6k.c3130/1/5715
Cluster218	1	3-6k.c20532/1/6186
Cluster219	1	3-6k.c29373/1/5904
Cluster220	5	3-6k.c18992/1/3239;3-6k.c19737/1/3636;3-6k.c20572/1/5555;3-6k.c27739/1/5308;i5_LQ_sample9a8d22|c48/f1p133/5353.1
Cluster221	3	3-6k.c5161/1/4097.2;3-6k.c26910/1/5644;1-2k.c11329/1/1562
Cluster222	2	3-6k.c4296/8/3787;3-6k.c22985/1/5734
Cluster223	4	3-6k.c6227/1/5732;3-6k.c25171/1/3770;3-6k.c25923/1/3215;3-6k.c27751/1/3594
Cluster224	6	3-6k.c21550/1/3663;3-6k.c23691/1/5626;3-6k.c24826/1/3404;i3_LQ_sample9a8d22|c7111/f1p16/3320;i4_LQ_sample9a8d22|c426/f1p3/4840.1;i4_LQ_sample9a8d22|c426/f1p3/4840.2
Cluster225	2	3-6k.c15959/1/5051;3-6k.c23996/2/5738
Cluster226	9	2-3k.c17053/1/2236;2-3k.c17538/1/1981;2-3k.c19167/1/2030;2-3k.c22220/1/1679.1;3-6k.c17948/1/4813;3-6k.c20768/1/5697;3-6k.c23768/1/5381;3-6k.c26465/1/3570;i1_LQ_sample9a8d22|c26353/f1p1/1810
Cluster227	3	3-6k.c26110/1/5712;i3_LQ_sample9a8d22|c7207/f1p5/3737.1;i3_LQ_sample9a8d22|c7207/f1p5/3737.2
Cluster228	4	3-6k.c7889/1/5753;3-6k.c18620/1/3772;i0_LQ_sample9a8d22|c20960/f1p3/988;i4_LQ_sample9a8d22|c627/f1p3/4377
Cluster229	1	3-6k.c16664/1/5590
Cluster230	7	3-6k.c4034/1/5663.1;3-6k.c7702/1/4248;3-6k.c10623/1/3218;3-6k.c13343/1/3168;3-6k.c17123/1/3929;3-6k.c17338/1/4054;3-6k.c25245/1/5693
Cluster231	12	3-6k.c7615/2/3384;3-6k.c8326/1/5798;3-6k.c22753/1/3626.1;1-2k.c11301/1/1135;i1_LQ_sample9a8d22|c10894/f1p7/1240;i1_LQ_sample9a8d22|c25598/f1p2/1749;i2_LQ_sample9a8d22|c9432/f1p7/2146;i3_LQ_sample9a8d22|c4633/f1p7/3331;i3_LQ_sample9a8d22|c7118/f1p7/3667;i4_LQ_sample9a8d22|c1871/f1p8/4756;i10_LQ_sample9a8d22|c4/f1p28/10213.1;i10_LQ_sample9a8d22|c4/f1p28/10213.4
Cluster232	4	1-2k.c3932/1/1673;3-6k.c16185/1/3917.1;3-6k.c16325/1/5720;2-3k.c8892/1/1662.1
Cluster233	10	2-3k.c22627/1/1759;2-3k.c24836/1/2062;3-6k.c944/9/3717;3-6k.c30713/1/5678;1-2k.c19927/1/1397;1-2k.c24143/1/1366;i1_LQ_sample9a8d22|c40313/f1p3/1747;i1_LQ_sample9a8d22|c41892/f1p5/1774;i3_LQ_sample9a8d22|c6654/f1p6/3667;i6_LQ_sample9a8d22|c181/f1p6/6743
Cluster234	3	3-6k.c7474/1/5693;3-6k.c14774/1/2930;1-2k.c31231/1/1295
Cluster235	1	3-6k.c8212/1/6307.1
Cluster236	1	3-6k.c1976/2/5692
Cluster237	1	3-6k.c10421/1/5866
Cluster238	4	3-6k.c5523/1/5754;3-6k.c26769/1/5142;1-2k.c12260/1/1711.1;i1_HQ_sample9a8d22|c5313/f3p5/1794
Cluster239	3	3-6k.c13511/1/3245;3-6k.c15146/1/5610;3-6k.c19377/1/5785
Cluster240	39	2-3k.c16189/1/2133;2-3k.c20880/1/2022;2-3k.c20994/1/2264;2-3k.c22826/1/1810;2-3k.c26597/1/15232.4;2-3k.c28033/2/1813;3-6k.c642/21/3591;3-6k.c1018/5/5662;3-6k.c3649/4/4909;3-6k.c3940/2/4109;3-6k.c7962/1/4758;3-6k.c9413/1/3914.1;3-6k.c11818/1/3478.1;3-6k.c12108/1/3037;3-6k.c13199/1/5079;3-6k.c13649/1/3114.1;3-6k.c15134/2/3332;3-6k.c18128/1/5531;3-6k.c18706/1/3016;3-6k.c20926/1/3893;3-6k.c24571/4/40…
Cluster241	4	3-6k.c30859/1/5610;i3_LQ_sample9a8d22|c4338/f1p2/3412;i7_LQ_sample9a8d22|c212/f1p1/7839.1;i7_LQ_sample9a8d22|c212/f1p1/7839.2
Cluster242	7	3-6k.c4327/2/5639;3-6k.c11656/2/3129;3-6k.c14407/5/4129;3-6k.c17630/1/5257.1;3-6k.c17630/1/5257.2;3-6k.c17740/1/3690;3-6k.c18975/1/4536
Cluster243	14	2-3k.c26061/1/1844;3-6k.c6896/1/4073;1-2k.c5905/2/1413;3-6k.c20884/2/3717;3-6k.c22570/1/3144;3-6k.c27651/1/3521;3-6k.c30024/1/5589;3-6k.c30131/1/4657;3-6k.c30485/1/4893;1-2k.c18409/1/1193;1-2k.c18503/1/1309;2-3k.c3677/2/2196;2-3k.c7077/1/1737;i1_LQ_sample9a8d22|c47776/f1p1/1412
Cluster244	2	3-6k.c3459/1/5731;i0_LQ_sample9a8d22|c21738/f1p2/880
Cluster245	1	3-6k.c6159/1/5689
Cluster246	1	3-6k.c15250/1/5637
Cluster247	1	3-6k.c16070/1/5708
Cluster248	3	1-2k.c6912/1/1219;3-6k.c22982/1/5657;1-2k.c31469/1/1331
Cluster249	1	3-6k.c4365/1/5542
Cluster250	7	3-6k.c1858/3/3130;3-6k.c3277/1/3365;3-6k.c28529/1/5609;1-2k.c8238/2/1254;i2_LQ_sample9a8d22|c12369/f1p5/2810;i2_LQ_sample9a8d22|c14786/f1p5/2023;i6_LQ_sample9a8d22|c621/f1p5/6917
Cluster251	8	3-6k.c3168/1/3314;3-6k.c3750/1/3903.1;3-6k.c3750/1/3903.2;3-6k.c14056/5/5694;3-6k.c14234/2/5488;3-6k.c28431/1/5075;1-2k.c18388/1/1855;i3_LQ_sample9a8d22|c6751/f1p42/3723.2
Cluster252	1	3-6k.c17391/1/5613
Cluster253	1	3-6k.c20612/1/5602
Cluster254	5	3-6k.c1264/3/5647;3-6k.c3515/1/3511;3-6k.c19659/1/3018;i2_LQ_sample9a8d22|c10782/f1p6/2224.1;i5_LQ_sample9a8d22|c279/f1p1/5430
Cluster255	3	3-6k.c3911/1/5691;3-6k.c17627/1/4476;i2_LQ_sample9a8d22|c5810/f1p5/2229.1
Cluster256	1	3-6k.c3478/1/5700
Cluster257	5	3-6k.c3439/1/4487;3-6k.c24691/2/5492;1-2k.c13070/1/1362;i1_LQ_sample9a8d22|c27057/f1p1/1953;i2_LQ_sample9a8d22|c4804/f1p1/2087
Cluster258	1	3-6k.c29996/1/5569
Cluster259	3	3-6k.c12470/2/4297;3-6k.c14325/2/5651;3-6k.c17165/1/3156
Cluster260	5	3-6k.c14390/2/3768;3-6k.c17779/1/4849;3-6k.c28712/1/5683;2-3k.c13434/1/1691;i1_LQ_sample9a8d22|c46650/f1p1/1679
Cluster261	2	3-6k.c16238/3/3443;3-6k.c18689/1/5685
Cluster262	4	2-3k.c23225/1/2446.1;3-6k.c8175/1/5691;i2_HQ_sample9a8d22|c1557/f4p4/2255.1;i1_HQ_sample9a8d22|c40343/f1p5/1875.1
Cluster263	7	3-6k.c10269/1/3012;1-2k.c6075/1/1422;3-6k.c17508/1/5624;3-6k.c20446/1/3235;3-6k.c30387/1/3751;1-2k.c28405/1/3684.2;i6_LQ_sample9a8d22|c646/f1p13/6006.3
Cluster264	2	3-6k.c20611/1/5584;3-6k.c21988/1/4944
Cluster265	9	3-6k.c2447/1/5509;3-6k.c2648/1/4096;3-6k.c4473/1/3454;3-6k.c7578/1/3267;1-2k.c12616/1/1760;1-2k.c20558/1/1156;1-2k.c33230/2/1548;1-2k.c33723/4/1386;2-3k.c13137/1/2251
Cluster266	7	3-6k.c1843/3/5617;3-6k.c2907/1/4995;3-6k.c20218/1/2514;3-6k.c25177/1/3349;i4_LQ_sample9a8d22|c1646/f1p4/4217;i5_LQ_sample9a8d22|c720/f1p4/5115;i1_HQ_sample9a8d22|c46520/f1p4/1492
Cluster267	15	3-6k.c13583/1/5674;3-6k.c13938/4/3269;3-6k.c26306/1/4503;3-6k.c26425/1/3940;3-6k.c30704/1/3372;1-2k.c14536/1/1581;i1_LQ_sample9a8d22|c24600/f1p15/1707.1;i2_LQ_sample9a8d22|c4867/f1p4/2103;i2_LQ_sample9a8d22|c12504/f1p16/2545;i3_LQ_sample9a8d22|c1652/f1p17/3508;i4_LQ_sample9a8d22|c482/f1p16/4896;i4_LQ_sample9a8d22|c1446/f1p16/4922;i5_LQ_sample9a8d22|c731/f1p16/5593.1;i5_LQ_sample9a8d22|c731/f1p16/…
Cluster268	18	3-6k.c4650/1/4116;3-6k.c8264/2/3392;3-6k.c9294/1/5140;3-6k.c11325/1/3257;3-6k.c14101/4/5289;3-6k.c16330/1/3512;3-6k.c17533/1/4313;3-6k.c19877/1/3770;3-6k.c26761/1/5642;2-3k.c15148/1/1780;i3_HQ_sample9a8d22|c968/f2p8/3390;i0_LQ_sample9a8d22|c9278/f1p10/861;i1_LQ_sample9a8d22|c39948/f1p8/1681;i1_LQ_sample9a8d22|c48454/f1p10/1211;i2_LQ_sample9a8d22|c8300/f1p8/2370;i4_LQ_sample9a8d22|c852/f1p17/4315;…
Cluster269	9	3-6k.c12461/2/4406;3-6k.c15015/1/4713;3-6k.c18364/2/5483;3-6k.c23567/2/4290;3-6k.c30536/1/3857;1-2k.c24928/1/1339;i3_LQ_sample9a8d22|c4915/f1p6/3744;i4_LQ_sample9a8d22|c1545/f1p7/4103;i1_HQ_sample9a8d22|c47678/f1p3/1375
Cluster270	6	3-6k.c2952/1/3177;3-6k.c7677/1/5324;3-6k.c8648/1/5643;3-6k.c22539/2/5459;3-6k.c23360/1/4454.1;3-6k.c28908/1/3605
Cluster271	1	3-6k.c27127/1/5663
Cluster272	6	3-6k.c25556/1/5644;2-3k.c8769/1/2313;i2_LQ_sample9a8d22|c6802/f1p5/2265;i3_LQ_sample9a8d22|c5576/f1p7/3461;i7_LQ_sample9a8d22|c18/f1p7/7415.3;i1_HQ_sample9a8d22|c45187/f1p6/1786
Cluster273	2	3-6k.c27386/1/5513;1-2k.c8263/5/1250
Cluster274	3	3-6k.c25036/1/5578;3-6k.c28631/1/3666;2-3k.c13140/1/1275
Cluster275	1	3-6k.c15716/1/5965.1
Cluster276	21	3-6k.c3927/1/3027;3-6k.c14664/1/1989;3-6k.c14695/1/4146;3-6k.c16106/1/3358;3-6k.c18398/1/5586;3-6k.c23394/1/3640;3-6k.c30279/2/3196;1-2k.c14767/1/1352;1-2k.c26388/2/1633;i1_HQ_sample9a8d22|c54849/f6p28/1879;i1_HQ_sample9a8d22|c55158/f2p29/1038;i2_HQ_sample9a8d22|c2074/f2p28/2958;i2_HQ_sample9a8d22|c2238/f3p29/2187;i3_HQ_sample9a8d22|c734/f4p29/3548;i4_HQ_sample9a8d22|c148/f2p30/4494;i1_HQ_sample9…
Cluster277	7	3-6k.c11261/1/3385;3-6k.c12737/2/5630;3-6k.c25228/1/3593.1;1-2k.c20294/1/1110;i1_LQ_sample9a8d22|c27434/f1p6/1658.2;i2_LQ_sample9a8d22|c3820/f1p6/2878;i3_LQ_sample9a8d22|c5613/f1p6/3425
Cluster278	22	3-6k.c534/25/3815;3-6k.c5998/1/3332;1-2k.c4327/1/1513;3-6k.c14282/2/3942;3-6k.c15063/1/3678;3-6k.c16326/1/5409;3-6k.c17837/1/3326;1-2k.c8592/1/1660;3-6k.c30817/1/3423;1-2k.c18625/1/1122;i1_HQ_sample9a8d22|c18966/f2p8/1882;i0_LQ_sample9a8d22|c6641/f1p8/963;i1_LQ_sample9a8d22|c48585/f1p23/1958;i2_LQ_sample9a8d22|c4342/f1p23/2352;i3_LQ_sample9a8d22|c5097/f1p22/3430;i3_LQ_sample9a8d22|c6736/f1p23/385…
Cluster279	5	3-6k.c2753/1/4730.2;3-6k.c7398/1/5584;3-6k.c17173/1/4245.2;3-6k.c27552/1/5662;i2_LQ_sample9a8d22|c12450/f1p2/2783
Cluster280	8	3-6k.c4632/1/5353;3-6k.c14276/2/3801.2;3-6k.c28437/1/5488;1-2k.c30811/1/1169;i1_LQ_sample9a8d22|c27332/f1p4/1653.1;i2_LQ_sample9a8d22|c11631/f1p2/2092;i2_LQ_sample9a8d22|c14466/f1p3/2056.1;i1_HQ_sample9a8d22|c28314/f1p2/1901
Cluster281	3	i2_LQ_sample9a8d22|c4379/f1p25/2415;i5_LQ_sample9a8d22|c422/f1p27/5344;i5_LQ_sample9a8d22|c656/f1p33/5567
Cluster282	1	3-6k.c27167/1/5556
Cluster283	1	3-6k.c4017/1/5462
Cluster284	2	3-6k.c17168/1/5576;i2_LQ_sample9a8d22|c11025/f1p1/2577
Cluster285	3	2-3k.c18955/1/2048;3-6k.c29517/1/5598;3-6k.c30575/1/4189
Cluster286	6	3-6k.c19002/1/3573.1;3-6k.c28549/1/5632;i2_LQ_sample9a8d22|c9581/f1p3/2435.2;i7_LQ_sample9a8d22|c227/f1p6/7038.1;i7_LQ_sample9a8d22|c227/f1p6/7038.3;i7_LQ_sample9a8d22|c227/f1p6/7038.4
Cluster287	1	3-6k.c19874/1/5567
Cluster288	7	3-6k.c3781/1/5594;3-6k.c18184/1/4459;3-6k.c19834/2/3665;3-6k.c23328/1/3347;3-6k.c28258/1/3033;i3_LQ_sample9a8d22|c3066/f1p3/3868;i1_HQ_sample9a8d22|c5188/f1p3/1920
Cluster289	3	3-6k.c12899/1/5603;i1_LQ_sample9a8d22|c5904/f1p3/1339;i1_HQ_sample9a8d22|c11346/f1p3/1956
Cluster290	1	3-6k.c3241/1/5540
Cluster291	20	3-6k.c5866/1/4000;3-6k.c6845/1/5195.2;3-6k.c9417/1/3205.1;3-6k.c12130/2/5611;3-6k.c13712/4/3433;3-6k.c15231/1/3299;3-6k.c15943/1/3968;3-6k.c19906/2/5056;3-6k.c21479/2/3860;3-6k.c23897/1/3118;1-2k.c19717/2/1104;1-2k.c21130/1/1170;i0_LQ_sample9a8d22|c9588/f1p23/959;i0_LQ_sample9a8d22|c18308/f1p26/731;i1_LQ_sample9a8d22|c29082/f1p25/1789;i2_LQ_sample9a8d22|c2675/f1p10/2223.1;i2_LQ_sample9a8d22|c2749…
Cluster292	5	3-6k.c1848/2/4006;3-6k.c18208/1/4205;3-6k.c20055/1/3192.2;3-6k.c23429/1/5647;1-2k.c11759/1/1241.1
Cluster293	3	3-6k.c11395/2/4654;3-6k.c18679/1/5443;3-6k.c25926/1/3385
Cluster294	3	3-6k.c2527/1/5650;3-6k.c25551/1/3250.2;i0_LQ_sample9a8d22|c17099/f1p1/750
Cluster295	3	2-3k.c23235/1/1895;3-6k.c16208/1/3153;3-6k.c19059/1/5519
Cluster296	6	2-3k.c16986/1/1798;2-3k.c17742/1/2043;3-6k.c24839/1/5575;1-2k.c14427/1/1419;i1_LQ_sample9a8d22|c47076/f1p1/1898;i1_HQ_sample9a8d22|c14552/f1p2/1122
Cluster297	7	3-6k.c3695/1/5499;3-6k.c4148/1/3841;3-6k.c17958/1/5300;3-6k.c19747/1/3124;3-6k.c30099/1/5584;i0_LQ_sample9a8d22|c5557/f1p4/927;i3_LQ_sample9a8d22|c5067/f1p4/3850
Cluster298	1	3-6k.c8997/1/5563
Cluster299	9	3-6k.c3117/2/4629;3-6k.c14260/2/5603;3-6k.c17636/1/5745.1;3-6k.c24726/2/5042;1-2k.c28892/1/1475;i2_LQ_sample9a8d22|c12995/f1p2/2915;i6_LQ_sample9a8d22|c652/f1p3/6323.1;i6_LQ_sample9a8d22|c652/f1p3/6323.2;i1_HQ_sample9a8d22|c39773/f1p2/1893
Cluster300	7	3-6k.c6933/1/5560;3-6k.c20423/1/3941;3-6k.c29110/1/3735;i3_LQ_sample9a8d22|c6506/f1p5/3742;i5_LQ_sample9a8d22|c169/f1p5/5983;i5_LQ_sample9a8d22|c242/f1p5/6378;i5_LQ_sample9a8d22|c739/f1p5/5747
Cluster301	6	3-6k.c2984/1/5549;1-2k.c5454/1/1905;3-6k.c24739/1/3416.1;3-6k.c24739/1/3416.2;3-6k.c25238/1/3481;1-2k.c24725/1/1401
Cluster302	1	3-6k.c17885/1/5524
Cluster303	2	3-6k.c20555/1/5520;3-6k.c22064/1/3646
Cluster304	1	3-6k.c20995/1/5502
Cluster305	4	3-6k.c24050/1/5515;i5_LQ_sample9a8d22|c985/f1p1/5702.1;i5_LQ_sample9a8d22|c985/f1p1/5702.2;i5_LQ_sample9a8d22|c985/f1p1/5702.3
Cluster306	3	3-6k.c5506/1/3674;3-6k.c17061/1/5583;i2_LQ_sample9a8d22|c6360/f1p2/2140
Cluster307	11	2-3k.c21156/1/1939;2-3k.c23162/1/4147.3;3-6k.c1831/3/3851;3-6k.c3704/1/5137;3-6k.c10832/1/3582;3-6k.c23482/1/5544;3-6k.c29060/1/3261;1-2k.c29260/1/1272;2-3k.c11730/1/1759;i2_LQ_sample9a8d22|c12767/f1p5/2819;i4_LQ_sample9a8d22|c559/f1p5/5074.1
Cluster308	3	3-6k.c5592/2/5509;3-6k.c22023/1/4077;i2_LQ_sample9a8d22|c13025/f1p1/2838
Cluster309	1	3-6k.c29822/1/5497
Cluster310	9	3-6k.c2931/1/4742;3-6k.c4872/1/5543;3-6k.c10911/1/3916;3-6k.c14719/1/4657;3-6k.c28833/1/4148;1-2k.c24546/1/1175;i1_HQ_sample9a8d22|c7047/f2p5/1202;i6_LQ_sample9a8d22|c482/f1p1/6269.2;i1_HQ_sample9a8d22|c21090/f1p5/1965
Cluster311	7	3-6k.c4706/2/5525;3-6k.c10300/1/3117;3-6k.c27051/1/3621;3-6k.c27582/1/4163;i2_LQ_sample9a8d22|c4286/f1p3/2494;i2_LQ_sample9a8d22|c5140/f1p3/2482;i5_LQ_sample9a8d22|c173/f1p3/5724
Cluster312	3	3-6k.c4920/1/4012;3-6k.c28889/1/5614;i3_LQ_sample9a8d22|c6040/f1p5/3424
Cluster313	2	3-6k.c4489/1/5515;i5_LQ_sample9a8d22|c632/f1p137/5334.2
Cluster314	4	3-6k.c3242/1/3398.2;3-6k.c22545/1/5866.1;3-6k.c28642/1/5526;1-2k.c28665/1/1435
Cluster315	1	3-6k.c21858/1/5503
Cluster316	3	3-6k.c21350/1/5503;2-3k.c12838/1/1849;i1_HQ_sample9a8d22|c13611/f1p1/1447
Cluster317	10	2-3k.c22377/1/1761;3-6k.c11779/1/5501;3-6k.c17793/2/3483;3-6k.c26533/1/5308;1-2k.c18518/1/1231;1-2k.c20290/1/1536;2-3k.c12970/1/1862;2-3k.c15306/1/2144.1;i4_LQ_sample9a8d22|c1055/f1p4/4581.1;i4_LQ_sample9a8d22|c1055/f1p4/4581.2
Cluster318	1	3-6k.c27425/1/5550
Cluster319	2	3-6k.c13076/1/5539;1-2k.c14883/1/1478
Cluster320	1	3-6k.c25388/1/5898.1
Cluster321	4	3-6k.c4105/1/5523;1-2k.c3954/1/1597;1-2k.c7157/1/1150;3-6k.c17826/1/3411.2
Cluster322	2	3-6k.c25961/1/5488;1-2k.c19014/1/1299
Cluster323	2	3-6k.c19533/1/5560;1-2k.c23882/1/1237
Cluster324	1	3-6k.c25915/1/5502
Cluster325	17	3-6k.c1466/2/2700;3-6k.c4342/11/3606;3-6k.c7707/1/3708.1;3-6k.c9330/2/3331;3-6k.c13979/91/3796;3-6k.c16570/1/5510;3-6k.c23943/1/3462;3-6k.c26947/1/3688;1-2k.c14972/1/1366;1-2k.c19937/1/1454;1-2k.c29171/1/1767;1-2k.c30856/1/1317;i2_LQ_sample9a8d22|c12790/f1p16/3065;i3_LQ_sample9a8d22|c1324/f1p16/3324;i3_LQ_sample9a8d22|c5798/f1p16/3648;i1_HQ_sample9a8d22|c25461/f1p16/1688;i1_HQ_sample9a8d22|c40851…
Cluster326	3	3-6k.c5303/2/5534;3-6k.c8324/1/4373;3-6k.c20119/1/4408
Cluster327	1	3-6k.c3414/1/5490
Cluster328	5	3-6k.c22423/1/5672;3-6k.c22535/1/4317;3-6k.c30475/1/5199;i1_LQ_sample9a8d22|c41003/f1p1/1984;i2_LQ_sample9a8d22|c10095/f1p1/2106
Cluster329	1	3-6k.c28158/1/5489
Cluster330	9	2-3k.c20568/1/2058;3-6k.c17752/1/4606;3-6k.c23338/1/4764;3-6k.c24588/3/5125;3-6k.c24734/1/5601;i4_HQ_sample9a8d22|c123/f2p18/4675;i2_LQ_sample9a8d22|c3551/f1p18/2937;i3_LQ_sample9a8d22|c1780/f1p15/3182;i6_LQ_sample9a8d22|c183/f1p17/7361
Cluster331	13	3-6k.c1100/5/3440;3-6k.c16431/1/3249;3-6k.c22573/1/4156.1;3-6k.c22573/1/4156.2;3-6k.c24727/2/5528;1-2k.c12648/1/1334;i1_LQ_sample9a8d22|c43290/f1p4/1579;i3_LQ_sample9a8d22|c1296/f1p5/3358;i4_LQ_sample9a8d22|c1566/f1p4/4278.2;i4_LQ_sample9a8d22|c1566/f1p4/4278.3;i6_LQ_sample9a8d22|c80/f1p2/6831.2;i6_LQ_sample9a8d22|c80/f1p2/6831.4;i1_HQ_sample9a8d22|c40172/f1p5/1206
Cluster332	2	3-6k.c14629/1/5450;i0_HQ_sample9a8d22|c19172/f2p3/831
Cluster333	1	3-6k.c21527/1/5528
Cluster334	1	3-6k.c23298/1/5439
Cluster335	14	2-3k.c17156/1/2005;3-6k.c5625/1/3902.1;1-2k.c4990/1/1391;1-2k.c6830/1/1534;3-6k.c25993/1/5469;2-3k.c5788/1/1792;i2_LQ_sample9a8d22|c4241/f1p11/2823;i2_LQ_sample9a8d22|c5878/f1p11/2072;i2_LQ_sample9a8d22|c14747/f1p10/2028;i3_LQ_sample9a8d22|c4059/f1p11/3664;i3_LQ_sample9a8d22|c4255/f1p11/3431;i3_LQ_sample9a8d22|c5832/f1p11/3130;i4_LQ_sample9a8d22|c1680/f1p11/4023;i1_HQ_sample9a8d22|c28585/f1p10/19…
Cluster336	77	2-3k.c18476/1/1971;2-3k.c21933/32/2210;2-3k.c24410/1/754;2-3k.c24933/2/2326;2-3k.c25027/1/2340;2-3k.c27390/1/1914;2-3k.c27439/1/2013;2-3k.c28116/5/1815;2-3k.c28411/5/1698;2-3k.c28538/4/1730;3-6k.c1800/4/3597;3-6k.c4299/1/3128.1;3-6k.c4595/4/4410;3-6k.c5243/3/4654.1;3-6k.c5593/1/2994;3-6k.c7241/1/2481;3-6k.c8723/1/4163;3-6k.c9119/3/4932;3-6k.c10718/1/4385;1-2k.c4818/3/1337;3-6k.c13932/6/3723;3-6k.…
Cluster337	5	1-2k.c3506/1/1357;3-6k.c15777/1/5433;3-6k.c27787/1/4429;2-3k.c4662/1/2264;2-3k.c12889/1/1885
Cluster338	1	3-6k.c10297/2/5405
Cluster339	12	3-6k.c9173/1/4249;3-6k.c9915/1/3990;1-2k.c5518/1/1467;3-6k.c19781/1/4683;3-6k.c21637/1/5495;3-6k.c22091/1/3656;2-3k.c13468/1/1895;i1_LQ_sample9a8d22|c7715/f1p4/1219;i6_LQ_sample9a8d22|c348/f1p5/6585.1;i6_LQ_sample9a8d22|c348/f1p5/6585.2;i1_HQ_sample9a8d22|c15202/f1p4/1049;i1_HQ_sample9a8d22|c63296/f1p4/1014
Cluster340	1	3-6k.c14798/1/5461
Cluster341	1	3-6k.c28277/1/5459
Cluster342	1	3-6k.c5933/1/5466
Cluster343	2	3-6k.c27672/1/5394;1-2k.c27599/1/1420
Cluster344	1	3-6k.c29961/1/5387
Cluster345	3	3-6k.c5010/1/3497;3-6k.c18709/1/5534;3-6k.c24586/3/3897
Cluster346	2	3-6k.c28144/1/5475;i3_LQ_sample9a8d22|c1682/f1p17/3868
Cluster347	5	3-6k.c19685/1/5486;3-6k.c25173/1/3446;3-6k.c29047/1/3630.1;3-6k.c29047/1/3630.2;i1_HQ_sample9a8d22|c44515/f1p1/1845
Cluster348	1	3-6k.c25929/1/5469
Cluster349	1	3-6k.c15789/1/5461
Cluster350	4	3-6k.c9295/1/3708;3-6k.c19561/1/5433;2-3k.c13094/1/2101;i2_LQ_sample9a8d22|c13296/f1p2/2680
Cluster351	1	3-6k.c24928/1/5439
Cluster352	1	3-6k.c29727/1/5466
Cluster353	2	3-6k.c15859/1/5459;i2_LQ_sample9a8d22|c8748/f1p1/2995.1
Cluster354	4	3-6k.c13092/5/4890;3-6k.c14886/3/5441;3-6k.c23773/1/3504.1;2-3k.c11800/1/4859.1
Cluster355	1	3-6k.c7696/1/5446
Cluster356	5	3-6k.c6966/2/4082;3-6k.c7244/1/3645;3-6k.c16949/1/3151;3-6k.c26410/1/5456;i2_LQ_sample9a8d22|c10319/f1p2/2884.2
Cluster357	4	3-6k.c5618/1/4616;3-6k.c14944/2/3914;3-6k.c17156/1/5293;1-2k.c28030/1/1502.1
Cluster358	6	3-6k.c17688/1/5451;1-2k.c25092/1/1285;i2_LQ_sample9a8d22|c13269/f1p3/2957;i3_LQ_sample9a8d22|c3450/f1p3/3337;i4_LQ_sample9a8d22|c1342/f1p4/4394;i1_HQ_sample9a8d22|c26040/f1p2/1904
Cluster359	1	3-6k.c14809/2/5390
Cluster360	4	3-6k.c12512/1/3291;3-6k.c18052/1/3489;3-6k.c22787/1/5437;3-6k.c29668/1/3557.1
Cluster361	9	3-6k.c1945/3/5231;3-6k.c8507/1/3381;3-6k.c15637/1/4534;3-6k.c16125/1/5444;3-6k.c22668/1/4120;3-6k.c28424/1/4472;1-2k.c11951/1/1163;i2_LQ_sample9a8d22|c10215/f1p3/2118;i2_LQ_sample9a8d22|c13019/f1p3/2975
Cluster362	2	2-3k.c19102/1/2376;3-6k.c20327/1/5428
Cluster363	1	3-6k.c2674/1/5526
Cluster364	9	2-3k.c28550/5/1733;3-6k.c5364/1/2816;3-6k.c17054/1/3653;3-6k.c18660/1/5569;3-6k.c25450/1/3851;3-6k.c27955/1/4049;1-2k.c29121/1/1064;i1_HQ_sample9a8d22|c13516/f5p13/1717;i3_LQ_sample9a8d22|c3349/f1p14/3599.1
Cluster365	20	2-3k.c17157/1/2118;2-3k.c20615/1/1930;2-3k.c27177/1/1645;2-3k.c27208/1/2167;3-6k.c2397/1/4880;3-6k.c4964/1/5350;3-6k.c6132/1/2683.2;3-6k.c7377/2/3714;3-6k.c11087/1/3262;3-6k.c11530/1/5014;3-6k.c14631/1/5214;1-2k.c12080/1/1547;1-2k.c17099/1/1303.1;1-2k.c21191/1/1406;1-2k.c24794/2/1078;1-2k.c25766/2/1434;1-2k.c29304/1/1673;2-3k.c11844/1/2368;i1_LQ_sample9a8d22|c5157/f1p3/1745;i2_LQ_sample9a8d22|c49…
Cluster366	6	2-3k.c19007/1/2159;2-3k.c27846/1/1850;3-6k.c3797/1/5440;3-6k.c5229/1/3302;3-6k.c8931/1/3578;2-3k.c3242/3/2001
Cluster367	2	3-6k.c16135/2/5412;2-3k.c13585/1/1860
Cluster368	1	3-6k.c22340/1/5399
Cluster369	6	3-6k.c15585/1/5633.1;i3_LQ_sample9a8d22|c3045/f1p7/3612;i3_LQ_sample9a8d22|c4121/f1p7/3732;i3_LQ_sample9a8d22|c4145/f1p7/3160;i6_LQ_sample9a8d22|c581/f1p7/6232;i1_HQ_sample9a8d22|c3692/f1p7/1167
Cluster370	4	3-6k.c16947/1/3302;3-6k.c22730/1/5574;1-2k.c31375/1/1727;i1_HQ_sample9a8d22|c21269/f1p1/1869
Cluster371	4	3-6k.c22743/1/5303;3-6k.c25706/1/3558;2-3k.c13115/3/1719;i5_LQ_sample9a8d22|c669/f1p1/5680.1
Cluster372	3	3-6k.c2112/1/5419;3-6k.c17571/1/5164;3-6k.c26949/1/5008
Cluster373	2	3-6k.c12369/1/5465;3-6k.c25783/1/3597
Cluster374	1	3-6k.c17538/1/5342
Cluster375	16	2-3k.c16654/1/1746;3-6k.c1113/8/5233;3-6k.c1162/3/3474.3;3-6k.c3035/1/4180;1-2k.c5134/1/1117;3-6k.c22089/1/3416;3-6k.c23993/1/5017;3-6k.c27054/1/5414;3-6k.c27065/1/4629;1-2k.c12855/2/1627;1-2k.c18282/2/1218;1-2k.c27339/1/1399;i2_LQ_sample9a8d22|c3651/f1p5/2962;i2_LQ_sample9a8d22|c9053/f1p5/2261;i2_LQ_sample9a8d22|c10297/f1p4/2661.1;i3_LQ_sample9a8d22|c1872/f1p4/3476
Cluster376	2	3-6k.c27242/1/5364;2-3k.c15583/1/1964
Cluster377	4	2-3k.c19329/1/1862;3-6k.c27402/2/5378;3-6k.c27705/1/3836;1-2k.c16601/1/1420
Cluster378	5	3-6k.c11080/1/4142.1;3-6k.c11242/1/3399;3-6k.c29258/1/5380;3-6k.c29365/1/3014;1-2k.c12753/1/1652
Cluster379	1	3-6k.c2564/1/5416
Cluster380	2	3-6k.c22494/1/5443;i1_HQ_sample9a8d22|c5187/f1p1/1968
Cluster381	2	3-6k.c14859/1/5420;3-6k.c29772/1/3523
Cluster382	8	2-3k.c20226/1/1933;3-6k.c931/14/3339;3-6k.c6663/1/4282;3-6k.c10155/2/5316;3-6k.c11661/2/3541;3-6k.c16845/1/4411;3-6k.c26609/1/3133;3-6k.c26726/1/4531
Cluster383	2	3-6k.c9279/1/5290;3-6k.c25698/1/5615
Cluster384	1	3-6k.c15708/2/5400
Cluster385	1	3-6k.c26542/1/5383
Cluster386	13	2-3k.c23792/1/2389;2-3k.c24098/1/1895;3-6k.c4511/3/5368;3-6k.c7130/1/3508;3-6k.c12651/2/3280;3-6k.c14989/1/4227;3-6k.c18583/1/3955;3-6k.c22583/1/2997;3-6k.c24910/1/4121;1-2k.c15183/1/1301;1-2k.c27412/1/1580;2-3k.c5114/1/1889;i2_LQ_sample9a8d22|c10603/f1p2/2559
Cluster387	1	3-6k.c17010/1/5382
Cluster388	1	3-6k.c20461/1/5368
Cluster389	2	3-6k.c9236/1/5394;3-6k.c20978/1/3682
Cluster390	3	3-6k.c772/9/3626;3-6k.c6302/1/2836;3-6k.c21250/2/5413
Cluster391	1	3-6k.c8827/1/5491
Cluster392	7	3-6k.c9094/1/4771;3-6k.c15287/1/5382;3-6k.c25868/1/4326.1;1-2k.c24303/1/1543.1;2-3k.c4330/1/2200;i2_LQ_sample9a8d22|c3693/f1p86/2789.1;i2_LQ_sample9a8d22|c4708/f1p133/2999.1
Cluster393	3	3-6k.c4929/2/3596;3-6k.c5441/1/5349;3-6k.c17968/1/3231
Cluster394	5	3-6k.c11821/1/3194;3-6k.c16123/1/5399;1-2k.c15689/1/1330;1-2k.c19963/2/1542;i1_HQ_sample9a8d22|c20772/f1p1/1917
Cluster395	1	3-6k.c8403/1/5761
Cluster396	2	3-6k.c27166/1/3495;3-6k.c28056/1/5389
Cluster397	3	3-6k.c14286/2/5364;3-6k.c26363/1/5167;3-6k.c29034/1/1124
Cluster398	13	3-6k.c10995/2/5476;3-6k.c17566/1/3697;3-6k.c26354/1/3256;1-2k.c13375/1/1088;1-2k.c15708/1/1558;1-2k.c24581/1/1274;2-3k.c7043/1/1898;i2_HQ_sample9a8d22|c1905/f2p44/2967;i2_LQ_sample9a8d22|c2954/f1p1/2193;i2_LQ_sample9a8d22|c3617/f1p44/2201;i2_LQ_sample9a8d22|c4684/f1p43/2914;i2_LQ_sample9a8d22|c7212/f1p44/2281;i3_LQ_sample9a8d22|c5817/f1p45/3243
Cluster399	2	3-6k.c12713/1/5476;1-2k.c15746/1/1302
Cluster400	1	3-6k.c16925/1/5526
Cluster401	2	3-6k.c28191/1/5303;i0_HQ_sample9a8d22|c2434/f3p14/1000
Cluster402	1	3-6k.c30145/1/5363
Cluster403	1	3-6k.c17951/1/5400
Cluster404	4	3-6k.c16033/1/5124.4;3-6k.c20245/1/5348;1-2k.c10499/1/1366;i0_LQ_sample9a8d22|c12089/f1p4/966
Cluster405	3	3-6k.c20415/1/3688;3-6k.c22290/2/5465;3-6k.c29222/1/3906
Cluster406	10	3-6k.c15698/1/3678;3-6k.c20836/1/5392;3-6k.c26016/1/4339;3-6k.c30603/1/2912;2-3k.c14140/1/1996;i2_LQ_sample9a8d22|c9009/f1p8/2209;i3_LQ_sample9a8d22|c4039/f1p7/3078;i4_LQ_sample9a8d22|c1182/f1p8/4088;i1_HQ_sample9a8d22|c11637/f1p8/1587;i8_LQ_sample9a8d22|c73/f1p11/8247.1
Cluster407	2	3-6k.c19591/1/5348;i2_LQ_sample9a8d22|c6138/f1p1/2117
Cluster408	6	3-6k.c2218/1/3182.1;3-6k.c8037/1/3351;3-6k.c9482/1/4952;3-6k.c30329/1/5392;1-2k.c28753/1/1378;i5_LQ_sample9a8d22|c996/f1p2/5210
Cluster409	8	3-6k.c2535/3/3492;3-6k.c2584/1/4280;3-6k.c5738/1/3822;3-6k.c8034/1/2981;3-6k.c14249/2/3676;3-6k.c23208/1/5387;3-6k.c25525/1/4428;3-6k.c30040/1/3273
Cluster410	1	3-6k.c15821/1/5288
Cluster411	1	3-6k.c25447/1/5533
Cluster412	1	3-6k.c29885/1/5305
Cluster413	8	3-6k.c8720/1/5334;3-6k.c10725/1/3377;1-2k.c6945/2/1314;3-6k.c16371/1/3515;3-6k.c28747/1/3352;i1_HQ_sample9a8d22|c18644/f2p35/1637;i1_LQ_sample9a8d22|c26112/f1p55/1880;i2_LQ_sample9a8d22|c2705/f1p60/2341
Cluster414	5	3-6k.c12606/1/3164;3-6k.c18318/1/5370;i1_LQ_sample9a8d22|c45855/f1p4/1322;i2_LQ_sample9a8d22|c16886/f1p4/2371;i1_HQ_sample9a8d22|c5106/f1p4/1799
Cluster415	4	2-3k.c24606/1/1489;3-6k.c14063/3/5372;i2_LQ_sample9a8d22|c9384/f1p4/2235;i1_HQ_sample9a8d22|c21410/f1p4/1507
Cluster416	10	2-3k.c24672/1/1933;2-3k.c27062/1/2120;3-6k.c2960/1/5430;3-6k.c2983/1/4365;1-2k.c4511/1/1305;3-6k.c16765/1/3208;3-6k.c16813/1/3968;3-6k.c30090/1/5316.2;1-2k.c14486/1/1571;1-2k.c30663/1/1565
Cluster417	2	3-6k.c23807/1/5341;i1_LQ_sample9a8d22|c26181/f1p1/1568
Cluster418	19	3-6k.c1056/12/4269;3-6k.c11021/1/3704;3-6k.c17326/2/3332;3-6k.c17333/1/3649;3-6k.c18811/1/4769;3-6k.c22600/1/3158;3-6k.c24735/1/3322;3-6k.c26662/1/4833;3-6k.c26754/1/5397;i3_HQ_sample9a8d22|c639/f6p14/3208;i2_LQ_sample9a8d22|c8147/f1p14/2448;i3_LQ_sample9a8d22|c6890/f1p14/3688;i4_LQ_sample9a8d22|c429/f1p14/4447;i4_LQ_sample9a8d22|c856/f1p14/4263;i4_LQ_sample9a8d22|c1663/f1p14/4140;i5_LQ_sample9a8…
Cluster419	2	3-6k.c8628/1/5353;3-6k.c12662/1/3426
Cluster420	4	3-6k.c12897/2/3221;3-6k.c15893/1/5474;3-6k.c21710/1/3593;1-2k.c21387/1/1289
Cluster421	24	2-3k.c16921/1/2098;2-3k.c22895/1/1850;2-3k.c27050/1/1705;3-6k.c628/32/5053;3-6k.c2888/1/3833;3-6k.c3908/2/4608;3-6k.c7744/1/3716;1-2k.c4550/1/1503;3-6k.c16033/1/5124.1;3-6k.c17039/1/4189.1;3-6k.c19315/1/4392.1;3-6k.c19867/1/3399;3-6k.c20137/1/3276.1;3-6k.c22569/1/4223;3-6k.c24834/1/3111;3-6k.c25884/1/4462;1-2k.c10434/2/1622;3-6k.c31028/11/5344;2-3k.c11182/1/1743;2-3k.c13210/1/2251;i2_LQ_sample9a8…
Cluster422	5	3-6k.c1569/3/5435;3-6k.c17956/1/3456.1;3-6k.c28748/1/3962;i2_HQ_sample9a8d22|c1876/f2p5/2183;i2_HQ_sample9a8d22|c13939/f2p5/2025
Cluster423	12	2-3k.c15928/1/1811;3-6k.c1564/4/4327;3-6k.c5697/1/3659;3-6k.c18062/1/3101;3-6k.c18289/2/5362;3-6k.c22555/1/4148;3-6k.c23559/1/5364.1;1-2k.c10983/2/1186;3-6k.c30430/1/3670;2-3k.c13265/1/1750;i1_LQ_sample9a8d22|c19884/f1p2/2021;i1_HQ_sample9a8d22|c42597/f1p2/1802
Cluster424	10	2-3k.c22723/1/1961;3-6k.c582/26/3051;3-6k.c16695/1/4669;3-6k.c17989/1/2221;3-6k.c23345/1/5424;1-2k.c14264/1/1511;1-2k.c25271/1/1367;2-3k.c14904/3/1968;i1_LQ_sample9a8d22|c5687/f1p1/1928.1;i1_LQ_sample9a8d22|c5687/f1p1/1928.2
Cluster425	15	3-6k.c1606/4/5368;3-6k.c7425/3/4950;1-2k.c6358/1/1325;3-6k.c16850/1/4540;1-2k.c14230/1/1318;1-2k.c14237/1/1481;i5_LQ_sample9a8d22|c137/f1p11/5476;i5_LQ_sample9a8d22|c167/f1p11/5582;i5_LQ_sample9a8d22|c248/f1p11/5402;i5_LQ_sample9a8d22|c358/f1p11/5656;i5_LQ_sample9a8d22|c795/f1p11/5789;i6_LQ_sample9a8d22|c278/f1p11/7116.1;i6_LQ_sample9a8d22|c278/f1p11/7116.2;i6_LQ_sample9a8d22|c454/f1p11/6274;i1_H…
Cluster426	2	3-6k.c10830/1/5404;1-2k.c26438/1/6334.1
Cluster427	1	3-6k.c28613/1/5266
Cluster428	8	3-6k.c6883/1/5251;3-6k.c17102/1/5024.1;3-6k.c27607/1/5032.2;3-6k.c29167/1/2721;i5_LQ_sample9a8d22|c602/f1p90/5871.2;i6_LQ_sample9a8d22|c636/f1p56/6664.3;i7_LQ_sample9a8d22|c7/f1p29/7608.1;i9_LQ_sample9a8d22|c22/f1p58/9003.3
Cluster429	3	3-6k.c15737/1/5343;1-2k.c27994/2/1317;i2_LQ_sample9a8d22|c13288/f1p3/2759
Cluster430	1	3-6k.c3347/1/5368
Cluster431	1	3-6k.c19032/1/5319
Cluster432	3	3-6k.c19062/1/5424;3-6k.c20740/1/3267.1;3-6k.c21430/1/3397.1
Cluster433	5	3-6k.c777/14/5333;3-6k.c1459/6/4014;1-2k.c13377/1/1570;i2_LQ_sample9a8d22|c10541/f1p23/2171;i4_LQ_sample9a8d22|c844/f1p42/5308
Cluster434	2	3-6k.c4207/2/3482;3-6k.c25086/1/5365
Cluster435	1	3-6k.c2406/1/5345
Cluster436	11	3-6k.c5181/1/5062;3-6k.c9953/3/3868;1-2k.c6847/1/1192;3-6k.c15076/1/4103.1;3-6k.c15076/1/4103.2;3-6k.c16632/1/4172.1;3-6k.c23176/1/5447;1-2k.c11109/4/1205;1-2k.c15803/1/1378;2-3k.c5687/1/1848;i2_LQ_sample9a8d22|c9510/f1p2/2475
Cluster437	2	1-2k.c4828/1/1684;3-6k.c28509/1/5282
Cluster438	2	3-6k.c12072/1/5315;3-6k.c18953/1/3441
Cluster439	1	3-6k.c21002/1/5306
Cluster440	1	3-6k.c21275/1/5333
Cluster441	1	3-6k.c28285/1/5350
Cluster442	10	2-3k.c16811/1/1441;3-6k.c4026/1/3276;3-6k.c10193/2/3760;3-6k.c17139/1/5237;3-6k.c17641/1/3424;3-6k.c25015/1/3532.1;3-6k.c29059/1/3393.1;1-2k.c26839/1/1913;1-2k.c28506/1/1311;1-2k.c31915/1/1237
Cluster443	8	2-3k.c20141/1/2134;3-6k.c10492/1/3342;3-6k.c20306/1/3106;3-6k.c21369/1/5319;1-2k.c7699/1/1180;3-6k.c29908/1/4151;i1_LQ_sample9a8d22|c42877/f1p3/1326;i3_LQ_sample9a8d22|c3740/f1p3/3841
Cluster444	6	3-6k.c3939/1/5642.1;3-6k.c4343/1/4459;3-6k.c13547/1/4011;3-6k.c21298/1/4843.1;1-2k.c10012/1/1289;i4_LQ_sample9a8d22|c558/f1p1/4230
Cluster445	6	3-6k.c15160/1/3345;3-6k.c23690/1/4037;3-6k.c27388/1/5256;1-2k.c16120/1/1561;1-2k.c32295/1/1555;i1_HQ_sample9a8d22|c33569/f1p45/1118
Cluster446	1	3-6k.c18806/1/5380
Cluster447	1	3-6k.c4691/1/5327
Cluster448	26	2-3k.c19859/1/6041.1;2-3k.c19859/1/6041.3;2-3k.c20582/1/4355.1;2-3k.c23905/1/1902;2-3k.c24798/1/1771;3-6k.c19573/1/3572.2;1-2k.c29863/1/1204;1-2k.c33224/2/1520;1-2k.c33555/2/1368;2-3k.c3537/1/4753.2;2-3k.c10502/6/1918;2-3k.c11039/4/4262;i1_HQ_sample9a8d22|c15894/f2p116/1217;i1_HQ_sample9a8d22|c62897/f4p28/1066;i0_LQ_sample9a8d22|c10403/f1p38/875;i1_LQ_sample9a8d22|c29825/f1p113/1768;i2_LQ_sample9…
Cluster449	2	3-6k.c6353/1/3520;3-6k.c19484/4/5297
Cluster450	3	3-6k.c16224/1/3347;3-6k.c16941/1/5310;3-6k.c21020/1/3739
Cluster451	1	3-6k.c22925/1/5318
Cluster452	1	3-6k.c27318/1/5446
Cluster453	6	3-6k.c26937/1/5321;3-6k.c30105/1/3534;i3_LQ_sample9a8d22|c7088/f1p14/3246;i4_LQ_sample9a8d22|c350/f1p14/4837;i5_LQ_sample9a8d22|c85/f1p14/6377;i7_LQ_sample9a8d22|c242/f1p14/7956
Cluster454	12	3-6k.c4575/1/3163;3-6k.c11537/1/5350;3-6k.c11705/2/4538;3-6k.c13701/2/3267.2;3-6k.c18259/1/3010;3-6k.c20526/1/4076;3-6k.c21551/1/3327.1;1-2k.c19670/1/1678;i1_LQ_sample9a8d22|c21102/f1p7/1947;i1_LQ_sample9a8d22|c50760/f1p7/1094;i2_LQ_sample9a8d22|c16315/f1p3/2314;i4_LQ_sample9a8d22|c1573/f1p8/4457
Cluster455	8	2-3k.c17846/2/1991;2-3k.c24217/1/1600;3-6k.c21532/1/3258.2;3-6k.c28562/1/5325;3-6k.c28998/1/5396.1;i2_LQ_sample9a8d22|c10621/f1p1/2361.1;i2_LQ_sample9a8d22|c10621/f1p1/2361.2;i1_HQ_sample9a8d22|c26036/f1p1/1654
Cluster456	1	3-6k.c22965/1/5229
Cluster457	3	3-6k.c28896/1/5302;1-2k.c13298/1/1534;1-2k.c28976/1/1354
Cluster458	4	1-2k.c4018/1/1342;3-6k.c21751/1/5367;i4_LQ_sample9a8d22|c1771/f1p7/4694.1;i7_LQ_sample9a8d22|c264/f1p7/7008
Cluster459	2	2-3k.c20435/1/1816;3-6k.c14202/2/5369
Cluster460	6	2-3k.c27296/1/1901;3-6k.c13093/1/3837;3-6k.c15810/1/3513;3-6k.c19210/1/3247;3-6k.c27432/1/5285;i1_HQ_sample9a8d22|c20833/f1p1/1905.1
Cluster461	2	3-6k.c22215/1/3582;3-6k.c28625/1/5286
Cluster462	2	3-6k.c13450/1/4746.1;3-6k.c16952/1/5523
Cluster463	1	3-6k.c10439/1/5611.1
Cluster464	5	3-6k.c6769/2/3049;3-6k.c26829/1/3892;i2_HQ_sample9a8d22|c1890/f2p6/2993;i4_LQ_sample9a8d22|c1609/f1p6/4977.2;i5_LQ_sample9a8d22|c662/f1p6/5590
Cluster465	7	3-6k.c3170/2/3380;3-6k.c3881/1/3584;3-6k.c14035/4/5296;3-6k.c29209/1/4582;1-2k.c12749/1/1391;2-3k.c13507/1/1925;i0_LQ_sample9a8d22|c23537/f1p1/890
Cluster466	9	3-6k.c5329/1/3575;3-6k.c10138/5/5290;3-6k.c15120/1/4566;3-6k.c23337/1/3198;3-6k.c23696/2/3531;3-6k.c26692/1/3011;1-2k.c12588/1/1735;i2_LQ_sample9a8d22|c8428/f1p2/2269.1;i2_LQ_sample9a8d22|c13275/f1p2/2920
Cluster467	13	2-3k.c19895/1/1616;3-6k.c2092/4/2996;3-6k.c10734/1/2462;i2_HQ_sample9a8d22|c1897/f2p32/2821;i2_HQ_sample9a8d22|c15186/f20p32/2990;i1_LQ_sample9a8d22|c12284/f1p116/1927.2;i1_LQ_sample9a8d22|c14214/f1p30/1071;i1_LQ_sample9a8d22|c26569/f1p32/1919;i2_LQ_sample9a8d22|c12317/f1p75/2176.2;i4_LQ_sample9a8d22|c693/f1p32/4757.2;i4_LQ_sample9a8d22|c1510/f1p32/4466;i5_LQ_sample9a8d22|c1042/f1p48/5301;i6_LQ_s…
Cluster468	3	3-6k.c3280/1/5323;3-6k.c25106/1/4331;i1_HQ_sample9a8d22|c2905/f3p7/1332
Cluster469	2	3-6k.c8079/1/3744.1;3-6k.c15148/1/5338
Cluster470	4	3-6k.c1836/2/5371;3-6k.c5601/1/3039;1-2k.c3912/1/1261.1;1-2k.c12834/1/990
Cluster471	1	3-6k.c4016/1/5422
Cluster472	9	3-6k.c1517/2/5306.2;3-6k.c4333/1/3426;3-6k.c8488/1/5333.1;3-6k.c10968/2/4550;i0_LQ_sample9a8d22|c18165/f1p4/784;i0_LQ_sample9a8d22|c24280/f1p4/987;i1_LQ_sample9a8d22|c40709/f1p3/1802;i2_LQ_sample9a8d22|c3567/f1p5/2674;i5_LQ_sample9a8d22|c644/f1p6/5278
Cluster473	1	3-6k.c15840/1/5281
Cluster474	15	2-3k.c16954/1/2027;3-6k.c2860/1/3506;3-6k.c14048/3/5292;3-6k.c14358/3/4404;3-6k.c21353/1/3147;i2_HQ_sample9a8d22|c2171/f2p20/2709;i1_LQ_sample9a8d22|c41008/f1p9/1962;i2_LQ_sample9a8d22|c9161/f1p19/2233;i2_LQ_sample9a8d22|c12170/f1p6/2801.1;i2_LQ_sample9a8d22|c12831/f1p12/2876;i3_LQ_sample9a8d22|c4489/f1p8/3957;i4_LQ_sample9a8d22|c613/f1p8/5076;i5_LQ_sample9a8d22|c629/f1p8/5349.1;i5_LQ_sample9a8d2…
Cluster475	1	3-6k.c8573/1/5293
Cluster476	4	1-2k.c4637/1/1304;3-6k.c29591/1/4776;1-2k.c12756/1/995;1-2k.c31332/1/1144
Cluster477	3	3-6k.c4174/1/5302;1-2k.c5456/6/1236;1-2k.c18477/1/1261
Cluster478	7	3-6k.c7402/1/2378;3-6k.c14319/3/5316;3-6k.c26492/1/3810;i2_HQ_sample9a8d22|c1505/f5p8/2435;i1_LQ_sample9a8d22|c27186/f1p7/1849;i3_LQ_sample9a8d22|c1506/f1p7/3191;i1_HQ_sample9a8d22|c26800/f1p8/1961
Cluster479	3	3-6k.c6548/1/3382;3-6k.c7162/1/5348;3-6k.c28476/1/5118.1
Cluster480	1	3-6k.c10829/1/5272
Cluster481	1	3-6k.c12323/1/5292
Cluster482	4	3-6k.c9602/1/5382;3-6k.c10364/1/2320;2-3k.c3802/2/2025;i2_HQ_sample9a8d22|c1961/f2p3/2299
Cluster483	1	3-6k.c23753/1/5364
Cluster484	2	3-6k.c20093/1/5325;1-2k.c19286/1/1567
Cluster485	1	3-6k.c26519/1/5041
Cluster486	5	3-6k.c1642/2/5262;3-6k.c2947/3/3884;3-6k.c5869/1/3395;3-6k.c21536/1/3580;3-6k.c27006/1/3529
Cluster487	11	3-6k.c1526/2/3441;3-6k.c1823/5/4593;3-6k.c7743/1/5294;3-6k.c8958/1/4760.2;3-6k.c16237/1/4205;3-6k.c21288/1/2241;3-6k.c27041/1/4799;1-2k.c19018/1/1449;1-2k.c28235/1/1265;2-3k.c12363/1/2041;i1_LQ_sample9a8d22|c44234/f1p1/1800
Cluster488	4	3-6k.c17342/1/5493;3-6k.c20900/1/3706;i1_LQ_sample9a8d22|c19216/f1p3/1593.1;i2_LQ_sample9a8d22|c12326/f1p1/2694
Cluster489	5	3-6k.c5908/1/4640.1;3-6k.c7467/1/4636;3-6k.c20758/1/3035;3-6k.c23660/1/5256;1-2k.c21284/1/1379
Cluster490	9	3-6k.c10238/1/5266;3-6k.c20296/1/3510;3-6k.c28425/1/3161;2-3k.c8489/1/2328;i2_LQ_sample9a8d22|c4954/f1p3/2090;i5_LQ_sample9a8d22|c1260/f1p4/5109;i7_LQ_sample9a8d22|c12/f1p4/6943.1;i7_LQ_sample9a8d22|c12/f1p4/6943.2;i1_HQ_sample9a8d22|c24315/f1p3/1955
Cluster491	3	3-6k.c3052/1/3273;3-6k.c14359/2/5361;i1_LQ_sample9a8d22|c26798/f1p1/1499
Cluster492	1	3-6k.c3304/1/5259
Cluster493	1	3-6k.c24148/1/5326
Cluster494	5	3-6k.c14045/3/5263;i3_LQ_sample9a8d22|c5403/f1p3/3170;i5_LQ_sample9a8d22|c1043/f1p4/5335;i5_LQ_sample9a8d22|c1139/f1p4/5235;i1_HQ_sample9a8d22|c13015/f1p3/1346
Cluster495	1	3-6k.c17671/1/5292
Cluster496	1	3-6k.c24649/2/5273
Cluster497	1	3-6k.c29293/1/5147
Cluster498	7	3-6k.c7427/1/5262;3-6k.c16930/1/5153;3-6k.c17926/1/3160;1-2k.c10090/2/1402;1-2k.c12504/1/1705.1;1-2k.c19640/1/1789.1;i2_LQ_sample9a8d22|c11678/f1p1/2099
Cluster499	2	2-3k.c24155/1/1076;3-6k.c19493/1/5345
Cluster500	6	3-6k.c3150/1/3839;3-6k.c6874/1/3461;3-6k.c18129/1/3829.1;3-6k.c25655/1/5158;i3_LQ_sample9a8d22|c5926/f1p2/3087;i5_LQ_sample9a8d22|c104/f1p2/5943.1
Cluster501	3	3-6k.c15203/1/5295;3-6k.c23159/1/5357;i3_LQ_sample9a8d22|c7474/f1p1/3058
Cluster502	1	3-6k.c28514/1/5281
Cluster503	15	3-6k.c1143/6/4320;3-6k.c3913/1/2867;3-6k.c5680/1/4118;3-6k.c9099/1/2331;1-2k.c4978/1/1158;3-6k.c15332/1/5276;3-6k.c23177/1/5190;1-2k.c9481/10/1245;i1_HQ_sample9a8d22|c2953/f4p13/1268;i1_LQ_sample9a8d22|c27422/f1p55/1788;i2_LQ_sample9a8d22|c3962/f1p12/2998;i2_LQ_sample9a8d22|c13423/f1p13/2988;i3_LQ_sample9a8d22|c1407/f1p61/4141;i4_LQ_sample9a8d22|c226/f1p62/5261;i4_LQ_sample9a8d22|c1864/f1p61/4303
Cluster504	3	3-6k.c9345/1/4893;3-6k.c12804/1/5232;3-6k.c23775/1/3270.2
Cluster505	1	3-6k.c23848/1/5322
Cluster506	1	3-6k.c21578/1/5226
Cluster507	7	3-6k.c13350/1/5235;3-6k.c21916/3/3214;3-6k.c29205/1/4050;1-2k.c8331/1/1246;1-2k.c11786/1/1689;1-2k.c12278/1/1123;1-2k.c23516/1/1419
Cluster508	1	3-6k.c26750/1/5235
Cluster509	3	3-6k.c25414/1/3870;3-6k.c27929/1/5143;1-2k.c8309/1/1357
Cluster510	12	2-3k.c22770/1/1967;3-6k.c2383/1/5260;3-6k.c9252/1/3601;1-2k.c12601/1/1469;1-2k.c28331/1/1199;i2_LQ_sample9a8d22|c4303/f1p31/2842;i3_LQ_sample9a8d22|c6564/f1p31/3756;i3_LQ_sample9a8d22|c7497/f1p31/3052.1;i3_LQ_sample9a8d22|c7497/f1p31/3052.2;i5_LQ_sample9a8d22|c302/f1p31/5552;i5_LQ_sample9a8d22|c322/f1p31/5765;i1_HQ_sample9a8d22|c9572/f1p31/1207
Cluster511	1	3-6k.c10089/2/5279
Cluster512	11	3-6k.c15994/1/3737.2;3-6k.c17458/1/5188;i2_HQ_sample9a8d22|c1620/f3p128/2175;i1_HQ_sample9a8d22|c55711/f6p93/1932;i1_LQ_sample9a8d22|c4897/f1p69/1415;i1_LQ_sample9a8d22|c31861/f1p11/1261;i1_LQ_sample9a8d22|c61333/f1p59/1574;i2_LQ_sample9a8d22|c2988/f1p129/2160;i2_LQ_sample9a8d22|c6921/f1p146/2417;i2_LQ_sample9a8d22|c12248/f1p65/2763.1;i1_HQ_sample9a8d22|c54384/f1p59/1696
Cluster513	12	3-6k.c6360/1/3429.1;3-6k.c8214/2/5282;3-6k.c12739/2/4477;1-2k.c18715/1/1159;2-3k.c15325/2/1834.1;2-3k.c15325/2/1834.2;i2_LQ_sample9a8d22|c4729/f1p11/2848;i3_LQ_sample9a8d22|c3463/f1p10/3947.1;i3_LQ_sample9a8d22|c3463/f1p10/3947.2;i3_LQ_sample9a8d22|c4505/f1p4/3833;i6_LQ_sample9a8d22|c195/f1p12/6513;i1_HQ_sample9a8d22|c13013/f1p3/1701
Cluster514	17	i1_HQ_sample9a8d22|c19092/f3p28/1267;i2_HQ_sample9a8d22|c1725/f3p104/3040;i1_LQ_sample9a8d22|c2797/f1p33/1479;i1_LQ_sample9a8d22|c12378/f1p41/1210;i1_LQ_sample9a8d22|c40173/f1p67/1705;i2_LQ_sample9a8d22|c5988/f1p58/2258;i2_LQ_sample9a8d22|c12501/f1p75/2325.2;i3_LQ_sample9a8d22|c7086/f1p80/3758.1;i4_LQ_sample9a8d22|c517/f1p108/5172;i5_LQ_sample9a8d22|c205/f1p108/5778;i5_LQ_sample9a8d22|c668/f1p140…
Cluster515	1	3-6k.c19816/1/5221
Cluster516	3	3-6k.c6471/1/5279;3-6k.c14314/2/3641;3-6k.c28166/1/4917
Cluster517	1	3-6k.c8155/1/5227
Cluster518	1	3-6k.c10720/1/5206
Cluster519	1	3-6k.c20867/1/5163
Cluster520	2	3-6k.c25038/1/5238;3-6k.c30527/1/4622
Cluster521	5	3-6k.c28619/1/3393.1;3-6k.c28619/1/3393.2;i3_LQ_sample9a8d22|c4530/f1p5/3143.2;i6_LQ_sample9a8d22|c110/f1p5/6927.1;i6_LQ_sample9a8d22|c110/f1p5/6927.2
Cluster522	2	3-6k.c19123/1/5265;3-6k.c22283/1/3496.2
Cluster523	4	2-3k.c22448/1/1832.1;3-6k.c2403/1/3631;3-6k.c28082/1/5310;1-2k.c9730/1/1545
Cluster524	2	3-6k.c3008/2/5343;i5_LQ_sample9a8d22|c793/f1p1/5768
Cluster525	30	2-3k.c16232/1/1965;2-3k.c18777/1/2261;2-3k.c19296/1/1989;2-3k.c19780/1/1873;2-3k.c20106/1/1831;2-3k.c23006/1/2186;2-3k.c23917/1/2326;3-6k.c1471/6/4481;3-6k.c10425/1/3149;3-6k.c15338/1/2944;3-6k.c20537/1/4517;3-6k.c20767/1/2598;3-6k.c20783/1/3315;3-6k.c22809/2/3301;3-6k.c24718/2/5128;3-6k.c24755/1/3611;3-6k.c25870/1/3737;1-2k.c11010/1/1738;1-2k.c12306/1/1253;1-2k.c20660/1/4708.2;1-2k.c20660/1/4708…
Cluster526	5	3-6k.c5224/1/3689.1;3-6k.c5780/1/4377.1;3-6k.c11808/2/3324;3-6k.c12146/1/5378.1;1-2k.c31256/1/1288
Cluster527	1	3-6k.c23042/1/5294
Cluster528	3	3-6k.c24659/2/5072;1-2k.c17169/1/1405.1;i2_LQ_sample9a8d22|c14028/f1p1/2164
Cluster529	15	2-3k.c16918/1/1739;3-6k.c12838/1/3633;3-6k.c27336/1/3929;1-2k.c11748/1/1276.1;3-6k.c30214/1/3222;3-6k.c30359/1/5179;1-2k.c23099/2/1142;2-3k.c8042/2/1871;2-3k.c8293/1/1922;2-3k.c12483/1/2226;2-3k.c13590/1/2336;2-3k.c13715/1/1994;i2_HQ_sample9a8d22|c2177/f2p6/2105;i1_LQ_sample9a8d22|c21829/f1p6/2020;i1_LQ_sample9a8d22|c22812/f1p6/1425
Cluster530	2	i3_LQ_sample9a8d22|c4321/f1p5/3115.1;i5_LQ_sample9a8d22|c466/f1p5/5174
Cluster531	160	2-3k.c19216/1/2470;2-3k.c20975/1/1678.1;2-3k.c21484/1/2106;2-3k.c21938/31/2417;2-3k.c23554/1/1752;2-3k.c24033/1/1241;2-3k.c24309/1/1951;2-3k.c24537/2/1203;2-3k.c24858/1/2306.1;2-3k.c25193/1/2273;2-3k.c25464/4/1540;2-3k.c25842/18/1764;2-3k.c25890/1/2291;2-3k.c25897/1/2378;2-3k.c26428/1/1779;2-3k.c28016/2/1908;2-3k.c28026/3/2283;2-3k.c28043/1/2063;2-3k.c28110/4/2160;2-3k.c28179/1/1427;2-3k.c28185/4…
Cluster532	1	3-6k.c19189/1/5104
Cluster533	5	3-6k.c19784/1/5217;3-6k.c20290/1/4713;i2_LQ_sample9a8d22|c4765/f1p8/2057.1;i2_LQ_sample9a8d22|c4765/f1p8/2057.2;i2_LQ_sample9a8d22|c12750/f1p8/2913.1
Cluster534	6	3-6k.c5581/1/4157;3-6k.c5693/1/3297;3-6k.c29037/1/5185;3-6k.c29992/1/4154;i1_HQ_sample9a8d22|c39692/f1p3/1586;i1_HQ_sample9a8d22|c62928/f1p2/1009
Cluster535	3	2-3k.c24023/1/2186;3-6k.c12501/3/5179;3-6k.c25987/1/3483
Cluster536	1	3-6k.c13286/1/5196
Cluster537	8	3-6k.c16461/1/3357;3-6k.c16679/2/5243;3-6k.c17224/1/4568;3-6k.c20044/1/2976;3-6k.c21392/1/3551.1;3-6k.c28883/1/3113.1;3-6k.c30649/1/4819.1;3-6k.c30649/1/4819.2
Cluster538	1	3-6k.c23990/1/5222
Cluster539	8	3-6k.c2967/1/4657;3-6k.c4008/1/2923;3-6k.c5660/1/4328;3-6k.c11574/1/3328;3-6k.c12861/1/3716;3-6k.c14300/2/5403;2-3k.c3544/1/1869;2-3k.c13275/1/1631
Cluster540	11	2-3k.c27255/1/1794;3-6k.c25294/1/4070.1;3-6k.c27296/1/4603;3-6k.c27424/1/5206;i1_LQ_sample9a8d22|c27895/f1p14/1810;i1_LQ_sample9a8d22|c30271/f1p14/1936;i2_LQ_sample9a8d22|c13067/f1p7/2847;i3_LQ_sample9a8d22|c1316/f1p7/3323;i3_LQ_sample9a8d22|c5849/f1p7/3074;i4_LQ_sample9a8d22|c919/f1p14/4155.2;i6_LQ_sample9a8d22|c104/f1p19/7129
Cluster541	3	3-6k.c8130/2/5120;3-6k.c25812/1/2552;2-3k.c13638/1/1841
Cluster542	1	3-6k.c11043/1/5326
Cluster543	9	3-6k.c4380/2/3415;3-6k.c13718/1/3803;3-6k.c19840/1/4144;3-6k.c20009/1/5226;3-6k.c27350/1/4019;3-6k.c30677/1/3386;1-2k.c27738/1/1204;2-3k.c11666/1/1807;i1_LQ_sample9a8d22|c21205/f1p2/1968
Cluster544	2	2-3k.c17707/1/1644;3-6k.c25306/1/5242
Cluster545	1	3-6k.c19715/1/5194
Cluster546	10	3-6k.c980/9/3213;3-6k.c8332/4/5197;1-2k.c4389/1/1607;3-6k.c15391/1/3906;3-6k.c19734/1/4958;1-2k.c9441/11/1393;3-6k.c29716/1/5034;1-2k.c13079/1/1643;1-2k.c19146/1/1461;1-2k.c20487/3/1658
Cluster547	1	3-6k.c10076/1/5250
Cluster548	1	3-6k.c29277/1/5130
Cluster549	1	3-6k.c18626/1/5192
Cluster550	2	i5_LQ_sample9a8d22|c1225/f1p8/5176;i1_HQ_sample9a8d22|c22969/f1p7/1502
Cluster551	1	3-6k.c23639/1/5252
Cluster552	3	3-6k.c11975/1/4178;3-6k.c22402/1/3410;3-6k.c30226/1/5252
Cluster553	1	3-6k.c3186/1/5179
Cluster554	2	3-6k.c22018/1/5195;3-6k.c28920/1/3223
Cluster555	1	3-6k.c21782/1/5184
Cluster556	3	3-6k.c3393/2/5229;3-6k.c3630/1/3807;3-6k.c16676/1/4816.1
Cluster557	7	3-6k.c5131/1/3141;3-6k.c5944/1/5141;3-6k.c13041/1/3131;3-6k.c14524/1/3664;3-6k.c14911/1/3123;1-2k.c17036/2/1261;1-2k.c25428/1/1239
Cluster558	1	3-6k.c22836/1/5239
Cluster559	8	3-6k.c7294/4/5202;3-6k.c8710/1/3980;3-6k.c27673/1/4243;i2_LQ_sample9a8d22|c4124/f1p6/2929;i3_LQ_sample9a8d22|c7068/f1p6/3104;i4_LQ_sample9a8d22|c788/f1p6/5073.1;i5_LQ_sample9a8d22|c705/f1p6/5178;i1_HQ_sample9a8d22|c20120/f1p6/1335
Cluster560	5	3-6k.c9512/1/5215;3-6k.c24986/1/3603;i8_LQ_sample9a8d22|c57/f1p2/8528.3;i8_LQ_sample9a8d22|c57/f1p2/8528.4;i8_LQ_sample9a8d22|c57/f1p2/8528.5
Cluster561	5	3-6k.c17074/1/5236;i1_LQ_sample9a8d22|c27004/f1p8/1869;i2_LQ_sample9a8d22|c12692/f1p8/2169;i2_LQ_sample9a8d22|c19024/f1p8/2014;i7_LQ_sample9a8d22|c96/f1p5/7590.2
Cluster562	1	i7_LQ_sample9a8d22|c240/f1p8/7519.1
Cluster563	6	1-2k.c2398/17/1267;1-2k.c4624/1/1435;3-6k.c18742/1/3450;3-6k.c19617/2/5258;3-6k.c30586/1/4980;1-2k.c20807/1/1234
Cluster564	3	3-6k.c20049/1/3537;3-6k.c24608/2/5209;i5_LQ_sample9a8d22|c1285/f1p1/5022
Cluster565	2	3-6k.c19943/1/5159;1-2k.c11512/1/1422
Cluster566	8	1-2k.c3601/1/1553;3-6k.c13474/1/5026;3-6k.c19720/1/5208.1;3-6k.c21621/1/5219;1-2k.c29311/1/1376;2-3k.c12377/2/1878;i1_HQ_sample9a8d22|c5190/f2p9/1774;i2_LQ_sample9a8d22|c10492/f1p9/2231.1
Cluster567	8	3-6k.c17994/2/5258;i2_LQ_sample9a8d22|c12661/f1p6/2986;i3_LQ_sample9a8d22|c6588/f1p6/3966;i4_LQ_sample9a8d22|c288/f1p7/5077;i4_LQ_sample9a8d22|c1856/f1p6/4549.1;i4_LQ_sample9a8d22|c1856/f1p6/4549.2;i7_LQ_sample9a8d22|c79/f1p163/7803.3;i7_LQ_sample9a8d22|c182/f1p6/7352.1
Cluster568	1	3-6k.c25049/1/5078
Cluster569	7	3-6k.c5765/1/5244;3-6k.c25561/1/3286;1-2k.c9722/2/1200;1-2k.c14513/1/1683;2-3k.c11312/1/1945;i1_LQ_sample9a8d22|c5427/f1p13/2047.1;i2_LQ_sample9a8d22|c4505/f1p13/3016
Cluster570	4	3-6k.c17232/1/4533;3-6k.c23719/2/5252;1-2k.c24227/1/1165;1-2k.c27222/1/1290
Cluster571	5	3-6k.c6726/2/5203;3-6k.c7347/1/3242;3-6k.c22429/1/4548.1;i4_LQ_sample9a8d22|c1685/f1p124/4207.1;i5_LQ_sample9a8d22|c1258/f1p36/5268.2
Cluster572	1	3-6k.c9104/1/5191
Cluster573	2	3-6k.c15771/1/5154;i3_LQ_sample9a8d22|c5253/f1p1/3529.1.1
Cluster574	7	3-6k.c3503/1/4496;3-6k.c8637/1/5212;3-6k.c21180/1/2136;i1_HQ_sample9a8d22|c14054/f2p6/1028;i2_LQ_sample9a8d22|c4186/f1p7/2892;i1_HQ_sample9a8d22|c12398/f1p3/1412;i1_HQ_sample9a8d22|c40247/f1p5/1860
Cluster575	1	3-6k.c28885/1/5194
Cluster576	12	3-6k.c2020/2/3808;3-6k.c12199/1/4199;3-6k.c13073/1/3270;3-6k.c17447/1/5172;3-6k.c30476/1/8307.1;3-6k.c30476/1/8307.2;3-6k.c30476/1/8307.3;3-6k.c30476/1/8307.4;i1_LQ_sample9a8d22|c21676/f1p5/1962;i3_LQ_sample9a8d22|c7841/f1p5/3220;i8_LQ_sample9a8d22|c73/f1p11/8247.2;i8_LQ_sample9a8d22|c73/f1p11/8247.3
Cluster577	3	2-3k.c17115/1/1839;3-6k.c18510/2/5190;i1_LQ_sample9a8d22|c44989/f1p2/1912
Cluster578	2	3-6k.c8928/1/4058.1;3-6k.c15588/1/5452.1
Cluster579	2	3-6k.c8538/1/3310;3-6k.c22808/1/5340
Cluster580	2	3-6k.c16100/1/5165;2-3k.c14191/1/1833
Cluster581	8	2-3k.c23102/1/1871;3-6k.c5296/1/3712.2;3-6k.c6402/5/5163;3-6k.c16883/1/3309.2;3-6k.c21745/1/3326.1;3-6k.c21745/1/3326.2;3-6k.c21745/1/3326.3;2-3k.c13639/1/2250
Cluster582	10	3-6k.c3105/1/3497;3-6k.c14073/3/5230;3-6k.c17489/1/3157;3-6k.c22418/1/3716;3-6k.c23108/1/3363;3-6k.c23902/1/4898.1;i1_LQ_sample9a8d22|c40074/f1p6/1952;i5_LQ_sample9a8d22|c483/f1p8/5628.1;i8_LQ_sample9a8d22|c99/f1p10/8279;i1_HQ_sample9a8d22|c22530/f1p7/1852
Cluster583	2	3-6k.c15576/1/5221;i3_LQ_sample9a8d22|c6550/f1p1/3708
Cluster584	5	3-6k.c6053/1/3508;3-6k.c22011/1/5156;i2_LQ_sample9a8d22|c6185/f1p3/2103;i4_LQ_sample9a8d22|c1390/f1p3/4538;i1_HQ_sample9a8d22|c38877/f1p3/1253
Cluster585	5	3-6k.c2379/2/5167;3-6k.c16383/2/3405;i1_LQ_sample9a8d22|c4448/f1p57/1631;i3_LQ_sample9a8d22|c1713/f1p62/3347;i8_LQ_sample9a8d22|c31/f1p183/8823.1
Cluster586	1	3-6k.c7426/2/5148
Cluster587	4	3-6k.c8737/1/5189;3-6k.c27644/1/5096;i3_LQ_sample9a8d22|c1793/f1p5/4001.1;i6_LQ_sample9a8d22|c677/f1p2/6052
Cluster588	1	3-6k.c23823/1/5179
Cluster589	2	3-6k.c5974/1/3889;3-6k.c22325/1/5314
Cluster590	2	3-6k.c16338/1/3933;3-6k.c20577/1/5137
Cluster591	1	3-6k.c23212/1/5277
Cluster592	16	2-3k.c19520/1/1731;3-6k.c1705/2/5167;3-6k.c5802/5/3308;1-2k.c10739/1/1138;1-2k.c19006/1/1155;1-2k.c29219/1/1331;2-3k.c8440/1/2331;2-3k.c15302/1/1584;i1_LQ_sample9a8d22|c15217/f1p11/1043;i2_LQ_sample9a8d22|c3945/f1p11/2763;i2_LQ_sample9a8d22|c5340/f1p5/2517.1;i2_LQ_sample9a8d22|c9989/f1p3/2131;i2_LQ_sample9a8d22|c19047/f1p11/2005;i3_LQ_sample9a8d22|c5623/f1p13/3109;i5_LQ_sample9a8d22|c646/f1p11/57…
Cluster593	1	3-6k.c14670/1/5165
Cluster594	9	3-6k.c7176/1/3665.2;3-6k.c11391/1/5001.1;3-6k.c14898/1/5161;3-6k.c27141/1/2968;i0_LQ_sample9a8d22|c8018/f1p5/881;i2_LQ_sample9a8d22|c3333/f1p5/2424;i2_LQ_sample9a8d22|c8132/f1p5/2121;i1_HQ_sample9a8d22|c24584/f1p5/1309;i1_HQ_sample9a8d22|c39323/f1p5/1556
Cluster595	11	2-3k.c11822/1/1683;2-3k.c12326/1/2147;i3_HQ_sample9a8d22|c889/f2p39/3767;i1_LQ_sample9a8d22|c4475/f1p37/1560;i2_LQ_sample9a8d22|c14549/f1p35/2023;i4_LQ_sample9a8d22|c1557/f1p39/5164;i4_LQ_sample9a8d22|c1712/f1p43/4884.2;i5_LQ_sample9a8d22|c410/f1p34/5009.1;i5_LQ_sample9a8d22|c410/f1p34/5009.2;i5_LQ_sample9a8d22|c506/f1p35/5882.1;i6_LQ_sample9a8d22|c57/f1p38/6458.2
Cluster596	1	3-6k.c11595/1/5147
Cluster597	4	3-6k.c15712/1/5233;3-6k.c27783/1/3739.1;i1_LQ_sample9a8d22|c26524/f1p3/1871;i2_LQ_sample9a8d22|c16858/f1p3/2148
Cluster598	5	3-6k.c26328/1/5603;3-6k.c28962/1/3759;1-2k.c9980/1/1565;1-2k.c28346/1/1489;i1_LQ_sample9a8d22|c25077/f1p5/1862.1
Cluster599	5	2-3k.c23710/1/1776;3-6k.c18697/1/3631;3-6k.c22756/1/5456.2;3-6k.c27019/1/5187;i1_LQ_sample9a8d22|c29657/f1p1/1891
Cluster600	3	i2_LQ_sample9a8d22|c12424/f1p6/2878;i7_LQ_sample9a8d22|c105/f1p6/7796.1;i7_LQ_sample9a8d22|c105/f1p6/7796.2
Cluster601	1	3-6k.c24898/1/5106
Cluster602	6	3-6k.c17175/1/4674.1;3-6k.c17175/1/4674.2;3-6k.c25901/1/5150;3-6k.c27145/1/3743;i2_LQ_sample9a8d22|c3998/f1p3/2851;i1_HQ_sample9a8d22|c28770/f1p3/1860
Cluster603	15	3-6k.c1882/5/3240;3-6k.c2628/1/3392;3-6k.c3446/2/5140;3-6k.c5956/2/3567;3-6k.c9192/1/3146;3-6k.c10985/1/4097;3-6k.c11322/1/3616.1;3-6k.c14015/4/4981;3-6k.c14880/1/4100;3-6k.c16986/1/2977;3-6k.c28057/1/3016;1-2k.c10750/1/1418;1-2k.c11628/1/1141;1-2k.c29683/1/1278;i2_LQ_sample9a8d22|c9113/f1p1/2263
Cluster604	1	3-6k.c17524/1/5173
Cluster605	1	3-6k.c19117/1/5184
Cluster606	2	3-6k.c19008/1/3367.1;3-6k.c24817/1/5274
Cluster607	1	3-6k.c10249/1/5252
Cluster608	7	2-3k.c20257/1/1896.1;3-6k.c7517/1/4196;3-6k.c20181/1/5246;3-6k.c22497/1/3380.2;1-2k.c12180/1/1395;1-2k.c18662/4/1626;i1_LQ_sample9a8d22|c24316/f1p2/1621
Cluster609	1	3-6k.c26637/1/5081
Cluster610	8	2-3k.c22940/1/1744;3-6k.c7131/1/5262;3-6k.c20249/1/4702;3-6k.c22306/1/10656.1;3-6k.c22306/1/10656.2;3-6k.c22306/1/10656.5;i1_LQ_sample9a8d22|c38674/f1p2/1838;i2_LQ_sample9a8d22|c5720/f1p1/2313
Cluster611	2	3-6k.c19248/1/5476.1;i1_HQ_sample9a8d22|c25194/f1p1/1772
Cluster612	9	3-6k.c6597/1/5072;3-6k.c23038/1/3549.1;3-6k.c28388/1/3142;i2_LQ_sample9a8d22|c3627/f1p6/2695;i3_LQ_sample9a8d22|c4184/f1p6/3434;i3_LQ_sample9a8d22|c7740/f1p6/3053;i4_LQ_sample9a8d22|c564/f1p6/5118;i6_LQ_sample9a8d22|c249/f1p325/6430.2;i1_HQ_sample9a8d22|c5178/f1p6/1849
Cluster613	5	3-6k.c5069/1/4164.2;3-6k.c14334/2/3728;3-6k.c19551/2/5313.1;2-3k.c5196/1/1771.1;i2_LQ_sample9a8d22|c7267/f1p3/2099
Cluster614	4	3-6k.c5401/1/3093.1;3-6k.c5401/1/3093.2;3-6k.c5425/3/5297.1;i2_LQ_sample9a8d22|c3044/f1p1/2069
Cluster615	3	3-6k.c2856/1/3515;3-6k.c18157/1/5161;3-6k.c25894/1/3932
Cluster616	1	3-6k.c16041/1/5179
Cluster617	4	3-6k.c8741/1/3409.1;3-6k.c23294/1/5145;2-3k.c5405/2/1889;i12_LQ_sample9a8d22|c2/f1p27/12481.1
Cluster618	1	3-6k.c3857/2/5150
Cluster619	13	i4_HQ_sample9a8d22|c106/f3p245/4647;i1_LQ_sample9a8d22|c11320/f1p14/1330.1;i1_LQ_sample9a8d22|c29252/f1p19/1813;i1_LQ_sample9a8d22|c39149/f1p19/1523;i1_LQ_sample9a8d22|c39752/f1p19/1327;i2_LQ_sample9a8d22|c5275/f1p51/2594.1;i2_LQ_sample9a8d22|c12341/f1p207/2856;i2_LQ_sample9a8d22|c16838/f1p17/3030.1;i3_LQ_sample9a8d22|c4574/f1p40/3751.1;i3_LQ_sample9a8d22|c5233/f1p161/3222;i4_LQ_sample9a8d22|c144…
Cluster620	1	3-6k.c3895/1/5183
Cluster621	2	2-3k.c16463/2/1946;3-6k.c22681/1/4971
Cluster622	4	3-6k.c20873/1/10599.4;3-6k.c29704/1/5138;i0_LQ_sample9a8d22|c11560/f1p6/966;i2_LQ_sample9a8d22|c9152/f1p2/2442
Cluster623	2	3-6k.c4653/1/3050;3-6k.c16212/1/5185
Cluster624	1	3-6k.c8001/1/5119
Cluster625	1	3-6k.c8700/1/5124
Cluster626	1	3-6k.c5954/1/5122
Cluster627	14	2-3k.c19113/1/869;3-6k.c2727/1/3102.1;3-6k.c19421/1/5120;1-2k.c12119/1/1402;1-2k.c27698/1/1828.1;1-2k.c33064/6/1385;1-2k.c33501/19/1282;2-3k.c11142/1/5863.1;2-3k.c11627/1/565;2-3k.c13514/1/977;i0_HQ_sample9a8d22|c20869/f2p40/997;i1_HQ_sample9a8d22|c23870/f2p40/1172;i0_LQ_sample9a8d22|c44291/f1p26/559;i2_LQ_sample9a8d22|c5923/f1p54/2597.2
Cluster628	1	3-6k.c29006/1/5144
Cluster629	23	2-3k.c17375/1/1877;2-3k.c22043/1/1991;2-3k.c27297/1/2132;2-3k.c28438/2/2354;3-6k.c7031/1/2038;3-6k.c10833/1/5084;3-6k.c13798/1/2968;3-6k.c27886/1/3229;1-2k.c10141/2/1369;3-6k.c30874/1/3172;1-2k.c21388/2/1402;1-2k.c28576/1/1762;1-2k.c31615/2/1122;1-2k.c31639/1/1627;1-2k.c32925/1/1523;2-3k.c5461/2/1905;2-3k.c12322/1/1713;2-3k.c13476/1/2102;i2_HQ_sample9a8d22|c1988/f2p40/2344;i1_HQ_sample9a8d22|c547…
Cluster630	4	3-6k.c11334/1/5311.1;3-6k.c26593/1/3501.1;1-2k.c12485/1/1380;i3_LQ_sample9a8d22|c3342/f1p4/3451.2
Cluster631	4	3-6k.c6290/1/4295;3-6k.c17890/1/4430;3-6k.c25767/1/5034;i1_HQ_sample9a8d22|c54889/f16p57/1060
Cluster632	6	3-6k.c5606/1/4887;3-6k.c19698/1/5139;i2_LQ_sample9a8d22|c12815/f1p3/2958;i3_LQ_sample9a8d22|c3085/f1p3/3917;i4_LQ_sample9a8d22|c268/f1p3/4612.1;i4_LQ_sample9a8d22|c268/f1p3/4612.2
Cluster633	1	3-6k.c26193/1/5118
Cluster634	1	3-6k.c15776/1/5079
Cluster635	3	3-6k.c15038/1/5092;3-6k.c15740/1/3336.1;1-2k.c22832/1/1471.1
Cluster636	12	3-6k.c3352/1/3879;3-6k.c8705/1/5226.2;3-6k.c15773/1/3606;3-6k.c24669/2/5104;1-2k.c18804/1/1317;i1_HQ_sample9a8d22|c2702/f2p10/1180;i1_LQ_sample9a8d22|c19765/f1p12/1853;i2_LQ_sample9a8d22|c8763/f1p3/2170;i2_LQ_sample9a8d22|c14885/f1p10/2026;i1_HQ_sample9a8d22|c10973/f1p1/1706.1;i1_HQ_sample9a8d22|c22215/f1p10/1183;i1_HQ_sample9a8d22|c29578/f1p3/1751
Cluster637	7	3-6k.c2128/1/5310;3-6k.c15155/1/3114;1-2k.c7420/4/1477;3-6k.c31053/1/3280;1-2k.c18179/2/1408;1-2k.c31473/1/1270;i3_LQ_sample9a8d22|c3798/f1p1/3544
Cluster638	6	3-6k.c7501/1/4954.1;3-6k.c19308/1/5675.1;3-6k.c22183/1/5225;3-6k.c27115/1/4750;3-6k.c27469/1/3436.1;i2_LQ_sample9a8d22|c13156/f1p1/2914.1
Cluster639	19	3-6k.c1138/6/3147;1-2k.c5957/1/1319;3-6k.c16647/1/16579.1;3-6k.c16647/1/16579.2;3-6k.c22220/1/3798;3-6k.c23209/2/5107;1-2k.c12618/2/1275;3-6k.c30614/1/3811;1-2k.c24699/1/1376;i1_HQ_sample9a8d22|c31740/f2p12/1028;i2_HQ_sample9a8d22|c2091/f2p9/2217;i0_LQ_sample9a8d22|c10814/f1p12/939;i1_LQ_sample9a8d22|c21906/f1p14/1961;i1_LQ_sample9a8d22|c22454/f1p9/1947;i1_LQ_sample9a8d22|c23947/f1p11/1265;i1_LQ_…
Cluster640	2	3-6k.c25851/1/5122;1-2k.c30696/1/1324
Cluster641	2	3-6k.c21964/1/5191;3-6k.c26416/1/3611.1
Cluster642	1	3-6k.c14736/1/5109
Cluster643	14	2-3k.c17709/1/2017;3-6k.c1314/4/3943;3-6k.c18147/1/5100;3-6k.c18672/1/3517;3-6k.c23365/1/4161.1;3-6k.c23365/1/4161.2;3-6k.c26856/1/3343;i2_HQ_sample9a8d22|c13906/f2p8/2040;i4_LQ_sample9a8d22|c808/f1p9/4630.1;i4_LQ_sample9a8d22|c808/f1p9/4630.2;i5_LQ_sample9a8d22|c476/f1p9/5676;i15_LQ_sample9a8d22|c7/f1p4/15302.1;i15_LQ_sample9a8d22|c7/f1p4/15302.2;i15_LQ_sample9a8d22|c7/f1p4/15302.3
Cluster644	2	2-3k.c24686/1/2017;3-6k.c1810/2/5095
Cluster645	9	3-6k.c5358/1/2480;3-6k.c6636/1/5108;3-6k.c11639/1/3724;3-6k.c15420/1/3212;3-6k.c25837/1/3943;1-2k.c11646/1/1604;i2_LQ_sample9a8d22|c5850/f1p3/2512;i9_LQ_sample9a8d22|c19/f1p3/9869;i1_HQ_sample9a8d22|c27143/f1p3/1657
Cluster646	2	3-6k.c8105/1/5099;3-6k.c15219/1/3365
Cluster647	4	2-3k.c19791/1/1668;3-6k.c15218/1/5116;3-6k.c15669/1/4006;i1_LQ_sample9a8d22|c26298/f1p1/1972
Cluster648	3	3-6k.c6025/2/5071;3-6k.c14232/2/4157;3-6k.c15128/1/4872
Cluster649	3	3-6k.c14026/4/5204;3-6k.c28504/1/5159.1;3-6k.c28504/1/5159.2
Cluster650	1	3-6k.c17772/1/5031
Cluster651	3	3-6k.c12793/1/3390;3-6k.c17816/1/5087;i6_LQ_sample9a8d22|c158/f1p5/6212
Cluster652	7	3-6k.c3571/1/2690;3-6k.c5971/1/2832;3-6k.c12436/1/4224;3-6k.c14718/1/3610;3-6k.c20208/1/5120;1-2k.c10448/1/1354;i3_LQ_sample9a8d22|c8387/f1p1/3003
Cluster653	2	3-6k.c12532/1/5029;i0_LQ_sample9a8d22|c18135/f1p1/745
Cluster654	1	3-6k.c17931/1/5097
Cluster655	2	3-6k.c13057/2/5078;3-6k.c23912/1/4791
Cluster656	3	3-6k.c15802/2/5086;3-6k.c23342/1/4517;i2_LQ_sample9a8d22|c8247/f1p1/2131
Cluster657	1	3-6k.c25679/1/5057
Cluster658	2	3-6k.c19290/1/4878;i1_LQ_sample9a8d22|c7428/f1p81/1964
Cluster659	30	2-3k.c22157/2/1869;2-3k.c23039/1/1061;2-3k.c23304/1/1704;2-3k.c26764/1/1755;3-6k.c2246/1/3215;3-6k.c2765/1/2405;3-6k.c6641/1/4812;3-6k.c10118/2/3517;3-6k.c14162/2/5111;3-6k.c14800/1/3199;3-6k.c15238/1/3019;3-6k.c17424/1/3653;3-6k.c18182/2/4211;3-6k.c27413/1/4500;3-6k.c27483/1/4579;1-2k.c12364/2/1387;1-2k.c14009/2/1609;1-2k.c25081/1/1190;1-2k.c29701/1/1465;2-3k.c11058/5/1865;i1_LQ_sample9a8d22|c56…
Cluster660	5	3-6k.c6427/1/4725;3-6k.c10808/1/3545;3-6k.c14693/1/4553;3-6k.c21662/1/5103;i0_LQ_sample9a8d22|c14631/f1p2/933
Cluster661	4	3-6k.c11037/1/3449;3-6k.c19577/1/3158;3-6k.c30016/1/5088;i3_LQ_sample9a8d22|c1556/f1p30/3201
Cluster662	2	3-6k.c22603/1/5084;i1_LQ_sample9a8d22|c27029/f1p1/1879
Cluster663	3	3-6k.c5768/1/3253.1;3-6k.c5768/1/3253.2;3-6k.c30412/1/5229
Cluster664	3	3-6k.c6200/1/3539.1;3-6k.c13294/1/5013.1;3-6k.c30569/1/5059
Cluster665	6	2-3k.c19574/1/1666;2-3k.c22806/1/2126.1;1-2k.c3274/2/1373;3-6k.c22334/1/4943.1;3-6k.c30848/1/5076;2-3k.c13870/2/1954
Cluster666	1	3-6k.c28095/1/5043
Cluster667	2	3-6k.c27779/1/5052;i4_LQ_sample9a8d22|c143/f2p87/4574
Cluster668	5	3-6k.c4600/1/3616.1;3-6k.c4607/1/4520;3-6k.c16015/1/5049;3-6k.c18279/1/3649.2;2-3k.c13759/1/1782
Cluster669	2	3-6k.c19712/1/5049;3-6k.c29590/1/4192
Cluster670	9	2-3k.c16786/1/1778;2-3k.c24234/1/1073;3-6k.c21765/1/5066;3-6k.c27005/1/3832;3-6k.c30545/1/3122;1-2k.c24522/1/1360;1-2k.c31338/1/1349.1;2-3k.c12464/1/1759;i0_LQ_sample9a8d22|c2937/f1p2/999
Cluster671	1	3-6k.c6203/1/5065
Cluster672	1	3-6k.c11068/2/5104
Cluster673	6	3-6k.c1623/2/5067.1;3-6k.c1623/2/5067.2;3-6k.c1623/2/5067.3;3-6k.c1623/2/5067.4;3-6k.c15260/1/3804.2;i4_LQ_sample9a8d22|c886/f1p3/5063
Cluster674	1	3-6k.c18491/1/5099
Cluster675	1	3-6k.c25613/1/5116
Cluster676	1	3-6k.c29719/1/5070
Cluster677	2	3-6k.c24752/1/5082;3-6k.c28551/1/4282.1
Cluster678	1	3-6k.c14138/2/5021
Cluster679	2	1-2k.c4139/1/1695.1;3-6k.c14633/1/5075
Cluster680	3	3-6k.c9706/1/3541;3-6k.c12233/1/3349;3-6k.c21877/1/5064
Cluster681	1	3-6k.c6122/1/5034
Cluster682	2	3-6k.c13421/1/5187;2-3k.c4074/1/1733.1
Cluster683	2	3-6k.c19937/1/5060;3-6k.c21912/1/4287
Cluster684	1	3-6k.c6999/1/5048
Cluster685	1	3-6k.c15544/1/5043
Cluster686	3	3-6k.c19925/1/5053;3-6k.c25061/1/4305;i1_HQ_sample9a8d22|c18891/f2p3/1870.1
Cluster687	29	2-3k.c21894/36/2106;2-3k.c28609/2/2238;3-6k.c2688/1/4289;3-6k.c5044/1/4111;3-6k.c6015/1/4656;3-6k.c6604/4/4053;3-6k.c7037/1/4753;3-6k.c7054/1/4247;3-6k.c9977/1/3608;3-6k.c12117/2/4656;3-6k.c13971/9/3551;3-6k.c14014/8/3303;3-6k.c14038/4/4473;3-6k.c14737/2/4640;3-6k.c15307/1/3457;3-6k.c24341/2/3820;3-6k.c24574/4/3829;3-6k.c25955/1/3052;3-6k.c26487/1/4674;3-6k.c26989/1/3782.1;3-6k.c29296/1/4779;3-6k…
Cluster688	4	2-3k.c18954/1/1968;3-6k.c5586/1/3567;3-6k.c25325/1/5038;2-3k.c8649/1/1665
Cluster689	8	3-6k.c1160/7/3805;3-6k.c18521/2/3893;3-6k.c27908/1/5117;3-6k.c29746/1/3509.1;i1_LQ_sample9a8d22|c48176/f1p5/1905;i5_LQ_sample9a8d22|c1007/f1p5/5787;i6_LQ_sample9a8d22|c409/f1p5/6449;i1_HQ_sample9a8d22|c44362/f1p5/1438
Cluster690	1	3-6k.c20342/1/5081
Cluster691	7	3-6k.c6156/1/3510;3-6k.c11479/2/5021;3-6k.c29944/1/3628;1-2k.c18655/1/1064;2-3k.c3298/3/2162;2-3k.c4507/1/1794;i1_LQ_sample9a8d22|c19385/f1p1/1946
Cluster692	1	3-6k.c8810/1/5048
Cluster693	4	3-6k.c1293/5/4740;3-6k.c20819/2/4060;3-6k.c23709/2/5125;3-6k.c23766/1/3872
Cluster694	1	3-6k.c8443/1/5121
Cluster695	4	3-6k.c1929/2/5047;3-6k.c6766/2/3559;3-6k.c28020/1/3781;1-2k.c14880/1/1205
Cluster696	16	2-3k.c18858/1/1302;3-6k.c1671/6/5046;3-6k.c5529/2/3512;3-6k.c5640/2/3857;3-6k.c17129/1/4689;3-6k.c28141/1/3921;1-2k.c12790/1/1396.1;1-2k.c15295/1/1305;2-3k.c3567/1/1762;2-3k.c9178/1/2054;i1_HQ_sample9a8d22|c18875/f2p8/1688;i2_LQ_sample9a8d22|c3436/f1p8/2967.1;i5_LQ_sample9a8d22|c1273/f1p8/5104.1;i5_LQ_sample9a8d22|c1273/f1p8/5104.2;i1_HQ_sample9a8d22|c5876/f1p8/1250;i1_HQ_sample9a8d22|c27519/f1p8…
Cluster697	7	2-3k.c20466/1/1613;3-6k.c6915/1/5036;3-6k.c16273/1/3801;3-6k.c24690/2/3864;2-3k.c12250/1/1886;i1_LQ_sample9a8d22|c19608/f1p2/1708.1;i2_LQ_sample9a8d22|c6579/f1p4/2325.1
Cluster698	1	3-6k.c12962/1/5045
Cluster699	1	3-6k.c16891/1/5006
Cluster700	5	3-6k.c1963/2/3763;3-6k.c9028/1/3828;3-6k.c17359/1/5166;1-2k.c23870/1/1424;i1_LQ_sample9a8d22|c22127/f1p1/1990
Cluster701	2	1-2k.c5121/1/1409;3-6k.c17094/1/5062
Cluster702	1	3-6k.c10006/1/5035
Cluster703	3	3-6k.c17375/1/5015;i1_HQ_sample9a8d22|c27252/f1p3/1932.1;i1_HQ_sample9a8d22|c27252/f1p3/1932.2
Cluster704	1	3-6k.c29210/1/4993
Cluster705	4	3-6k.c2049/2/5088;3-6k.c8690/1/3262;3-6k.c20587/1/5127.1;i5_LQ_sample9a8d22|c657/f1p3/5790.1
Cluster706	3	3-6k.c22047/1/5115;1-2k.c27206/1/1248;i4_LQ_sample9a8d22|c2085/f1p9/4229.1
Cluster707	1	3-6k.c28909/1/5010
Cluster708	1	3-6k.c18924/1/5022
Cluster709	1	3-6k.c25319/1/5060
Cluster710	1	3-6k.c27785/1/4979
Cluster711	2	3-6k.c2974/2/5045;3-6k.c9998/1/3709
Cluster712	1	3-6k.c17456/1/5077
Cluster713	2	3-6k.c16404/2/5047;1-2k.c15317/1/1309
Cluster714	4	3-6k.c2019/5/4062;3-6k.c8157/3/4193;3-6k.c11649/1/5048;3-6k.c17840/1/3915
Cluster715	2	3-6k.c5485/1/5084.2;i4_LQ_sample9a8d22|c1913/f1p25/4934
Cluster716	1	3-6k.c3627/1/5093
Cluster717	9	3-6k.c17707/1/5015;3-6k.c23711/1/3513;3-6k.c26897/1/3111;3-6k.c28382/1/3281;i4_HQ_sample9a8d22|c135/f2p31/5018;i4_LQ_sample9a8d22|c592/f1p31/4901;i4_LQ_sample9a8d22|c1284/f1p30/4158;i4_LQ_sample9a8d22|c1898/f1p30/4632;i6_LQ_sample9a8d22|c702/f1p28/6676
Cluster718	4	3-6k.c10600/2/5030;3-6k.c23100/1/4520;i1_HQ_sample9a8d22|c18615/f3p91/1903;i1_LQ_sample9a8d22|c46510/f1p80/1312
Cluster719	7	3-6k.c4093/1/4452;3-6k.c19948/1/3687;3-6k.c21418/1/4998;3-6k.c21759/1/4274;3-6k.c30191/1/4942.1;i4_HQ_sample9a8d22|c128/f2p7/5003;i1_LQ_sample9a8d22|c40660/f1p7/1618
Cluster720	2	1-2k.c5371/1/1614;3-6k.c19442/1/5013
Cluster721	1	3-6k.c29374/1/4915
Cluster722	2	3-6k.c17564/1/4933;i3_LQ_sample9a8d22|c4992/f1p1/3367
Cluster723	1	3-6k.c13665/1/4889
Cluster724	4	3-6k.c29157/1/5013;2-3k.c14917/2/1984;2-3k.c15429/1/1872;i3_LQ_sample9a8d22|c5513/f1p2/3520
Cluster725	5	i1_HQ_sample9a8d22|c18895/f2p7/1765;i0_LQ_sample9a8d22|c18160/f1p7/718;i1_LQ_sample9a8d22|c40665/f1p7/1247;i4_LQ_sample9a8d22|c378/f1p7/4933;i6_LQ_sample9a8d22|c494/f1p7/7213
Cluster726	1	3-6k.c23736/1/4987
Cluster727	8	3-6k.c5461/1/3968.1;3-6k.c8267/1/5056;3-6k.c10695/1/5034.2;i2_LQ_sample9a8d22|c4531/f1p3/3053;i2_LQ_sample9a8d22|c14099/f1p4/2044;i6_LQ_sample9a8d22|c568/f1p1/6331.1;i6_LQ_sample9a8d22|c568/f1p1/6331.2;i1_HQ_sample9a8d22|c25226/f1p3/1888
Cluster728	1	3-6k.c25538/1/4937
Cluster729	7	2-3k.c16870/2/1636;3-6k.c12553/1/3340;3-6k.c17563/1/3575;3-6k.c24746/1/3642;3-6k.c27156/1/3103;3-6k.c29584/1/5004;1-2k.c31180/1/1446
Cluster730	1	3-6k.c28658/1/5000
Cluster731	1	3-6k.c28790/1/5298
Cluster732	5	2-3k.c20856/1/1961;3-6k.c17776/1/3571;3-6k.c21945/1/4252;3-6k.c22578/1/5011;3-6k.c24306/2/4523
Cluster733	11	2-3k.c23669/1/2370;3-6k.c8033/1/4283;3-6k.c8650/1/3855;3-6k.c10044/1/3519;3-6k.c13476/3/5011;3-6k.c13611/1/3729;3-6k.c26562/1/4050;3-6k.c27021/1/4391;3-6k.c27275/1/3216;3-6k.c29483/1/3427;3-6k.c30236/1/3284
Cluster734	1	3-6k.c5074/1/5007
Cluster735	1	3-6k.c20545/1/5268
Cluster736	1	3-6k.c2808/1/5343.1
Cluster737	2	3-6k.c2709/1/5012;3-6k.c14792/1/4185
Cluster738	2	3-6k.c5502/1/4933;1-2k.c24263/1/1169
Cluster739	1	3-6k.c9305/1/5187
Cluster740	1	3-6k.c9804/1/4978
Cluster741	3	3-6k.c2142/1/4151;3-6k.c25391/1/4673;3-6k.c30427/1/5056
Cluster742	2	3-6k.c27239/1/4968;3-6k.c29133/1/3405
Cluster743	3	3-6k.c11540/1/2969;3-6k.c13283/1/4431;3-6k.c15933/1/5120
Cluster744	5	3-6k.c23888/1/4990;1-2k.c18437/1/1221;i5_LQ_sample9a8d22|c94/f1p1/5395.1;i5_LQ_sample9a8d22|c94/f1p1/5395.3;i5_LQ_sample9a8d22|c94/f1p1/5395.4
Cluster745	3	2-3k.c16933/1/1754.1;2-3k.c16933/1/1754.2;3-6k.c22207/1/5101
Cluster746	2	2-3k.c26239/1/1764;3-6k.c25261/1/4981
Cluster747	15	2-3k.c20552/1/2019;3-6k.c2168/2/4315;3-6k.c2177/1/2758;3-6k.c14188/3/5011;3-6k.c24686/2/3507;3-6k.c31194/1/3595;1-2k.c23620/1/1181;1-2k.c26690/1/1547;i2_HQ_sample9a8d22|c15406/f3p7/2185;i4_LQ_sample9a8d22|c1966/f1p16/4993;i5_LQ_sample9a8d22|c149/f1p12/5713.2;i5_LQ_sample9a8d22|c359/f1p12/5745;i5_LQ_sample9a8d22|c737/f1p16/5136.2;i7_LQ_sample9a8d22|c210/f1p58/7568.1;i8_LQ_sample9a8d22|c56/f1p15/91…
Cluster748	5	3-6k.c6583/3/5056;3-6k.c7053/1/4016.1;3-6k.c25126/1/4056;3-6k.c27668/1/4678;1-2k.c14840/1/1288
Cluster749	1	3-6k.c24829/1/5047
Cluster750	1	3-6k.c30230/1/4948
Cluster751	1	3-6k.c19365/1/4986
Cluster752	6	3-6k.c3399/1/4207;3-6k.c18952/1/5107.1;3-6k.c29078/1/3038;1-2k.c8340/1/1393.1;i4_LQ_sample9a8d22|c1704/f1p7/4953;i1_HQ_sample9a8d22|c5438/f1p7/1694
Cluster753	7	3-6k.c3406/1/3448;3-6k.c14761/1/3023;3-6k.c15378/2/5351;1-2k.c16534/1/1657;i3_HQ_sample9a8d22|c928/f2p4/3618;i2_LQ_sample9a8d22|c10182/f1p4/2161;i2_LQ_sample9a8d22|c12665/f1p4/2679
Cluster754	2	3-6k.c19582/1/4983;3-6k.c26409/1/4439
Cluster755	2	3-6k.c11456/1/3046;3-6k.c13606/1/4998
Cluster756	1	3-6k.c25895/1/4939
Cluster757	2	3-6k.c7880/1/4983;i1_LQ_sample9a8d22|c20574/f1p2/1654.1
Cluster758	1	3-6k.c11762/1/4959
Cluster759	5	2-3k.c24386/1/1741;3-6k.c3451/1/4141;3-6k.c19791/1/4496;3-6k.c28880/1/4986;2-3k.c13381/1/1609
Cluster760	7	3-6k.c2612/1/3033;i2_LQ_sample9a8d22|c3592/f1p25/3105;i3_LQ_sample9a8d22|c3404/f1p39/3656;i4_LQ_sample9a8d22|c1555/f1p39/4357;i4_LQ_sample9a8d22|c1697/f1p39/4994;i6_LQ_sample9a8d22|c422/f1p39/6074.1;i1_HQ_sample9a8d22|c41997/f1p39/1929
Cluster761	1	3-6k.c2465/1/4955
Cluster762	4	3-6k.c23792/1/4994;i4_LQ_sample9a8d22|c641/f1p3/5137;i4_LQ_sample9a8d22|c2310/f1p3/4032;i1_HQ_sample9a8d22|c5866/f1p3/1802
Cluster763	1	3-6k.c14546/1/4745
Cluster764	3	3-6k.c10036/1/3254;3-6k.c14785/2/4277;3-6k.c18173/1/4993
Cluster765	1	3-6k.c18735/1/5021
Cluster766	3	3-6k.c4762/1/3428;3-6k.c17600/1/4940;3-6k.c29601/1/3441.1
Cluster767	1	3-6k.c6749/1/5036
Cluster768	3	3-6k.c12486/1/3845;3-6k.c24741/1/5120;3-6k.c26371/1/4341
Cluster769	1	i4_LQ_sample9a8d22|c607/f1p7/4736
Cluster770	3	3-6k.c14616/1/3558.1;3-6k.c18243/1/3370.1;3-6k.c21488/1/4991
Cluster771	5	3-6k.c16641/1/5192;i5_LQ_sample9a8d22|c875/f1p30/5757.3;i5_LQ_sample9a8d22|c875/f1p30/5757.4;i7_LQ_sample9a8d22|c136/f1p34/7419.1;i7_LQ_sample9a8d22|c136/f1p34/7419.4
Cluster772	3	2-3k.c19014/1/2277;3-6k.c5169/1/5071;3-6k.c18250/1/4804
Cluster773	1	3-6k.c16946/1/5052
Cluster774	1	3-6k.c13465/1/4997
Cluster775	2	3-6k.c3275/1/4260.1;3-6k.c14700/1/4973
Cluster776	10	3-6k.c809/7/4029;3-6k.c8236/2/3564;3-6k.c15243/1/3737;3-6k.c15954/1/3324;3-6k.c23467/1/3105;3-6k.c25867/1/4977;1-2k.c11594/1/1599;3-6k.c31275/7/3405;i1_LQ_sample9a8d22|c30171/f1p2/1685;i2_LQ_sample9a8d22|c2713/f1p2/2020
Cluster777	2	3-6k.c16700/1/4988;i4_LQ_sample9a8d22|c711/f1p1/4380.1
Cluster778	7	3-6k.c2404/1/2941;3-6k.c3709/1/5666.1;1-2k.c4103/1/1707;3-6k.c14122/3/2825;2-3k.c9407/1/1385;2-3k.c15701/1/1876;i2_LQ_sample9a8d22|c7566/f1p34/2958.1
Cluster779	1	3-6k.c27165/1/4844
Cluster780	1	3-6k.c17919/1/4975
Cluster781	2	3-6k.c2871/1/3632;3-6k.c16505/1/4954
Cluster782	39	2-3k.c22571/1/1797;3-6k.c1116/9/4068;3-6k.c4542/4/4349;3-6k.c7418/1/3284;3-6k.c11978/1/4155;3-6k.c14135/2/2482;3-6k.c18715/1/3102;3-6k.c21372/1/4042.1;3-6k.c23265/1/4967;3-6k.c23455/1/3661.1;3-6k.c23574/1/4248.3;1-2k.c11130/1/1663;3-6k.c31216/49/3806;1-2k.c15780/1/1431.1;1-2k.c15780/1/1431.2;1-2k.c20099/1/1692;1-2k.c32291/1/1687;2-3k.c13218/3/1821;i1_HQ_sample9a8d22|c18765/f2p18/1810;i2_HQ_sample…
Cluster783	1	3-6k.c28876/1/4959
Cluster784	4	3-6k.c946/5/4971;1-2k.c4245/2/1740;1-2k.c4297/1/1510;3-6k.c18230/1/4717.2
Cluster785	2	3-6k.c8356/1/4714;3-6k.c14347/2/4723
Cluster786	1	3-6k.c21687/1/4864
Cluster787	1	3-6k.c3534/1/5075
Cluster788	1	3-6k.c8416/1/4888
Cluster789	3	3-6k.c19142/1/3423;3-6k.c20254/1/4971;3-6k.c25998/1/3108
Cluster790	2	3-6k.c18110/1/4333;3-6k.c25140/1/4946
Cluster791	8	2-3k.c19596/1/1815;3-6k.c23987/1/6492.3;3-6k.c24776/1/3483;3-6k.c29128/1/4961;1-2k.c19496/1/1512;1-2k.c22534/1/1241;1-2k.c22849/1/1346;2-3k.c11358/1/1752
Cluster792	2	3-6k.c20818/1/4959;1-2k.c18358/1/1841
Cluster793	2	3-6k.c30227/1/4915;i2_LQ_sample9a8d22|c4252/f1p1/2987
Cluster794	15	2-3k.c22782/1/2053;3-6k.c8793/1/4951;1-2k.c4595/1/1711;1-2k.c7545/1/1273;1-2k.c14684/1/1239;i1_HQ_sample9a8d22|c5490/f2p14/1785;i1_LQ_sample9a8d22|c13013/f1p12/1833;i2_LQ_sample9a8d22|c3241/f1p12/2459;i2_LQ_sample9a8d22|c16570/f1p14/2253;i2_LQ_sample9a8d22|c16751/f1p14/2076;i3_LQ_sample9a8d22|c5574/f1p14/3313;i4_LQ_sample9a8d22|c1316/f1p14/4135;i5_LQ_sample9a8d22|c857/f1p11/5745;i7_LQ_sample9a8d2…
Cluster795	1	3-6k.c18003/1/4908
Cluster796	3	1-2k.c6998/1/938;3-6k.c20948/2/5040;3-6k.c21766/1/3156
Cluster797	2	3-6k.c11159/1/4945;3-6k.c29963/1/5098.1
Cluster798	22	3-6k.c5892/1/3713;3-6k.c15460/1/3513;3-6k.c25790/1/3322;3-6k.c26685/1/3045;3-6k.c30349/1/4938;1-2k.c14860/1/1669;1-2k.c17236/1/1542;1-2k.c24686/1/1159;1-2k.c29640/1/1249;i3_HQ_sample9a8d22|c994/f2p116/3266;i1_LQ_sample9a8d22|c10912/f1p46/1388;i1_LQ_sample9a8d22|c21740/f1p56/1912;i2_LQ_sample9a8d22|c2541/f1p73/2151;i2_LQ_sample9a8d22|c12461/f1p73/2957;i2_LQ_sample9a8d22|c13086/f1p91/2301;i3_LQ_sam…
Cluster799	1	i4_LQ_sample9a8d22|c821/f1p1/4912
Cluster800	5	3-6k.c12301/1/4892;3-6k.c18134/1/3346;3-6k.c23005/1/3513;i1_HQ_sample9a8d22|c18477/f4p6/1969;i1_HQ_sample9a8d22|c29885/f1p6/1816
Cluster801	2	3-6k.c22298/1/2904;3-6k.c28385/1/5086
Cluster802	5	3-6k.c20877/1/3258;3-6k.c27467/1/3506.1;i2_LQ_sample9a8d22|c6474/f1p16/2236;i5_LQ_sample9a8d22|c156/f1p16/5449;i5_LQ_sample9a8d22|c1155/f1p41/5572.1
Cluster803	1	i5_LQ_sample9a8d22|c1204/f1p31/5092
Cluster804	5	3-6k.c9250/1/4934;3-6k.c18777/1/4698;i1_LQ_sample9a8d22|c23145/f1p5/1693;i2_LQ_sample9a8d22|c4757/f1p5/2947;i4_LQ_sample9a8d22|c1474/f1p6/4630
Cluster805	1	3-6k.c16814/1/4938
Cluster806	5	3-6k.c8567/1/3791;3-6k.c11562/3/4901;1-2k.c4173/1/1531;1-2k.c18476/2/1271;1-2k.c22824/1/1586
Cluster807	8	2-3k.c22288/1/515;3-6k.c943/5/805;3-6k.c2511/1/4449.1;3-6k.c12871/1/4924;3-6k.c17966/1/833;1-2k.c24139/1/1795.2;1-2k.c25333/1/2538.2;i0_LQ_sample9a8d22|c44339/f1p1/505
Cluster808	3	3-6k.c13397/1/4882;3-6k.c13451/3/4822;i4_LQ_sample9a8d22|c1554/f1p3/4925
Cluster809	1	3-6k.c19138/1/5002
Cluster810	1	i12_LQ_sample9a8d22|c11/f1p5/12744.1
Cluster811	3	2-3k.c20592/1/1923;3-6k.c11924/1/3381;3-6k.c14450/2/4946
Cluster812	2	3-6k.c5346/1/3746.1;3-6k.c25702/1/4946
Cluster813	2	3-6k.c30135/1/5031;1-2k.c28705/1/1555
Cluster814	3	3-6k.c7681/1/3111;3-6k.c26181/1/4912;1-2k.c18516/1/1328
Cluster815	6	3-6k.c17695/1/3582.1;3-6k.c23716/2/4940;1-2k.c22893/1/1644;i2_LQ_sample9a8d22|c4849/f1p8/2793.1;i2_LQ_sample9a8d22|c5987/f1p3/2104;i1_HQ_sample9a8d22|c19587/f1p3/1846
Cluster816	2	3-6k.c14574/1/3422;3-6k.c24994/1/4876
Cluster817	3	3-6k.c4944/1/3148;3-6k.c9899/1/5054;i1_HQ_sample9a8d22|c5427/f1p1/1853
Cluster818	6	3-6k.c18081/1/4923;1-2k.c10864/1/1633;1-2k.c27195/1/1181;i2_LQ_sample9a8d22|c5398/f1p21/2155;i6_LQ_sample9a8d22|c189/f1p21/6517.2;i1_HQ_sample9a8d22|c22525/f1p21/1616
Cluster819	10	3-6k.c3764/3/4940;3-6k.c7308/1/3114.1;3-6k.c7308/1/3114.2;1-2k.c5148/1/1257;3-6k.c21623/1/3636;3-6k.c31290/12/3248;2-3k.c15561/1/1887.2;i1_HQ_sample9a8d22|c50324/f3p6/1047;i2_LQ_sample9a8d22|c3028/f1p6/2247;i3_LQ_sample9a8d22|c6087/f1p6/3099
Cluster820	4	2-3k.c16331/1/1826;3-6k.c7596/1/3445.2;3-6k.c12066/1/4975;1-2k.c23762/1/5043.1
Cluster821	1	3-6k.c20271/1/5243.1
Cluster822	2	i2_LQ_sample9a8d22|c4135/f1p3/3024;i4_LQ_sample9a8d22|c1711/f1p3/4911
Cluster823	4	1-2k.c4365/2/1396;1-2k.c28405/1/3684.1;1-2k.c29210/1/1745.1;i4_LQ_sample9a8d22|c1439/f1p14/4948
Cluster824	10	3-6k.c16473/1/4030;3-6k.c16934/1/3402;3-6k.c26590/1/4415;3-6k.c28863/1/3782;1-2k.c10881/1/1373;3-6k.c30381/1/4927;i1_HQ_sample9a8d22|c2712/f2p9/1204;i2_LQ_sample9a8d22|c12949/f1p9/2661;i6_LQ_sample9a8d22|c366/f1p9/5747;i1_HQ_sample9a8d22|c42349/f1p9/1792
Cluster825	15	3-6k.c2192/3/4935;3-6k.c7086/1/3556;3-6k.c9232/1/3531;3-6k.c12224/1/4145;3-6k.c13202/1/4526;3-6k.c14696/1/4045;3-6k.c15346/2/4539;3-6k.c17802/2/4692;3-6k.c18459/1/4178;3-6k.c22231/1/3937;3-6k.c31013/1/4793;i1_LQ_sample9a8d22|c29652/f1p4/1946;i2_LQ_sample9a8d22|c7274/f1p4/2392;i4_LQ_sample9a8d22|c1353/f1p4/4488;i1_HQ_sample9a8d22|c11072/f1p4/1221
Cluster826	1	3-6k.c9346/1/4904
Cluster827	4	3-6k.c2616/2/4961;3-6k.c15094/1/3639;3-6k.c19824/1/3654;3-6k.c20047/1/4224
Cluster828	2	3-6k.c19883/1/4937;3-6k.c26125/1/3158
Cluster829	1	3-6k.c21013/1/4962
Cluster830	1	3-6k.c30660/1/4932
Cluster831	3	3-6k.c8347/1/3390;3-6k.c16938/1/4960;1-2k.c23847/1/1463
Cluster832	1	3-6k.c22270/1/4925
Cluster833	5	2-3k.c22961/2/1717;3-6k.c17270/1/1332;3-6k.c20023/1/4903;1-2k.c10605/2/1222;i2_LQ_sample9a8d22|c16312/f1p3/2258
Cluster834	1	3-6k.c22185/1/4946
Cluster835	1	i4_LQ_sample9a8d22|c307/f1p2/4871
Cluster836	26	3-6k.c1479/7/2975;3-6k.c1853/3/3257;3-6k.c2560/1/5109;3-6k.c3756/4/4547;3-6k.c11746/1/3596;3-6k.c13542/5/3538;3-6k.c16117/1/4296;3-6k.c16183/1/2211;3-6k.c17514/1/5094.1;3-6k.c17514/1/5094.2;3-6k.c21102/1/2806.1;3-6k.c23407/1/3293;3-6k.c27446/1/3700;1-2k.c10919/1/1591;1-2k.c20134/1/1576.1;1-2k.c20919/1/1349;1-2k.c24882/1/1344;1-2k.c26756/1/1147;1-2k.c27578/1/1785;1-2k.c32157/1/1267;2-3k.c4879/1/12…
Cluster837	2	2-3k.c25896/1/1799;3-6k.c8100/1/4941
Cluster838	3	3-6k.c11521/2/4939;3-6k.c29604/1/3335.1;2-3k.c4551/1/1921
Cluster839	3	3-6k.c6384/1/3923.1;3-6k.c6384/1/3923.2;3-6k.c25000/1/5008.1
Cluster840	2	2-3k.c16488/1/1363;3-6k.c26928/1/4947
Cluster841	1	3-6k.c6549/1/4759
Cluster842	4	3-6k.c10558/2/3781;3-6k.c10872/1/3591.1;3-6k.c26775/1/3358.1;3-6k.c29304/1/5000
Cluster843	23	3-6k.c1612/9/4908;1-2k.c2286/9/1629;3-6k.c19182/1/3528.1;3-6k.c20543/1/3040;3-6k.c26608/1/3183;1-2k.c7560/1/1291;1-2k.c20253/1/1806;1-2k.c20953/1/1459;1-2k.c26843/1/1208;2-3k.c14872/3/1348;i2_HQ_sample9a8d22|c1927/f2p80/3038;i5_HQ_sample9a8d22|c3/f2p40/5308;i0_LQ_sample9a8d22|c4683/f1p36/979;i1_HQ_sample9a8d22|c54240/f14p71/1359;i1_LQ_sample9a8d22|c13162/f1p71/1415;i1_LQ_sample9a8d22|c20469/f1p37…
Cluster844	1	3-6k.c4417/1/4904
Cluster845	3	3-6k.c13407/1/3204;3-6k.c17771/1/4855;3-6k.c28848/1/3524
Cluster846	4	3-6k.c712/22/4446;3-6k.c7030/1/4865;3-6k.c13943/16/4615;3-6k.c30591/1/3911
Cluster847	2	3-6k.c6990/1/4820;i4_LQ_sample9a8d22|c243/f1p3/5005.1
Cluster848	1	3-6k.c13382/1/4875
Cluster849	2	i4_LQ_sample9a8d22|c1264/f1p7/4893;i5_LQ_sample9a8d22|c266/f1p7/5430
Cluster850	2	3-6k.c12359/2/4039;3-6k.c20287/1/4955
Cluster851	1	3-6k.c18695/2/5314.1
Cluster852	1	3-6k.c18234/1/4900
Cluster853	4	3-6k.c2935/1/3358;3-6k.c12608/1/4876;3-6k.c27139/1/3892;3-6k.c30388/1/4162
Cluster854	8	3-6k.c5825/3/4886;3-6k.c17582/1/2597;3-6k.c22209/1/3860;3-6k.c22530/1/4421;1-2k.c28989/1/1747;i2_LQ_sample9a8d22|c14428/f1p5/1979.1;i6_LQ_sample9a8d22|c486/f1p4/6326;i1_HQ_sample9a8d22|c44711/f1p3/1716
Cluster855	1	3-6k.c10195/1/4866
Cluster856	12	2-3k.c16264/1/1927;3-6k.c17760/1/4553;3-6k.c18997/1/3805;3-6k.c28113/1/4459;3-6k.c28270/1/5959.2;1-2k.c30684/1/1368;i2_HQ_sample9a8d22|c1983/f2p8/2261;i2_LQ_sample9a8d22|c13503/f1p4/2077;i4_LQ_sample9a8d22|c1348/f1p3/4299.2;i4_LQ_sample9a8d22|c1909/f1p10/4902;i1_HQ_sample9a8d22|c20078/f1p6/1963;i8_LQ_sample9a8d22|c110/f1p9/8203
Cluster857	4	3-6k.c15365/1/3608;3-6k.c18094/1/3134;3-6k.c19927/1/4684;3-6k.c25756/1/5015
Cluster858	1	3-6k.c25824/1/4957
Cluster859	9	3-6k.c1142/9/4669;3-6k.c9096/2/4842;3-6k.c13442/8/4664;3-6k.c16395/1/3334;i4_LQ_sample9a8d22|c798/f1p39/4665;i4_LQ_sample9a8d22|c867/f1p38/4928;i6_LQ_sample9a8d22|c609/f1p39/6397;i9_LQ_sample9a8d22|c47/f1p36/8498;i1_HQ_sample9a8d22|c23510/f1p38/1713
Cluster860	1	3-6k.c26018/1/4879
Cluster861	3	2-3k.c23963/1/1810;3-6k.c26673/1/7491.1;3-6k.c29497/1/4798
Cluster862	2	3-6k.c6595/1/4955;3-6k.c14822/1/3161
Cluster863	1	3-6k.c7250/1/4871
Cluster864	2	3-6k.c4360/1/3693;3-6k.c20428/1/4886
Cluster865	1	3-6k.c21966/1/4901
Cluster866	3	3-6k.c2576/1/4900;3-6k.c16000/1/4636;i2_LQ_sample9a8d22|c13279/f1p1/2065
Cluster867	9	3-6k.c8864/1/4008;3-6k.c14830/1/3654;3-6k.c16292/1/4796;3-6k.c18417/1/3228;1-2k.c8597/1/1570.1;1-2k.c10456/1/1280.2;1-2k.c20311/1/1231;1-2k.c29044/1/1394;i2_LQ_sample9a8d22|c7754/f1p23/2866.2
Cluster868	1	3-6k.c18414/1/4849
Cluster869	3	3-6k.c23454/1/4903;i1_LQ_sample9a8d22|c23746/f1p3/2011;i1_LQ_sample9a8d22|c26305/f1p3/1737
Cluster870	2	3-6k.c27316/1/4874;1-2k.c22788/1/1419
Cluster871	1	3-6k.c29183/1/4891
Cluster872	19	3-6k.c3391/1/3490;3-6k.c3722/2/4423;3-6k.c7804/1/3737;3-6k.c19120/1/4687;3-6k.c19562/1/4877;1-2k.c16000/1/1238;1-2k.c32602/1/1465;i1_LQ_sample9a8d22|c5113/f1p14/1725;i1_LQ_sample9a8d22|c9025/f1p13/1346;i1_LQ_sample9a8d22|c20329/f1p15/1733;i2_LQ_sample9a8d22|c4721/f1p16/2872;i2_LQ_sample9a8d22|c5960/f1p16/2112;i3_LQ_sample9a8d22|c4715/f1p16/3309;i3_LQ_sample9a8d22|c7656/f1p16/3040;i4_LQ_sample9a8d…
Cluster873	3	2-3k.c20888/1/1911;3-6k.c25891/1/4863;i1_HQ_sample9a8d22|c20149/f1p1/1952
Cluster874	3	i3_LQ_sample9a8d22|c6175/f1p6/3581;i6_LQ_sample9a8d22|c333/f1p6/6812.1;i6_LQ_sample9a8d22|c333/f1p6/6812.2
Cluster875	1	3-6k.c7860/1/4860
Cluster876	3	3-6k.c11640/2/3575;3-6k.c25279/1/4777;1-2k.c18406/1/1292.1
Cluster877	2	3-6k.c4164/1/3122;i4_LQ_sample9a8d22|c1296/f1p21/4874
Cluster878	4	2-3k.c20514/1/1926;3-6k.c8465/1/3457.1;3-6k.c9509/1/4872;3-6k.c22708/1/5384
Cluster879	1	3-6k.c15717/1/4856
Cluster880	4	3-6k.c9739/1/3138;3-6k.c12334/1/4893;3-6k.c20964/1/3754;1-2k.c12827/1/1362
Cluster881	10	2-3k.c18997/2/1849;3-6k.c8563/2/4860;3-6k.c10265/1/3222;1-2k.c4982/1/1505;1-2k.c16092/1/1670;i2_HQ_sample9a8d22|c1701/f3p9/2796;i2_LQ_sample9a8d22|c14573/f1p9/2072;i3_LQ_sample9a8d22|c6153/f1p9/3671;i4_LQ_sample9a8d22|c1981/f1p9/4854;i1_HQ_sample9a8d22|c21563/f1p9/1926
Cluster882	12	3-6k.c3499/1/3224.1;3-6k.c4003/5/4879;3-6k.c4606/3/3791;3-6k.c6698/1/4743.1;3-6k.c12267/1/3180.1;3-6k.c14893/1/3585;1-2k.c18745/2/1494;1-2k.c27908/1/1299;i1_HQ_sample9a8d22|c18681/f2p14/1727;i2_LQ_sample9a8d22|c3605/f1p14/3295.2;i5_LQ_sample9a8d22|c905/f1p14/5232;i8_LQ_sample9a8d22|c46/f1p1/8622.3
Cluster883	2	3-6k.c1174/5/3313;3-6k.c8471/1/4807
Cluster884	28	1-2k.c1788/55/1355;3-6k.c20167/1/1084;i0_HQ_sample9a8d22|c2233/f3p25/991;i1_HQ_sample9a8d22|c56792/f77p44/1349;i1_LQ_sample9a8d22|c12983/f1p77/1885;i1_LQ_sample9a8d22|c22128/f1p1/1573;i1_LQ_sample9a8d22|c23981/f1p201/1193;i1_LQ_sample9a8d22|c40038/f1p8/1454;i1_LQ_sample9a8d22|c63090/f1p38/1023;i2_LQ_sample9a8d22|c2317/f1p31/2959.2;i2_LQ_sample9a8d22|c3399/f1p1/2380.1;i2_LQ_sample9a8d22|c3399/f1p1…
Cluster885	3	3-6k.c10141/1/4066;3-6k.c14114/4/4339;3-6k.c17445/1/4806
Cluster886	6	3-6k.c1071/9/3702;3-6k.c7095/1/3494;3-6k.c21310/1/3660;3-6k.c28702/1/4944;i3_LQ_sample9a8d22|c1277/f1p14/3821;i3_LQ_sample9a8d22|c5668/f1p14/3369
Cluster887	2	i2_LQ_sample9a8d22|c5477/f1p6/2124;i4_LQ_sample9a8d22|c1470/f1p21/4866
Cluster888	1	3-6k.c28374/1/4854
Cluster889	3	i6_LQ_sample9a8d22|c330/f1p370/6229.1;i8_LQ_sample9a8d22|c79/f1p281/8987.1;i8_LQ_sample9a8d22|c112/f1p99/8637.1
Cluster890	2	3-6k.c21585/1/4754;1-2k.c32999/1/1204
Cluster891	2	i4_LQ_sample9a8d22|c1503/f1p8/4864;i6_LQ_sample9a8d22|c597/f1p5/6403
Cluster892	1	3-6k.c11594/2/4904
Cluster893	5	3-6k.c1776/3/3430;3-6k.c19806/1/4995;i3_HQ_sample9a8d22|c844/f2p9/3393;i7_LQ_sample9a8d22|c96/f1p5/7590.1;i7_LQ_sample9a8d22|c96/f1p5/7590.4
Cluster894	5	3-6k.c2686/1/4855;3-6k.c10187/3/3151;3-6k.c17645/1/4698;1-2k.c16825/1/1710;i1_HQ_sample9a8d22|c15183/f1p4/1050
Cluster895	1	3-6k.c9840/1/4837
Cluster896	1	i4_LQ_sample9a8d22|c1506/f1p31/4868
Cluster897	3	2-3k.c27289/1/1820.1;3-6k.c10026/3/4959;3-6k.c19725/1/4145
Cluster898	4	2-3k.c16241/1/1895.2;3-6k.c13556/1/3380;3-6k.c16939/1/4934;2-3k.c15380/1/1874
Cluster899	2	3-6k.c16834/1/5016.1;3-6k.c29103/1/4976
Cluster900	2	3-6k.c29450/1/4830;3-6k.c30034/1/3509
Cluster901	1	3-6k.c28449/1/4802
Cluster902	3	3-6k.c6147/3/4199;3-6k.c21050/1/3850;3-6k.c21464/1/4830
Cluster903	3	3-6k.c8133/1/4790;3-6k.c12511/1/4788;3-6k.c23556/1/4301
Cluster904	3	3-6k.c3576/1/3973;3-6k.c19908/1/5116;1-2k.c15345/1/1422
Cluster905	4	3-6k.c1590/3/3683;3-6k.c9011/2/4661;3-6k.c28326/1/4894;3-6k.c28516/1/3111
Cluster906	35	2-3k.c17750/1/5320.2;2-3k.c18044/1/1973;2-3k.c21224/2/1769;2-3k.c22207/2/1812;2-3k.c24301/1/2418;2-3k.c27397/1/2028;3-6k.c767/15/2996;3-6k.c5399/1/2975.3;3-6k.c6657/5/4836;1-2k.c5901/1/1164;3-6k.c15867/1/3925.2;1-2k.c20281/2/1409;1-2k.c22728/1/1048;1-2k.c28821/1/1268;1-2k.c28901/1/1708;2-3k.c7603/1/1823;i1_HQ_sample9a8d22|c2761/f2p20/1173;i2_HQ_sample9a8d22|c15343/f5p23/2139;i4_HQ_sample9a8d22|c1…
Cluster907	3	2-3k.c22806/1/2126.2;3-6k.c7256/2/4867;3-6k.c23402/1/3313
Cluster908	2	2-3k.c16056/2/1801;3-6k.c9603/2/4874
Cluster909	2	3-6k.c4818/1/3565;3-6k.c14384/2/4879
Cluster910	2	3-6k.c19420/1/5108.1;3-6k.c25113/1/5217.2
Cluster911	3	3-6k.c26709/1/4827;1-2k.c14219/1/1326;i1_LQ_sample9a8d22|c29618/f1p7/1934
Cluster912	3	3-6k.c2317/1/4942;i3_LQ_sample9a8d22|c1535/f1p14/3954.2;i1_HQ_sample9a8d22|c22420/f1p4/1937
Cluster913	2	3-6k.c16079/1/4895;3-6k.c18747/1/4371
Cluster914	3	3-6k.c16617/1/4854;3-6k.c21001/1/4164;3-6k.c29724/1/3540
Cluster915	1	3-6k.c23432/1/4934
Cluster916	7	1-2k.c4157/1/1503;3-6k.c25337/1/3270;3-6k.c28015/1/4835;3-6k.c28112/1/4385.1;1-2k.c15582/3/1319;1-2k.c22566/2/1706;2-3k.c11288/1/1955
Cluster917	7	3-6k.c9254/1/4748;1-2k.c4396/2/1358;3-6k.c21456/1/4034;3-6k.c30857/1/4807;i4_LQ_sample9a8d22|c321/f1p4/4737;i7_LQ_sample9a8d22|c152/f1p4/7130;i8_LQ_sample9a8d22|c28/f1p4/9173
Cluster918	1	3-6k.c31317/2/4918
Cluster919	23	1-2k.c2377/32/1533;1-2k.c22786/1/1228;i1_HQ_sample9a8d22|c49964/f2p90/1018;i2_LQ_sample9a8d22|c4455/f1p55/2198;i2_LQ_sample9a8d22|c5186/f1p80/2163;i2_LQ_sample9a8d22|c5715/f1p57/2356;i3_LQ_sample9a8d22|c4962/f1p107/3558.1;i3_LQ_sample9a8d22|c5858/f1p183/3683.1;i4_LQ_sample9a8d22|c1199/f1p204/4506.1;i5_LQ_sample9a8d22|c118/f1p62/5157.3;i5_LQ_sample9a8d22|c525/f1p261/5467;i5_LQ_sample9a8d22|c726/f1…
Cluster920	13	2-3k.c20614/1/1607;3-6k.c1092/11/3354;3-6k.c1234/8/4935;3-6k.c11410/1/3441;1-2k.c2617/12/1541;1-2k.c3838/1/1104;3-6k.c21306/1/2589;3-6k.c21768/1/3769;3-6k.c28465/1/1812;3-6k.c30027/1/4446;1-2k.c17518/2/1425;i1_HQ_sample9a8d22|c5110/f2p5/1815;i1_LQ_sample9a8d22|c21963/f1p5/1602
Cluster921	2	3-6k.c10710/2/4855;3-6k.c22074/1/3586
Cluster922	4	3-6k.c23737/1/4937;1-2k.c29411/1/1297;i4_LQ_sample9a8d22|c728/f1p2/4300.3;i4_LQ_sample9a8d22|c851/f1p5/4787.2
Cluster923	9	3-6k.c4577/1/4393;3-6k.c10258/4/4787;3-6k.c23148/1/3799;i4_HQ_sample9a8d22|c107/f3p13/4852;i1_LQ_sample9a8d22|c28039/f1p12/1795;i2_LQ_sample9a8d22|c4236/f1p12/3028;i2_LQ_sample9a8d22|c4450/f1p12/2891;i6_LQ_sample9a8d22|c334/f1p12/6518;i8_LQ_sample9a8d22|c84/f1p12/8404.2
Cluster924	1	3-6k.c8368/1/4875
Cluster925	5	3-6k.c25077/1/3696;3-6k.c25405/1/3483;3-6k.c25675/1/4866;3-6k.c30686/1/4545;i5_LQ_sample9a8d22|c47/f1p1/5284
Cluster926	3	3-6k.c27623/1/4836;2-3k.c13967/1/1832.1;i3_LQ_sample9a8d22|c1669/f1p3/3103
Cluster927	42	3-6k.c685/11/3216;3-6k.c5632/1/4145;3-6k.c6262/1/3660;3-6k.c9350/1/4911;3-6k.c13749/4/3835;3-6k.c13789/1/3952;3-6k.c14758/1/4563;3-6k.c18266/1/3367;1-2k.c15722/1/1635;1-2k.c15763/1/1351;1-2k.c20828/1/1264;1-2k.c24922/1/1355;1-2k.c28669/1/1941;i2_HQ_sample9a8d22|c2140/f2p87/2981;i2_HQ_sample9a8d22|c2164/f2p75/2306;i3_HQ_sample9a8d22|c757/f3p75/3651;i2_LQ_sample9a8d22|c3751/f1p85/2365;i2_LQ_sample9…
Cluster928	3	2-3k.c18009/1/1933.1;3-6k.c23171/2/4953;1-2k.c20283/1/1269
Cluster929	4	2-3k.c24651/1/1180;3-6k.c27685/1/4843;3-6k.c28574/1/4940;3-6k.c29720/1/2947.1
Cluster930	2	3-6k.c12777/1/3939;3-6k.c13719/1/4834
Cluster931	2	3-6k.c17155/1/4861;3-6k.c22001/1/3175
Cluster932	8	3-6k.c15000/1/3710;3-6k.c16376/1/3405.1;3-6k.c26337/1/4834;i3_LQ_sample9a8d22|c1870/f1p5/3962;i4_LQ_sample9a8d22|c359/f1p5/4703.1;i4_LQ_sample9a8d22|c359/f1p5/4703.2;i6_LQ_sample9a8d22|c229/f1p5/6629.2;i1_HQ_sample9a8d22|c23153/f1p4/1764
Cluster933	1	3-6k.c24850/1/4818
Cluster934	2	3-6k.c25169/1/4818;i3_LQ_sample9a8d22|c3516/f1p1/3603
Cluster935	5	3-6k.c600/23/3248;3-6k.c1627/2/4849;1-2k.c3349/1/1451;i3_HQ_sample9a8d22|c591/f8p13/3206;i1_LQ_sample9a8d22|c13033/f1p12/1993
Cluster936	3	2-3k.c16118/1/1886.2;3-6k.c5287/1/4068;3-6k.c26044/1/4835
Cluster937	1	i4_LQ_sample9a8d22|c1814/f1p7/4789
Cluster938	14	2-3k.c17543/1/1896;2-3k.c24739/1/1771;3-6k.c1784/3/4214;3-6k.c6812/1/3339;3-6k.c17014/1/4751;3-6k.c18708/1/3378.1;3-6k.c23280/1/4000;3-6k.c26813/1/3663;1-2k.c18400/2/1494;1-2k.c26838/1/1223;2-3k.c12568/1/1993;2-3k.c13403/1/1765;i1_LQ_sample9a8d22|c22378/f1p3/1921;i1_LQ_sample9a8d22|c22629/f1p3/1968
Cluster939	2	3-6k.c22118/1/4753;3-6k.c24780/1/4047
Cluster940	13	2-3k.c20166/1/1056;3-6k.c4325/2/3961;3-6k.c6945/1/4250;3-6k.c8081/1/3413;3-6k.c13365/2/4092;3-6k.c13513/3/3476;1-2k.c20104/1/1403;1-2k.c20574/1/1290;i1_LQ_sample9a8d22|c12041/f1p4/1623;i2_LQ_sample9a8d22|c3975/f1p5/2987;i2_LQ_sample9a8d22|c5452/f1p5/2172;i3_LQ_sample9a8d22|c4685/f1p6/3462;i4_LQ_sample9a8d22|c1295/f1p6/4839
Cluster941	1	3-6k.c10289/1/5021.1
Cluster942	1	3-6k.c28342/1/4819
Cluster943	1	3-6k.c18246/1/4782
Cluster944	11	2-3k.c23428/1/1913;3-6k.c4057/1/2548;3-6k.c11641/1/3864.2;3-6k.c11641/1/3864.3;3-6k.c17077/1/4432;3-6k.c17420/1/3296;3-6k.c23552/1/4827;3-6k.c25031/1/2337.1;1-2k.c12157/3/1234;i2_LQ_sample9a8d22|c16707/f1p3/2252;i2_LQ_sample9a8d22|c17161/f1p4/2398.1
Cluster945	7	3-6k.c3099/1/3997;3-6k.c23692/1/4785;3-6k.c24589/3/4156;i2_HQ_sample9a8d22|c1750/f3p6/2924;i5_LQ_sample9a8d22|c120/f1p6/5451.1;i5_LQ_sample9a8d22|c120/f1p6/5451.2;i5_LQ_sample9a8d22|c241/f1p6/5832
Cluster946	1	3-6k.c7069/1/4869
Cluster947	7	3-6k.c4462/1/3875;3-6k.c9087/1/4956;3-6k.c10659/1/3736.1;1-2k.c2449/25/1541;1-2k.c17128/3/1656;2-3k.c9194/1/1618.1;2-3k.c11885/1/1849
Cluster948	2	3-6k.c3232/1/3930.2;3-6k.c5126/1/4817
Cluster949	3	3-6k.c871/7/3271;3-6k.c26319/1/4820;i1_HQ_sample9a8d22|c21300/f1p1/1427
Cluster950	1	3-6k.c17303/1/4853
Cluster951	1	3-6k.c19007/1/4894
Cluster952	6	3-6k.c24360/1/4924;1-2k.c18862/1/1220;i2_LQ_sample9a8d22|c12516/f1p3/3007;i4_LQ_sample9a8d22|c783/f1p3/4801;i5_LQ_sample9a8d22|c960/f1p3/6009.1;i5_LQ_sample9a8d22|c960/f1p3/6009.2
Cluster953	4	3-6k.c6325/1/4321;3-6k.c7158/1/4283;3-6k.c17230/1/4840;3-6k.c24722/1/4021
Cluster954	2	3-6k.c2887/2/4863;3-6k.c25020/1/4763
Cluster955	1	3-6k.c9364/1/4833
Cluster956	2	3-6k.c23517/1/4830;i1_HQ_sample9a8d22|c43832/f1p1/1860.1
Cluster957	6	2-3k.c22437/1/2042;3-6k.c7717/1/4853;3-6k.c19501/1/3962;i2_LQ_sample9a8d22|c7222/f1p3/2221.1;i3_LQ_sample9a8d22|c5317/f1p3/3212;i1_HQ_sample9a8d22|c28596/f1p3/1900
Cluster958	3	3-6k.c6593/2/5097.1;i1_HQ_sample9a8d22|c43238/f1p1/1841.1;i1_HQ_sample9a8d22|c43238/f1p1/1841.2
Cluster959	1	3-6k.c25466/1/4809
Cluster960	4	2-3k.c19375/1/2116;3-6k.c3742/1/4899;3-6k.c25079/1/4066;1-2k.c29165/1/1606.1
Cluster961	1	i4_LQ_sample9a8d22|c842/f1p116/4788
Cluster962	7	3-6k.c5770/2/3460;i0_LQ_sample9a8d22|c27270/f1p4/999;i3_LQ_sample9a8d22|c3846/f1p6/3771;i3_LQ_sample9a8d22|c6109/f1p7/3594;i4_LQ_sample9a8d22|c1939/f1p7/4818;i5_LQ_sample9a8d22|c275/f1p6/5727;i1_HQ_sample9a8d22|c22526/f1p6/1878
Cluster963	7	3-6k.c845/14/4816;3-6k.c6311/1/4048;3-6k.c11809/1/4038;i2_LQ_sample9a8d22|c14701/f1p3/2031;i4_LQ_sample9a8d22|c2320/f1p5/4138;i5_LQ_sample9a8d22|c382/f1p4/5834;i1_HQ_sample9a8d22|c11700/f1p4/1457
Cluster964	8	2-3k.c26584/1/1988;3-6k.c7634/1/3541;3-6k.c9086/1/3859;3-6k.c14061/4/4825;3-6k.c15850/1/3729;1-2k.c25402/1/1507;i1_LQ_sample9a8d22|c42733/f1p1/1965;i3_LQ_sample9a8d22|c4856/f1p1/3164
Cluster965	8	3-6k.c5679/1/2595;3-6k.c11270/1/4821;3-6k.c25713/1/2898;1-2k.c31522/1/1372;2-3k.c7925/1/2321;i2_HQ_sample9a8d22|c2240/f2p4/2838;i1_LQ_sample9a8d22|c42834/f1p4/1801;i2_LQ_sample9a8d22|c2945/f1p4/2402
Cluster966	1	3-6k.c8295/1/4860
Cluster967	1	3-6k.c9555/1/4672
Cluster968	3	3-6k.c21403/1/4860;3-6k.c30816/1/5092.1;1-2k.c27514/1/1523
Cluster969	4	2-3k.c5695/1/1703;i2_LQ_sample9a8d22|c10019/f1p3/2093;i4_LQ_sample9a8d22|c519/f1p3/4764;i5_LQ_sample9a8d22|c742/f1p3/6034
Cluster970	3	i1_LQ_sample9a8d22|c23048/f1p12/1957;i4_LQ_sample9a8d22|c561/f1p16/4814;i4_LQ_sample9a8d22|c1548/f1p15/4586
Cluster971	3	3-6k.c2071/2/4904;3-6k.c9201/1/3161;3-6k.c29404/1/3217
Cluster972	1	3-6k.c19039/1/4808
Cluster973	1	3-6k.c22780/1/4663
Cluster974	1	3-6k.c24625/2/4876
Cluster975	1	3-6k.c20292/1/4830
Cluster976	1	3-6k.c6827/1/4895
Cluster977	1	3-6k.c6963/1/4841
Cluster978	38	2-3k.c15846/1/9025.1;2-3k.c27067/1/2084;1-2k.c5360/1/1670;1-2k.c8123/1/1416;1-2k.c8743/6/1585;1-2k.c10749/3/1249;1-2k.c13186/2/1121;1-2k.c27073/1/1678.1;1-2k.c27245/1/1435;2-3k.c6030/1/995;2-3k.c15410/1/833;i0_LQ_sample9a8d22|c44133/f1p29/544;i1_HQ_sample9a8d22|c49634/f2p29/1129;i1_LQ_sample9a8d22|c11642/f1p83/1812.2;i1_LQ_sample9a8d22|c13353/f1p48/1661;i1_LQ_sample9a8d22|c15517/f1p74/1017;i1_LQ_…
Cluster979	7	3-6k.c11264/1/4823;1-2k.c5530/1/1307;3-6k.c20846/1/5945.1;3-6k.c29030/1/4166;2-3k.c11996/1/1673;i1_LQ_sample9a8d22|c44111/f1p3/1676;i1_HQ_sample9a8d22|c29086/f1p3/1893
Cluster980	6	3-6k.c17689/1/5321.1;1-2k.c12478/1/1120;i2_HQ_sample9a8d22|c1870/f2p5/2308;i1_LQ_sample9a8d22|c4105/f1p5/1199;i1_LQ_sample9a8d22|c25965/f1p5/1658;i2_LQ_sample9a8d22|c16022/f1p5/2404.2
Cluster981	2	3-6k.c2200/1/4790;3-6k.c29493/1/3934
Cluster982	3	3-6k.c3685/4/4280;3-6k.c9042/1/4800;3-6k.c30929/1/3753
Cluster983	1	3-6k.c12639/1/5126
Cluster984	4	3-6k.c9003/1/4774;3-6k.c28906/1/3512;1-2k.c32467/1/1457.1;1-2k.c32467/1/1457.2
Cluster985	2	3-6k.c12356/2/4896;2-3k.c12301/1/2053
Cluster986	1	3-6k.c6719/1/4948
Cluster987	1	3-6k.c25532/1/4806
Cluster988	1	3-6k.c16259/1/5010.1
Cluster989	1	3-6k.c15086/1/4801
Cluster990	4	3-6k.c12322/1/3109;3-6k.c19728/2/3446;3-6k.c30689/1/4791;3-6k.c30972/2/3247
Cluster991	1	3-6k.c21151/1/4850
Cluster992	2	3-6k.c10871/1/4301;3-6k.c12333/1/4996.1
Cluster993	32	2-3k.c23588/1/2525;2-3k.c27391/1/1753;3-6k.c4434/1/3440;3-6k.c12248/1/3641.1;1-2k.c6792/1/1141;3-6k.c14146/2/2983;3-6k.c15088/1/4825;3-6k.c20892/1/2443.1;3-6k.c27533/1/3080;3-6k.c27791/1/5062.1;1-2k.c8023/1/1398;1-2k.c19402/1/1407;1-2k.c24064/1/1935.1;1-2k.c29179/1/1865;i2_HQ_sample9a8d22|c1490/f4p58/2533;i0_LQ_sample9a8d22|c12977/f1p43/894;i2_LQ_sample9a8d22|c3068/f1p103/2461.1;i2_LQ_sample9a8d2…
Cluster994	1	3-6k.c22534/1/4795
Cluster995	3	i2_LQ_sample9a8d22|c10489/f1p3/2585;i3_LQ_sample9a8d22|c1217/f1p3/3234;i4_LQ_sample9a8d22|c830/f1p3/4787
Cluster996	1	3-6k.c8297/1/4793
Cluster997	5	2-3k.c21131/1/1728;3-6k.c3890/1/4022;3-6k.c9159/1/4857;i5_LQ_sample9a8d22|c244/f1p2/5675.1;i5_LQ_sample9a8d22|c244/f1p2/5675.2
Cluster998	1	3-6k.c21717/1/4850
Cluster999	2	3-6k.c8822/1/4812;3-6k.c21362/1/4623
Cluster1000	8	3-6k.c14627/2/4236;3-6k.c19894/1/4816;3-6k.c27975/1/3461;3-6k.c29903/2/3810;i2_LQ_sample9a8d22|c11560/f1p5/2475;i4_LQ_sample9a8d22|c1838/f1p5/4084;i6_LQ_sample9a8d22|c23/f1p5/6826.1;i6_LQ_sample9a8d22|c23/f1p5/6826.2
Cluster1001	1	3-6k.c30263/1/4782
Cluster1002	1	3-6k.c25288/1/4743
Cluster1003	8	3-6k.c2473/2/3406;3-6k.c10468/1/3252;3-6k.c12886/4/4225;1-2k.c4970/1/1357;3-6k.c26888/1/3129;3-6k.c28571/1/4887;3-6k.c30324/1/4551;i1_HQ_sample9a8d22|c24332/f1p3/1911
Cluster1004	7	3-6k.c5498/1/3855;3-6k.c9116/4/4791;1-2k.c4340/2/1515;3-6k.c14675/1/4429;3-6k.c14757/1/3429;1-2k.c7465/1/1258;3-6k.c30956/1/4622
Cluster1005	2	2-3k.c19391/1/1813;3-6k.c25747/1/4897
Cluster1006	1	3-6k.c12013/1/4784
Cluster1007	3	3-6k.c15193/1/4862;i5_LQ_sample9a8d22|c797/f1p5/5445.1;i5_LQ_sample9a8d22|c805/f1p5/5476
Cluster1008	3	3-6k.c14296/3/3070;1-2k.c16861/1/1306;i4_LQ_sample9a8d22|c1606/f1p1/4778
Cluster1009	1	3-6k.c7906/3/4788
Cluster1010	5	3-6k.c9871/2/3566;3-6k.c12784/5/4196;3-6k.c19634/1/3845;3-6k.c22241/1/4803;1-2k.c12963/1/1161
Cluster1011	5	3-6k.c1943/4/4675;3-6k.c9169/1/4926.1;3-6k.c10124/4/3566;3-6k.c22392/2/4850;i1_HQ_sample9a8d22|c44402/f1p13/1840
Cluster1012	4	3-6k.c4355/1/3547.2;3-6k.c13512/1/4610;1-2k.c26447/2/1384;i2_LQ_sample9a8d22|c10111/f1p19/2089
Cluster1013	3	3-6k.c3322/1/4352;3-6k.c9880/1/4960;3-6k.c14630/1/3461.1
Cluster1014	3	2-3k.c24127/1/1729;3-6k.c10127/1/3213;3-6k.c11963/1/4781
Cluster1015	7	2-3k.c20638/1/1590;3-6k.c4245/1/4891;3-6k.c30061/1/4097.1;3-6k.c30061/1/4097.2;1-2k.c23754/1/1744;1-2k.c24095/1/1364;1-2k.c31267/1/1584
Cluster1016	1	3-6k.c24842/1/4752
Cluster1017	4	2-3k.c18776/1/1893;3-6k.c25582/1/4770;3-6k.c28544/1/4607;i3_LQ_sample9a8d22|c4087/f1p1/3686
Cluster1018	1	3-6k.c15887/1/4790
Cluster1019	1	i4_LQ_sample9a8d22|c794/f1p6/4788
Cluster1020	5	3-6k.c1914/9/4777;3-6k.c18206/1/4268;1-2k.c12200/1/1244;i1_LQ_sample9a8d22|c27715/f1p4/1533;i5_LQ_sample9a8d22|c861/f1p5/5655
Cluster1021	1	3-6k.c9059/1/4696
Cluster1022	9	3-6k.c21486/1/4673;3-6k.c26482/1/4220;3-6k.c28985/1/4131;i2_HQ_sample9a8d22|c1555/f4p8/2204;i1_LQ_sample9a8d22|c21281/f1p8/1755;i3_LQ_sample9a8d22|c1825/f1p9/3426.2;i1_HQ_sample9a8d22|c5692/f1p2/2016;i1_HQ_sample9a8d22|c40088/f1p8/1646;i1_HQ_sample9a8d22|c44623/f1p8/2019
Cluster1023	1	3-6k.c24673/2/4785
Cluster1024	4	3-6k.c7142/1/6101.2;3-6k.c28031/1/4706;3-6k.c30810/1/3044;1-2k.c14811/1/1450
Cluster1025	5	3-6k.c14281/2/4022;3-6k.c24915/1/3608;i4_LQ_sample9a8d22|c1350/f1p176/4787;i4_LQ_sample9a8d22|c2120/f1p88/4071;i5_LQ_sample9a8d22|c533/f1p97/4879.2
Cluster1026	1	3-6k.c17148/1/4809
Cluster1027	1	3-6k.c24023/1/5690.1
Cluster1028	1	3-6k.c24944/1/4806
Cluster1029	3	3-6k.c14638/1/4827;i1_HQ_sample9a8d22|c5602/f1p1/1788.1;i1_HQ_sample9a8d22|c5602/f1p1/1788.2
Cluster1030	2	2-3k.c22631/1/2059;3-6k.c26100/1/4421
Cluster1031	5	3-6k.c3575/1/3353.1;1-2k.c30777/1/1281.1;i4_LQ_sample9a8d22|c571/f1p11/4763;i4_LQ_sample9a8d22|c2083/f1p14/4235;i1_HQ_sample9a8d22|c38281/f1p10/1141
Cluster1032	6	2-3k.c20802/1/1554;3-6k.c26108/1/4791;3-6k.c28112/1/4385.2;i1_LQ_sample9a8d22|c4754/f1p2/1603;i2_LQ_sample9a8d22|c16107/f1p3/2452.1;i1_HQ_sample9a8d22|c23267/f1p2/1422
Cluster1033	20	3-6k.c850/11/4776;3-6k.c2711/1/3381;3-6k.c6791/1/3860;3-6k.c16037/1/4877.1;3-6k.c16037/1/4877.2;3-6k.c19066/1/3071;3-6k.c21187/1/3257;3-6k.c24327/2/3620;3-6k.c26788/1/4354;3-6k.c28659/1/4058;1-2k.c17221/1/1128;1-2k.c20509/1/1737;i0_LQ_sample9a8d22|c12864/f1p9/871;i1_LQ_sample9a8d22|c21916/f1p9/2011;i1_LQ_sample9a8d22|c33137/f1p9/1084;i2_LQ_sample9a8d22|c13386/f1p9/2845;i4_LQ_sample9a8d22|c630/f1p…
Cluster1034	9	3-6k.c15431/1/3453.2;3-6k.c15539/1/4773;3-6k.c17005/1/3793;3-6k.c18876/1/4491;2-3k.c7652/2/1796;i0_LQ_sample9a8d22|c5527/f1p8/884;i1_LQ_sample9a8d22|c39795/f1p8/1827.1;i2_LQ_sample9a8d22|c10069/f1p27/2471.1;i1_HQ_sample9a8d22|c21209/f1p8/1753
Cluster1035	59	2-3k.c16696/1/1586;2-3k.c21155/1/5228.2;2-3k.c22760/1/6439.3;2-3k.c23678/1/2114.1;2-3k.c24677/1/1839.1;2-3k.c24708/1/7127.2;3-6k.c917/18/4768;3-6k.c8991/1/4411;1-2k.c4566/1/2236.1;1-2k.c5448/1/1833.2;1-2k.c5753/1/5524.1;3-6k.c19397/1/3168;1-2k.c11496/1/4880.1;1-2k.c15687/2/1552;1-2k.c15767/1/8370.1;1-2k.c15767/1/8370.2;1-2k.c23404/1/1839.1;1-2k.c24847/1/1359.1;1-2k.c25417/1/1263.1;1-2k.c25505/1/1…
Cluster1036	4	3-6k.c1989/2/4724;3-6k.c29289/1/4433;i1_LQ_sample9a8d22|c28381/f1p2/1829;i1_HQ_sample9a8d22|c5898/f1p2/1339
Cluster1037	2	2-3k.c23468/1/1457;3-6k.c9803/1/4747
Cluster1038	1	3-6k.c21949/1/4827
Cluster1039	28	2-3k.c15866/1/2093.2;2-3k.c15984/1/10972.1;2-3k.c16167/1/569;2-3k.c16774/1/7462.3;2-3k.c17039/1/2488.1;2-3k.c17073/1/2105.2;2-3k.c20186/1/9452.3;2-3k.c20355/1/3707.2;2-3k.c20355/1/3707.3;2-3k.c26819/1/1232.1;2-3k.c27258/1/4985.3;3-6k.c16232/1/5842.2;3-6k.c25759/1/4762;1-2k.c12841/1/1824;1-2k.c19068/1/1668;1-2k.c21291/1/1106;1-2k.c23537/1/907;1-2k.c29319/1/1234;2-3k.c11053/1/1892.2;2-3k.c15051/1/7…
Cluster1040	5	3-6k.c1533/4/4782;3-6k.c5082/1/4308;i2_HQ_sample9a8d22|c2045/f3p5/2185;i4_LQ_sample9a8d22|c2317/f1p5/4008;i6_LQ_sample9a8d22|c480/f1p7/6447
Cluster1041	2	3-6k.c16768/1/4765;3-6k.c20190/1/5959.1
Cluster1042	15	3-6k.c605/21/4770;3-6k.c1767/3/4524;3-6k.c9742/1/4084;3-6k.c23489/1/4464;3-6k.c26702/1/3592;i3_HQ_sample9a8d22|c971/f2p102/3892;i4_HQ_sample9a8d22|c105/f2p170/4454;i2_LQ_sample9a8d22|c11373/f1p41/2321;i3_LQ_sample9a8d22|c1278/f1p170/4083;i4_LQ_sample9a8d22|c865/f1p163/5107.1;i4_LQ_sample9a8d22|c1953/f1p162/4769;i5_LQ_sample9a8d22|c1254/f1p76/5052.2;i6_LQ_sample9a8d22|c426/f1p166/5337.1;i7_LQ_samp…
Cluster1043	1	3-6k.c2414/1/4760
Cluster1044	2	3-6k.c13708/1/6513.1;3-6k.c23237/1/3112.1
Cluster1045	1	3-6k.c9693/1/4866
Cluster1046	2	3-6k.c25099/2/4736;3-6k.c28987/1/4264
Cluster1047	1	3-6k.c27894/1/4738
Cluster1048	2	3-6k.c14452/2/3196;3-6k.c16611/2/4822
Cluster1049	1	3-6k.c19109/1/4810
Cluster1050	3	3-6k.c24091/1/4763;3-6k.c30514/1/6380.1;2-3k.c7226/1/1810
Cluster1051	1	3-6k.c24126/1/4773
Cluster1052	2	3-6k.c11889/2/4808;3-6k.c29174/1/4154
Cluster1053	5	3-6k.c1684/12/4768;3-6k.c9107/2/3568;3-6k.c18720/1/4525;3-6k.c19444/1/2492.1;i4_LQ_sample9a8d22|c1494/f1p4/4699
Cluster1054	1	3-6k.c9968/1/4694
Cluster1055	4	i2_LQ_sample9a8d22|c4569/f1p47/2734.1;i4_LQ_sample9a8d22|c529/f1p82/4864;i4_LQ_sample9a8d22|c715/f1p62/5111.1;i4_LQ_sample9a8d22|c2241/f1p105/4106
Cluster1056	2	3-6k.c16450/1/4748;1-2k.c22445/1/1179
Cluster1057	4	3-6k.c7420/1/4555.2;3-6k.c17347/1/4763;i5_LQ_sample9a8d22|c183/f1p4/5477;i5_LQ_sample9a8d22|c820/f1p4/5225.2
Cluster1058	3	3-6k.c2881/2/4674;3-6k.c18808/1/2966;1-2k.c23100/1/1315
Cluster1059	2	3-6k.c9508/2/4733;3-6k.c15686/1/4605
Cluster1060	7	2-3k.c21250/1/1474;3-6k.c15778/2/4522;3-6k.c24314/2/3208;3-6k.c24622/2/4815;3-6k.c30094/1/10650.1;3-6k.c30094/1/10650.2;3-6k.c30094/1/10650.3
Cluster1061	2	3-6k.c17078/1/4677;3-6k.c29400/1/3033
Cluster1062	2	3-6k.c18011/2/4691;1-2k.c23021/1/1570
Cluster1063	8	3-6k.c15827/1/4657;i3_HQ_sample9a8d22|c750/f3p7/3683;i1_LQ_sample9a8d22|c3607/f1p7/1375;i4_LQ_sample9a8d22|c534/f1p7/4932;i4_LQ_sample9a8d22|c687/f1p7/4787;i11_LQ_sample9a8d22|c1/f1p2/11688.1;i11_LQ_sample9a8d22|c1/f1p2/11688.3;i11_LQ_sample9a8d22|c1/f1p2/11688.4
Cluster1064	1	3-6k.c16672/1/4770
Cluster1065	1	3-6k.c26719/1/4751
Cluster1066	13	3-6k.c1520/5/3160;3-6k.c13603/1/2758;3-6k.c29723/1/4067.2;3-6k.c29880/1/4753;2-3k.c5476/3/1929;2-3k.c8027/2/1813;i1_HQ_sample9a8d22|c29799/f3p22/1811;i2_LQ_sample9a8d22|c3748/f1p19/3018;i2_LQ_sample9a8d22|c3955/f1p20/3131;i3_LQ_sample9a8d22|c3857/f1p21/3764;i4_LQ_sample9a8d22|c234/f1p21/4088;i6_LQ_sample9a8d22|c189/f1p21/6517.1;i1_HQ_sample9a8d22|c24270/f1p22/1926
Cluster1067	1	3-6k.c2463/1/4812
Cluster1068	3	3-6k.c29076/1/4738;1-2k.c11483/1/1157;i1_HQ_sample9a8d22|c49859/f3p12/1035
Cluster1069	1	3-6k.c21535/1/4732
Cluster1070	2	3-6k.c4811/1/3620;3-6k.c21626/1/4664
Cluster1071	2	3-6k.c19949/1/3136;3-6k.c29208/1/4753
Cluster1072	3	3-6k.c4030/3/4799;3-6k.c15418/1/3385.1;3-6k.c26605/1/4013
Cluster1073	1	3-6k.c22083/1/4747
Cluster1074	10	3-6k.c1094/4/3077;1-2k.c4034/1/1258;3-6k.c21985/2/4445;3-6k.c25343/1/3441;3-6k.c29153/1/4787;1-2k.c18758/1/1932.1;i3_LQ_sample9a8d22|c6315/f1p6/3439;i4_LQ_sample9a8d22|c836/f1p6/4423;i5_LQ_sample9a8d22|c692/f1p6/5364.1;i5_LQ_sample9a8d22|c692/f1p6/5364.2
Cluster1075	3	3-6k.c7015/1/4733;3-6k.c20474/1/3893;3-6k.c25246/1/3591
Cluster1076	2	3-6k.c25676/1/4761;2-3k.c5349/1/2059
Cluster1077	2	3-6k.c24568/4/4865;1-2k.c18557/1/1264
Cluster1078	1	3-6k.c26774/1/4739
Cluster1079	2	3-6k.c22586/1/4802;3-6k.c28500/1/3277.2
Cluster1080	11	2-3k.c26644/1/1614;3-6k.c16128/1/4588;3-6k.c26868/1/4506;1-2k.c21137/1/1586;i0_LQ_sample9a8d22|c21625/f1p23/868;i1_LQ_sample9a8d22|c5995/f1p8/1217;i2_LQ_sample9a8d22|c2432/f1p24/2762.1;i2_LQ_sample9a8d22|c2432/f1p24/2762.2;i3_LQ_sample9a8d22|c3218/f1p26/3871;i3_LQ_sample9a8d22|c4760/f1p26/3561;i4_LQ_sample9a8d22|c1782/f1p26/4426
Cluster1081	2	3-6k.c9869/1/4869;1-2k.c29579/2/1243.1
Cluster1082	1	i4_LQ_sample9a8d22|c1699/f1p61/4656
Cluster1083	8	3-6k.c1443/2/3376;3-6k.c1519/7/4463;3-6k.c8643/1/4742;3-6k.c12625/1/3146;1-2k.c4227/1/1511;3-6k.c17339/1/4254;3-6k.c20586/1/3416;3-6k.c28993/1/4356
Cluster1084	12	3-6k.c2085/4/4243;3-6k.c14208/2/4046;3-6k.c15435/1/3525;3-6k.c16508/1/4353;3-6k.c17976/1/3609;3-6k.c18409/1/3447.1;3-6k.c18409/1/3447.2;3-6k.c19209/1/3096;3-6k.c19628/1/4504;3-6k.c25997/1/3752;3-6k.c28674/1/4766;i5_LQ_sample9a8d22|c208/f1p1/5411
Cluster1085	1	3-6k.c7573/1/4688
Cluster1086	1	3-6k.c9575/1/4808
Cluster1087	3	2-3k.c19208/1/1596;3-6k.c15675/1/4743;i1_HQ_sample9a8d22|c47144/f1p2/1252
Cluster1088	2	3-6k.c21289/1/4714;i1_HQ_sample9a8d22|c23162/f1p2/1775
Cluster1089	1	3-6k.c11920/1/4699
Cluster1090	1	i4_LQ_sample9a8d22|c1248/f1p138/4745
Cluster1091	3	3-6k.c5553/1/3850;3-6k.c18311/1/4796;2-3k.c12847/1/2043
Cluster1092	1	3-6k.c25212/1/4745
Cluster1093	2	3-6k.c7059/1/2993;3-6k.c28463/1/4734
Cluster1094	11	3-6k.c1008/14/3159;3-6k.c5284/1/4230;3-6k.c5378/1/3982;3-6k.c12514/2/3678;1-2k.c3808/5/1425;3-6k.c21441/2/3526;3-6k.c21946/1/4772;3-6k.c25369/1/3113.1;i2_HQ_sample9a8d22|c2169/f2p4/2366;i2_LQ_sample9a8d22|c16213/f1p4/2071;i1_HQ_sample9a8d22|c28208/f1p4/1891
Cluster1095	4	2-3k.c17725/2/1754;3-6k.c1923/2/4748;i2_HQ_sample9a8d22|c2137/f2p103/2947;i2_LQ_sample9a8d22|c12174/f1p102/2733
Cluster1096	2	3-6k.c14141/2/4706;1-2k.c11244/1/1457
Cluster1097	6	3-6k.c13623/1/3619;3-6k.c14692/1/4729;3-6k.c15197/1/3481;3-6k.c18898/1/4581.3;3-6k.c22885/1/4065;3-6k.c25627/1/3881
Cluster1098	1	3-6k.c16912/1/4711
Cluster1099	1	3-6k.c22973/1/4718
Cluster1100	2	3-6k.c20617/1/4361;i4_LQ_sample9a8d22|c1752/f1p1/4785
Cluster1101	1	3-6k.c18549/1/4738
Cluster1102	1	3-6k.c21146/1/4741
Cluster1103	1	3-6k.c28063/1/4709
Cluster1104	3	3-6k.c25499/1/3085.1;i3_LQ_sample9a8d22|c7645/f1p11/3249;i10_LQ_sample9a8d22|c16/f1p17/10049.1
Cluster1105	1	3-6k.c4656/1/4670
Cluster1106	3	3-6k.c7181/1/3305;3-6k.c18314/1/4739;1-2k.c8556/1/1357
Cluster1107	1	3-6k.c26751/1/4690
Cluster1108	2	3-6k.c20799/1/4796;1-2k.c19423/1/1188
Cluster1109	63	2-3k.c20742/1/2182;3-6k.c694/17/3271;3-6k.c4640/1/2645;3-6k.c13336/1/3134;3-6k.c24076/1/2955;3-6k.c27684/1/3259;1-2k.c12460/1/1719;3-6k.c29779/1/4377.1;3-6k.c31163/223/3573;3-6k.c31360/5/3450;2-3k.c9495/2/1864;i0_HQ_sample9a8d22|c1438/f7p64/975;i1_HQ_sample9a8d22|c54805/f15p73/1274;i2_HQ_sample9a8d22|c1291/f5p146/2939;i2_HQ_sample9a8d22|c18319/f7p114/2248;i1_LQ_sample9a8d22|c19246/f1p100/1872;i1_…
Cluster1110	1	3-6k.c8023/1/4730
Cluster1111	4	3-6k.c25273/1/4849;1-2k.c26982/1/1188;1-2k.c30656/1/1165;1-2k.c32258/1/1387
Cluster1112	1	3-6k.c26331/1/4723
Cluster1113	1	3-6k.c19185/1/4747
Cluster1114	2	3-6k.c14747/1/3776;3-6k.c20643/2/4777
Cluster1115	1	3-6k.c25546/1/4720
Cluster1116	2	3-6k.c6842/3/3483;3-6k.c14717/1/4700
Cluster1117	12	3-6k.c3044/1/3068;3-6k.c6201/3/4774;3-6k.c18998/1/2820;1-2k.c28944/1/1130;i3_LQ_sample9a8d22|c1793/f1p5/4001.2;i3_LQ_sample9a8d22|c7661/f1p3/3144;i5_LQ_sample9a8d22|c663/f1p5/5825.1;i5_LQ_sample9a8d22|c940/f1p6/5287;i6_LQ_sample9a8d22|c326/f1p3/6488.1;i6_LQ_sample9a8d22|c326/f1p3/6488.2;i6_LQ_sample9a8d22|c326/f1p3/6488.3;i6_LQ_sample9a8d22|c326/f1p3/6488.4
Cluster1118	1	3-6k.c23103/1/4706
Cluster1119	1	3-6k.c29766/1/4712
Cluster1120	1	3-6k.c12627/1/4716
Cluster1121	3	3-6k.c12166/1/3406.2;3-6k.c14773/1/4863;2-3k.c13960/1/2032.1
Cluster1122	1	3-6k.c22438/1/4704
Cluster1123	1	3-6k.c26753/1/4681
Cluster1124	9	3-6k.c1350/5/4744;3-6k.c10132/1/3289;1-2k.c29154/1/1527;i2_LQ_sample9a8d22|c4745/f1p8/2874;i4_LQ_sample9a8d22|c1208/f1p9/4721;i5_LQ_sample9a8d22|c1282/f1p8/5321.1;i5_LQ_sample9a8d22|c1282/f1p8/5321.2;i7_LQ_sample9a8d22|c60/f1p8/7569.1;i7_LQ_sample9a8d22|c239/f1p8/7495
Cluster1125	15	2-3k.c22744/1/2269;3-6k.c3946/2/4710;3-6k.c21176/1/4348;1-2k.c19807/1/1256;i4_HQ_sample9a8d22|c96/f3p25/4611;i2_LQ_sample9a8d22|c4384/f1p25/3069;i2_LQ_sample9a8d22|c4589/f1p25/3183;i2_LQ_sample9a8d22|c9759/f1p22/2450;i2_LQ_sample9a8d22|c13625/f1p24/2288;i3_LQ_sample9a8d22|c3320/f1p25/3128;i4_LQ_sample9a8d22|c298/f1p25/4537;i4_LQ_sample9a8d22|c546/f1p25/4700;i5_LQ_sample9a8d22|c224/f1p25/5344.1;i5…
Cluster1126	3	3-6k.c7325/3/4709;3-6k.c7764/1/3547.1;3-6k.c25210/1/4421
Cluster1127	2	3-6k.c9033/1/4630;i1_LQ_sample9a8d22|c29110/f1p1/1842
Cluster1128	4	3-6k.c11702/1/4751;1-2k.c12467/7/1149;i1_LQ_sample9a8d22|c39521/f1p5/1853.1;i2_LQ_sample9a8d22|c11218/f1p26/2145.1
Cluster1129	1	3-6k.c9139/1/4765
Cluster1130	2	3-6k.c19606/2/4723;3-6k.c27920/1/3822
Cluster1131	1	3-6k.c27135/1/4868
Cluster1132	5	2-3k.c16505/1/1513;2-3k.c16611/1/1697;3-6k.c11294/1/4659.1;3-6k.c30102/1/4687;i1_HQ_sample9a8d22|c31489/f1p6/1032
Cluster1133	3	3-6k.c1097/6/4724;3-6k.c19405/1/5042.2;i4_LQ_sample9a8d22|c1539/f1p3/4555
Cluster1134	1	3-6k.c6176/1/4679
Cluster1135	7	3-6k.c6563/1/3216;3-6k.c6950/1/4030;3-6k.c8589/1/3356;3-6k.c19679/1/4713;1-2k.c30762/1/1529;i2_LQ_sample9a8d22|c3514/f1p4/2440;i2_LQ_sample9a8d22|c11220/f1p4/2180
Cluster1136	1	3-6k.c30916/2/4687
Cluster1137	7	3-6k.c1133/6/4741;3-6k.c1351/1/4515;3-6k.c14277/2/3477;1-2k.c11744/2/1190;1-2k.c12351/1/1529;2-3k.c2912/17/1738;i1_HQ_sample9a8d22|c13638/f2p2/1153
Cluster1138	2	3-6k.c20148/1/3010.2;i4_LQ_sample9a8d22|c591/f1p3/4671
Cluster1139	1	i9_LQ_sample9a8d22|c51/f1p1/9540.1
Cluster1140	1	3-6k.c11440/1/4700
Cluster1141	7	1-2k.c2730/6/1163;3-6k.c22198/1/3434.1;3-6k.c22221/1/4695;1-2k.c14407/1/1473;2-3k.c8175/1/1880;i2_LQ_sample9a8d22|c17308/f1p2/2342;i1_HQ_sample9a8d22|c25584/f1p2/1737
Cluster1142	2	3-6k.c4773/1/3047;3-6k.c28543/1/4742
Cluster1143	18	3-6k.c1012/8/3642;3-6k.c1256/7/3139;3-6k.c10586/2/4716;3-6k.c14238/2/2570;3-6k.c20084/1/3965;3-6k.c24602/2/3312;1-2k.c16007/1/1341;1-2k.c16754/1/1735.1;1-2k.c32070/1/1241;2-3k.c15317/1/1908;i3_HQ_sample9a8d22|c765/f3p20/3649;i4_HQ_sample9a8d22|c103/f3p20/4704;i2_LQ_sample9a8d22|c3735/f1p20/3039;i2_LQ_sample9a8d22|c6508/f1p19/2158;i2_LQ_sample9a8d22|c9943/f1p20/2526;i3_LQ_sample9a8d22|c6695/f1p20/…
Cluster1144	2	i1_LQ_sample9a8d22|c4688/f1p3/1836;i4_LQ_sample9a8d22|c563/f1p3/4468
Cluster1145	1	3-6k.c12783/1/4919
Cluster1146	2	2-3k.c17300/1/1832;3-6k.c30681/1/4872
Cluster1147	2	3-6k.c1260/3/4703;3-6k.c10370/1/3716
Cluster1148	2	3-6k.c1709/4/4696;1-2k.c20808/1/1478
Cluster1149	1	3-6k.c23772/1/4696
Cluster1150	2	3-6k.c1420/6/4706;i2_LQ_sample9a8d22|c9434/f1p1/2433
Cluster1151	6	3-6k.c2316/1/4914;3-6k.c5590/3/4717;3-6k.c23730/2/4147;i1_LQ_sample9a8d22|c24239/f1p3/1307;i2_LQ_sample9a8d22|c4383/f1p3/2842;i4_LQ_sample9a8d22|c1725/f1p3/4353.2
Cluster1152	1	3-6k.c11001/1/4679
Cluster1153	6	3-6k.c7627/1/3514;i1_LQ_sample9a8d22|c22479/f1p10/1891;i3_LQ_sample9a8d22|c1378/f1p11/3330;i3_LQ_sample9a8d22|c1715/f1p11/3724;i3_LQ_sample9a8d22|c5897/f1p11/3703;i4_LQ_sample9a8d22|c1621/f1p11/4737
Cluster1154	7	3-6k.c18336/1/4686;3-6k.c23733/1/3373;1-2k.c15297/2/1331;1-2k.c26926/1/1724.1;1-2k.c28622/1/1346;i1_HQ_sample9a8d22|c18915/f2p8/1805;i3_LQ_sample9a8d22|c1575/f1p33/3171
Cluster1155	3	3-6k.c23747/1/3294;3-6k.c28235/1/4678;2-3k.c11898/1/1979
Cluster1156	4	2-3k.c20987/1/1778;3-6k.c3447/3/3687;3-6k.c14261/4/4378;3-6k.c28254/1/4686
Cluster1157	1	3-6k.c7988/1/4691
Cluster1158	5	3-6k.c14906/1/3300;3-6k.c15806/1/3554;3-6k.c17735/1/3406;3-6k.c22903/1/4658;1-2k.c32591/1/1202
Cluster1159	3	3-6k.c28954/1/4732;3-6k.c29138/1/3905;i6_LQ_sample9a8d22|c234/f1p3/6159
Cluster1160	6	3-6k.c4609/1/3155.1;1-2k.c22194/2/1298;i1_LQ_sample9a8d22|c22886/f1p12/1203;i2_LQ_sample9a8d22|c5781/f1p3/2561;i4_LQ_sample9a8d22|c1886/f1p30/4656;i1_HQ_sample9a8d22|c24026/f1p22/1716
Cluster1161	7	2-3k.c18019/1/1895.1;3-6k.c920/13/4732;3-6k.c4014/1/3207.1;3-6k.c9948/1/4439;3-6k.c17608/1/4397.1;3-6k.c19917/1/4627;3-6k.c26045/1/4058
Cluster1162	1	3-6k.c16680/1/4699
Cluster1163	4	3-6k.c3976/1/3267;1-2k.c4022/2/1376;3-6k.c17991/1/3734.1;3-6k.c23842/2/4688
Cluster1164	4	3-6k.c5817/1/4518;3-6k.c15139/1/4557.1;3-6k.c15139/1/4557.2;3-6k.c24609/2/4715
Cluster1165	1	3-6k.c26449/1/4707
Cluster1166	7	3-6k.c1068/4/4706;3-6k.c3866/1/3888;3-6k.c3906/1/3432;3-6k.c5057/1/4606;3-6k.c26549/1/4019.2;3-6k.c29072/1/2579.1;i0_LQ_sample9a8d22|c6577/f1p8/998
Cluster1167	1	3-6k.c30593/1/4777
Cluster1168	4	3-6k.c3246/1/4665;3-6k.c15604/1/2893;3-6k.c20749/1/4961;1-2k.c18483/1/1202.1
Cluster1169	11	3-6k.c2929/1/4672;3-6k.c5986/4/4370;3-6k.c7385/1/3327.1;3-6k.c7385/1/3327.2;3-6k.c18630/1/3268;3-6k.c28047/1/3520;i4_HQ_sample9a8d22|c95/f3p6/4383;i3_LQ_sample9a8d22|c6152/f1p6/3319;i4_LQ_sample9a8d22|c331/f1p6/4445.1;i4_LQ_sample9a8d22|c331/f1p6/4445.2;i5_LQ_sample9a8d22|c894/f1p6/5204
Cluster1170	4	3-6k.c15573/1/4607;3-6k.c17608/1/4397.2;3-6k.c18841/1/4679.1;3-6k.c18841/1/4679.2
Cluster1171	1	3-6k.c19847/1/4709
Cluster1172	1	3-6k.c9855/1/4662
Cluster1173	2	3-6k.c11324/1/4664.2;3-6k.c16018/1/4723
Cluster1174	11	3-6k.c5663/1/3697.1;3-6k.c14119/2/3470;3-6k.c17686/1/5014;3-6k.c23669/1/3336;1-2k.c15100/1/1622.1;i1_HQ_sample9a8d22|c6861/f2p23/1198;i1_HQ_sample9a8d22|c18736/f2p23/1195;i3_HQ_sample9a8d22|c635/f6p24/3294.1;i1_LQ_sample9a8d22|c13024/f1p14/1763;i2_LQ_sample9a8d22|c13045/f1p23/2933.2;i4_LQ_sample9a8d22|c345/f1p24/4497
Cluster1175	1	3-6k.c22314/1/4638
Cluster1176	1	3-6k.c29628/1/4683
Cluster1177	2	2-3k.c24966/1/1887;3-6k.c263/1/4650
Cluster1178	2	3-6k.c10602/1/4146.2;3-6k.c21178/1/4594
Cluster1179	4	3-6k.c6040/2/4668;3-6k.c7025/1/2654;3-6k.c13573/1/3283;1-2k.c16850/1/1442.1
Cluster1180	2	2-3k.c27243/1/1768;3-6k.c4627/1/4698
Cluster1181	4	3-6k.c5009/1/4702;3-6k.c13797/2/2937;3-6k.c17244/1/2775;i2_LQ_sample9a8d22|c4010/f1p1/2823
Cluster1182	1	3-6k.c9193/2/4681
Cluster1183	1	3-6k.c22227/1/4671
Cluster1184	1	3-6k.c9453/1/4662
Cluster1185	2	3-6k.c12186/1/4743;1-2k.c10372/1/1316
Cluster1186	1	3-6k.c5489/1/4678
Cluster1187	1	3-6k.c22210/1/4678
Cluster1188	1	3-6k.c9779/1/4672
Cluster1189	1	3-6k.c22300/1/4618
Cluster1190	1	3-6k.c30727/1/4637
Cluster1191	3	3-6k.c17635/1/5343.1;3-6k.c19892/1/3603.1;3-6k.c29608/1/5673.1
Cluster1192	2	i2_LQ_sample9a8d22|c13453/f1p21/2827;i5_LQ_sample9a8d22|c955/f1p21/5500.1
Cluster1193	3	3-6k.c4300/1/4690;3-6k.c12925/1/3515;3-6k.c27206/1/3692
Cluster1194	1	3-6k.c28455/1/4709
Cluster1195	14	2-3k.c24804/1/1698;3-6k.c3816/1/4688;1-2k.c5568/1/1403;1-2k.c17351/2/1511;1-2k.c19722/3/1270;2-3k.c9279/1/2235;2-3k.c10977/3/2079;2-3k.c11557/1/1891;i2_HQ_sample9a8d22|c1565/f4p7/2077;i1_LQ_sample9a8d22|c27670/f1p7/2028.1;i1_LQ_sample9a8d22|c27670/f1p7/2028.2;i2_LQ_sample9a8d22|c13297/f1p1/2957.1;i2_LQ_sample9a8d22|c13297/f1p1/2957.2;i1_HQ_sample9a8d22|c5653/f1p7/1678
Cluster1196	1	3-6k.c27330/1/4618
Cluster1197	1	3-6k.c10075/1/4670
Cluster1198	2	3-6k.c14484/4/4675;2-3k.c11403/1/2251
Cluster1199	1	3-6k.c24701/1/4723
Cluster1200	1	3-6k.c30945/1/4677
Cluster1201	1	3-6k.c30691/1/4598
Cluster1202	1	3-6k.c23661/1/4707
Cluster1203	9	3-6k.c21484/1/3784;3-6k.c23758/1/1316;3-6k.c25822/1/4713;3-6k.c28418/1/4657;i3_HQ_sample9a8d22|c953/f2p33/3765.1;i3_HQ_sample9a8d22|c953/f2p33/3765.2;i1_LQ_sample9a8d22|c30037/f1p109/1825;i7_LQ_sample9a8d22|c83/f1p31/7810.1;i7_LQ_sample9a8d22|c83/f1p31/7810.2
Cluster1204	1	i3_LQ_sample9a8d22|c5738/f1p39/4593
Cluster1205	1	3-6k.c145/3/4652
Cluster1206	1	3-6k.c7832/1/4694
Cluster1207	1	3-6k.c10835/3/4669
Cluster1208	1	3-6k.c13473/3/4706
Cluster1209	3	3-6k.c6736/2/4545;3-6k.c24768/1/4696;2-3k.c9307/1/2234
Cluster1210	5	3-6k.c1619/6/4676;3-6k.c14499/2/4568;3-6k.c15651/1/3801;3-6k.c17329/1/3611;i2_LQ_sample9a8d22|c19003/f1p2/2009
Cluster1211	2	3-6k.c23598/1/4607;1-2k.c25325/1/1297
Cluster1212	1	3-6k.c26208/1/4924.1
Cluster1213	1	3-6k.c6959/1/4651
Cluster1214	2	3-6k.c24942/1/4668;i4_LQ_sample9a8d22|c461/f1p3/4199
Cluster1215	1	3-6k.c27297/1/4720
Cluster1216	1	i9_LQ_sample9a8d22|c33/f1p2/9319
Cluster1217	1	3-6k.c11825/1/4668
Cluster1218	1	3-6k.c18618/1/4735
Cluster1219	1	3-6k.c7944/1/4652
Cluster1220	2	3-6k.c21571/2/4657;1-2k.c10327/1/1620
Cluster1221	1	3-6k.c25921/1/4664
Cluster1222	2	3-6k.c2159/2/4679;3-6k.c29741/1/4563
Cluster1223	11	3-6k.c1733/9/4390;3-6k.c3397/2/3507;3-6k.c5106/8/4665;3-6k.c7942/1/4449.1;3-6k.c7942/1/4449.2;3-6k.c9056/1/3537;3-6k.c9793/1/3671.1;3-6k.c9793/1/3671.2;3-6k.c18066/1/3098;1-2k.c11949/1/1320;1-2k.c14772/1/1501
Cluster1224	1	3-6k.c12534/1/4689
Cluster1225	3	3-6k.c3626/1/3183;3-6k.c25773/1/4714;1-2k.c18757/1/1481
Cluster1226	1	i7_LQ_sample9a8d22|c108/f1p51/8016.1
Cluster1227	1	3-6k.c8358/1/4657
Cluster1228	2	3-6k.c19176/1/4688;2-3k.c7304/1/1760
Cluster1229	2	3-6k.c21574/1/5997.1;i2_LQ_sample9a8d22|c11976/f1p2/2355.2
Cluster1230	1	3-6k.c2651/1/4653
Cluster1231	10	3-6k.c806/13/3634;3-6k.c4258/1/3960;3-6k.c5103/1/4256;3-6k.c9393/1/5245.1;3-6k.c12949/1/5134;3-6k.c17012/1/4040.1;i3_HQ_sample9a8d22|c785/f3p5/3602;i0_LQ_sample9a8d22|c29647/f1p1/632;i1_LQ_sample9a8d22|c8643/f1p5/1670;i3_LQ_sample9a8d22|c7442/f1p5/3081
Cluster1232	2	3-6k.c24636/2/4723;i2_LQ_sample9a8d22|c12971/f1p1/2783.1
Cluster1233	2	3-6k.c4569/1/4661;1-2k.c5128/1/1547
Cluster1234	1	3-6k.c10709/1/4664
Cluster1235	1	3-6k.c15210/1/4655
Cluster1236	1	3-6k.c16574/1/4646
Cluster1237	31	3-6k.c508/45/4365;3-6k.c5741/1/3411;3-6k.c6103/1/4667;3-6k.c6946/1/3800;3-6k.c13191/1/3832;3-6k.c27262/1/3083;1-2k.c14316/1/1401;i1_HQ_sample9a8d22|c38062/f2p49/1334;i2_HQ_sample9a8d22|c1910/f2p87/2826;i0_LQ_sample9a8d22|c9844/f1p91/1005;i0_LQ_sample9a8d22|c21848/f1p33/886;i3_LQ_sample9a8d22|c1321/f1p154/4363;i3_LQ_sample9a8d22|c5582/f1p150/3895;i3_LQ_sample9a8d22|c7185/f1p157/3690;i4_LQ_sample9a…
Cluster1238	1	3-6k.c11752/1/4643
Cluster1239	1	3-6k.c22103/1/4499
Cluster1240	4	3-6k.c2131/1/4553;3-6k.c9521/6/4723;3-6k.c12002/3/4519;3-6k.c12673/1/3347
Cluster1241	4	2-3k.c26625/1/1695;3-6k.c19412/2/4696;3-6k.c25701/1/4042;i1_LQ_sample9a8d22|c25760/f1p2/1823
Cluster1242	4	3-6k.c4918/1/4093;3-6k.c25810/1/4092;1-2k.c8100/1/1317.1;3-6k.c30523/1/4654
Cluster1243	1	3-6k.c27444/1/4709
Cluster1244	4	3-6k.c2976/1/4595;1-2k.c3879/1/1210;3-6k.c21322/1/3567;3-6k.c28088/1/3156
Cluster1245	1	3-6k.c18628/1/4658
Cluster1246	3	1-2k.c5994/1/1352;3-6k.c21474/1/4700;1-2k.c15759/1/1279
Cluster1247	5	3-6k.c1220/4/4654;3-6k.c15713/1/3983;2-3k.c3001/10/1840;i2_LQ_sample9a8d22|c3821/f1p25/2746;i6_LQ_sample9a8d22|c594/f1p11/6189
Cluster1248	1	3-6k.c3326/1/4641
Cluster1249	2	3-6k.c10451/1/4979.1;1-2k.c18838/1/4134.1
Cluster1250	5	2-3k.c24527/1/1907.1;3-6k.c10582/1/3855.1;3-6k.c15497/1/4928.1;3-6k.c20420/1/3546.1;3-6k.c24118/1/4111.1
Cluster1251	1	3-6k.c24267/3/4670
Cluster1252	2	3-6k.c13497/1/4913.2;3-6k.c25028/1/4654
Cluster1253	1	3-6k.c14831/1/4650
Cluster1254	4	3-6k.c28960/1/4598;i0_LQ_sample9a8d22|c30550/f1p4/732;i1_HQ_sample9a8d22|c14962/f1p6/966;i1_HQ_sample9a8d22|c24911/f1p6/1862
Cluster1255	4	3-6k.c20337/1/4671;3-6k.c21935/1/3656;3-6k.c28886/1/4028;3-6k.c29948/1/4357
Cluster1256	6	2-3k.c19160/1/1573;3-6k.c4228/1/3311;3-6k.c4376/3/4758;3-6k.c19348/1/2745;3-6k.c27887/1/3025;i3_LQ_sample9a8d22|c4291/f1p3/3719
Cluster1257	1	i8_LQ_sample9a8d22|c52/f1p225/9010.1
Cluster1258	2	3-6k.c8099/1/4700;3-6k.c8952/1/4473.1
Cluster1259	1	3-6k.c5256/1/4639
Cluster1260	3	3-6k.c3769/1/4143;3-6k.c10071/1/3663;3-6k.c16892/1/4872
Cluster1261	2	3-6k.c23746/1/3393;3-6k.c24299/1/4651
Cluster1262	1	3-6k.c28269/1/4501
Cluster1263	1	3-6k.c29504/4/4636
Cluster1264	1	3-6k.c29787/1/4774
Cluster1265	1	3-6k.c26017/1/4661
Cluster1266	2	3-6k.c7527/1/4694;3-6k.c31381/1/2928
Cluster1267	2	3-6k.c25710/1/4618;i2_LQ_sample9a8d22|c7545/f1p3/2360
Cluster1268	4	3-6k.c27268/1/5084.1;1-2k.c29321/1/1231;i2_LQ_sample9a8d22|c2968/f1p7/2528.1;i1_HQ_sample9a8d22|c21135/f1p3/1240
Cluster1269	3	3-6k.c4637/1/3531.1;3-6k.c5627/1/4667;1-2k.c28014/1/1556
Cluster1270	4	2-3k.c19328/1/987;3-6k.c10605/1/4664;i1_LQ_sample9a8d22|c25149/f1p2/1465;i2_LQ_sample9a8d22|c12593/f1p2/2713
Cluster1271	1	3-6k.c19914/1/4618
Cluster1272	4	3-6k.c10314/1/4650;3-6k.c27701/1/3099.1;3-6k.c29003/1/4931.1;i0_LQ_sample9a8d22|c9768/f1p1/917.1
Cluster1273	1	3-6k.c5764/1/4586
Cluster1274	4	3-6k.c7226/2/4675;1-2k.c4928/1/1497;3-6k.c18170/1/4540;1-2k.c19772/1/1304
Cluster1275	6	3-6k.c13312/2/4043;3-6k.c15621/1/4617;3-6k.c18629/1/3356.1;3-6k.c25968/1/3495;3-6k.c27133/1/3624;i2_LQ_sample9a8d22|c4801/f1p1/2081
Cluster1276	1	3-6k.c23541/1/4645
Cluster1277	1	3-6k.c25112/1/4700
Cluster1278	1	3-6k.c1790/2/4750
Cluster1279	1	3-6k.c17808/1/4585
Cluster1280	4	3-6k.c19483/1/3215;3-6k.c24190/1/4671;3-6k.c26458/1/4408.2;i1_LQ_sample9a8d22|c45807/f1p10/1228
Cluster1281	1	3-6k.c27666/1/4626
Cluster1282	2	3-6k.c1214/7/4701;3-6k.c26383/1/3221
Cluster1283	4	3-6k.c1616/3/4672;3-6k.c2578/1/4595.1;3-6k.c11800/1/3455;i3_HQ_sample9a8d22|c859/f2p3/3440
Cluster1284	15	2-3k.c19126/1/1968;3-6k.c2561/2/2707;3-6k.c5728/6/4677;3-6k.c7464/1/3847;3-6k.c10515/1/3831.1;3-6k.c10515/1/3831.2;3-6k.c14321/2/3048;3-6k.c28363/1/4252.1;1-2k.c31367/1/1496;i2_LQ_sample9a8d22|c7180/f1p4/2470;i1_HQ_sample9a8d22|c20027/f1p4/1799;i8_LQ_sample9a8d22|c62/f1p4/8381.1;i8_LQ_sample9a8d22|c62/f1p4/8381.2;i8_LQ_sample9a8d22|c62/f1p4/8381.3;i8_LQ_sample9a8d22|c62/f1p4/8381.4
Cluster1285	4	3-6k.c8136/3/3738.2;1-2k.c4140/1/1326;3-6k.c26326/1/4616;i1_LQ_sample9a8d22|c47997/f1p7/2010
Cluster1286	1	3-6k.c17960/1/4608
Cluster1287	1	3-6k.c21465/1/4696
Cluster1288	1	3-6k.c6278/1/5106
Cluster1289	5	3-6k.c6621/5/4665;3-6k.c23791/1/4392;2-3k.c12062/1/1641;i2_LQ_sample9a8d22|c12780/f1p2/2563;i8_LQ_sample9a8d22|c90/f1p2/8868
Cluster1290	3	3-6k.c14864/1/4784;3-6k.c19875/1/3404;i1_HQ_sample9a8d22|c26297/f1p1/1825
Cluster1291	1	3-6k.c28588/1/4643
Cluster1292	9	3-6k.c1229/9/3463;3-6k.c5097/1/4645;3-6k.c11398/1/3511;3-6k.c22142/2/3486.1;3-6k.c22142/2/3486.2;i1_LQ_sample9a8d22|c47031/f1p6/1911.1;i2_LQ_sample9a8d22|c10646/f1p7/2371;i3_LQ_sample9a8d22|c5555/f1p7/3475;i5_LQ_sample9a8d22|c397/f1p8/5775
Cluster1293	2	3-6k.c24868/1/3352;3-6k.c25411/1/4705
Cluster1294	2	2-3k.c20342/1/2415;3-6k.c4510/1/4720
Cluster1295	4	3-6k.c11930/1/4570;3-6k.c17962/1/4688.1;3-6k.c24070/1/3090.1;1-2k.c14892/1/1428
Cluster1296	1	3-6k.c17879/1/4636
Cluster1297	1	3-6k.c25960/1/4527
Cluster1298	3	3-6k.c24863/1/3350;3-6k.c26157/1/3207.1;3-6k.c30675/1/4460
Cluster1299	1	3-6k.c11200/1/4683
Cluster1300	7	3-6k.c1427/4/3326;3-6k.c5138/5/4656;i2_HQ_sample9a8d22|c1972/f2p12/2904;i1_LQ_sample9a8d22|c26733/f1p12/1301;i3_LQ_sample9a8d22|c1249/f1p12/3273;i5_LQ_sample9a8d22|c930/f1p12/5234;i1_HQ_sample9a8d22|c26905/f1p1/1917.2
Cluster1301	1	3-6k.c17021/1/4809
Cluster1302	6	3-6k.c12508/2/4074;3-6k.c24957/1/3918.1;3-6k.c25194/1/4618;1-2k.c15379/1/1438;2-3k.c8872/7/1827;2-3k.c12270/1/1645
Cluster1303	2	3-6k.c28541/1/4896.1;i7_LQ_sample9a8d22|c183/f1p2/7637
Cluster1304	1	3-6k.c11421/1/4745
Cluster1305	4	3-6k.c7584/1/3009;3-6k.c24646/2/4563;2-3k.c3465/1/2210;i3_LQ_sample9a8d22|c3560/f1p3/3840
Cluster1306	1	3-6k.c2338/1/4638
Cluster1307	2	3-6k.c5714/1/3616;3-6k.c10382/2/4636
Cluster1308	6	2-3k.c27315/1/1970.1;3-6k.c12563/1/3373;3-6k.c29785/1/4621;1-2k.c25210/1/1178;1-2k.c28592/1/1589.1;i0_LQ_sample9a8d22|c12214/f1p1/967
Cluster1309	2	3-6k.c4812/1/4622;3-6k.c24229/1/3393
Cluster1310	1	3-6k.c22256/1/4625
Cluster1311	3	i2_LQ_sample9a8d22|c2594/f1p3/2398;i4_LQ_sample9a8d22|c1514/f1p4/4681;i7_LQ_sample9a8d22|c186/f1p4/7223
Cluster1312	3	i2_LQ_sample9a8d22|c4405/f1p3/2878;i9_LQ_sample9a8d22|c43/f1p4/9675.1;i9_LQ_sample9a8d22|c43/f1p4/9675.2
Cluster1313	6	2-3k.c15886/1/1860;2-3k.c23739/1/2068;3-6k.c1146/4/4629;3-6k.c3856/1/3116.2;3-6k.c23739/1/3798;1-2k.c26720/1/1518
Cluster1314	2	3-6k.c6076/1/4723;3-6k.c22026/1/4252
Cluster1315	1	3-6k.c29721/1/4637
Cluster1316	2	3-6k.c10520/1/4631;3-6k.c25616/1/3201.1
Cluster1317	1	3-6k.c21617/1/4765
Cluster1318	4	3-6k.c23331/1/4756;1-2k.c31771/1/1134;i0_LQ_sample9a8d22|c26141/f1p7/954;i1_HQ_sample9a8d22|c14789/f1p7/1101
Cluster1319	7	1-2k.c5625/6/1405;3-6k.c13126/1/4621;3-6k.c28027/1/3289;1-2k.c11589/1/1484;2-3k.c3347/3/1921;2-3k.c14012/1/1897.1;i2_LQ_sample9a8d22|c2829/f1p3/2065
Cluster1320	14	3-6k.c6996/2/4229;3-6k.c8159/1/4628;3-6k.c13219/1/4100;3-6k.c20671/1/2228;1-2k.c20052/2/1278;i1_HQ_sample9a8d22|c31739/f2p12/1098;i1_HQ_sample9a8d22|c38061/f2p15/1995;i1_HQ_sample9a8d22|c11487/f2p12/1287;i1_LQ_sample9a8d22|c24945/f1p15/1721;i2_LQ_sample9a8d22|c5813/f1p12/2934;i2_LQ_sample9a8d22|c12985/f1p9/2776;i3_LQ_sample9a8d22|c3762/f1p2/3508.1;i1_HQ_sample9a8d22|c14069/f1p12/992;i1_HQ_sample9…
Cluster1321	6	3-6k.c14615/1/4689;1-2k.c11427/1/1270;1-2k.c20526/1/1127;i5_LQ_sample9a8d22|c356/f1p37/5612;i6_LQ_sample9a8d22|c580/f1p39/6209;i7_LQ_sample9a8d22|c92/f1p40/7895.4
Cluster1322	1	3-6k.c24243/1/4606
Cluster1323	1	3-6k.c24255/4/4624
Cluster1324	1	3-6k.c26790/1/4659
Cluster1325	10	3-6k.c2026/4/4642;3-6k.c12193/1/2462;3-6k.c17733/1/4269;i1_HQ_sample9a8d22|c2554/f5p34/1193;i4_HQ_sample9a8d22|c2270/f11p35/4628;i0_LQ_sample9a8d22|c18204/f1p28/671;i1_LQ_sample9a8d22|c22890/f1p5/1567.1;i2_LQ_sample9a8d22|c10233/f1p34/2452;i2_LQ_sample9a8d22|c14846/f1p16/2034;i2_LQ_sample9a8d22|c17182/f1p34/2148
Cluster1326	1	3-6k.c22785/1/5323.1
Cluster1327	3	3-6k.c24679/2/4653;3-6k.c26217/1/3359;i1_LQ_sample9a8d22|c25384/f1p1/1677
Cluster1328	1	3-6k.c27136/1/4626
Cluster1329	3	3-6k.c9881/1/3344.2;3-6k.c30328/1/4709;1-2k.c20864/1/1410
Cluster1330	2	3-6k.c21460/1/4700;3-6k.c22916/1/3406
Cluster1331	2	3-6k.c26156/1/3270;3-6k.c30167/1/4645
Cluster1332	4	2-3k.c22258/1/2023;3-6k.c6578/1/4595;1-2k.c3643/1/1798;1-2k.c29656/1/1300
Cluster1333	8	3-6k.c9795/3/4629;3-6k.c16537/1/3716;3-6k.c19465/1/3954;3-6k.c29317/1/4113;i0_LQ_sample9a8d22|c25888/f1p4/1010;i1_LQ_sample9a8d22|c4297/f1p4/1228;i4_LQ_sample9a8d22|c597/f1p4/4509;i1_HQ_sample9a8d22|c44353/f1p4/1993
Cluster1334	3	3-6k.c7874/1/4210;3-6k.c8841/2/4591;i4_LQ_sample9a8d22|c1468/f1p5/4698.1
Cluster1335	1	3-6k.c8857/1/4627
Cluster1336	10	3-6k.c979/7/3790;1-2k.c30672/1/1197;1-2k.c32359/1/1210;i2_LQ_sample9a8d22|c12583/f1p11/2772;i2_LQ_sample9a8d22|c13438/f1p11/2923.1;i3_LQ_sample9a8d22|c1375/f1p11/3274;i3_LQ_sample9a8d22|c1567/f1p11/3785;i3_LQ_sample9a8d22|c6906/f1p11/3655;i4_LQ_sample9a8d22|c428/f1p11/4650;i6_LQ_sample9a8d22|c206/f1p11/6784
Cluster1337	3	3-6k.c12011/2/4750;i7_LQ_sample9a8d22|c32/f1p2/7237.1;i7_LQ_sample9a8d22|c32/f1p2/7237.2
Cluster1338	3	2-3k.c19838/1/2012;3-6k.c21131/1/4505;2-3k.c3336/2/1720
Cluster1339	8	2-3k.c18042/3/1972.1;2-3k.c21351/1/1685;3-6k.c27053/1/4630;i1_HQ_sample9a8d22|c18510/f3p18/1969;i1_LQ_sample9a8d22|c20517/f1p2/1845;i1_LQ_sample9a8d22|c44830/f1p6/1547;i2_LQ_sample9a8d22|c7450/f1p18/2456.1;i6_LQ_sample9a8d22|c305/f1p19/6124.2
Cluster1340	1	3-6k.c16464/1/4814
Cluster1341	6	3-6k.c18717/1/3390.1;3-6k.c18717/1/3390.2;3-6k.c26362/1/4666;1-2k.c23628/1/1614;i2_LQ_sample9a8d22|c2708/f1p3/2315.1;i1_HQ_sample9a8d22|c23365/f1p3/1744.1
Cluster1342	1	3-6k.c6851/1/4610
Cluster1343	1	3-6k.c19684/1/4631
Cluster1344	1	3-6k.c23001/1/4642
Cluster1345	7	2-3k.c18824/1/2108;3-6k.c5687/2/3570;3-6k.c21220/1/3913;3-6k.c24011/2/4621;1-2k.c14887/1/1634;i2_LQ_sample9a8d22|c7542/f1p1/2431;i2_LQ_sample9a8d22|c16776/f1p1/2167
Cluster1346	14	3-6k.c394/47/3568;3-6k.c14432/2/3567;3-6k.c19967/1/3050;3-6k.c23554/1/3081;3-6k.c23880/2/4385;1-2k.c9499/3/1425;3-6k.c31066/1/4737;1-2k.c31138/1/1134;i1_LQ_sample9a8d22|c29647/f1p10/1896;i2_LQ_sample9a8d22|c5471/f1p8/2778;i2_LQ_sample9a8d22|c13188/f1p8/2910;i3_LQ_sample9a8d22|c4565/f1p8/3130;i3_LQ_sample9a8d22|c6529/f1p8/3083;i3_LQ_sample9a8d22|c6820/f1p8/3396
Cluster1347	14	3-6k.c1993/11/4628;3-6k.c7502/1/4276;1-2k.c11891/1/1081;i2_LQ_sample9a8d22|c9873/f1p80/2486;i2_LQ_sample9a8d22|c14661/f1p55/2123.2;i3_LQ_sample9a8d22|c1592/f1p107/4525;i4_LQ_sample9a8d22|c1513/f1p129/4620;i5_LQ_sample9a8d22|c59/f1p75/5547.1;i5_LQ_sample9a8d22|c59/f1p75/5547.2;i5_LQ_sample9a8d22|c355/f1p119/5792;i6_LQ_sample9a8d22|c281/f1p103/7110.1;i7_LQ_sample9a8d22|c51/f1p100/6865.2;i1_HQ_sampl…
Cluster1348	3	3-6k.c1400/3/3435;3-6k.c8696/1/3302;3-6k.c19703/2/4652
Cluster1349	1	3-6k.c11782/1/4644
Cluster1350	1	3-6k.c25666/1/4692
Cluster1351	1	3-6k.c5587/1/4628
Cluster1352	9	3-6k.c6350/1/3674;3-6k.c12741/1/3393;3-6k.c14531/1/4043;3-6k.c14958/1/4533;2-3k.c7193/1/1997.1;2-3k.c12334/1/1804.1;2-3k.c13199/2/2040;i0_LQ_sample9a8d22|c16483/f1p3/718;i1_LQ_sample9a8d22|c43076/f1p3/1704
Cluster1353	10	3-6k.c9781/1/3385;3-6k.c20535/1/3099.1;3-6k.c20635/1/3842.1;3-6k.c26458/1/4408.1;3-6k.c27486/1/4265;3-6k.c30561/1/4637;i1_LQ_sample9a8d22|c12694/f1p10/1078;i2_LQ_sample9a8d22|c12397/f1p13/2908;i3_LQ_sample9a8d22|c6627/f1p14/3201;i6_LQ_sample9a8d22|c200/f1p10/6665.2
Cluster1354	3	3-6k.c8617/1/3867;3-6k.c18558/1/4695;1-2k.c14796/1/1121
Cluster1355	2	3-6k.c21444/2/4619;3-6k.c29227/1/4451
Cluster1356	2	3-6k.c9002/1/4125;3-6k.c24264/3/4634
Cluster1357	4	3-6k.c17254/1/4625;3-6k.c24164/1/3148;3-6k.c28711/1/4199.1;3-6k.c28711/1/4199.3
Cluster1358	1	3-6k.c29635/1/4464
Cluster1359	7	2-3k.c18655/3/1838;3-6k.c5852/3/3814;3-6k.c8665/2/3907;3-6k.c19803/1/4675;3-6k.c26404/1/3886;i3_LQ_sample9a8d22|c5546/f1p9/3715;i5_LQ_sample9a8d22|c247/f1p9/5603
Cluster1360	1	3-6k.c25878/1/5650.1
Cluster1361	6	3-6k.c14867/1/6868.1;3-6k.c14867/1/6868.3;i2_LQ_sample9a8d22|c4361/f1p47/2253;i4_LQ_sample9a8d22|c553/f1p54/4454.2;i4_LQ_sample9a8d22|c1677/f1p57/4613;i1_HQ_sample9a8d22|c38692/f1p49/1717
Cluster1362	1	3-6k.c8524/3/4676
Cluster1363	1	3-6k.c27348/1/4614
Cluster1364	7	2-3k.c18967/1/1728;3-6k.c22260/1/2410;3-6k.c25065/1/4860.1;3-6k.c25065/1/4860.2;3-6k.c29770/1/4635;2-3k.c7484/1/2383;2-3k.c12092/1/1827.1
Cluster1365	6	3-6k.c1405/4/4711;3-6k.c4025/1/4407;3-6k.c6086/1/3161;3-6k.c11254/4/3496;1-2k.c11774/1/1122;i1_LQ_sample9a8d22|c24700/f1p1/1936.1
Cluster1366	1	3-6k.c19661/1/4592
Cluster1367	1	3-6k.c26067/1/4626
Cluster1368	10	3-6k.c10533/3/4610.2;i3_HQ_sample9a8d22|c767/f3p25/3482.1;i1_LQ_sample9a8d22|c39825/f1p10/1348;i4_LQ_sample9a8d22|c623/f1p22/4601;i5_LQ_sample9a8d22|c836/f1p25/5551;i6_LQ_sample9a8d22|c95/f1p10/6579.2;i7_LQ_sample9a8d22|c94/f1p10/7953.1;i7_LQ_sample9a8d22|c94/f1p10/7953.2;i7_LQ_sample9a8d22|c151/f1p10/7626.1;i7_LQ_sample9a8d22|c151/f1p10/7626.2
Cluster1369	3	3-6k.c6131/1/3582.2;i0_HQ_sample9a8d22|c2412/f2p7/939;i6_LQ_sample9a8d22|c298/f1p128/6402.1
Cluster1370	3	3-6k.c1884/4/4696;3-6k.c18064/1/3183;1-2k.c20323/1/1553
Cluster1371	2	2-3k.c20127/1/1734.1;3-6k.c20678/1/4618
Cluster1372	1	3-6k.c20925/1/4598
Cluster1373	4	3-6k.c27654/1/4597;i4_LQ_sample9a8d22|c377/f1p1/4599.1;i4_LQ_sample9a8d22|c377/f1p1/4599.3;i4_LQ_sample9a8d22|c377/f1p1/4599.4
Cluster1374	5	2-3k.c23151/1/1650;3-6k.c3872/3/4597;3-6k.c12900/1/3636;3-6k.c14849/1/4419;i3_LQ_sample9a8d22|c1699/f1p1/3142
Cluster1375	1	3-6k.c15095/1/5265.1
Cluster1376	12	3-6k.c753/19/4607;3-6k.c12143/2/4061;3-6k.c12196/2/3468;1-2k.c4724/1/1279;3-6k.c14721/1/1699;3-6k.c23236/1/3464;1-2k.c18342/2/1225;2-3k.c11014/4/2488;2-3k.c11368/3/2079;2-3k.c12928/3/1917;i8_LQ_sample9a8d22|c114/f1p2/8388;i1_HQ_sample9a8d22|c47669/f1p2/1648
Cluster1377	1	3-6k.c3138/1/4573
Cluster1378	16	3-6k.c2010/5/3488;3-6k.c6377/1/5049;3-6k.c7255/1/3295;3-6k.c9394/1/3730;3-6k.c15951/1/4218;3-6k.c16385/1/3129;3-6k.c19270/1/3961;3-6k.c19988/1/4565;3-6k.c25829/1/3285;i2_LQ_sample9a8d22|c5842/f1p9/1966;i2_LQ_sample9a8d22|c7582/f1p9/2104;i2_LQ_sample9a8d22|c17669/f1p9/2298;i3_LQ_sample9a8d22|c6682/f1p9/3430;i3_LQ_sample9a8d22|c7521/f1p9/3106.1;i4_LQ_sample9a8d22|c1403/f1p9/4547;i1_HQ_sample9a8d22|…
Cluster1379	2	1-2k.c6146/1/1389;3-6k.c19890/1/4611
Cluster1380	1	3-6k.c16492/2/4754
Cluster1381	2	3-6k.c9956/1/4735;i3_LQ_sample9a8d22|c1959/f1p18/2832.2
Cluster1382	2	3-6k.c18306/1/4591;i2_LQ_sample9a8d22|c13112/f1p3/2702
Cluster1383	1	3-6k.c2897/1/4601
Cluster1384	2	3-6k.c6433/1/4583;2-3k.c5295/1/1770
Cluster1385	1	3-6k.c27890/1/5836.1
Cluster1386	2	3-6k.c20850/1/5000.1;3-6k.c28900/1/4784
Cluster1387	3	3-6k.c17703/2/4621;3-6k.c26604/2/3308;1-2k.c14708/1/1379
Cluster1388	1	3-6k.c26252/1/4600
Cluster1389	1	3-6k.c26441/1/4630
Cluster1390	12	i1_HQ_sample9a8d22|c24585/f2p19/1874;i1_HQ_sample9a8d22|c50381/f2p17/1083;i1_LQ_sample9a8d22|c13007/f1p15/1634;i2_LQ_sample9a8d22|c6030/f1p17/2192;i2_LQ_sample9a8d22|c11724/f1p16/2952.1;i2_LQ_sample9a8d22|c11724/f1p16/2952.3;i3_LQ_sample9a8d22|c3787/f1p17/3476.2;i4_LQ_sample9a8d22|c459/f1p17/4584;i5_LQ_sample9a8d22|c1084/f1p19/5199.1;i5_LQ_sample9a8d22|c1084/f1p19/5199.2;i6_LQ_sample9a8d22|c590/f…
Cluster1391	1	3-6k.c2405/1/4611
Cluster1392	1	3-6k.c12472/1/4732
Cluster1393	1	i4_LQ_sample9a8d22|c372/f1p42/4592
Cluster1394	3	3-6k.c10513/1/4600;3-6k.c12103/1/2503;1-2k.c31238/1/1016
Cluster1395	2	3-6k.c12147/1/4565;2-3k.c4807/1/1825
Cluster1396	1	3-6k.c14402/1/4600
Cluster1397	1	3-6k.c27360/1/4506
Cluster1398	1	3-6k.c29217/1/4611
Cluster1399	8	2-3k.c17680/1/1683;3-6k.c14397/4/4621;3-6k.c22435/1/2818;i1_LQ_sample9a8d22|c22810/f1p4/1857;i2_LQ_sample9a8d22|c10133/f1p4/1996;i3_LQ_sample9a8d22|c4800/f1p4/3312.1;i4_LQ_sample9a8d22|c1203/f1p36/4243.1;i1_HQ_sample9a8d22|c26758/f1p4/1736
Cluster1400	1	3-6k.c23991/1/4574
Cluster1401	1	3-6k.c26359/1/4529
Cluster1402	1	3-6k.c3340/1/4592
Cluster1403	4	2-3k.c21284/1/2374;3-6k.c6786/1/4617;3-6k.c30383/1/3282;2-3k.c4998/1/1835
Cluster1404	1	3-6k.c29816/1/4594
Cluster1405	1	3-6k.c27801/1/4433
Cluster1406	1	3-6k.c4329/1/4602
Cluster1407	8	2-3k.c20327/1/2177;3-6k.c1876/2/4142;3-6k.c4979/1/4539;3-6k.c13839/1/4310;3-6k.c21828/1/3618;1-2k.c14397/1/1564;1-2k.c21525/1/1290;i1_HQ_sample9a8d22|c27430/f1p1/1726
Cluster1408	2	3-6k.c10918/1/4612;i1_HQ_sample9a8d22|c30051/f1p1/1895
Cluster1409	1	i4_LQ_sample9a8d22|c1976/f1p17/4599
Cluster1410	18	2-3k.c15835/1/1954;3-6k.c983/7/3643;3-6k.c1243/11/4615;3-6k.c8818/1/3200;3-6k.c11172/1/3533;3-6k.c15290/1/3255.1;3-6k.c19547/1/3805.1;3-6k.c24207/33/3302;3-6k.c26360/1/3343;3-6k.c28862/1/3620;1-2k.c15952/2/1435;i2_HQ_sample9a8d22|c2143/f2p10/2978;i1_HQ_sample9a8d22|c37634/f2p9/1770;i2_LQ_sample9a8d22|c5193/f1p10/2612;i2_LQ_sample9a8d22|c16505/f1p9/2261;i3_LQ_sample9a8d22|c3735/f1p11/3385;i4_LQ_sa…
Cluster1411	1	3-6k.c14952/1/4619
Cluster1412	2	2-3k.c15836/1/1829;3-6k.c30130/1/4566
Cluster1413	1	3-6k.c7943/2/4619
Cluster1414	1	3-6k.c18251/1/4666
Cluster1415	2	3-6k.c26549/1/4019.3;3-6k.c29803/1/4593
Cluster1416	3	2-3k.c20126/1/2006;2-3k.c24204/1/1770;3-6k.c15380/2/4569
Cluster1417	1	3-6k.c17810/1/4722
Cluster1418	7	3-6k.c3611/1/3523.2;3-6k.c6408/1/3683;3-6k.c18453/1/4161;3-6k.c24175/1/4612;1-2k.c14016/2/1343;2-3k.c8573/1/1716;i2_LQ_sample9a8d22|c4151/f1p1/2571
Cluster1419	1	3-6k.c31085/2/4604
Cluster1420	3	2-3k.c22910/1/2085;3-6k.c2199/5/4640;3-6k.c25813/1/3616
Cluster1421	2	3-6k.c17414/1/5005.1;3-6k.c26886/1/4622
Cluster1422	7	3-6k.c12410/1/3153;3-6k.c17928/1/3922;3-6k.c20622/1/3712;3-6k.c25527/1/3052;3-6k.c27621/1/4586;1-2k.c10641/2/1301;i1_LQ_sample9a8d22|c39132/f1p3/1934
Cluster1423	1	3-6k.c6489/1/4622
Cluster1424	1	3-6k.c29247/1/4612
Cluster1425	28	3-6k.c822/17/4199;3-6k.c991/9/4540;3-6k.c10711/3/3902;1-2k.c6196/6/1202;3-6k.c18752/1/3199;3-6k.c19172/1/3586;3-6k.c19931/1/3075;3-6k.c23757/1/5809;3-6k.c25301/1/3448;3-6k.c27163/1/3116;3-6k.c29694/1/4477;1-2k.c31011/1/1297;i4_HQ_sample9a8d22|c125/f2p26/4179;i1_LQ_sample9a8d22|c28832/f1p24/1741;i2_LQ_sample9a8d22|c3088/f1p24/2290;i2_LQ_sample9a8d22|c4301/f1p24/2836;i2_LQ_sample9a8d22|c5037/f1p24/…
Cluster1426	2	2-3k.c17944/1/1437;3-6k.c5108/1/4622
Cluster1427	5	3-6k.c5617/2/3286;3-6k.c12212/1/3060;3-6k.c12255/1/4553;3-6k.c30995/2/3682;3-6k.c31365/4/3782
Cluster1428	3	3-6k.c11119/2/3558;3-6k.c14649/1/4551;3-6k.c25811/1/3462
Cluster1429	1	3-6k.c21211/1/4562
Cluster1430	1	3-6k.c23129/1/4581
Cluster1431	24	3-6k.c6659/1/3361;3-6k.c9202/2/4565;3-6k.c17577/2/3256;3-6k.c30813/7/4001;1-2k.c23819/1/1572;1-2k.c28690/3/1303;2-3k.c13001/1/2027;i4_HQ_sample9a8d22|c99/f3p42/4576;i1_LQ_sample9a8d22|c20667/f1p37/1964;i1_LQ_sample9a8d22|c24378/f1p42/1914;i2_LQ_sample9a8d22|c11724/f1p16/2952.2;i3_LQ_sample9a8d22|c4447/f1p43/3363;i3_LQ_sample9a8d22|c7473/f1p43/3060;i4_LQ_sample9a8d22|c1634/f1p43/4113;i5_LQ_sample9…
Cluster1432	3	1-2k.c3401/1/1262;3-6k.c13111/2/4564;3-6k.c28758/1/3488
Cluster1433	9	3-6k.c5711/1/3241;3-6k.c6603/1/2968;3-6k.c23252/1/3500.1;3-6k.c25174/1/4681.1;3-6k.c28208/1/4615;3-6k.c30790/2/3190;i3_HQ_sample9a8d22|c8082/f2p4/3062;i1_LQ_sample9a8d22|c5407/f1p4/1785;i5_LQ_sample9a8d22|c736/f1p4/5403
Cluster1434	1	3-6k.c21548/1/4702
Cluster1435	1	i4_LQ_sample9a8d22|c731/f1p71/4783
Cluster1436	1	3-6k.c21083/1/4619
Cluster1437	4	3-6k.c9515/1/3635;3-6k.c22376/1/4574;i2_LQ_sample9a8d22|c12225/f1p4/2975.1;i4_LQ_sample9a8d22|c1815/f1p4/4865
Cluster1438	1	3-6k.c22877/1/4606
Cluster1439	3	3-6k.c4184/1/4609;1-2k.c10131/1/1417;1-2k.c19172/1/1163
Cluster1440	1	3-6k.c30931/2/4532
Cluster1441	25	3-6k.c4904/1/3996.1;3-6k.c4904/1/3996.2;3-6k.c13459/2/3591;3-6k.c16759/1/7218.1;3-6k.c16759/1/7218.3;i0_HQ_sample9a8d22|c19280/f2p93/852;i3_HQ_sample9a8d22|c8048/f3p130/3385;i2_LQ_sample9a8d22|c3895/f1p150/3284;i2_LQ_sample9a8d22|c5261/f1p69/2083;i2_LQ_sample9a8d22|c6760/f1p43/2438;i2_LQ_sample9a8d22|c9687/f1p155/2901;i2_LQ_sample9a8d22|c12235/f1p88/2261;i3_LQ_sample9a8d22|c1504/f1p146/3880;i3_LQ…
Cluster1442	5	2-3k.c27616/1/1784;3-6k.c25151/1/4552;3-6k.c29238/1/3954;1-2k.c17084/1/1538;1-2k.c21289/1/1906
Cluster1443	3	3-6k.c26164/1/4448;3-6k.c28265/1/3012;i4_LQ_sample9a8d22|c589/f1p11/4549
Cluster1444	1	3-6k.c14374/2/4569
Cluster1445	2	3-6k.c11263/1/4621;1-2k.c32469/1/1103.1
Cluster1446	1	3-6k.c21691/2/4604
Cluster1447	10	1-2k.c5886/1/1064;3-6k.c27648/1/4568;1-2k.c20278/5/1176;1-2k.c20997/1/1337;2-3k.c9542/1/854;i1_HQ_sample9a8d22|c49899/f2p56/1306;i1_LQ_sample9a8d22|c51848/f1p86/1084;i4_LQ_sample9a8d22|c915/f1p20/4442.3;i1_HQ_sample9a8d22|c19017/f1p52/1552;i8_LQ_sample9a8d22|c65/f1p31/8132.2
Cluster1448	1	3-6k.c28598/1/4541
Cluster1449	1	3-6k.c30170/1/4548
Cluster1450	5	3-6k.c3231/1/4561;1-2k.c4273/1/1330;3-6k.c14954/1/3729;1-2k.c8488/1/1338;i1_HQ_sample9a8d22|c43092/f1p1/1423
Cluster1451	1	3-6k.c18914/1/5153.1
Cluster1452	29	2-3k.c17927/1/1495;2-3k.c20642/1/1716;2-3k.c23070/1/1312;3-6k.c6534/2/2800;3-6k.c18794/1/2573;3-6k.c25626/1/5483.1;1-2k.c10979/1/1282;3-6k.c31117/1/2898;1-2k.c14446/2/1138;1-2k.c23164/2/1220;1-2k.c26772/1/1060;2-3k.c11859/1/1636;i1_HQ_sample9a8d22|c2760/f3p66/1336;i1_HQ_sample9a8d22|c5800/f2p88/1935;i1_HQ_sample9a8d22|c38090/f2p90/1315;i1_HQ_sample9a8d22|c2709/f3p47/1196;i1_HQ_sample9a8d22|c7143/…
Cluster1453	1	3-6k.c4705/1/4664
Cluster1454	1	3-6k.c2004/6/4560
Cluster1455	4	3-6k.c6553/1/3436;3-6k.c12104/2/4525;1-2k.c19275/1/4056.3;1-2k.c27227/1/6694
Cluster1456	2	3-6k.c16142/1/4650;i6_LQ_sample9a8d22|c184/f1p5/6246
Cluster1457	1	3-6k.c28891/1/4482
Cluster1458	4	3-6k.c4279/1/4513;3-6k.c18995/1/3236;3-6k.c20796/1/3674;i3_LQ_sample9a8d22|c4609/f1p4/3575.1
Cluster1459	1	i4_LQ_sample9a8d22|c1662/f1p22/4574
Cluster1460	2	3-6k.c13058/1/4504;3-6k.c26343/1/4042
Cluster1461	2	3-6k.c16902/1/4608.1;i1_LQ_sample9a8d22|c30244/f1p2/1844.1
Cluster1462	2	3-6k.c5084/1/4647;3-6k.c5088/1/4527
Cluster1463	5	3-6k.c15996/2/4592;3-6k.c20401/1/3430.2;3-6k.c26040/1/3795;3-6k.c26819/1/4165.2;3-6k.c29489/1/3629
Cluster1464	1	3-6k.c17663/1/4568
Cluster1465	2	3-6k.c8187/1/4533;i10_LQ_sample9a8d22|c33/f1p1/10139.1
Cluster1466	1	3-6k.c8964/1/4569
Cluster1467	1	3-6k.c9019/1/4560
Cluster1468	1	3-6k.c11292/1/4471
Cluster1469	1	3-6k.c2540/1/4628
Cluster1470	3	3-6k.c11701/1/3829.1;3-6k.c14808/1/4548;3-6k.c28814/1/3546
Cluster1471	1	3-6k.c17110/1/4553
Cluster1472	5	3-6k.c12759/1/4481;3-6k.c25806/1/3275;1-2k.c9759/2/1168;1-2k.c16507/1/1708;i2_LQ_sample9a8d22|c6427/f1p1/2067
Cluster1473	3	3-6k.c9965/1/3803;3-6k.c15780/2/4590;3-6k.c20469/1/4605.2
Cluster1474	5	3-6k.c2480/1/4615;3-6k.c6988/5/3568;3-6k.c20642/1/3712.1;3-6k.c20642/1/3712.2;1-2k.c12108/2/1336
Cluster1475	1	3-6k.c19335/1/4797
Cluster1476	1	3-6k.c29308/1/4327
Cluster1477	2	3-6k.c2281/1/4549;3-6k.c25902/1/3361
Cluster1478	1	3-6k.c7088/1/4554
Cluster1479	1	3-6k.c27662/1/4555
Cluster1480	2	3-6k.c2788/1/3857;3-6k.c28089/1/4564
Cluster1481	4	2-3k.c17072/1/1347.1;3-6k.c18240/1/4546;i1_HQ_sample9a8d22|c14198/f1p37/1048;i1_HQ_sample9a8d22|c21972/f1p37/1881.2
Cluster1482	4	3-6k.c15749/1/3864;3-6k.c23518/1/4560;i2_LQ_sample9a8d22|c9027/f1p5/2193.1;i3_LQ_sample9a8d22|c3573/f1p5/3720.2
Cluster1483	1	3-6k.c5915/1/4401
Cluster1484	4	3-6k.c2345/1/3365.1;3-6k.c20411/1/4274;3-6k.c21598/1/3766;3-6k.c26191/1/4681
Cluster1485	6	2-3k.c23949/1/1813;3-6k.c26974/1/4553;1-2k.c9737/1/1349;1-2k.c28279/1/1582;i1_HQ_sample9a8d22|c5379/f2p7/1951;i1_LQ_sample9a8d22|c23029/f1p7/1738
Cluster1486	1	3-6k.c27693/1/4529
Cluster1487	3	3-6k.c22476/1/3615;1-2k.c29616/1/1293;i4_LQ_sample9a8d22|c732/f1p3/4529
Cluster1488	1	3-6k.c17622/1/4418
Cluster1489	3	3-6k.c17349/1/3407;3-6k.c27221/1/4537;3-6k.c28416/1/5305.2
Cluster1490	1	3-6k.c16786/1/4536
Cluster1491	1	3-6k.c24433/1/4558
Cluster1492	6	3-6k.c19982/1/3270.1;3-6k.c25358/1/4532;2-3k.c6148/3/1766;i1_LQ_sample9a8d22|c27931/f1p3/1790.1;i2_LQ_sample9a8d22|c9653/f1p3/2221.1;i1_HQ_sample9a8d22|c22882/f1p3/1857
Cluster1493	4	1-2k.c33036/1/1452;i0_HQ_sample9a8d22|c1958/f4p47/857;i2_LQ_sample9a8d22|c4694/f1p56/3082.3;i4_LQ_sample9a8d22|c665/f1p335/4720
Cluster1494	3	2-3k.c17229/1/1808;3-6k.c2268/1/4149.1;3-6k.c15253/1/4582
Cluster1495	2	3-6k.c23149/1/3307;3-6k.c23714/1/4483
Cluster1496	1	3-6k.c29109/1/4609
Cluster1497	5	3-6k.c4700/1/3133.1;3-6k.c11086/1/4508;2-3k.c4519/1/1893;i1_LQ_sample9a8d22|c30086/f1p4/1670;i3_LQ_sample9a8d22|c7716/f1p4/3049
Cluster1498	1	3-6k.c13357/1/4550
Cluster1499	2	3-6k.c13733/1/4655;i6_LQ_sample9a8d22|c531/f1p1/6845
Cluster1500	1	3-6k.c21602/1/4558
Cluster1501	1	3-6k.c29218/1/4381
Cluster1502	3	3-6k.c2813/1/4675;3-6k.c8502/1/4574.1;3-6k.c18446/1/4724.1
Cluster1503	2	3-6k.c16200/1/4510;i3_LQ_sample9a8d22|c6298/f1p1/3587.1
Cluster1504	3	3-6k.c30096/1/4625;1-2k.c15178/1/1480;i4_LQ_sample9a8d22|c335/f1p1/4524.2
Cluster1505	3	3-6k.c3197/1/4542;1-2k.c11645/1/1520;i2_HQ_sample9a8d22|c1845/f2p4/2911
Cluster1506	12	3-6k.c5701/2/3377.2;3-6k.c5701/2/3377.3;1-2k.c2049/34/1705;1-2k.c3213/1/1413;1-2k.c6591/1/1523;3-6k.c15633/1/4661;3-6k.c20823/2/4432;1-2k.c27130/1/1429;2-3k.c11165/2/1854;i3_LQ_sample9a8d22|c5105/f1p45/3252.1;i1_HQ_sample9a8d22|c5062/f1p45/1269;i1_HQ_sample9a8d22|c29374/f1p45/1811
Cluster1507	6	2-3k.c17395/1/6445.3;2-3k.c22929/1/1743.1;3-6k.c10802/1/4541;3-6k.c11275/1/3424.2;1-2k.c3703/1/1174;2-3k.c3733/1/1870
Cluster1508	3	3-6k.c19424/1/4575;3-6k.c21299/1/3398;3-6k.c21813/1/3072
Cluster1509	7	i2_LQ_sample9a8d22|c3555/f1p8/2600;i4_LQ_sample9a8d22|c1851/f1p8/4558;i5_LQ_sample9a8d22|c877/f1p8/5823.1;i5_LQ_sample9a8d22|c896/f1p8/5428;i6_LQ_sample9a8d22|c514/f1p8/7129.2;i7_LQ_sample9a8d22|c204/f1p8/7184.1;i7_LQ_sample9a8d22|c209/f1p8/7902.1
Cluster1510	4	3-6k.c10741/1/4510;3-6k.c29081/1/2730;i1_HQ_sample9a8d22|c21875/f1p14/1853;i1_HQ_sample9a8d22|c47011/f1p14/1143
Cluster1511	1	3-6k.c23774/1/4536
Cluster1512	1	3-6k.c23259/1/4494
Cluster1513	1	3-6k.c3646/1/4538
Cluster1514	1	3-6k.c18440/1/4561
Cluster1515	1	3-6k.c19814/1/4595
Cluster1516	1	3-6k.c28197/1/4560
Cluster1517	1	3-6k.c2647/1/4605
Cluster1518	3	3-6k.c4583/3/4527;3-6k.c30901/2/4404.1;i3_LQ_sample9a8d22|c3490/f1p1/3618
Cluster1519	1	3-6k.c23728/1/4661
Cluster1520	1	3-6k.c2750/1/4444
Cluster1521	3	3-6k.c7576/1/4542;3-6k.c20036/1/3114.1;3-6k.c20036/1/3114.2
Cluster1522	5	3-6k.c12762/1/4526;3-6k.c16103/1/3184;1-2k.c14893/1/1451;i2_LQ_sample9a8d22|c8988/f1p2/2084;i1_HQ_sample9a8d22|c47804/f1p2/1315
Cluster1523	2	3-6k.c19413/1/4715;3-6k.c29121/1/3598
Cluster1524	1	3-6k.c4672/1/4643
Cluster1525	3	3-6k.c21107/1/4631;i5_LQ_sample9a8d22|c386/f1p3/5629.3;i5_LQ_sample9a8d22|c386/f1p3/5629.4
Cluster1526	16	3-6k.c4247/1/3311;3-6k.c7777/1/3609;3-6k.c19078/1/4515;3-6k.c26526/1/3101;1-2k.c10961/4/1184;i3_HQ_sample9a8d22|c896/f2p43/3509;i3_HQ_sample9a8d22|c7332/f2p43/3069;i3_HQ_sample9a8d22|c7342/f2p43/3049;i1_LQ_sample9a8d22|c28672/f1p21/1453;i2_LQ_sample9a8d22|c4706/f1p43/2877;i3_LQ_sample9a8d22|c5767/f1p43/3739;i5_LQ_sample9a8d22|c89/f1p22/5474;i5_LQ_sample9a8d22|c826/f1p43/5531;i6_LQ_sample9a8d22|c1…
Cluster1527	1	3-6k.c6584/1/4500
Cluster1528	3	2-3k.c17192/1/2005.1;3-6k.c22813/2/4606;1-2k.c18489/1/1148
Cluster1529	1	i5_LQ_sample9a8d22|c625/f1p183/4553
Cluster1530	3	2-3k.c19711/1/1976;3-6k.c5692/1/4211;3-6k.c9128/1/4453
Cluster1531	4	3-6k.c8018/1/3269;3-6k.c10493/1/4570;1-2k.c32054/1/1345;i2_LQ_sample9a8d22|c8947/f1p1/2251.1
Cluster1532	1	3-6k.c19670/2/4587
Cluster1533	1	3-6k.c21576/1/4754
Cluster1534	1	i4_LQ_sample9a8d22|c570/f1p2/4437
Cluster1535	1	3-6k.c6492/1/4521
Cluster1536	2	3-6k.c25215/1/4359;i4_LQ_sample9a8d22|c1066/f1p41/4076.4
Cluster1537	16	2-3k.c19175/1/1757;3-6k.c1042/8/3996;3-6k.c6620/3/4504;3-6k.c8134/2/3491;1-2k.c14008/1/1545;1-2k.c23777/3/1662;1-2k.c32387/1/1856;2-3k.c2972/7/2109;i1_HQ_sample9a8d22|c18942/f2p11/1777;i1_HQ_sample9a8d22|c2860/f3p11/1574;i2_LQ_sample9a8d22|c11913/f1p9/2336;i2_LQ_sample9a8d22|c14907/f1p11/2039;i3_LQ_sample9a8d22|c1911/f1p16/3342;i3_LQ_sample9a8d22|c3947/f1p6/3438.1;i4_LQ_sample9a8d22|c1843/f1p16/4…
Cluster1538	5	2-3k.c17673/1/1829;3-6k.c8270/3/4520;3-6k.c15939/1/4466;3-6k.c18413/1/3843;2-3k.c13730/1/2320
Cluster1539	1	3-6k.c24020/1/4539
Cluster1540	7	3-6k.c25168/1/4513;2-3k.c5477/1/1775;2-3k.c5980/1/1862.1;2-3k.c5980/1/1862.2;2-3k.c15760/1/1818.1;2-3k.c15760/1/1818.2;i1_HQ_sample9a8d22|c38756/f1p1/1760
Cluster1541	1	3-6k.c27265/1/4598
Cluster1542	59	2-3k.c16350/1/549;2-3k.c20655/1/1897;3-6k.c1364/6/3328;3-6k.c1475/7/4512;3-6k.c1501/2/3196;3-6k.c1622/13/3587;1-2k.c2681/9/1393;3-6k.c14363/2/3181;3-6k.c16945/1/3214;3-6k.c23593/2/2736;3-6k.c24203/1/3169;3-6k.c25957/1/6461.2;3-6k.c26456/1/2851;3-6k.c27327/1/2843;3-6k.c27553/1/4293;1-2k.c10669/3/1234;1-2k.c20634/3/1528;1-2k.c22744/1/1595;1-2k.c22883/1/1057;1-2k.c24642/5/1230;1-2k.c29602/1/1211;1-2…
Cluster1543	2	3-6k.c26447/1/4502;i1_HQ_sample9a8d22|c29632/f1p1/1813
Cluster1544	6	2-3k.c24249/1/1927;3-6k.c15158/1/3366;3-6k.c27435/1/4522;3-6k.c28570/1/3806.1;3-6k.c29397/1/4067;i3_LQ_sample9a8d22|c6611/f1p2/3821
Cluster1545	3	3-6k.c8286/1/4770;1-2k.c15133/1/1204.1;i2_LQ_sample9a8d22|c16181/f1p1/2492
Cluster1546	3	3-6k.c9220/1/5913.1;3-6k.c12699/2/4453;i4_LQ_sample9a8d22|c1611/f1p1/4210
Cluster1547	6	3-6k.c10317/1/4500;3-6k.c20478/1/4255;3-6k.c22962/1/3784.1;3-6k.c22962/1/3784.2;2-3k.c7422/2/1929;i1_HQ_sample9a8d22|c5211/f1p4/1934
Cluster1548	2	3-6k.c3329/1/4541;i2_HQ_sample9a8d22|c1642/f3p80/3004
Cluster1549	3	3-6k.c2610/1/3526;3-6k.c4404/1/3713;3-6k.c5061/3/4516
Cluster1550	1	3-6k.c25680/1/4522
Cluster1551	1	3-6k.c15397/1/4515
Cluster1552	2	3-6k.c25818/1/4554;3-6k.c29108/1/4332
Cluster1553	10	3-6k.c5065/1/4500;1-2k.c4665/1/1373;3-6k.c19369/1/2554;3-6k.c22510/2/3481;1-2k.c12830/1/1059;1-2k.c19021/1/1264;i0_LQ_sample9a8d22|c26828/f1p1/852;i2_LQ_sample9a8d22|c8720/f1p4/2553;i2_LQ_sample9a8d22|c13467/f1p4/2106;i3_LQ_sample9a8d22|c7569/f1p4/3022
Cluster1554	2	3-6k.c6376/1/3121.1;3-6k.c8226/1/4514
Cluster1555	1	3-6k.c26266/1/4513
Cluster1556	1	3-6k.c9244/2/4466
Cluster1557	3	2-3k.c22282/1/1500;3-6k.c10204/1/4601;1-2k.c5300/1/1414
Cluster1558	1	3-6k.c29999/1/4499
Cluster1559	1	i4_LQ_sample9a8d22|c237/f1p3/5072.1
Cluster1560	6	1-2k.c4369/1/1092;3-6k.c14528/2/3979;3-6k.c27687/1/4583;i2_HQ_sample9a8d22|c1199/f7p50/3003;i3_LQ_sample9a8d22|c5672/f1p50/3306;i3_LQ_sample9a8d22|c7609/f1p49/3133
Cluster1561	3	3-6k.c3365/1/3178.2;3-6k.c14163/2/4521;3-6k.c28650/1/4575
Cluster1562	7	2-3k.c17874/1/2000;2-3k.c27045/1/1834;3-6k.c11531/1/4496;1-2k.c11306/1/1007;1-2k.c14155/1/868;1-2k.c24594/1/1350;i2_LQ_sample9a8d22|c14377/f1p3/2008
Cluster1563	2	3-6k.c4398/1/4463;2-3k.c7423/1/2020
Cluster1564	2	3-6k.c28698/1/4478;1-2k.c15718/1/1387
Cluster1565	11	3-6k.c8649/3/4477;3-6k.c19055/1/4440.1;3-6k.c20691/2/4182;i2_LQ_sample9a8d22|c11233/f1p18/2330;i2_LQ_sample9a8d22|c12799/f1p18/2854;i3_LQ_sample9a8d22|c5902/f1p18/4045;i4_LQ_sample9a8d22|c846/f1p18/4201;i5_LQ_sample9a8d22|c116/f1p18/5427.1;i5_LQ_sample9a8d22|c698/f1p18/6018;i5_LQ_sample9a8d22|c1265/f1p18/5150.1;i5_LQ_sample9a8d22|c1265/f1p18/5150.2
Cluster1566	4	3-6k.c9210/1/4402;3-6k.c18962/1/4612.2;3-6k.c22860/1/3365;3-6k.c29977/1/4297.2
Cluster1567	5	i1_HQ_sample9a8d22|c55432/f7p41/1127;i0_LQ_sample9a8d22|c6105/f1p41/847;i2_LQ_sample9a8d22|c4974/f1p10/2206.1;i9_LQ_sample9a8d22|c64/f1p41/9109.1;i1_HQ_sample9a8d22|c46626/f1p41/1947
Cluster1568	1	3-6k.c27846/1/4518
Cluster1569	1	3-6k.c8973/1/4514
Cluster1570	7	3-6k.c21109/1/4541;3-6k.c28162/1/3264;1-2k.c12169/1/1527;i1_LQ_sample9a8d22|c26902/f1p7/1446;i3_LQ_sample9a8d22|c3795/f1p7/3694;i1_HQ_sample9a8d22|c20568/f1p5/1969;i1_HQ_sample9a8d22|c29898/f1p7/1889
Cluster1571	3	3-6k.c15488/1/3713.1;3-6k.c21574/1/5997.2;3-6k.c25141/1/4517
Cluster1572	1	3-6k.c29043/1/4653
Cluster1573	1	3-6k.c2238/1/4538
Cluster1574	1	3-6k.c29817/1/4447
Cluster1575	1	3-6k.c31076/1/4481
Cluster1576	3	3-6k.c22387/1/4533;1-2k.c14470/2/1232;i2_LQ_sample9a8d22|c14357/f1p1/2030.1
Cluster1577	1	3-6k.c64/1/4474
Cluster1578	5	3-6k.c12680/3/4471;3-6k.c26838/1/3063;1-2k.c17361/1/1192;i4_HQ_sample9a8d22|c126/f2p4/4490;i5_LQ_sample9a8d22|c357/f1p4/5840
Cluster1579	4	3-6k.c11092/1/3700;1-2k.c2917/2/1294;3-6k.c14047/4/4493;2-3k.c11886/3/2042
Cluster1580	1	3-6k.c19669/1/4499
Cluster1581	1	3-6k.c23811/1/4496
Cluster1582	2	3-6k.c2315/1/4513;3-6k.c5430/2/3176
Cluster1583	1	3-6k.c19179/1/4465
Cluster1584	1	i4_LQ_sample9a8d22|c474/f1p2/4525
Cluster1585	4	3-6k.c2086/2/4405;3-6k.c28227/1/3775;1-2k.c20996/1/1407;2-3k.c11292/1/1687
Cluster1586	2	3-6k.c9456/1/3879;3-6k.c9714/1/4519
Cluster1587	6	3-6k.c15451/1/3115;3-6k.c15980/1/4483;3-6k.c25715/1/5050.2;i2_LQ_sample9a8d22|c13647/f1p8/2320;i3_LQ_sample9a8d22|c5074/f1p8/3096;i1_HQ_sample9a8d22|c24703/f1p7/2012
Cluster1588	4	3-6k.c5602/1/4723.1;3-6k.c5602/1/4723.2;3-6k.c16176/1/4392;3-6k.c20485/1/3083
Cluster1589	1	3-6k.c19392/1/4465
Cluster1590	17	2-3k.c20286/1/1754;3-6k.c6363/1/3751.1;3-6k.c6909/1/3100.1;3-6k.c11441/1/4453.2;1-2k.c4247/1/1325;3-6k.c13526/1/4870.1;3-6k.c16010/1/3467;3-6k.c18307/1/5643.2;3-6k.c18316/1/3180;3-6k.c21009/1/4851.1;3-6k.c21811/1/3180;3-6k.c21917/1/4418.1;3-6k.c22363/1/3369;3-6k.c24764/1/4035.1;3-6k.c25814/1/5684.1;3-6k.c30076/1/3749.1;i1_HQ_sample9a8d22|c21866/f1p121/1982
Cluster1591	1	3-6k.c21932/1/4615
Cluster1592	10	3-6k.c8694/1/4509;3-6k.c19886/1/3210;3-6k.c26259/1/3407.1;1-2k.c11174/1/1239;1-2k.c12913/1/1522;i2_HQ_sample9a8d22|c2271/f2p14/2430;i1_LQ_sample9a8d22|c30261/f1p13/1773;i2_LQ_sample9a8d22|c3242/f1p13/2748;i1_HQ_sample9a8d22|c12314/f1p13/1195;i1_HQ_sample9a8d22|c29852/f1p14/1976
Cluster1593	1	3-6k.c8898/2/4519
Cluster1594	1	3-6k.c15191/1/4491
Cluster1595	4	3-6k.c4727/1/3701;3-6k.c10435/1/4492;3-6k.c20410/2/3229;2-3k.c5406/3/1866
Cluster1596	1	3-6k.c11344/1/4485
Cluster1597	1	3-6k.c5274/1/4432
Cluster1598	1	3-6k.c5988/1/4524
Cluster1599	1	3-6k.c16512/1/4492
Cluster1600	1	3-6k.c17706/1/4512
Cluster1601	10	2-3k.c17619/1/2202.1;2-3k.c17619/1/2202.2;3-6k.c20437/1/4433;3-6k.c21318/1/3399;1-2k.c18407/1/1693;2-3k.c9561/1/2022;i1_LQ_sample9a8d22|c38368/f1p6/1843;i2_LQ_sample9a8d22|c3031/f1p6/2489;i3_LQ_sample9a8d22|c1340/f1p6/3666;i5_LQ_sample9a8d22|c1278/f1p6/5368
Cluster1602	9	2-3k.c19876/1/2397;3-6k.c6512/1/4407;3-6k.c8077/3/3226;3-6k.c14064/3/3507;1-2k.c19497/1/1414;1-2k.c22162/2/1175;1-2k.c30660/1/1159;2-3k.c13812/4/1992;i2_LQ_sample9a8d22|c9392/f1p9/2445
Cluster1603	1	3-6k.c6867/1/4494
Cluster1604	8	3-6k.c7274/1/3283.2;3-6k.c8639/1/4498;3-6k.c12005/1/3784.1;3-6k.c14152/2/3155;3-6k.c21564/1/2745;1-2k.c13138/1/1416;i2_LQ_sample9a8d22|c6300/f1p3/2045;i2_LQ_sample9a8d22|c9097/f1p3/2197
Cluster1605	2	3-6k.c6093/1/3091.1;3-6k.c28873/1/4665.1
Cluster1606	1	3-6k.c12119/1/4627
Cluster1607	3	3-6k.c14922/1/4783.1;1-2k.c11127/1/1272;i1_HQ_sample9a8d22|c29310/f1p1/1822
Cluster1608	2	2-3k.c17767/1/1876;3-6k.c22036/1/4509
Cluster1609	1	3-6k.c5624/1/4374
Cluster1610	1	3-6k.c22102/1/4404
Cluster1611	1	3-6k.c27741/1/4465
Cluster1612	5	3-6k.c8245/6/4571;3-6k.c16605/1/3191;3-6k.c18854/1/4057;1-2k.c7781/1/1123;3-6k.c30897/2/4379
Cluster1613	3	3-6k.c8915/2/4160;3-6k.c22778/1/4497;1-2k.c28765/1/1007
Cluster1614	2	3-6k.c24678/2/4519;3-6k.c25689/1/3269
Cluster1615	1	3-6k.c25553/1/4451
Cluster1616	2	1-2k.c15917/1/1271;i8_LQ_sample9a8d22|c103/f1p38/8106.1
Cluster1617	1	3-6k.c24745/1/4490
Cluster1618	1	3-6k.c2635/1/4589
Cluster1619	1	3-6k.c4662/1/4480
Cluster1620	1	3-6k.c15407/1/4343
Cluster1621	1	3-6k.c24812/1/4477
Cluster1622	1	3-6k.c4237/1/4475
Cluster1623	4	2-3k.c20284/1/1558;3-6k.c13394/1/3911.1;3-6k.c13394/1/3911.2;3-6k.c22491/1/4465
Cluster1624	1	3-6k.c1870/3/4512
Cluster1625	1	3-6k.c10496/1/4472
Cluster1626	2	3-6k.c14720/1/4508;i2_LQ_sample9a8d22|c13223/f1p1/2807.1
Cluster1627	1	3-6k.c29236/1/4502
Cluster1628	1	3-6k.c30115/1/4480
Cluster1629	1	3-6k.c9291/1/4480
Cluster1630	1	3-6k.c24068/1/4426
Cluster1631	2	3-6k.c24297/1/4515;2-3k.c14079/1/1882
Cluster1632	2	3-6k.c21462/1/4209;3-6k.c31121/1/4476
Cluster1633	2	3-6k.c18024/1/4487;i1_HQ_sample9a8d22|c32398/f1p2/1057
Cluster1634	1	3-6k.c25541/1/4438
Cluster1635	1	i10_LQ_sample9a8d22|c16/f1p17/10049.2
Cluster1636	5	2-3k.c20682/1/1894.1;3-6k.c1476/5/4483;3-6k.c11558/1/2019;3-6k.c12816/1/4273.2;3-6k.c27498/1/3042
Cluster1637	2	3-6k.c20008/1/4492;i4_LQ_sample9a8d22|c1532/f1p95/4739.3
Cluster1638	1	3-6k.c11628/3/4467
Cluster1639	9	2-3k.c21355/1/1784;3-6k.c12041/1/4488;3-6k.c14587/1/4068.1;3-6k.c14587/1/4068.2;3-6k.c26350/1/4198;2-3k.c12426/1/817;i1_LQ_sample9a8d22|c29507/f1p4/1707;i2_LQ_sample9a8d22|c4457/f1p4/2680;i2_LQ_sample9a8d22|c9145/f1p4/2121
Cluster1640	1	3-6k.c30562/1/4397
Cluster1641	7	3-6k.c1726/6/4470;3-6k.c7605/1/3630;3-6k.c20032/1/4430.1;i1_HQ_sample9a8d22|c2783/f2p6/1425;i1_LQ_sample9a8d22|c27000/f1p6/1825;i2_LQ_sample9a8d22|c7127/f1p6/2624;i1_HQ_sample9a8d22|c24723/f1p6/1976
Cluster1642	2	3-6k.c2718/1/4452;3-6k.c18089/1/3126
Cluster1643	1	3-6k.c21654/1/4469
Cluster1644	1	3-6k.c22832/1/4506
Cluster1645	1	3-6k.c26689/1/4460
Cluster1646	8	2-3k.c17532/1/2002;3-6k.c28352/1/3228;1-2k.c11666/1/1482;3-6k.c29841/1/4469;1-2k.c26993/1/1655;1-2k.c27336/1/1178;i0_LQ_sample9a8d22|c27024/f1p1/888;i1_LQ_sample9a8d22|c33832/f1p2/1117
Cluster1647	1	3-6k.c7516/1/4469
Cluster1648	3	3-6k.c10955/1/4485;3-6k.c23817/1/4220;3-6k.c28448/1/2618.1
Cluster1649	1	3-6k.c16943/1/4473
Cluster1650	1	3-6k.c21776/1/4510
Cluster1651	3	3-6k.c29808/1/4490;3-6k.c29951/1/3783;i2_LQ_sample9a8d22|c11492/f1p154/2540
Cluster1652	1	3-6k.c27510/1/4434
Cluster1653	1	3-6k.c26081/1/4471
Cluster1654	1	3-6k.c1941/8/4485
Cluster1655	1	3-6k.c7445/1/4283
Cluster1656	1	3-6k.c30452/1/4630
Cluster1657	9	3-6k.c4217/1/3740;3-6k.c13356/1/4146;3-6k.c15348/1/4494;3-6k.c16092/1/3149;3-6k.c22918/1/3683;3-6k.c27371/1/4147.2;3-6k.c29267/1/3322.3;i1_LQ_sample9a8d22|c26646/f1p1/1718;i1_HQ_sample9a8d22|c40651/f1p1/2000
Cluster1658	5	3-6k.c1027/8/4483;1-2k.c31387/1/8165.3;1-2k.c31387/1/8165.5;i2_HQ_sample9a8d22|c2249/f2p13/2170;i1_LQ_sample9a8d22|c23266/f1p2/1974
Cluster1659	5	3-6k.c7771/1/4482;1-2k.c9821/2/1461;1-2k.c18439/1/1609;i2_LQ_sample9a8d22|c8091/f1p2/2362;i2_LQ_sample9a8d22|c14180/f1p2/2117
Cluster1660	1	3-6k.c25885/1/4516
Cluster1661	1	3-6k.c13292/3/4450
Cluster1662	2	3-6k.c20991/1/4485;1-2k.c14904/1/1391
Cluster1663	2	3-6k.c13224/1/3334;3-6k.c21915/1/4428
Cluster1664	5	2-3k.c16382/1/1786;3-6k.c12372/1/6047.2;3-6k.c26448/1/4397;1-2k.c8338/1/1285;1-2k.c29350/1/1438
Cluster1665	5	3-6k.c5809/2/4429;i2_HQ_sample9a8d22|c2226/f2p7/2177;i4_LQ_sample9a8d22|c1581/f1p8/4458;i8_LQ_sample9a8d22|c117/f1p8/8141.1;i1_HQ_sample9a8d22|c28456/f1p7/1716
Cluster1666	4	3-6k.c12136/1/3193.1;3-6k.c17757/1/4528;3-6k.c26563/1/4515.1;3-6k.c26563/1/4515.2
Cluster1667	5	2-3k.c21300/1/1407;3-6k.c6317/1/4480;3-6k.c28221/1/4684.2;1-2k.c13975/4/1295;i1_HQ_sample9a8d22|c2764/f2p56/1297
Cluster1668	1	3-6k.c10849/1/4450
Cluster1669	6	3-6k.c3258/1/4296.2;3-6k.c9656/3/4131;3-6k.c15237/1/3423.2;3-6k.c25164/1/6345.1;3-6k.c28229/1/3848.1;3-6k.c28892/1/4058
Cluster1670	1	3-6k.c27918/1/4460
Cluster1671	12	3-6k.c1057/8/4464;3-6k.c5239/1/3961.1;3-6k.c6644/1/3974;3-6k.c27985/1/3916;1-2k.c8686/3/1385;1-2k.c11579/1/1706;1-2k.c18806/1/1634;2-3k.c14025/1/1688;i2_HQ_sample9a8d22|c2213/f2p7/2264;i1_LQ_sample9a8d22|c30039/f1p7/1874;i1_LQ_sample9a8d22|c46870/f1p7/1627;i3_LQ_sample9a8d22|c5494/f1p8/3351
Cluster1672	5	3-6k.c2047/4/3210;3-6k.c21933/1/4477;1-2k.c29020/1/1401;i6_LQ_sample9a8d22|c112/f1p83/6407.1;i6_LQ_sample9a8d22|c380/f1p95/6061.2
Cluster1673	3	i2_LQ_sample9a8d22|c6292/f1p8/2269;i3_LQ_sample9a8d22|c5006/f1p5/3280;i4_LQ_sample9a8d22|c848/f1p9/4636
Cluster1674	5	3-6k.c9819/2/4765.1;3-6k.c14190/2/2768;1-2k.c12343/1/1384;1-2k.c13360/1/1195;i1_LQ_sample9a8d22|c5270/f1p2/1938
Cluster1675	2	3-6k.c14306/2/4519;1-2k.c18747/1/1386
Cluster1676	1	3-6k.c23240/1/4429
Cluster1677	2	3-6k.c10113/1/3829.3;3-6k.c27076/1/4878.1
Cluster1678	1	3-6k.c7434/1/4436
Cluster1679	2	3-6k.c14866/1/4470;3-6k.c30552/1/3202
Cluster1680	1	3-6k.c23151/1/4484
Cluster1681	2	3-6k.c20652/1/4474;i1_HQ_sample9a8d22|c18804/f3p4/1761
Cluster1682	1	3-6k.c21433/1/4553
Cluster1683	6	3-6k.c1270/7/3121;3-6k.c22424/1/5405.1;i3_HQ_sample9a8d22|c8083/f2p7/2953;i1_LQ_sample9a8d22|c45888/f1p7/1944;i2_LQ_sample9a8d22|c4161/f1p7/2906;i5_LQ_sample9a8d22|c280/f1p7/5676
Cluster1684	1	3-6k.c24345/2/4464
Cluster1685	4	3-6k.c2055/2/3799;3-6k.c5615/3/4466;3-6k.c9009/1/3518;3-6k.c20069/1/4132
Cluster1686	2	2-3k.c23563/1/1912;3-6k.c9687/1/4412
Cluster1687	1	3-6k.c15786/1/4462
Cluster1688	14	1-2k.c5573/1/1319;3-6k.c14283/2/2999;3-6k.c19372/1/4321;3-6k.c20674/2/4453;3-6k.c28200/1/3708.2;3-6k.c29827/1/3048;1-2k.c23304/1/1333;1-2k.c23539/1/1539;1-2k.c26584/1/1432;1-2k.c31268/1/1176;i1_LQ_sample9a8d22|c48172/f1p10/1977;i4_LQ_sample9a8d22|c1979/f1p11/4471;i5_LQ_sample9a8d22|c1303/f1p11/5140;i1_HQ_sample9a8d22|c18994/f1p10/2075
Cluster1689	2	3-6k.c22700/1/4518;3-6k.c28811/1/4254
Cluster1690	5	3-6k.c9257/1/3800.2;3-6k.c22839/1/4524;3-6k.c23511/1/2979;3-6k.c24587/5/3454;2-3k.c7366/1/1789
Cluster1691	1	3-6k.c18839/1/4581
Cluster1692	2	3-6k.c24092/1/4472;1-2k.c24782/2/1324
Cluster1693	1	3-6k.c26596/1/4455
Cluster1694	1	3-6k.c1881/3/4448
Cluster1695	5	3-6k.c5815/1/4334;3-6k.c6016/1/4180;3-6k.c13464/3/4447;3-6k.c13656/2/3475;i1_HQ_sample9a8d22|c11092/f1p6/1221
Cluster1696	1	3-6k.c14510/1/4444
Cluster1697	4	3-6k.c15130/1/4494;3-6k.c17769/1/3827.2;1-2k.c18542/1/1452;2-3k.c4734/1/2014
Cluster1698	4	3-6k.c17591/1/4154.1;3-6k.c18111/1/4526;3-6k.c27119/1/3958.1;i1_HQ_sample9a8d22|c28706/f1p1/1341.1
Cluster1699	1	3-6k.c2896/1/4436
Cluster1700	3	3-6k.c12133/1/4348;1-2k.c12461/1/1359;1-2k.c19783/1/1203
Cluster1701	1	3-6k.c15339/1/4452
Cluster1702	2	3-6k.c16309/1/4428;1-2k.c19447/1/1589
Cluster1703	2	3-6k.c28091/1/4501;1-2k.c14373/1/1346
Cluster1704	3	3-6k.c13338/4/4520;3-6k.c21051/1/2700.2;1-2k.c28228/1/1516
Cluster1705	1	3-6k.c19411/1/4404
Cluster1706	2	3-6k.c14424/2/3484.1;3-6k.c20320/1/4523
Cluster1707	1	3-6k.c22879/1/4416
Cluster1708	2	3-6k.c14173/3/4454;i4_LQ_sample9a8d22|c551/f1p20/4454
Cluster1709	1	i4_LQ_sample9a8d22|c1491/f1p1/4465
Cluster1710	2	3-6k.c3270/1/4475;1-2k.c29152/1/1637
Cluster1711	5	3-6k.c5142/1/3726.2;3-6k.c7695/1/3948.1;3-6k.c14868/1/4508.1;3-6k.c21952/1/2982;i2_LQ_sample9a8d22|c9100/f1p14/2252
Cluster1712	3	3-6k.c3580/1/4116;3-6k.c11104/1/3280;3-6k.c27151/1/4443
Cluster1713	2	3-6k.c29912/1/4470;i9_LQ_sample9a8d22|c15/f1p2/9794.2
Cluster1714	3	3-6k.c4283/1/3294;3-6k.c6386/1/3711.1;3-6k.c13195/1/4445
Cluster1715	2	3-6k.c1391/3/4464;3-6k.c29357/1/3307
Cluster1716	6	3-6k.c719/21/4246;3-6k.c25542/1/4431;1-2k.c25439/1/1421;1-2k.c28764/2/1308;i1_LQ_sample9a8d22|c21251/f1p2/1822;i2_LQ_sample9a8d22|c8678/f1p2/2155
Cluster1717	1	3-6k.c10107/1/4425
Cluster1718	1	3-6k.c14586/2/4491
Cluster1719	7	3-6k.c1894/4/4039;3-6k.c4205/1/3022;3-6k.c8002/2/3393;3-6k.c14772/1/4421;3-6k.c21793/1/3242;i4_LQ_sample9a8d22|c2209/f1p7/4049;i5_LQ_sample9a8d22|c523/f1p7/6213
Cluster1720	2	3-6k.c3673/1/2329;3-6k.c16358/2/4442
Cluster1721	2	3-6k.c15107/1/4458;i4_LQ_sample9a8d22|c1370/f1p2/4761.1
Cluster1722	1	3-6k.c18396/1/4409
Cluster1723	10	3-6k.c2928/1/4452;3-6k.c6177/1/3813.2;3-6k.c14392/2/3366;3-6k.c27797/1/3526.1;1-2k.c19064/1/1151;2-3k.c3482/2/1990;i3_HQ_sample9a8d22|c900/f2p6/3393;i2_LQ_sample9a8d22|c4351/f1p6/3050;i4_LQ_sample9a8d22|c622/f1p6/4436;i1_HQ_sample9a8d22|c47108/f1p6/1919
Cluster1724	1	3-6k.c1315/7/4439
Cluster1725	1	3-6k.c26020/1/4488
Cluster1726	1	3-6k.c26370/1/4166
Cluster1727	3	2-3k.c24272/1/2290;2-3k.c24632/1/2020;3-6k.c1832/2/4481
Cluster1728	1	3-6k.c13432/2/4415
Cluster1729	2	3-6k.c15507/1/4626;i2_LQ_sample9a8d22|c6014/f1p106/2497.2
Cluster1730	1	3-6k.c29511/1/4420
Cluster1731	2	3-6k.c2442/1/4474;3-6k.c30092/1/4117
Cluster1732	6	3-6k.c1711/3/3037;3-6k.c9873/1/3192;3-6k.c13725/1/4427;3-6k.c20432/1/4345;3-6k.c27905/1/3406;i3_LQ_sample9a8d22|c4572/f1p6/3170
Cluster1733	3	3-6k.c22176/1/4488;3-6k.c22590/1/3310;1-2k.c24073/1/1320
Cluster1734	4	3-6k.c3553/1/4402;i3_LQ_sample9a8d22|c5267/f1p4/3452;i5_LQ_sample9a8d22|c82/f1p4/5668;i6_LQ_sample9a8d22|c56/f1p4/6345
Cluster1735	1	3-6k.c20834/1/4551
Cluster1736	1	3-6k.c27697/1/4317
Cluster1737	5	3-6k.c31223/4/4437;1-2k.c17417/1/1367;2-3k.c11173/2/2097;i4_LQ_sample9a8d22|c2212/f1p4/4098;i1_HQ_sample9a8d22|c26427/f1p3/1898
Cluster1738	4	i1_LQ_sample9a8d22|c53733/f1p4/1106;i3_LQ_sample9a8d22|c5111/f1p5/3589;i4_LQ_sample9a8d22|c536/f1p5/4432;i6_LQ_sample9a8d22|c194/f1p8/6856.2
Cluster1739	5	3-6k.c1046/5/4419;1-2k.c11526/1/1269;i1_LQ_sample9a8d22|c51312/f1p3/1142;i3_LQ_sample9a8d22|c3195/f1p3/3422;i1_HQ_sample9a8d22|c24030/f1p3/1881
Cluster1740	1	3-6k.c2294/1/4442
Cluster1741	4	3-6k.c20710/1/4416;3-6k.c26627/1/4165;i0_LQ_sample9a8d22|c24537/f1p4/962;i1_LQ_sample9a8d22|c30525/f1p4/1741
Cluster1742	8	3-6k.c9574/1/3722;3-6k.c22536/2/4419;3-6k.c22757/1/4426.1;i2_LQ_sample9a8d22|c4578/f1p4/2387;i4_LQ_sample9a8d22|c1324/f1p4/4433.1;i5_LQ_sample9a8d22|c830/f1p4/5493.1;i5_LQ_sample9a8d22|c830/f1p4/5493.2;i5_LQ_sample9a8d22|c963/f1p4/5655
Cluster1743	9	2-3k.c19426/1/1718;3-6k.c1771/5/4423;3-6k.c6628/1/3715;3-6k.c16164/1/3373;3-6k.c18098/1/3132;3-6k.c27792/1/4112;2-3k.c12738/1/1934;i2_LQ_sample9a8d22|c14546/f1p2/2008;i2_LQ_sample9a8d22|c14604/f1p2/2072
Cluster1744	1	3-6k.c19623/1/4432
Cluster1745	3	3-6k.c12391/1/3455.1;3-6k.c22786/1/4543;3-6k.c27872/1/3602.1
Cluster1746	1	3-6k.c26643/1/4595
Cluster1747	2	3-6k.c954/15/4440;3-6k.c1933/2/3182
Cluster1748	3	3-6k.c3765/1/4437;3-6k.c15007/1/4035;3-6k.c19225/1/4167
Cluster1749	3	2-3k.c16715/1/1721;3-6k.c9857/3/4543;3-6k.c17328/1/3909
Cluster1750	7	2-3k.c22453/1/2342;3-6k.c14066/3/4438;3-6k.c29580/1/3430;i1_LQ_sample9a8d22|c41223/f1p3/1844;i1_LQ_sample9a8d22|c45638/f1p18/1823;i2_LQ_sample9a8d22|c8041/f1p18/2434;i2_LQ_sample9a8d22|c17223/f1p17/2395
Cluster1751	4	3-6k.c26972/1/4557;1-2k.c10995/1/1450;1-2k.c13981/9/1337;i1_HQ_sample9a8d22|c37590/f2p2/1325
Cluster1752	1	3-6k.c12935/1/4418
Cluster1753	2	3-6k.c26002/1/3498;3-6k.c27835/1/4354
Cluster1754	6	3-6k.c12826/1/4721.1;1-2k.c5306/5/1288;3-6k.c17813/1/4185;i1_LQ_sample9a8d22|c45317/f1p11/1237;i4_LQ_sample9a8d22|c726/f1p11/4405;i4_LQ_sample9a8d22|c1317/f1p138/4635.2
Cluster1755	2	3-6k.c2096/5/4507;3-6k.c22337/2/3758
Cluster1756	7	3-6k.c5136/1/4442;1-2k.c7090/1/1421;1-2k.c23155/1/1296;i1_LQ_sample9a8d22|c14310/f1p4/1078;i1_LQ_sample9a8d22|c47599/f1p4/1778;i1_HQ_sample9a8d22|c9788/f1p4/1255;i1_HQ_sample9a8d22|c30030/f1p4/1860
Cluster1757	5	2-3k.c22810/1/1697;3-6k.c7866/2/4328;3-6k.c10387/1/3337;3-6k.c16262/1/4478;i6_LQ_sample9a8d22|c655/f1p3/6134
Cluster1758	2	3-6k.c28034/1/3658;3-6k.c28274/1/4370
Cluster1759	3	3-6k.c11145/1/4475;i3_LQ_sample9a8d22|c6788/f1p2/3534;i4_LQ_sample9a8d22|c1275/f1p2/4482
Cluster1760	3	3-6k.c14834/1/4524;3-6k.c17540/1/4624.1;1-2k.c27369/1/1636
Cluster1761	2	3-6k.c19610/1/4488;3-6k.c28580/1/5866.2
Cluster1762	1	3-6k.c7658/1/4426
Cluster1763	2	i3_LQ_sample9a8d22|c3289/f1p384/3943;i4_LQ_sample9a8d22|c1857/f1p477/4394
Cluster1764	2	3-6k.c1596/2/4677.1;3-6k.c22009/1/3478.1
Cluster1765	4	3-6k.c14037/3/4440;3-6k.c18882/1/3875;3-6k.c29051/1/3242;3-6k.c29557/1/3430
Cluster1766	3	3-6k.c17653/1/3426.2;3-6k.c28052/1/4442;1-2k.c11327/1/1210
Cluster1767	1	3-6k.c14741/1/4818.1
Cluster1768	2	3-6k.c27441/1/4434;2-3k.c3745/1/1014
Cluster1769	13	2-3k.c21383/1/1950;2-3k.c26760/1/1950.1;3-6k.c541/26/3648;3-6k.c1880/5/4417;3-6k.c2752/4/3923;3-6k.c3581/1/3397;3-6k.c10342/1/3138;1-2k.c18443/2/1472.1;i3_HQ_sample9a8d22|c640/f6p114/3579;i4_HQ_sample9a8d22|c145/f2p143/4436;i2_LQ_sample9a8d22|c4116/f1p118/2940;i2_LQ_sample9a8d22|c10791/f1p131/2082;i2_LQ_sample9a8d22|c14542/f1p17/2016
Cluster1770	1	3-6k.c25425/1/4427
Cluster1771	17	3-6k.c760/8/4441;3-6k.c3860/1/3237.1;1-2k.c1680/180/1412;1-2k.c7196/1/3601.1;3-6k.c18030/1/3441;1-2k.c13167/6/1556;1-2k.c14681/1/1255.1;1-2k.c14681/1/1255.2;1-2k.c27312/1/1813;1-2k.c31797/1/4305.2;i1_HQ_sample9a8d22|c2523/f3p36/1547;i2_HQ_sample9a8d22|c15458/f5p33/2023;i3_HQ_sample9a8d22|c730/f3p36/3385;i4_HQ_sample9a8d22|c94/f3p129/4436;i0_LQ_sample9a8d22|c17328/f1p5/782;i4_LQ_sample9a8d22|c754/…
Cluster1772	1	3-6k.c9231/2/4519
Cluster1773	1	3-6k.c12207/1/4475
Cluster1774	2	3-6k.c12451/1/4456;i5_LQ_sample9a8d22|c19/f1p225/5016.4
Cluster1775	1	3-6k.c9306/1/4440
Cluster1776	2	3-6k.c9432/1/4406;3-6k.c25353/1/3810
Cluster1777	1	3-6k.c15953/1/4379
Cluster1778	1	3-6k.c21173/1/4471
Cluster1779	5	i4_LQ_sample9a8d22|c374/f1p125/4408.2;i4_LQ_sample9a8d22|c796/f1p92/4313.1;i4_LQ_sample9a8d22|c1232/f1p95/4430;i5_LQ_sample9a8d22|c40/f1p147/5898.1;i10_LQ_sample9a8d22|c6/f1p104/10754.5
Cluster1780	5	3-6k.c11529/2/4377;1-2k.c6880/1/1425;3-6k.c15211/1/2901;3-6k.c19536/1/3351;1-2k.c16783/1/1224
Cluster1781	47	2-3k.c20312/1/1951;2-3k.c22179/2/2121;2-3k.c22405/1/1991;2-3k.c23031/1/6608.3;2-3k.c25038/3/2262;2-3k.c27986/2/1519;2-3k.c28145/2/1808;2-3k.c28446/2/1771;3-6k.c1376/2/3162;3-6k.c7711/1/2932;3-6k.c10400/3/3365;1-2k.c2928/7/1383;1-2k.c4777/4/1634;3-6k.c13912/16/3750;3-6k.c16175/1/4159;3-6k.c20482/1/3878;3-6k.c20694/1/4406;3-6k.c28970/1/3993;3-6k.c31334/13/3624;1-2k.c14716/1/1128;1-2k.c19634/1/1412;…
Cluster1782	5	3-6k.c20110/1/4148;3-6k.c23911/1/3530;3-6k.c26895/1/4444;3-6k.c28738/1/3091;i2_LQ_sample9a8d22|c4691/f1p2/2891
Cluster1783	4	3-6k.c1983/2/4427;3-6k.c15020/1/3927;3-6k.c18438/1/4922.1;i5_LQ_sample9a8d22|c391/f1p113/5575.4
Cluster1784	1	3-6k.c7964/1/4485
Cluster1785	2	3-6k.c12609/1/3964;3-6k.c14134/3/4536
Cluster1786	1	3-6k.c26823/1/4455
Cluster1787	4	3-6k.c1223/5/4455;3-6k.c11137/1/4749.2;1-2k.c14481/1/2821.2;i2_LQ_sample9a8d22|c3774/f1p4/2829
Cluster1788	1	3-6k.c30461/1/4418
Cluster1789	7	2-3k.c16716/1/1696;2-3k.c21363/1/2153;3-6k.c1556/2/4410;3-6k.c12738/3/3569;3-6k.c25305/1/3348;i1_LQ_sample9a8d22|c48161/f1p3/1444;i2_LQ_sample9a8d22|c10764/f1p3/2135
Cluster1790	5	3-6k.c3013/2/4440;3-6k.c26464/1/3049.1;3-6k.c26954/1/4292;2-3k.c13612/1/2000;i4_LQ_sample9a8d22|c470/f1p1/4341.1
Cluster1791	3	3-6k.c7461/1/4725;1-2k.c3149/1/1219;3-6k.c13716/1/4302
Cluster1792	1	3-6k.c6877/1/4449
Cluster1793	1	3-6k.c19786/1/4336
Cluster1794	1	3-6k.c23352/1/4377
Cluster1795	5	3-6k.c12244/2/4189;3-6k.c20375/1/3154.1;3-6k.c20375/1/3154.2;3-6k.c28308/1/4405;i1_LQ_sample9a8d22|c24616/f1p3/1668
Cluster1796	1	3-6k.c18116/1/4454
Cluster1797	4	3-6k.c13525/2/4330;3-6k.c22667/1/4518;1-2k.c30872/1/1408;i3_LQ_sample9a8d22|c4166/f1p5/3375.2
Cluster1798	1	3-6k.c12095/1/4411
Cluster1799	4	2-3k.c20721/1/1719;3-6k.c12419/1/4472;3-6k.c21463/1/3019;i1_LQ_sample9a8d22|c25582/f1p3/1758
Cluster1800	2	3-6k.c20193/1/4500;3-6k.c29508/1/3559
Cluster1801	9	2-3k.c23208/1/1522;3-6k.c2934/1/4143;3-6k.c15459/1/3541;3-6k.c20615/1/4424;3-6k.c23119/1/3277;1-2k.c14586/1/5918.3;i3_LQ_sample9a8d22|c1701/f1p3/3660;i3_LQ_sample9a8d22|c3571/f1p3/3322;i1_HQ_sample9a8d22|c9462/f1p3/1181
Cluster1802	1	3-6k.c2667/1/4356
Cluster1803	1	3-6k.c7867/1/4538
Cluster1804	3	3-6k.c15849/1/2647;3-6k.c21264/1/4415;i3_LQ_sample9a8d22|c1223/f1p6/3731
Cluster1805	5	3-6k.c1955/2/3136;3-6k.c18002/1/3561;3-6k.c24675/2/4488;1-2k.c8608/1/2987.1;1-2k.c24241/1/1568
Cluster1806	1	3-6k.c26085/1/4394
Cluster1807	4	3-6k.c2161/1/4418;3-6k.c12441/2/3467;3-6k.c25166/1/3610;i1_LQ_sample9a8d22|c27691/f1p2/1620
Cluster1808	3	3-6k.c15385/1/4252;i4_LQ_sample9a8d22|c371/f1p4/4144;i4_LQ_sample9a8d22|c1597/f1p4/4442
Cluster1809	1	3-6k.c18647/1/4425
Cluster1810	2	3-6k.c19718/1/4532;3-6k.c21415/1/3338
Cluster1811	5	3-6k.c12378/1/4408;3-6k.c23324/1/3949.1;3-6k.c23324/1/3949.2;1-2k.c8400/1/1365;1-2k.c31993/1/1566
Cluster1812	2	3-6k.c16168/1/4425;i1_HQ_sample9a8d22|c25764/f1p1/1807
Cluster1813	8	3-6k.c1608/4/3350;1-2k.c3367/3/1489;1-2k.c5506/1/1190.1;3-6k.c28717/1/4623;i1_HQ_sample9a8d22|c1899/f12p31/1418;i3_LQ_sample9a8d22|c1213/f1p32/3372;i4_LQ_sample9a8d22|c1846/f1p36/4600.2;i5_LQ_sample9a8d22|c184/f1p32/6195
Cluster1814	8	3-6k.c10495/1/4312;3-6k.c18671/1/5241.1;3-6k.c23887/2/3752;1-2k.c10917/1/1408;3-6k.c31059/2/4440;i2_HQ_sample9a8d22|c2190/f2p6/2508;i2_LQ_sample9a8d22|c7108/f1p6/2208;i8_LQ_sample9a8d22|c83/f1p6/8729
Cluster1815	5	3-6k.c10360/1/4343;3-6k.c20126/1/3379;i3_LQ_sample9a8d22|c3033/f1p23/4060.1;i5_LQ_sample9a8d22|c178/f1p22/5969.1;i6_LQ_sample9a8d22|c139/f1p345/6209.4
Cluster1816	13	3-6k.c783/13/4408;3-6k.c8750/1/4008;3-6k.c27902/1/3493;1-2k.c10932/5/1398;1-2k.c18790/1/1353;i2_LQ_sample9a8d22|c2404/f1p17/2228;i3_LQ_sample9a8d22|c3089/f1p21/3445.2;i5_LQ_sample9a8d22|c868/f1p18/5806;i6_LQ_sample9a8d22|c448/f1p187/6725.2;i9_LQ_sample9a8d22|c4/f1p19/9811.1;i9_LQ_sample9a8d22|c4/f1p19/9811.2;i9_LQ_sample9a8d22|c4/f1p19/9811.3;i1_HQ_sample9a8d22|c46596/f1p17/1109
Cluster1817	5	3-6k.c7123/2/3303;3-6k.c16646/1/4610;3-6k.c23666/1/2000;1-2k.c12610/1/1672;1-2k.c22600/1/1238
Cluster1818	2	2-3k.c17956/1/4236;3-6k.c30207/1/4502
Cluster1819	17	1-2k.c24126/1/3420.2;1-2k.c32426/1/1333;i2_HQ_sample9a8d22|c2041/f2p45/2207;i2_HQ_sample9a8d22|c2223/f2p45/2146;i3_HQ_sample9a8d22|c8055/f3p49/3130;i4_HQ_sample9a8d22|c90/f4p56/4303;i4_HQ_sample9a8d22|c101/f3p56/4405;i1_LQ_sample9a8d22|c6828/f1p38/1054;i1_LQ_sample9a8d22|c21030/f1p44/2000;i3_LQ_sample9a8d22|c5116/f1p56/3825;i3_LQ_sample9a8d22|c5528/f1p56/3634;i3_LQ_sample9a8d22|c7864/f1p48/3139;i…
Cluster1820	7	3-6k.c1049/5/3283;3-6k.c1370/8/3430;3-6k.c8995/3/4485;3-6k.c15906/1/3802.1;3-6k.c16280/1/3611;i3_LQ_sample9a8d22|c4404/f1p3/3163;i1_HQ_sample9a8d22|c22748/f1p3/1835
Cluster1821	1	3-6k.c22758/1/4426
Cluster1822	23	2-3k.c16483/1/2117;2-3k.c26087/1/1774;3-6k.c1322/10/4162;3-6k.c7654/1/3496;3-6k.c10555/1/3407;3-6k.c21337/1/3418;3-6k.c25404/1/4412;1-2k.c11264/3/1208;1-2k.c22301/1/9364.1;1-2k.c22301/1/9364.2;1-2k.c22301/1/9364.3;1-2k.c22301/1/9364.4;1-2k.c22301/1/9364.5;1-2k.c26470/1/1497;1-2k.c29492/1/1299;1-2k.c32849/15/1213;1-2k.c33192/3/1205;1-2k.c33882/1/1081;i1_LQ_sample9a8d22|c20429/f1p19/1580;i1_LQ_samp…
Cluster1823	1	3-6k.c4393/1/4412
Cluster1824	6	3-6k.c1750/6/3330;3-6k.c10403/1/9354.2;3-6k.c10403/1/9354.3;3-6k.c16900/1/4474;3-6k.c28752/1/4153;1-2k.c20719/1/1322
Cluster1825	1	3-6k.c4221/1/4392
Cluster1826	5	2-3k.c16816/1/2616.1;i2_LQ_sample9a8d22|c4539/f1p6/2866;i2_LQ_sample9a8d22|c4968/f1p7/2042;i4_LQ_sample9a8d22|c386/f1p7/4337;i4_LQ_sample9a8d22|c681/f1p7/4984
Cluster1827	3	3-6k.c7312/2/4461;3-6k.c8495/1/2194;i4_LQ_sample9a8d22|c1371/f1p6/4424
Cluster1828	2	i3_LQ_sample9a8d22|c5118/f1p2/3160;i4_LQ_sample9a8d22|c289/f1p2/4399
Cluster1829	3	3-6k.c4980/1/3733;i4_LQ_sample9a8d22|c637/f1p3/4440;i4_LQ_sample9a8d22|c1411/f1p3/5013
Cluster1830	1	i4_LQ_sample9a8d22|c1872/f1p8/4403
Cluster1831	1	i8_LQ_sample9a8d22|c118/f1p4/8784
Cluster1832	3	3-6k.c10072/1/4446;3-6k.c10105/1/3252;1-2k.c3646/1/1313
Cluster1833	1	3-6k.c18792/1/4271
Cluster1834	6	2-3k.c23509/1/1954;3-6k.c6221/1/3386;3-6k.c7051/1/4218.1;3-6k.c13654/1/4014;3-6k.c22898/2/4488;3-6k.c24090/1/4054
Cluster1835	3	3-6k.c1032/8/4419;3-6k.c15678/1/3886;3-6k.c28215/2/3357
Cluster1836	2	3-6k.c4340/1/4666.1;3-6k.c13418/1/3204
Cluster1837	1	3-6k.c18661/1/4404
Cluster1838	3	2-3k.c16585/1/1786;3-6k.c22991/1/4496;1-2k.c28317/1/1105
Cluster1839	4	3-6k.c13205/1/3037.1;3-6k.c13205/1/3037.2;3-6k.c27707/1/4427;3-6k.c29445/1/3383
Cluster1840	7	3-6k.c738/14/4408;3-6k.c1924/2/3187;3-6k.c15912/1/3823;3-6k.c25163/1/4160;i2_LQ_sample9a8d22|c2999/f1p13/2598;i2_LQ_sample9a8d22|c7581/f1p25/2574.1;i1_HQ_sample9a8d22|c39839/f1p10/1813
Cluster1841	3	3-6k.c10041/1/2907.3;3-6k.c13447/1/5319.1;3-6k.c16477/1/5617.3
Cluster1842	1	3-6k.c13763/3/4497
Cluster1843	1	3-6k.c15910/1/4399
Cluster1844	5	2-3k.c26333/1/1975.1;3-6k.c19681/1/3534;3-6k.c20022/1/4411;i2_LQ_sample9a8d22|c10214/f1p1/2165;i1_HQ_sample9a8d22|c9592/f1p1/1864
Cluster1845	3	3-6k.c9353/1/5468.1;3-6k.c28821/1/4312;i4_LQ_sample9a8d22|c1481/f1p1/4362
Cluster1846	3	1-2k.c27790/1/1166;i4_LQ_sample9a8d22|c1948/f1p3/4355;i1_HQ_sample9a8d22|c43294/f1p3/1675
Cluster1847	1	3-6k.c5997/2/4397
Cluster1848	1	3-6k.c6675/1/4737.1
Cluster1849	1	3-6k.c13187/1/5557.1
Cluster1850	1	3-6k.c26145/1/4396
Cluster1851	1	3-6k.c27154/1/4388
Cluster1852	2	3-6k.c13262/1/3151;3-6k.c30258/1/4428
Cluster1853	3	i1_LQ_sample9a8d22|c3977/f1p13/1331;i1_LQ_sample9a8d22|c22396/f1p14/1742;i4_LQ_sample9a8d22|c621/f1p14/4446
Cluster1854	1	3-6k.c9283/1/4312
Cluster1855	4	2-3k.c22578/1/2108.1;3-6k.c15401/1/4387;2-3k.c11917/1/1769;2-3k.c15279/1/1878
Cluster1856	3	3-6k.c17843/1/2908;3-6k.c18527/1/4352;1-2k.c15756/2/1547
Cluster1857	1	3-6k.c20523/1/4294
Cluster1858	1	3-6k.c26470/1/4271
Cluster1859	9	2-3k.c22972/1/1933;3-6k.c30678/1/3647;1-2k.c18925/1/1429;1-2k.c19883/1/1416;i0_LQ_sample9a8d22|c8282/f1p8/924;i2_LQ_sample9a8d22|c5208/f1p8/2008;i3_LQ_sample9a8d22|c2998/f1p8/3880;i3_LQ_sample9a8d22|c7704/f1p8/3236;i4_LQ_sample9a8d22|c2247/f1p8/4353
Cluster1860	1	3-6k.c20862/2/4465
Cluster1861	2	3-6k.c13147/1/4472.1;3-6k.c21834/1/4383
Cluster1862	2	3-6k.c2894/1/4523;1-2k.c20703/1/1149.1
Cluster1863	1	3-6k.c17472/1/4422
Cluster1864	20	3-6k.c13907/86/3188;1-2k.c13369/2/1489;1-2k.c17173/1/1136;1-2k.c25093/1/1678;2-3k.c2752/9/2104;i1_HQ_sample9a8d22|c19082/f2p39/1860;i2_HQ_sample9a8d22|c13257/f2p46/2794;i2_LQ_sample9a8d22|c3828/f1p135/3165;i2_LQ_sample9a8d22|c6908/f1p102/2084;i2_LQ_sample9a8d22|c12071/f1p89/2179.1;i2_LQ_sample9a8d22|c16959/f1p138/3075;i3_LQ_sample9a8d22|c6244/f1p76/3186;i4_LQ_sample9a8d22|c752/f1p1/4691.2;i4_LQ_s…
Cluster1865	4	3-6k.c7011/1/4391;i3_LQ_sample9a8d22|c6100/f1p67/3975.2;i6_LQ_sample9a8d22|c386/f1p53/6177;i1_HQ_sample9a8d22|c21594/f1p72/1806
Cluster1866	3	3-6k.c19387/1/4399;i2_LQ_sample9a8d22|c4637/f1p55/2803;i3_LQ_sample9a8d22|c3333/f1p30/3489
Cluster1867	1	3-6k.c20087/1/4394
Cluster1868	1	3-6k.c23755/2/4440
Cluster1869	5	3-6k.c1344/4/4414;1-2k.c4865/1/1242;3-6k.c13384/2/4125;1-2k.c28982/1/1189;2-3k.c13451/1/1793
Cluster1870	1	3-6k.c5960/1/4398
Cluster1871	1	3-6k.c22628/1/4357
Cluster1872	1	3-6k.c7439/1/4412
Cluster1873	1	3-6k.c20563/1/4389
Cluster1874	5	3-6k.c3214/1/4093;3-6k.c22237/2/4321;3-6k.c24569/4/4530;2-3k.c3588/1/2178;i2_LQ_sample9a8d22|c6675/f1p1/2142
Cluster1875	2	2-3k.c26463/1/1818;3-6k.c26196/1/4386
Cluster1876	3	i6_LQ_sample9a8d22|c513/f1p4/6809;i8_LQ_sample9a8d22|c107/f1p5/8891;i1_HQ_sample9a8d22|c28457/f1p3/1946
Cluster1877	1	3-6k.c17665/1/4377
Cluster1878	1	3-6k.c18880/1/4396
Cluster1879	17	3-6k.c4957/2/3503;3-6k.c10840/1/3266;3-6k.c16815/1/4387;i4_HQ_sample9a8d22|c131/f2p21/4400;i2_LQ_sample9a8d22|c11245/f1p16/2318.1;i3_LQ_sample9a8d22|c5390/f1p28/3522.1;i5_LQ_sample9a8d22|c102/f1p19/6054.2;i5_LQ_sample9a8d22|c298/f1p21/6164.1;i5_LQ_sample9a8d22|c875/f1p30/5757.1;i5_LQ_sample9a8d22|c1015/f1p26/5829.1;i5_LQ_sample9a8d22|c1015/f1p26/5829.2;i5_LQ_sample9a8d22|c1081/f1p18/5366.1;i5_LQ_…
Cluster1880	9	3-6k.c11012/1/4399;3-6k.c17267/1/4023;1-2k.c14534/1/1298;i4_LQ_sample9a8d22|c1344/f1p7/4334;i4_LQ_sample9a8d22|c1896/f1p7/4396;i5_LQ_sample9a8d22|c761/f1p7/5523.1;i5_LQ_sample9a8d22|c761/f1p7/5523.2;i5_LQ_sample9a8d22|c1223/f1p7/5230.1;i5_LQ_sample9a8d22|c1223/f1p7/5230.2
Cluster1881	4	3-6k.c11246/1/4425;3-6k.c14992/1/3409.1;i1_HQ_sample9a8d22|c4621/f1p5/1590;i8_LQ_sample9a8d22|c46/f1p1/8622.1
Cluster1882	1	3-6k.c4152/1/4398
Cluster1883	6	3-6k.c5604/1/4374;3-6k.c17036/1/3454.2;3-6k.c28581/1/2758.1;1-2k.c16191/2/1474;1-2k.c16993/1/1925.1;1-2k.c18182/4/1209
Cluster1884	5	3-6k.c7786/1/4332;3-6k.c8756/1/4120.1;3-6k.c12710/1/2587;1-2k.c31079/1/1416;i2_LQ_sample9a8d22|c8019/f1p1/2217
Cluster1885	1	3-6k.c9402/1/4383
Cluster1886	5	3-6k.c3922/1/3408;3-6k.c8000/1/3719;3-6k.c9938/1/3458;3-6k.c14807/3/4489;3-6k.c19481/1/3526
Cluster1887	2	3-6k.c15125/1/3435;3-6k.c19388/1/4391
Cluster1888	1	3-6k.c22577/1/4391
Cluster1889	8	2-3k.c19258/1/1863;3-6k.c1804/2/4387;3-6k.c3900/1/3495;3-6k.c8404/2/4160;3-6k.c16720/1/3599;1-2k.c14181/1/1797;i3_LQ_sample9a8d22|c1435/f1p2/3312;i3_LQ_sample9a8d22|c5112/f1p6/3306
Cluster1890	5	3-6k.c1986/2/2921;3-6k.c5435/5/4233;3-6k.c7849/1/3754;3-6k.c14258/3/3094;3-6k.c14400/4/4387
Cluster1891	14	3-6k.c1263/13/4278;3-6k.c14410/2/4349;3-6k.c25740/1/3098;3-6k.c27448/1/4325.1;3-6k.c27448/1/4325.2;1-2k.c13112/1/1476;1-2k.c16411/1/1201;1-2k.c22868/1/1269;i4_HQ_sample9a8d22|c2269/f12p51/4306;i4_LQ_sample9a8d22|c1412/f1p26/4840.2;i5_LQ_sample9a8d22|c682/f1p62/5759.1;i5_LQ_sample9a8d22|c682/f1p62/5759.2;i1_HQ_sample9a8d22|c5685/f1p57/1978;i1_HQ_sample9a8d22|c50626/f1p37/1041
Cluster1892	1	3-6k.c28491/1/4391
Cluster1893	1	3-6k.c13807/2/4412
Cluster1894	1	3-6k.c28688/1/4495
Cluster1895	3	2-3k.c17173/1/1528;3-6k.c17360/1/4278;3-6k.c21503/1/4388
Cluster1896	4	3-6k.c8902/2/4399;3-6k.c21012/1/4040;3-6k.c26420/1/4787.2;i1_LQ_sample9a8d22|c53139/f1p1/1102
Cluster1897	1	3-6k.c15302/1/4369
Cluster1898	2	3-6k.c19678/1/4089;3-6k.c20090/1/4288
Cluster1899	2	3-6k.c4179/1/4421;3-6k.c5183/1/3052
Cluster1900	1	3-6k.c4737/1/4285
Cluster1901	1	3-6k.c11820/1/4376
Cluster1902	2	3-6k.c9179/1/3428;3-6k.c13488/2/4410
Cluster1903	4	3-6k.c4206/1/3841;3-6k.c4564/1/2896.1;1-2k.c4537/1/1167;3-6k.c16002/1/4448
Cluster1904	13	2-3k.c16720/1/1452.1;3-6k.c668/21/4181;3-6k.c9362/1/3065;3-6k.c10459/1/3187;1-2k.c6541/1/1444;3-6k.c15137/2/3496;3-6k.c16109/1/3964;3-6k.c26794/1/4457;3-6k.c27301/1/4085.1;1-2k.c15988/1/1300;i2_LQ_sample9a8d22|c2922/f1p6/2275;i3_LQ_sample9a8d22|c3146/f1p6/4168;i6_LQ_sample9a8d22|c217/f1p6/6467.2
Cluster1905	2	3-6k.c16798/1/4444;3-6k.c28451/1/3105.1
Cluster1906	1	3-6k.c17619/1/4382
Cluster1907	1	3-6k.c21645/1/4420
Cluster1908	5	3-6k.c3390/1/3831.1;3-6k.c23196/1/2755;3-6k.c24809/1/4336;1-2k.c14769/3/1655;1-2k.c26469/1/1461
Cluster1909	4	3-6k.c15415/1/4398;3-6k.c23435/1/3858;i1_LQ_sample9a8d22|c26396/f1p2/1478;i3_LQ_sample9a8d22|c3253/f1p2/3792
Cluster1910	14	3-6k.c1433/2/3681;1-2k.c3734/1/1459;3-6k.c17276/1/3635;3-6k.c24223/3/4381;3-6k.c30936/2/4293;i2_HQ_sample9a8d22|c2113/f3p20/2103;i2_LQ_sample9a8d22|c12893/f1p19/2972;i2_LQ_sample9a8d22|c14603/f1p19/1904;i3_LQ_sample9a8d22|c5847/f1p20/3815;i3_LQ_sample9a8d22|c6592/f1p19/3209;i4_LQ_sample9a8d22|c1736/f1p19/4238;i1_HQ_sample9a8d22|c6822/f1p16/1388;i1_HQ_sample9a8d22|c14296/f1p20/1073;i1_HQ_sample9a8…
Cluster1911	4	i1_LQ_sample9a8d22|c27511/f1p11/1259;i2_LQ_sample9a8d22|c11398/f1p9/2224;i4_LQ_sample9a8d22|c1538/f1p11/4365;i5_LQ_sample9a8d22|c168/f1p11/6090
Cluster1912	1	3-6k.c2789/1/4395
Cluster1913	4	3-6k.c8298/1/4328;3-6k.c29193/1/4785.2;1-2k.c15044/2/1307;1-2k.c25297/1/3242.1
Cluster1914	1	3-6k.c8346/1/4354
Cluster1915	1	3-6k.c18517/1/4389
Cluster1916	1	3-6k.c28065/1/4507
Cluster1917	3	3-6k.c24887/1/5045.1;3-6k.c29176/1/4431;i1_HQ_sample9a8d22|c26639/f1p2/1997
Cluster1918	1	3-6k.c3421/1/4347
Cluster1919	3	3-6k.c1852/2/4428.1;3-6k.c15589/1/4563;3-6k.c26231/1/3133.1
Cluster1920	5	2-3k.c24298/1/1951;3-6k.c26274/1/4360;1-2k.c16369/1/1450;1-2k.c17235/1/1315;1-2k.c21290/1/1582
Cluster1921	3	3-6k.c5191/2/3697.1;3-6k.c30459/1/4151.1;3-6k.c30492/1/4791.1
Cluster1922	1	3-6k.c5876/1/4435
Cluster1923	1	3-6k.c6612/1/4355
Cluster1924	6	3-6k.c1562/8/3574;3-6k.c12770/1/3472;3-6k.c21906/1/4378;i3_HQ_sample9a8d22|c776/f3p9/3572;i3_LQ_sample9a8d22|c4190/f1p9/3781;i4_LQ_sample9a8d22|c547/f1p9/5182.2
Cluster1925	2	3-6k.c25144/1/4457;3-6k.c30643/1/3419
Cluster1926	2	3-6k.c1145/5/4392;1-2k.c18091/2/1151
Cluster1927	7	2-3k.c28338/5/2003;3-6k.c5014/2/4387;3-6k.c27367/1/4424.2;1-2k.c10196/1/927;1-2k.c12637/2/1457;i1_HQ_sample9a8d22|c2521/f14p41/1971;i2_LQ_sample9a8d22|c10816/f1p29/3004
Cluster1928	4	3-6k.c9058/1/4362;3-6k.c15734/1/3057;3-6k.c25540/1/3487;i1_LQ_sample9a8d22|c47475/f1p3/1844
Cluster1929	3	3-6k.c14158/4/4494;3-6k.c22121/1/4422.1;i4_LQ_sample9a8d22|c2219/f1p2/4113.1
Cluster1930	3	3-6k.c18923/1/3366.2;3-6k.c26638/1/5071.1;1-2k.c9601/2/1181
Cluster1931	4	3-6k.c29883/1/4297;i4_HQ_sample9a8d22|c118/f2p4/4376;i1_LQ_sample9a8d22|c45527/f1p3/1462;i1_HQ_sample9a8d22|c13511/f1p3/1246
Cluster1932	8	1-2k.c29608/1/1488.1;1-2k.c30393/22/1435;1-2k.c31869/1/1297;i1_LQ_sample9a8d22|c6920/f1p2/1197;i1_LQ_sample9a8d22|c27099/f1p15/1875.1;i2_LQ_sample9a8d22|c10980/f1p15/2306;i4_LQ_sample9a8d22|c565/f1p16/4262;i1_HQ_sample9a8d22|c8863/f1p15/1411
Cluster1933	1	i4_LQ_sample9a8d22|c612/f1p2/4310
Cluster1934	11	3-6k.c8109/1/3176;3-6k.c11877/2/4366;3-6k.c14291/2/3053;3-6k.c22522/1/3648;3-6k.c30374/1/3487.2;2-3k.c5780/1/1880.1;i4_LQ_sample9a8d22|c885/f1p27/4369;i4_LQ_sample9a8d22|c2197/f1p27/4074;i7_LQ_sample9a8d22|c259/f1p29/7504.1;i1_HQ_sample9a8d22|c43536/f1p26/1138;i1_HQ_sample9a8d22|c47119/f1p26/1554
Cluster1935	1	3-6k.c7529/1/4440
Cluster1936	1	3-6k.c11210/1/4397
Cluster1937	4	3-6k.c17028/1/4595.1;3-6k.c22630/1/3671.1;3-6k.c25474/1/4916.1;i1_HQ_sample9a8d22|c33708/f1p3/1115.1
Cluster1938	9	3-6k.c7292/1/5358.1;1-2k.c32429/1/1658;i2_LQ_sample9a8d22|c9441/f1p7/2062;i2_LQ_sample9a8d22|c11625/f1p7/2240;i4_LQ_sample9a8d22|c557/f1p8/4407;i4_LQ_sample9a8d22|c1877/f1p8/4519.1;i4_LQ_sample9a8d22|c1877/f1p8/4519.2;i5_LQ_sample9a8d22|c253/f1p8/5938;i6_LQ_sample9a8d22|c598/f1p8/6771
Cluster1939	5	2-3k.c17856/1/1842;3-6k.c5386/1/3621.1;3-6k.c6387/1/4312;3-6k.c15360/1/3065;1-2k.c19510/2/1421
Cluster1940	1	3-6k.c27970/1/4359
Cluster1941	1	i4_LQ_sample9a8d22|c311/f1p25/4395
Cluster1942	3	3-6k.c604/20/4364;3-6k.c8527/1/3045;3-6k.c16481/2/3903
Cluster1943	5	2-3k.c27621/1/1616;3-6k.c10464/4/2991;1-2k.c11803/1/1685;3-6k.c30055/1/4289;2-3k.c9315/1/1908
Cluster1944	14	3-6k.c12400/3/4391;3-6k.c18817/2/3386.2;3-6k.c22844/1/3329;1-2k.c15839/1/1220;i3_LQ_sample9a8d22|c1515/f1p12/3587;i3_LQ_sample9a8d22|c1891/f1p12/3599.1;i3_LQ_sample9a8d22|c3279/f1p13/3238;i3_LQ_sample9a8d22|c4865/f1p13/3498;i3_LQ_sample9a8d22|c6376/f1p13/3999.1;i4_LQ_sample9a8d22|c1329/f1p13/4374;i4_LQ_sample9a8d22|c1413/f1p12/4099.1;i5_LQ_sample9a8d22|c740/f1p12/5872;i6_LQ_sample9a8d22|c589/f1p1…
Cluster1945	1	3-6k.c12179/1/5422.1
Cluster1946	1	3-6k.c13067/1/4381
Cluster1947	2	2-3k.c24413/1/1650;3-6k.c27747/1/4353
Cluster1948	2	3-6k.c15258/1/4575;1-2k.c31371/1/1635
Cluster1949	4	2-3k.c19799/1/1875;3-6k.c1508/5/4396;3-6k.c15294/1/3741;3-6k.c20365/1/4123
Cluster1950	1	3-6k.c3827/1/4359
Cluster1951	2	3-6k.c15841/1/4269;3-6k.c25123/1/4373
Cluster1952	12	3-6k.c11249/1/3842.1;3-6k.c12185/3/4105;3-6k.c17638/1/5090.1;3-6k.c19275/2/3057;i0_LQ_sample9a8d22|c13565/f1p17/849;i2_LQ_sample9a8d22|c3886/f1p38/3111;i2_LQ_sample9a8d22|c4038/f1p41/3068;i2_LQ_sample9a8d22|c9611/f1p31/2129;i2_LQ_sample9a8d22|c12360/f1p33/2997;i3_LQ_sample9a8d22|c3259/f1p37/4099;i1_HQ_sample9a8d22|c21030/f1p35/1906;i1_HQ_sample9a8d22|c39929/f1p30/1971
Cluster1953	1	3-6k.c27331/1/4321
Cluster1954	1	3-6k.c2356/1/4387
Cluster1955	1	3-6k.c29469/1/4362
Cluster1956	5	3-6k.c12135/1/3588;3-6k.c17642/1/4349;3-6k.c27933/1/3079;3-6k.c29586/1/4266.1;2-3k.c4064/1/1638
Cluster1957	1	i4_LQ_sample9a8d22|c271/f1p4/4754.1
Cluster1958	1	3-6k.c22989/1/4323
Cluster1959	2	3-6k.c25918/1/4387;i1_LQ_sample9a8d22|c23084/f1p1/1739
Cluster1960	5	3-6k.c7911/1/4420;1-2k.c19367/2/1334;i2_LQ_sample9a8d22|c3825/f1p11/2979;i4_LQ_sample9a8d22|c1404/f1p10/4418.2;i5_LQ_sample9a8d22|c348/f1p11/5797
Cluster1961	1	3-6k.c9925/1/4369
Cluster1962	3	3-6k.c4603/1/4829.2;3-6k.c15153/1/4440;3-6k.c21122/1/5008.1
Cluster1963	3	3-6k.c4332/2/3079;3-6k.c18950/1/5846.1;i1_HQ_sample9a8d22|c24635/f1p2/1191
Cluster1964	6	3-6k.c3016/2/4139;3-6k.c7329/1/4442;3-6k.c19430/1/3467.1;i1_LQ_sample9a8d22|c45760/f1p5/1913;i3_LQ_sample9a8d22|c6628/f1p5/3402;i3_LQ_sample9a8d22|c6901/f1p5/4157
Cluster1965	1	3-6k.c8237/1/4357
Cluster1966	9	3-6k.c10446/1/3811;3-6k.c14405/2/4451;3-6k.c16349/1/3154;3-6k.c28475/1/4163;i1_LQ_sample9a8d22|c5431/f1p13/1809;i3_LQ_sample9a8d22|c7117/f1p13/3287;i4_LQ_sample9a8d22|c694/f1p13/4787.1;i4_LQ_sample9a8d22|c1894/f1p13/4367;i5_LQ_sample9a8d22|c471/f1p13/5993
Cluster1967	4	3-6k.c10068/1/2949;3-6k.c27539/1/3827;3-6k.c29410/1/4365;3-6k.c29743/1/3172
Cluster1968	1	3-6k.c2783/1/4371
Cluster1969	9	2-3k.c24263/1/1728;3-6k.c12650/1/4368;3-6k.c12944/2/2646;3-6k.c15259/1/3453;3-6k.c20500/1/2983;3-6k.c22289/1/3745;3-6k.c22845/1/3277.1;i2_LQ_sample9a8d22|c13563/f1p2/2081;i1_HQ_sample9a8d22|c23967/f1p2/1913
Cluster1970	1	3-6k.c16502/2/4512
Cluster1971	4	3-6k.c2045/3/4361;3-6k.c10394/1/4788.1;i1_LQ_sample9a8d22|c38977/f1p3/1920;i2_LQ_sample9a8d22|c7766/f1p3/2127
Cluster1972	8	2-3k.c20422/1/2158;2-3k.c24273/1/2257.1;3-6k.c3269/1/4564.1;3-6k.c7400/1/4010;3-6k.c12868/1/4423;3-6k.c17440/1/3740;i2_HQ_sample9a8d22|c1819/f3p4/2198;i1_HQ_sample9a8d22|c24850/f1p4/1950
Cluster1973	1	3-6k.c6935/1/4364
Cluster1974	3	3-6k.c29124/1/4325;3-6k.c29137/1/4390;i6_LQ_sample9a8d22|c165/f1p64/5897.1
Cluster1975	1	3-6k.c7951/1/4565
Cluster1976	1	3-6k.c14343/5/4363
Cluster1977	3	3-6k.c19815/1/4422;i3_LQ_sample9a8d22|c1126/f1p4/3348;i1_HQ_sample9a8d22|c12612/f1p4/1250
Cluster1978	5	2-3k.c24935/1/2001;3-6k.c26581/1/4374;1-2k.c15944/1/1373;1-2k.c23888/1/1180;2-3k.c7478/1/2305.2
Cluster1979	1	3-6k.c22511/1/4063
Cluster1980	1	3-6k.c27964/1/4354
Cluster1981	2	i4_LQ_sample9a8d22|c596/f1p91/4379;i17_LQ_sample9a8d22|c1/f1p48/16832.8
Cluster1982	5	2-3k.c19808/1/2090;3-6k.c12421/1/4352;3-6k.c18033/1/4045;3-6k.c21328/1/4142;i6_LQ_sample9a8d22|c191/f1p2/6910
Cluster1983	1	3-6k.c10717/1/4326
Cluster1984	3	2-3k.c19971/1/1741;3-6k.c8012/1/3395.2;3-6k.c15568/1/4015
Cluster1985	1	3-6k.c30356/1/4332
Cluster1986	1	3-6k.c30863/1/4370
Cluster1987	7	3-6k.c7967/3/4391;1-2k.c18222/1/1537.1;1-2k.c20832/1/1426;i3_HQ_sample9a8d22|c694/f4p6/3285;i2_LQ_sample9a8d22|c3269/f1p5/2241;i4_LQ_sample9a8d22|c644/f1p10/4385;i1_HQ_sample9a8d22|c41088/f1p5/1379
Cluster1988	4	3-6k.c1248/6/4364;3-6k.c7105/1/3558;3-6k.c19407/1/3752;3-6k.c21233/1/4501.1
Cluster1989	9	3-6k.c1611/5/4392;3-6k.c13260/1/3406;3-6k.c17797/1/4203;3-6k.c23183/1/3116;3-6k.c28318/1/5109.1;3-6k.c28866/1/6136.2;1-2k.c19026/1/1438;1-2k.c32083/1/1146;i2_LQ_sample9a8d22|c6838/f1p3/2244
Cluster1990	5	3-6k.c16320/2/3634;3-6k.c20718/1/3484;3-6k.c22381/1/4330;3-6k.c27578/1/3767;i4_LQ_sample9a8d22|c1998/f1p2/4634.3
Cluster1991	1	i4_LQ_sample9a8d22|c373/f1p9/4395
Cluster1992	5	2-3k.c23470/1/1737;3-6k.c5101/1/4472;3-6k.c14332/3/4172;3-6k.c18238/1/3737;i2_LQ_sample9a8d22|c14233/f1p4/2031
Cluster1993	1	3-6k.c15693/1/4348
Cluster1994	1	3-6k.c29215/1/4364
Cluster1995	1	3-6k.c13276/1/4374
Cluster1996	3	3-6k.c6145/1/3315;3-6k.c13438/2/4361;i4_LQ_sample9a8d22|c1825/f1p2/4319
Cluster1997	3	3-6k.c17850/1/4344;i2_LQ_sample9a8d22|c2930/f1p4/2561;i2_LQ_sample9a8d22|c4530/f1p4/3123
[truncated: 42,487 more rows]
