# Supplementary material for: Identification and Characterization of Alternative Splicing Variants and Positive Selection Genes Related to Distinct Growth Rates of Antlers Using Comparative Transcriptome Sequencing
Source: Animals (Basel). 2022 Aug 26;12(17):2203. doi: 10.3390/ani12172203 (PMC9454627; doi:10.3390/ani12172203)
Supplement: Supplementary file 1 [file animals-12-02203-s001.zip › animals-1855021-supplementary/Table S3 High expression transcripts.xlsx]

## Sheet: High expression transcripts
Table S3 High expression transcripts in the developing velvet antler of wapiti and sika deer
Wapiti				Sika deer
Transcript ID	WAPITI readcount	Swissprot ID	Swissprot Description	Transcript ID	SIKA readcount	Swissprot ID	Swissprot Description
3-6k.c14443/1/3384	482171	P02459	Collagen alpha-1(II) chain OS=Bos taurus GN=COL2A1 PE=1 SV=4	3-6k.c3903/7/5912	336712	P02453	Collagen alpha-1(I) chain OS=Bos taurus GN=COL1A1 PE=1 SV=3
3-6k.c2281/1/4549	387556	P02453	Collagen alpha-1(I) chain OS=Bos taurus GN=COL1A1 PE=1 SV=3	2-3k.c13147/2/1930	215016	O78749	Cytochrome c oxidase subunit 1 OS=Ovis aries GN=MT-CO1 PE=3 SV=1
3-6k.c22210/1/4678	342341	P02459	Collagen alpha-1(II) chain OS=Bos taurus GN=COL2A1 PE=1 SV=4	3-6k.c2709/1/5012	195616	P02465	Collagen alpha-2(I) chain OS=Bos taurus GN=COL1A2 PE=1 SV=2
i2_LQ_sample9a8d22|c13712/f1p111/2688	217705	P02465	Collagen alpha-2(I) chain OS=Bos taurus GN=COL1A2 PE=1 SV=2	3-6k.c27412/1/3274	176704	P02453	Collagen alpha-1(I) chain OS=Bos taurus GN=COL1A1 PE=1 SV=3
3-6k.c7640/3/3465	185033	P02465	Collagen alpha-2(I) chain OS=Bos taurus GN=COL1A2 PE=1 SV=2	1-2k.c2285/40/1623	156347	O47691	Cytochrome c oxidase subunit 3 OS=Aepyceros melampus GN=MT-CO3 PE=3 SV=1
3-6k.c19661/1/4592	139746	P02459	Collagen alpha-1(II) chain OS=Bos taurus GN=COL2A1 PE=1 SV=4	3-6k.c27330/1/4618	155913	P02453	Collagen alpha-1(I) chain OS=Bos taurus GN=COL1A1 PE=1 SV=3
i2_LQ_sample9a8d22|c6404/f1p108/2428	133113	P02461	Collagen alpha-1(III) chain OS=Homo sapiens GN=COL3A1 PE=1 SV=4	3-6k.c22553/1/3659	149642	P02453	Collagen alpha-1(I) chain OS=Bos taurus GN=COL1A1 PE=1 SV=3
i2_LQ_sample9a8d22|c6268/f1p232/2727.1	126679	Q5R4R8	Elongation factor 1-alpha 1 OS=Pongo abelii GN=EEF1A1 PE=2 SV=2	3-6k.c11470/1/3441	107574	P02453	Collagen alpha-1(I) chain OS=Bos taurus GN=COL1A1 PE=1 SV=3
i1_LQ_sample9a8d22|c6954/f1p67/1636	111859	P48659	Cytochrome c oxidase subunit 1 OS=Equus caballus GN=MT-CO1 PE=3 SV=1	3-6k.c30931/2/4532	105634	P02453	Collagen alpha-1(I) chain OS=Bos taurus GN=COL1A1 PE=1 SV=3
i1_HQ_sample9a8d22|c21083/f1p55/1729	102972	P02453	Collagen alpha-1(I) chain OS=Bos taurus GN=COL1A1 PE=1 SV=3	3-6k.c10600/2/5030	103435	P02465	Collagen alpha-2(I) chain OS=Bos taurus GN=COL1A2 PE=1 SV=2
3-6k.c11470/1/3441	95943.1	P02453	Collagen alpha-1(I) chain OS=Bos taurus GN=COL1A1 PE=1 SV=3	3-6k.c18661/1/4404	103385	P02465	Collagen alpha-2(I) chain OS=Bos taurus GN=COL1A2 PE=1 SV=2
i2_LQ_sample9a8d22|c6774/f1p128/2121	91768.3	P02453	Collagen alpha-1(I) chain OS=Bos taurus GN=COL1A1 PE=1 SV=3	3-6k.c18727/1/3869	97794.1	P02461	Collagen alpha-1(III) chain OS=Homo sapiens GN=COL3A1 PE=1 SV=4
i2_LQ_sample9a8d22|c10591/f1p71/2192	89822.7	P02465	Collagen alpha-2(I) chain OS=Bos taurus GN=COL1A2 PE=1 SV=2	3-6k.c3327/1/4102	92720	P02465	Collagen alpha-2(I) chain OS=Bos taurus GN=COL1A2 PE=1 SV=2
3-6k.c11763/1/4242	84340	P02461	Collagen alpha-1(III) chain OS=Homo sapiens GN=COL3A1 PE=1 SV=4	3-6k.c6626/1/6365	79144	P02751	Fibronectin OS=Homo sapiens GN=FN1 PE=1 SV=4
i2_LQ_sample9a8d22|c7907/f1p115/2053	75379.8	P02453	Collagen alpha-1(I) chain OS=Bos taurus GN=COL1A1 PE=1 SV=3	2-3k.c22873/1/8330.1	78501.8	Q5R4R8	Elongation factor 1-alpha 1 OS=Pongo abelii GN=EEF1A1 PE=2 SV=2
3-6k.c29537/1/3428	75196.9	P02461	Collagen alpha-1(III) chain OS=Homo sapiens GN=COL3A1 PE=1 SV=4	3-6k.c15544/1/5043	76403.4	P05997	Collagen alpha-2(V) chain OS=Homo sapiens GN=COL5A2 PE=1 SV=3
i2_LQ_sample9a8d22|c10661/f1p19/2136	71523.6	P02465	Collagen alpha-2(I) chain OS=Bos taurus GN=COL1A2 PE=1 SV=2	3-6k.c8799/1/4124	76175.2	P02453	Collagen alpha-1(I) chain OS=Bos taurus GN=COL1A1 PE=1 SV=3
i1_LQ_sample9a8d22|c29216/f1p29/1904	69614.3	P02465	Collagen alpha-2(I) chain OS=Bos taurus GN=COL1A2 PE=1 SV=2	3-6k.c22998/1/3510	69983.6	P02465	Collagen alpha-2(I) chain OS=Bos taurus GN=COL1A2 PE=1 SV=2
i2_LQ_sample9a8d22|c17159/f1p12/2337	62060	P02465	Collagen alpha-2(I) chain OS=Bos taurus GN=COL1A2 PE=1 SV=2	3-6k.c10147/1/3789	63713.6	P02465	Collagen alpha-2(I) chain OS=Bos taurus GN=COL1A2 PE=1 SV=2
i2_LQ_sample9a8d22|c11589/f1p158/2672.2	61842.5	Q8LTZ5	ATP synthase subunit a OS=Bos indicus GN=MT-ATP6 PE=3 SV=1	i2_LQ_sample9a8d22|c12451/f1p2/3010	61435.8	Q99715	Collagen alpha-1(XII) chain OS=Homo sapiens GN=COL12A1 PE=1 SV=2
i0_LQ_sample9a8d22|c5666/f1p38/828	59837.5	O47691	Cytochrome c oxidase subunit 3 OS=Aepyceros melampus GN=MT-CO3 PE=3 SV=1	3-6k.c21946/1/4772	60267.9	Q99715	Collagen alpha-1(XII) chain OS=Homo sapiens GN=COL12A1 PE=1 SV=2
3-6k.c6828/1/3387	57215.1	P20849	Collagen alpha-1(IX) chain OS=Homo sapiens GN=COL9A1 PE=1 SV=3	3-6k.c30872/3/6063	60114.5	P12107	Collagen alpha-1(XI) chain OS=Homo sapiens GN=COL11A1 PE=1 SV=4
i1_LQ_sample9a8d22|c41063/f1p164/2076	57052	P13213	SPARC OS=Bos taurus GN=SPARC PE=1 SV=2	2-3k.c12965/1/2123	60070.7	P13213	SPARC OS=Bos taurus GN=SPARC PE=1 SV=2
3-6k.c14197/2/6068	54686.2	Q32S24	Collagen alpha-2(XI) chain OS=Bos taurus GN=COL11A2 PE=3 SV=1	3-6k.c7640/3/3465	59589.5	P02465	Collagen alpha-2(I) chain OS=Bos taurus GN=COL1A2 PE=1 SV=2
i2_LQ_sample9a8d22|c11562/f1p1/2087	54064.9	P16975	SPARC OS=Rattus norvegicus GN=Sparc PE=1 SV=4	i2_LQ_sample9a8d22|c6404/f1p108/2428	58944.8	P02461	Collagen alpha-1(III) chain OS=Homo sapiens GN=COL3A1 PE=1 SV=4
i1_HQ_sample9a8d22|c22364/f1p99/1819	53823	P02452	Collagen alpha-1(I) chain OS=Homo sapiens GN=COL1A1 PE=1 SV=5	2-3k.c9000/5/683	55665.5	Q37440	Cytochrome c oxidase subunit 2 OS=Rusa unicolor GN=MT-CO2 PE=3 SV=1
3-6k.c27412/1/3274	53423.7	P02453	Collagen alpha-1(I) chain OS=Bos taurus GN=COL1A1 PE=1 SV=3	3-6k.c19117/1/5184	55063.3	P07589	Fibronectin OS=Bos taurus GN=FN1 PE=1 SV=4
3-6k.c4291/1/3841	50419.9	P02453	Collagen alpha-1(I) chain OS=Bos taurus GN=COL1A1 PE=1 SV=3	1-2k.c32244/1/4474.1	54771.1	Q576B5	NADH-ubiquinone oxidoreductase chain 4 OS=Bos indicus GN=MT-ND4 PE=3 SV=1
2-3k.c28275/2/1889	49880.3	Q5DU56	Protein NLRC3 OS=Mus musculus GN=Nlrc3 PE=2 SV=2	1-2k.c27806/1/2909.1	54284	Q34172	Cytochrome b OS=Cervus nippon GN=MT-CYB PE=3 SV=1
3-6k.c3903/7/5912	45593.5	P02453	Collagen alpha-1(I) chain OS=Bos taurus GN=COL1A1 PE=1 SV=3	3-6k.c16961/1/3002.1	53294.1	Q99715	Collagen alpha-1(XII) chain OS=Homo sapiens GN=COL12A1 PE=1 SV=2
i1_LQ_sample9a8d22|c20905/f1p5/2081	45516.6	P13213	SPARC OS=Bos taurus GN=SPARC PE=1 SV=2	3-6k.c31203/236/3147	51477.7	P18246	Gap junction alpha-1 protein OS=Bos taurus GN=GJA1 PE=2 SV=2
i2_LQ_sample9a8d22|c8371/f1p24/2241.2	45467.6	Q5E984	Translationally-controlled tumor protein OS=Bos taurus GN=TPT1 PE=2 SV=1	2-3k.c16543/1/14394.3	51255.4	P68103	Elongation factor 1-alpha 1 OS=Bos taurus GN=EEF1A1 PE=1 SV=1
i2_LQ_sample9a8d22|c9464/f1p293/2716	43921.8	P13213	SPARC OS=Bos taurus GN=SPARC PE=1 SV=2	i1_HQ_sample9a8d22|c22364/f1p99/1819	50292.4	P02452	Collagen alpha-1(I) chain OS=Homo sapiens GN=COL1A1 PE=1 SV=5
i1_HQ_sample9a8d22|c24234/f1p108/2054	43276.7	P02461	Collagen alpha-1(III) chain OS=Homo sapiens GN=COL3A1 PE=1 SV=4	3-6k.c22467/1/6398	48403.5	P12111	Collagen alpha-3(VI) chain OS=Homo sapiens GN=COL6A3 PE=1 SV=5
2-3k.c16543/1/14394.3	42943.4	P68103	Elongation factor 1-alpha 1 OS=Bos taurus GN=EEF1A1 PE=1 SV=1	3-6k.c11566/1/4295	46132.2	P20908	Collagen alpha-1(V) chain OS=Homo sapiens GN=COL5A1 PE=1 SV=3
3-6k.c22736/4/2714	41507.7	Q07643	Collagen alpha-2(IX) chain OS=Mus musculus GN=Col9a2 PE=2 SV=1	3-6k.c16727/1/3410	43937.7	P02453	Collagen alpha-1(I) chain OS=Bos taurus GN=COL1A1 PE=1 SV=3
i1_HQ_sample9a8d22|c20286/f1p92/1672	41305.7	P48616	Vimentin OS=Bos taurus GN=VIM PE=1 SV=3	3-6k.c9804/1/4978	43523.8	P02461	Collagen alpha-1(III) chain OS=Homo sapiens GN=COL3A1 PE=1 SV=4
1-2k.c3615/1/1436	40524.4	P02452	Collagen alpha-1(I) chain OS=Homo sapiens GN=COL1A1 PE=1 SV=5	3-6k.c4880/1/6193	42836.7	Q60847	Collagen alpha-1(XII) chain OS=Mus musculus GN=Col12a1 PE=2 SV=3
3-6k.c16922/1/2980.1	39270.7	P02465	Collagen alpha-2(I) chain OS=Bos taurus GN=COL1A2 PE=1 SV=2	3-6k.c23208/1/5387	42070.8	Q80YX1	Tenascin OS=Mus musculus GN=Tnc PE=1 SV=1
i2_LQ_sample9a8d22|c16317/f1p35/2029	37822.6	P12107	Collagen alpha-1(XI) chain OS=Homo sapiens GN=COL11A1 PE=1 SV=4	3-6k.c17675/1/3345	41312.7	P02453	Collagen alpha-1(I) chain OS=Bos taurus GN=COL1A1 PE=1 SV=3
3-6k.c4880/1/6193	36823.4	Q60847	Collagen alpha-1(XII) chain OS=Mus musculus GN=Col12a1 PE=2 SV=3	3-6k.c17078/1/4677	41281.2	Q99715	Collagen alpha-1(XII) chain OS=Homo sapiens GN=COL12A1 PE=1 SV=2
i4_LQ_sample9a8d22|c2048/f1p171/4440.2	36631.6	A8D8X1	60S ribosomal protein L10 OS=Ovis aries GN=RPL10 PE=2 SV=1	2-3k.c28275/2/1889	40451.9	Q5DU56	Protein NLRC3 OS=Mus musculus GN=Nlrc3 PE=2 SV=2
3-6k.c22467/1/6398	36352.3	P12111	Collagen alpha-3(VI) chain OS=Homo sapiens GN=COL6A3 PE=1 SV=5	3-6k.c10830/1/5404	40441.9	P02461	Collagen alpha-1(III) chain OS=Homo sapiens GN=COL3A1 PE=1 SV=4
i8_LQ_sample9a8d22|c67/f1p114/8642.1	36223.5	Q8LTZ5	ATP synthase subunit a OS=Bos indicus GN=MT-ATP6 PE=3 SV=1	2-3k.c28358/2662/2324	39632.7	P13213	SPARC OS=Bos taurus GN=SPARC PE=1 SV=2
i5_LQ_sample9a8d22|c585/f1p23/5583.1	35373.8	Q05443	Lumican OS=Bos taurus GN=LUM PE=1 SV=1	3-6k.c18639/1/6404	39271.2	Q9NR99	Matrix-remodeling-associated protein 5 OS=Homo sapiens GN=MXRA5 PE=2 SV=3
3-6k.c30872/3/6063	34073.8	P12107	Collagen alpha-1(XI) chain OS=Homo sapiens GN=COL11A1 PE=1 SV=4	3-6k.c29537/1/3428	39072.2	P02461	Collagen alpha-1(III) chain OS=Homo sapiens GN=COL3A1 PE=1 SV=4
i2_LQ_sample9a8d22|c6919/f1p53/2318.2	33943.7	P20065	Thymosin beta-4 OS=Mus musculus GN=Tmsb4x PE=1 SV=1	3-6k.c26229/1/5470	36560.2	P02461	Collagen alpha-1(III) chain OS=Homo sapiens GN=COL3A1 PE=1 SV=4
3-6k.c29996/1/5569	33860.3	Q32S24	Collagen alpha-2(XI) chain OS=Bos taurus GN=COL11A2 PE=3 SV=1	3-6k.c778/15/2807	36345.2	Q95M18	Endoplasmin OS=Bos taurus GN=HSP90B1 PE=2 SV=1
3-6k.c16195/1/3364	33407.8	P02453	Collagen alpha-1(I) chain OS=Bos taurus GN=COL1A1 PE=1 SV=3	1-2k.c20669/1/3954.1	35379	Q5R4R8	Elongation factor 1-alpha 1 OS=Pongo abelii GN=EEF1A1 PE=2 SV=2
3-6k.c9765/1/3616	31990.6	P02461	Collagen alpha-1(III) chain OS=Homo sapiens GN=COL3A1 PE=1 SV=4	3-6k.c10151/3/6289	34966.3	P12107	Collagen alpha-1(XI) chain OS=Homo sapiens GN=COL11A1 PE=1 SV=4
3-6k.c29939/1/3232	31933.2	P20849	Collagen alpha-1(IX) chain OS=Homo sapiens GN=COL9A1 PE=1 SV=3	i2_LQ_sample9a8d22|c5599/f1p161/2189	34468.5	P02453	Collagen alpha-1(I) chain OS=Bos taurus GN=COL1A1 PE=1 SV=3
i2_LQ_sample9a8d22|c5151/f1p236/2626	31379.2	P13213	SPARC OS=Bos taurus GN=SPARC PE=1 SV=2	3-6k.c30145/1/5363	33965.3	P07589	Fibronectin OS=Bos taurus GN=FN1 PE=1 SV=4
i0_LQ_sample9a8d22|c43083/f1p8/527	31072.3	P05386	60S acidic ribosomal protein P1 OS=Homo sapiens GN=RPLP1 PE=1 SV=1	3-6k.c5187/1/2667	33673.4	P02465	Collagen alpha-2(I) chain OS=Bos taurus GN=COL1A2 PE=1 SV=2
3-6k.c19117/1/5184	30910.6	P07589	Fibronectin OS=Bos taurus GN=FN1 PE=1 SV=4	3-6k.c9957/1/3521	33407.1	P02453	Collagen alpha-1(I) chain OS=Bos taurus GN=COL1A1 PE=1 SV=3
3-6k.c22970/1/3381	30471.1	P02465	Collagen alpha-2(I) chain OS=Bos taurus GN=COL1A2 PE=1 SV=2	2-3k.c22872/1/1941	32406.1	P13213	SPARC OS=Bos taurus GN=SPARC PE=1 SV=2
i2_LQ_sample9a8d22|c10351/f1p240/2310	29972.1	P68104	Elongation factor 1-alpha 1 OS=Homo sapiens GN=EEF1A1 PE=1 SV=1	1-2k.c3615/1/1436	32323.4	P02452	Collagen alpha-1(I) chain OS=Homo sapiens GN=COL1A1 PE=1 SV=5
3-6k.c1475/7/4512	29145.7	P55252	Hyaluronan and proteoglycan link protein 1 OS=Bos taurus GN=HAPLN1 PE=2 SV=1	3-6k.c27426/1/3299	32101.8	Q15063	Periostin OS=Homo sapiens GN=POSTN PE=1 SV=2
3-6k.c14338/4/5902	28995.3	P12107	Collagen alpha-1(XI) chain OS=Homo sapiens GN=COL11A1 PE=1 SV=4	2-3k.c21491/3/2070	31671.8	P13213	SPARC OS=Bos taurus GN=SPARC PE=1 SV=2
i2_LQ_sample9a8d22|c12451/f1p2/3010	28934.4	Q99715	Collagen alpha-1(XII) chain OS=Homo sapiens GN=COL12A1 PE=1 SV=2	1-2k.c13367/1/2769.1	31648.7	Q95140	60S acidic ribosomal protein P0 OS=Bos taurus GN=RPLP0 PE=2 SV=3
i2_LQ_sample9a8d22|c2559/f1p200/2303	27954	Q71U34	Heat shock cognate 71 kDa protein OS=Saguinus oedipus GN=HSPA8 PE=2 SV=1	3-6k.c9587/3/2691	31434.1	O11780	Transforming growth factor-beta-induced protein ig-h3 OS=Sus scrofa GN=TGFBI PE=1 SV=1
2-3k.c20838/1/2043	27529.1	P02452	Collagen alpha-1(I) chain OS=Homo sapiens GN=COL1A1 PE=1 SV=5	2-3k.c3225/10/2472	31389.5	P02453	Collagen alpha-1(I) chain OS=Bos taurus GN=COL1A1 PE=1 SV=3
1-2k.c12358/1/1386	27136.7	A6QPL4	Kinesin-like protein KIF22 OS=Bos taurus GN=KIF22 PE=2 SV=2	3-6k.c18554/1/4145	31148.7	Q04857	Collagen alpha-1(VI) chain OS=Mus musculus GN=Col6a1 PE=2 SV=1
i3_LQ_sample9a8d22|c3086/f1p21/3590.2	26639.1	P81184	Galectin-1 OS=Ovis aries GN=LGALS1 PE=1 SV=2	3-6k.c18506/1/955	30078	O78747	NADH-ubiquinone oxidoreductase chain 1 OS=Ovis aries GN=MT-ND1 PE=3 SV=1
i1_HQ_sample9a8d22|c5504/f1p59/1945	26621.1	P12107	Collagen alpha-1(XI) chain OS=Homo sapiens GN=COL11A1 PE=1 SV=4	1-2k.c14473/2/1051	29445.5	P08123	Collagen alpha-2(I) chain OS=Homo sapiens GN=COL1A2 PE=1 SV=7
3-6k.c11566/1/4295	25844	P20908	Collagen alpha-1(V) chain OS=Homo sapiens GN=COL5A1 PE=1 SV=3	2-3k.c19707/1/1917	29373.2	P02453	Collagen alpha-1(I) chain OS=Bos taurus GN=COL1A1 PE=1 SV=3
i1_HQ_sample9a8d22|c26847/f1p15/1831	25715.1	P60509	Endogenous retrovirus group PABLB member 1 Env polyprotein OS=Homo sapiens GN=ERVPABLB-1 PE=2 SV=1	2-3k.c20756/1/4965.2	29255.6	O47691	Cytochrome c oxidase subunit 3 OS=Aepyceros melampus GN=MT-CO3 PE=3 SV=1
i2_LQ_sample9a8d22|c18960/f1p32/2176.2	25339	Q3SZ90	60S ribosomal protein L13a OS=Bos taurus GN=RPL13A PE=2 SV=3	2-3k.c18919/1/2368.1	29106.9	Q964D9	Actin, cytoplasmic OS=Planorbella trivolvis PE=3 SV=1
i6_LQ_sample9a8d22|c667/f1p684/6264.1	24565.4	Q15063	Periostin OS=Homo sapiens GN=POSTN PE=1 SV=2	i2_LQ_sample9a8d22|c13712/f1p111/2688	29020.9	P02465	Collagen alpha-2(I) chain OS=Bos taurus GN=COL1A2 PE=1 SV=2
2-3k.c15625/1/1979	24515.4	F1N152	Serine protease HTRA1 OS=Bos taurus GN=HTRA1 PE=2 SV=1	3-6k.c9198/1/2985	28321.5	P02453	Collagen alpha-1(I) chain OS=Bos taurus GN=COL1A1 PE=1 SV=3
i2_LQ_sample9a8d22|c14178/f1p21/1873.2	24507.5	Q3T0V4	40S ribosomal protein S11 OS=Bos taurus GN=RPS11 PE=2 SV=3	3-6k.c24792/1/6091	28253.5	P05997	Collagen alpha-2(V) chain OS=Homo sapiens GN=COL5A2 PE=1 SV=3
2-3k.c11792/1/952	24485.7	O18789	40S ribosomal protein S2 OS=Bos taurus GN=RPS2 PE=2 SV=2	3-6k.c8518/1/3145	27776.8	P02465	Collagen alpha-2(I) chain OS=Bos taurus GN=COL1A2 PE=1 SV=2
2-3k.c2945/13/2534	24363.2	Q14050	Collagen alpha-3(IX) chain OS=Homo sapiens GN=COL9A3 PE=1 SV=2	1-2k.c32665/1/2825.2	27233.2	Q5RAB4	Glyceraldehyde-3-phosphate dehydrogenase OS=Pongo abelii GN=GAPDH PE=2 SV=3
3-6k.c18441/1/5790	24314.5	P13608	Aggrecan core protein OS=Bos taurus GN=ACAN PE=1 SV=3	3-6k.c4291/1/3841	27224.4	P02453	Collagen alpha-1(I) chain OS=Bos taurus GN=COL1A1 PE=1 SV=3
3-6k.c10123/2/4060	24053.7	Q60467	Collagen alpha-1(V) chain OS=Cricetulus longicaudatus GN=COL5A1 PE=2 SV=1	3-6k.c15508/1/3354	26135.5	P20908	Collagen alpha-1(V) chain OS=Homo sapiens GN=COL5A1 PE=1 SV=3
2-3k.c28320/521/2220	23769.2	P67937	Tropomyosin alpha-4 chain OS=Sus scrofa GN=TPM4 PE=2 SV=3	3-6k.c777/14/5333	25960.1	Q9TT94	Acyl-CoA desaturase OS=Bos taurus GN=SCD PE=2 SV=2
i4_LQ_sample9a8d22|c957/f1p82/4221	23557.1	P13608	Aggrecan core protein OS=Bos taurus GN=ACAN PE=1 SV=3	3-6k.c12452/1/4145.2	25627.6	P08123	Collagen alpha-2(I) chain OS=Homo sapiens GN=COL1A2 PE=1 SV=7
2-3k.c4151/1/1996	23272.9	Q2KJH6	Serpin H1 OS=Bos taurus GN=SERPINH1 PE=2 SV=1	1-2k.c25133/2/1447	25602.7	Q58DW0	60S ribosomal protein L4 OS=Bos taurus GN=RPL4 PE=2 SV=3
i3_LQ_sample9a8d22|c3097/f1p40/3752.1	23227.9	Q3SYU2	Elongation factor 2 OS=Bos taurus GN=EEF2 PE=2 SV=3	i2_LQ_sample9a8d22|c11761/f1p65/2221	25170.5	P02453	Collagen alpha-1(I) chain OS=Bos taurus GN=COL1A1 PE=1 SV=3
i2_HQ_sample9a8d22|c18352/f121p66/2422	22804.2	P05307	Protein disulfide-isomerase OS=Bos taurus GN=P4HB PE=1 SV=1	3-6k.c13887/174/3681	24942.6	P12110	Collagen alpha-2(VI) chain OS=Homo sapiens GN=COL6A2 PE=1 SV=4
i1_HQ_sample9a8d22|c25306/f1p142/1152	22544.4	Q95140	60S acidic ribosomal protein P0 OS=Bos taurus GN=RPLP0 PE=2 SV=3	2-3k.c11728/1/8016.3	24684.8	P60709	Actin, cytoplasmic 1 OS=Homo sapiens GN=ACTB PE=1 SV=1
3-6k.c27425/1/5550	22517.2	P12107	Collagen alpha-1(XI) chain OS=Homo sapiens GN=COL11A1 PE=1 SV=4	2-3k.c20626/1/1799	24541.5	P02461	Collagen alpha-1(III) chain OS=Homo sapiens GN=COL3A1 PE=1 SV=4
3-6k.c18792/1/4271	22441	P05997	Collagen alpha-2(V) chain OS=Homo sapiens GN=COL5A2 PE=1 SV=3	2-3k.c20618/1/1911	24364.8	P02452	Collagen alpha-1(I) chain OS=Homo sapiens GN=COL1A1 PE=1 SV=5
i2_LQ_sample9a8d22|c16958/f1p82/1969	22440.5	P55252	Hyaluronan and proteoglycan link protein 1 OS=Bos taurus GN=HAPLN1 PE=2 SV=1	3-6k.c31136/13/2535	24338.8	Q3ZBN5	Asporin OS=Bos taurus GN=ASPN PE=2 SV=1
3-6k.c23208/1/5387	22307.9	Q80YX1	Tenascin OS=Mus musculus GN=Tnc PE=1 SV=1	2-3k.c28155/90/2002	24039.2	Q9TTE2	Decorin OS=Ovis aries GN=DCN PE=2 SV=1
i0_LQ_sample9a8d22|c22047/f1p4/902	22274.3	P61247	40S ribosomal protein S3a OS=Homo sapiens GN=RPS3A PE=1 SV=2	1-2k.c15979/1/1575	23782.6	Q05443	Lumican OS=Bos taurus GN=LUM PE=1 SV=1
i1_HQ_sample9a8d22|c47950/f1p14/1819	22243.8	P35445	Cartilage oligomeric matrix protein OS=Bos taurus GN=COMP PE=1 SV=2	2-3k.c28320/521/2220	23547.6	P67937	Tropomyosin alpha-4 chain OS=Sus scrofa GN=TPM4 PE=2 SV=3
i3_LQ_sample9a8d22|c5626/f1p84/3620	22186.4	Q58D84	Follistatin-related protein 1 OS=Bos taurus GN=FSTL1 PE=2 SV=1	1-2k.c3961/1/1813	23269	P02453	Collagen alpha-1(I) chain OS=Bos taurus GN=COL1A1 PE=1 SV=3
3-6k.c20555/1/5520	22140.2	P12107	Collagen alpha-1(XI) chain OS=Homo sapiens GN=COL11A1 PE=1 SV=4	3-6k.c3827/1/4359	23141	P02461	Collagen alpha-1(III) chain OS=Homo sapiens GN=COL3A1 PE=1 SV=4
i1_HQ_sample9a8d22|c35574/f1p1/1300	22109.8	P39872	60S ribosomal protein L3 OS=Bos taurus GN=RPL3 PE=2 SV=2	2-3k.c22641/1/2454	22727.7	P02465	Collagen alpha-2(I) chain OS=Bos taurus GN=COL1A2 PE=1 SV=2
i6_LQ_sample9a8d22|c319/f1p217/6403.2	22066.6	Q4GWZ2	40S ribosomal protein SA OS=Sus scrofa GN=RPSA PE=1 SV=3	i1_HQ_sample9a8d22|c23370/f1p145/2023	22723.9	P02453	Collagen alpha-1(I) chain OS=Bos taurus GN=COL1A1 PE=1 SV=3
i2_LQ_sample9a8d22|c9688/f1p66/2066	21854	P50446	Keratin, type II cytoskeletal 6A OS=Mus musculus GN=Krt6a PE=1 SV=3	1-2k.c6556/1/1106	22349.6	O78748	NADH-ubiquinone oxidoreductase chain 2 OS=Ovis aries GN=MT-ND2 PE=3 SV=1
2-3k.c15537/1/2127	21846.1	P24049	60S ribosomal protein L17 OS=Rattus norvegicus GN=Rpl17 PE=2 SV=3	2-3k.c18647/1/2083	22299	P13213	SPARC OS=Bos taurus GN=SPARC PE=1 SV=2
3-6k.c6626/1/6365	21778.3	P02751	Fibronectin OS=Homo sapiens GN=FN1 PE=1 SV=4	1-2k.c26347/1/1646	22169.8	P09486	SPARC OS=Homo sapiens GN=SPARC PE=1 SV=1
2-3k.c14822/3/509	21739.1	P46405	40S ribosomal protein S12 OS=Sus scrofa GN=RPS12 PE=2 SV=2	2-3k.c28059/10/1239.1	22166.4	--	--
i1_HQ_sample9a8d22|c19768/f1p34/1802.2	21678.1	P62243	40S ribosomal protein S8 OS=Rattus norvegicus GN=Rps8 PE=1 SV=2	3-6k.c28046/1/5849	22115.7	A0PJZ3	Glucoside xylosyltransferase 2 OS=Homo sapiens GN=GXYLT2 PE=2 SV=2
1-2k.c32665/1/2825.2	21624.8	Q5RAB4	Glyceraldehyde-3-phosphate dehydrogenase OS=Pongo abelii GN=GAPDH PE=2 SV=3	3-6k.c23105/1/4027	22051	P02461	Collagen alpha-1(III) chain OS=Homo sapiens GN=COL3A1 PE=1 SV=4
i1_HQ_sample9a8d22|c27407/f1p144/1860.2	21362.3	P62265	40S ribosomal protein S14 OS=Cricetulus griseus GN=RPS14 PE=2 SV=3	i4_LQ_sample9a8d22|c2048/f1p171/4440.2	21676.1	A8D8X1	60S ribosomal protein L10 OS=Ovis aries GN=RPL10 PE=2 SV=1
i2_LQ_sample9a8d22|c12038/f1p99/2311	21230.9	P48616	Vimentin OS=Bos taurus GN=VIM PE=1 SV=3	3-6k.c8175/1/5691	21477.1	Q29116	Tenascin OS=Sus scrofa GN=TNC PE=1 SV=1
3-6k.c2478/5/6197	21050.7	P05997	Collagen alpha-2(V) chain OS=Homo sapiens GN=COL5A2 PE=1 SV=3	1-2k.c12683/1/1860	21453.1	P02453	Collagen alpha-1(I) chain OS=Bos taurus GN=COL1A1 PE=1 SV=3
i0_LQ_sample9a8d22|c41932/f1p19/538	21013.8	Q3T0R1	40S ribosomal protein S18 OS=Bos taurus GN=RPS18 PE=2 SV=3	3-6k.c19290/1/4878	21200.8	P02461	Collagen alpha-1(III) chain OS=Homo sapiens GN=COL3A1 PE=1 SV=4
i5_LQ_sample9a8d22|c263/f1p115/5460.1	20793	P12107	Collagen alpha-1(XI) chain OS=Homo sapiens GN=COL11A1 PE=1 SV=4	3-6k.c13276/1/4374	20756.2	Q99715	Collagen alpha-1(XII) chain OS=Homo sapiens GN=COL12A1 PE=1 SV=2
3-6k.c6289/1/3261	20658.9	Q04857	Collagen alpha-1(VI) chain OS=Mus musculus GN=Col6a1 PE=2 SV=1	i2_HQ_sample9a8d22|c2108/f3p19/1892	20712.7	Q5RBS3	Serpin H1 OS=Pongo abelii GN=SERPINH1 PE=2 SV=1
i2_LQ_sample9a8d22|c8995/f1p102/2445.2	20550.1	Q37440	Cytochrome c oxidase subunit 2 OS=Rusa unicolor GN=MT-CO2 PE=3 SV=1	3-6k.c2796/1/3165	20666	Q3SYU2	Elongation factor 2 OS=Bos taurus GN=EEF2 PE=2 SV=3
i3_LQ_sample9a8d22|c1370/f1p73/4277	20406.5	P07589	Fibronectin OS=Bos taurus GN=FN1 PE=1 SV=4	i5_LQ_sample9a8d22|c575/f1p251/5524.3	20348.3	Q29205	60S ribosomal protein L11 OS=Sus scrofa GN=RPL11 PE=1 SV=3
3-6k.c24548/35/3540	20351	P55252	Hyaluronan and proteoglycan link protein 1 OS=Bos taurus GN=HAPLN1 PE=2 SV=1	2-3k.c21889/3/2192	20316.7	O78756	NADH-ubiquinone oxidoreductase chain 5 OS=Ovis aries GN=MT-ND5 PE=3 SV=1
i1_HQ_sample9a8d22|c19192/f1p37/1389	20143.2	O11780	Transforming growth factor-beta-induced protein ig-h3 OS=Sus scrofa GN=TGFBI PE=1 SV=1	3-6k.c8029/1/2762	20258.3	Q9GLE5	72 kDa type IV collagenase OS=Bos taurus GN=MMP2 PE=2 SV=1
i0_LQ_sample9a8d22|c42329/f1p4/515	20141.5	Q56K03	60S ribosomal protein L27a OS=Bos taurus GN=RPL27A PE=2 SV=3	i1_HQ_sample9a8d22|c5504/f1p59/1945	20149.6	P12107	Collagen alpha-1(XI) chain OS=Homo sapiens GN=COL11A1 PE=1 SV=4
3-6k.c23298/1/5439	19768.3	Q32S24	Collagen alpha-2(XI) chain OS=Bos taurus GN=COL11A2 PE=3 SV=1	3-6k.c1864/8/6207	20140.2	P49951	Clathrin heavy chain 1 OS=Bos taurus GN=CLTC PE=1 SV=1
2-3k.c13976/2/714	19111.5	Q3T0U2	60S ribosomal protein L14 OS=Bos taurus GN=RPL14 PE=2 SV=3	3-6k.c30148/1/3271	20118.2	Q99715	Collagen alpha-1(XII) chain OS=Homo sapiens GN=COL12A1 PE=1 SV=2
i0_HQ_sample9a8d22|c33170/f3p6/831	19058.7	Q3T169	40S ribosomal protein S3 OS=Bos taurus GN=RPS3 PE=2 SV=1	3-6k.c28622/1/3813	20053.8	P02453	Collagen alpha-1(I) chain OS=Bos taurus GN=COL1A1 PE=1 SV=3
3-6k.c16664/1/5590	19050.9	Q32S24	Collagen alpha-2(XI) chain OS=Bos taurus GN=COL11A2 PE=3 SV=1	3-6k.c7091/1/6006	19877.3	Q99715	Collagen alpha-1(XII) chain OS=Homo sapiens GN=COL12A1 PE=1 SV=2
3-6k.c11861/2/901	19018.1	P80311	Peptidyl-prolyl cis-trans isomerase B OS=Bos taurus GN=PPIB PE=1 SV=4	3-6k.c29423/1/3501	19829.2	P02465	Collagen alpha-2(I) chain OS=Bos taurus GN=COL1A2 PE=1 SV=2
3-6k.c18639/1/6404	18644.5	Q9NR99	Matrix-remodeling-associated protein 5 OS=Homo sapiens GN=MXRA5 PE=2 SV=3	3-6k.c9227/1/3788	18820.2	P02453	Collagen alpha-1(I) chain OS=Bos taurus GN=COL1A1 PE=1 SV=3
3-6k.c18254/1/4700	18292.8	Q9GLE4	Matrix metalloproteinase-14 OS=Bos taurus GN=MMP14 PE=2 SV=1	i1_HQ_sample9a8d22|c35574/f1p1/1300	18808.3	P39872	60S ribosomal protein L3 OS=Bos taurus GN=RPL3 PE=2 SV=2
i1_HQ_sample9a8d22|c5346/f1p4/1859.2	18278	O18789	40S ribosomal protein S2 OS=Bos taurus GN=RPS2 PE=2 SV=2	3-6k.c30602/1/6272	18702.4	P02751	Fibronectin OS=Homo sapiens GN=FN1 PE=1 SV=4
2-3k.c17336/2/745	18222	P62935	Peptidyl-prolyl cis-trans isomerase A OS=Bos taurus GN=PPIA PE=1 SV=2	3-6k.c926/10/2883	18683.5	P61286	Polyadenylate-binding protein 1 OS=Bos taurus GN=PABPC1 PE=2 SV=1
i1_HQ_sample9a8d22|c47622/f1p7/2054	18183.7	P20849	Collagen alpha-1(IX) chain OS=Homo sapiens GN=COL9A1 PE=1 SV=3	2-3k.c2438/58/2167	18619.4	Q15293	Reticulocalbin-1 OS=Homo sapiens GN=RCN1 PE=1 SV=1
3-6k.c16961/1/3002.1	18175.7	Q99715	Collagen alpha-1(XII) chain OS=Homo sapiens GN=COL12A1 PE=1 SV=2	2-3k.c25455/390/2010	18577.5	P38657	Protein disulfide-isomerase A3 OS=Bos taurus GN=PDIA3 PE=2 SV=1
3-6k.c30820/1/3579	18019.1	P12110	Collagen alpha-2(VI) chain OS=Homo sapiens GN=COL6A2 PE=1 SV=4	3-6k.c18074/1/7685	18559.7	P07589	Fibronectin OS=Bos taurus GN=FN1 PE=1 SV=4
i2_LQ_sample9a8d22|c3589/f1p7/2768.2	17994.5	P62902	60S ribosomal protein L31 OS=Rattus norvegicus GN=Rpl31 PE=2 SV=1	i3_LQ_sample9a8d22|c1370/f1p73/4277	18331.5	P07589	Fibronectin OS=Bos taurus GN=FN1 PE=1 SV=4
i1_HQ_sample9a8d22|c7940/f2p72/1467	17990.3	Q3SZV3	Elongation factor 1-gamma OS=Bos taurus GN=EEF1G PE=2 SV=1	1-2k.c7644/1/1375	18166.6	Q3E811	Regulator of rDNA transcription protein 15 OS=Saccharomyces cerevisiae (strain ATCC 204508 / S288c) GN=RRT15 PE=3 SV=1
3-6k.c6305/1/5769	17848.3	Q28178	Thrombospondin-1 OS=Bos taurus GN=THBS1 PE=2 SV=2	3-6k.c31155/6/3634	18040.8	P79307	Amyloid beta A4 protein OS=Sus scrofa GN=APP PE=2 SV=2
i2_LQ_sample9a8d22|c13591/f1p201/2310	17802.2	Q9TTE2	Decorin OS=Ovis aries GN=DCN PE=2 SV=1	3-6k.c26291/1/3252	17828.8	P02453	Collagen alpha-1(I) chain OS=Bos taurus GN=COL1A1 PE=1 SV=3
1-2k.c11766/1/710	17719.2	P62907	60S ribosomal protein L10a OS=Rattus norvegicus GN=Rpl10a PE=1 SV=2	2-3k.c14565/714/2393	17807.5	P14618	Pyruvate kinase PKM OS=Homo sapiens GN=PKM PE=1 SV=4
3-6k.c27927/1/3293	17471	Q32S24	Collagen alpha-2(XI) chain OS=Bos taurus GN=COL11A2 PE=3 SV=1	2-3k.c17514/3/1887	17675.1	P02465	Collagen alpha-2(I) chain OS=Bos taurus GN=COL1A2 PE=1 SV=2
i1_LQ_sample9a8d22|c14148/f1p128/1092	17423.3	Q95140	60S acidic ribosomal protein P0 OS=Bos taurus GN=RPLP0 PE=2 SV=3	2-3k.c23824/1/1930	17667.2	P02465	Collagen alpha-2(I) chain OS=Bos taurus GN=COL1A2 PE=1 SV=2
3-6k.c2839/1/4930.1	17396.6	P62268	40S ribosomal protein S23 OS=Rattus norvegicus GN=Rps23 PE=1 SV=3	3-6k.c30646/1/5048	17612.6	P02459	Collagen alpha-1(II) chain OS=Bos taurus GN=COL2A1 PE=1 SV=4
i3_LQ_sample9a8d22|c3790/f1p57/2769.2	17325.5	--	--	3-6k.c13476/3/5011	17398.2	P02461	Collagen alpha-1(III) chain OS=Homo sapiens GN=COL3A1 PE=1 SV=4
i2_LQ_sample9a8d22|c10175/f1p5/2011.2	17304.1	P62914	60S ribosomal protein L11 OS=Rattus norvegicus GN=Rpl11 PE=1 SV=2	2-3k.c13704/1/1881	17364.3	P27117	Ornithine decarboxylase OS=Bos taurus GN=ODC1 PE=2 SV=1
i2_LQ_sample9a8d22|c16144/f1p136/2211.1	17285.9	Q6V8Y1	Cytochrome b OS=Cervus elaphus roosevelti GN=MT-CYB PE=3 SV=1	i3_LQ_sample9a8d22|c5821/f1p72/3898	17306.1	P78344	Eukaryotic translation initiation factor 4 gamma 2 OS=Homo sapiens GN=EIF4G2 PE=1 SV=1
i2_LQ_sample9a8d22|c9587/f1p43/2177	17090.7	P13608	Aggrecan core protein OS=Bos taurus GN=ACAN PE=1 SV=3	3-6k.c26694/1/3575	17257.1	P02465	Collagen alpha-2(I) chain OS=Bos taurus GN=COL1A2 PE=1 SV=2
1-2k.c1890/83/1539	17004.9	P67809	Nuclease-sensitive element-binding protein 1 OS=Homo sapiens GN=YBX1 PE=1 SV=3	1-2k.c22310/1/1359	17214.6	P21782	Pleiotrophin OS=Bos taurus GN=PTN PE=1 SV=2
3-6k.c25463/1/4460.1	16929.9	Q58DT1	60S ribosomal protein L7 OS=Bos taurus GN=RPL7 PE=2 SV=1	1-2k.c30292/367/1784	17172.9	Q6GLE7	Tubulin beta chain OS=Xenopus tropicalis GN=tubb PE=2 SV=1
i1_HQ_sample9a8d22|c47863/f1p83/1933.2	16744.9	P32969	60S ribosomal protein L9 OS=Homo sapiens GN=RPL9 PE=1 SV=1	3-6k.c10123/2/4060	17159.5	Q60467	Collagen alpha-1(V) chain OS=Cricetulus longicaudatus GN=COL5A1 PE=2 SV=1
i14_LQ_sample9a8d22|c5/f1p443/14254.5	16668.9	Q5R767	SPARC OS=Pongo abelii GN=SPARC PE=2 SV=1	1-2k.c25141/1/1705	16699.4	P48659	Cytochrome c oxidase subunit 1 OS=Equus caballus GN=MT-CO1 PE=3 SV=1
2-3k.c2438/58/2167	16658.5	Q15293	Reticulocalbin-1 OS=Homo sapiens GN=RCN1 PE=1 SV=1	3-6k.c31156/181/3683	16667.3	P53712	Integrin beta-1 OS=Bos taurus GN=ITGB1 PE=1 SV=3
i3_LQ_sample9a8d22|c5821/f1p72/3898	16571.3	P78344	Eukaryotic translation initiation factor 4 gamma 2 OS=Homo sapiens GN=EIF4G2 PE=1 SV=1	1-2k.c33255/35/1602	16652.1	P04896	Guanine nucleotide-binding protein G(s) subunit alpha isoforms short OS=Bos taurus GN=GNAS PE=1 SV=1
1-2k.c10414/1/1320	16530.4	P48616	Vimentin OS=Bos taurus GN=VIM PE=1 SV=3	i2_LQ_sample9a8d22|c6919/f1p53/2318.2	16641.2	P20065	Thymosin beta-4 OS=Mus musculus GN=Tmsb4x PE=1 SV=1
1-2k.c9863/1/1457	16518.3	O46414	Ferritin heavy chain OS=Bos taurus GN=FTH1 PE=2 SV=3	2-3k.c3436/1/2018	16408.9	Q2KJH6	Serpin H1 OS=Bos taurus GN=SERPINH1 PE=2 SV=1
i2_LQ_sample9a8d22|c2614/f1p143/2625.2	16405.4	P62083	40S ribosomal protein S7 OS=Rattus norvegicus GN=Rps7 PE=1 SV=1	3-6k.c6586/2/3403	16169.6	P02453	Collagen alpha-1(I) chain OS=Bos taurus GN=COL1A1 PE=1 SV=3
i2_LQ_sample9a8d22|c14386/f1p12/2005.2	16382.2	P84102	Small EDRK-rich factor 2 OS=Mus musculus GN=Serf2 PE=3 SV=1	1-2k.c29359/1/1408.1	16114.5	--	--
i2_HQ_sample9a8d22|c1120/f9p28/2621	16269.1	Q2HJ89	Peptidyl-prolyl cis-trans isomerase FKBP10 OS=Bos taurus GN=FKBP10 PE=2 SV=1	i3_LQ_sample9a8d22|c3086/f1p21/3590.2	16055.9	P81184	Galectin-1 OS=Ovis aries GN=LGALS1 PE=1 SV=2
i1_LQ_sample9a8d22|c29421/f1p82/1922	16265	P05997	Collagen alpha-2(V) chain OS=Homo sapiens GN=COL5A2 PE=1 SV=3	i1_LQ_sample9a8d22|c20905/f1p5/2081	16044.4	P13213	SPARC OS=Bos taurus GN=SPARC PE=1 SV=2
i2_LQ_sample9a8d22|c11831/f1p3/2068.2	16154.5	--	--	2-3k.c20838/1/2043	16007.1	P02452	Collagen alpha-1(I) chain OS=Homo sapiens GN=COL1A1 PE=1 SV=5
3-6k.c3425/1/3128	15955.3	P85125	Polymerase I and transcript release factor OS=Rattus norvegicus GN=Ptrf PE=1 SV=1	1-2k.c32328/1/1046	15903.6	P61247	40S ribosomal protein S3a OS=Homo sapiens GN=RPS3A PE=1 SV=2
i0_LQ_sample9a8d22|c25702/f1p101/979	15855.5	Q58DQ3	60S ribosomal protein L6 OS=Bos taurus GN=RPL6 PE=2 SV=3	3-6k.c8810/1/5048	15792.2	P33072	Protein-lysine 6-oxidase OS=Bos taurus GN=LOX PE=1 SV=3
i0_LQ_sample9a8d22|c13592/f1p3/899	15798.2	Q14055	Collagen alpha-2(IX) chain OS=Homo sapiens GN=COL9A2 PE=1 SV=2	1-2k.c3416/4/1327	15718.8	Q4GWZ2	40S ribosomal protein SA OS=Sus scrofa GN=RPSA PE=1 SV=3
3-6k.c778/15/2807	15792.6	Q95M18	Endoplasmin OS=Bos taurus GN=HSP90B1 PE=2 SV=1	2-3k.c17336/2/745	15676.8	P62935	Peptidyl-prolyl cis-trans isomerase A OS=Bos taurus GN=PPIA PE=1 SV=2
1-2k.c11782/3/1282	15757.4	P62250	40S ribosomal protein S16 OS=Rattus norvegicus GN=Rps16 PE=1 SV=2	2-3k.c26174/2/1868	15425.8	P02453	Collagen alpha-1(I) chain OS=Bos taurus GN=COL1A1 PE=1 SV=3
i2_LQ_sample9a8d22|c9579/f1p95/2199.1	15738.6	P62755	40S ribosomal protein S6 OS=Rattus norvegicus GN=Rps6 PE=1 SV=1	3-6k.c17118/2/2720	15387.1	P13383	Nucleolin OS=Rattus norvegicus GN=Ncl PE=1 SV=3
i2_LQ_sample9a8d22|c3830/f1p119/2966	15695.8	Q76LV2	Heat shock protein HSP 90-alpha OS=Bos taurus GN=HSP90AA1 PE=1 SV=3	i2_LQ_sample9a8d22|c14178/f1p21/1873.2	15308.2	Q3T0V4	40S ribosomal protein S11 OS=Bos taurus GN=RPS11 PE=2 SV=3
3-6k.c4526/1/3940	15617.7	Q32S24	Collagen alpha-2(XI) chain OS=Bos taurus GN=COL11A2 PE=3 SV=1	1-2k.c18689/1/1136	15103.2	Q58DQ3	60S ribosomal protein L6 OS=Bos taurus GN=RPL6 PE=2 SV=3
i3_LQ_sample9a8d22|c3606/f1p23/3794	15499.6	P12109	Collagen alpha-1(VI) chain OS=Homo sapiens GN=COL6A1 PE=1 SV=3	1-2k.c14366/1/1383	15074.4	Q5E984	Translationally-controlled tumor protein OS=Bos taurus GN=TPT1 PE=2 SV=1
i4_LQ_sample9a8d22|c577/f1p176/4226.1	15379.7	O47691	Cytochrome c oxidase subunit 3 OS=Aepyceros melampus GN=MT-CO3 PE=3 SV=1	3-6k.c14717/1/4700	14938.8	Q99715	Collagen alpha-1(XII) chain OS=Homo sapiens GN=COL12A1 PE=1 SV=2
2-3k.c5963/1/2261	15344.7	O11780	Transforming growth factor-beta-induced protein ig-h3 OS=Sus scrofa GN=TGFBI PE=1 SV=1	2-3k.c11792/1/952	14934.9	O18789	40S ribosomal protein S2 OS=Bos taurus GN=RPS2 PE=2 SV=2
i1_LQ_sample9a8d22|c27205/f1p6/1621	15326.4	P39019	40S ribosomal protein S19 OS=Homo sapiens GN=RPS19 PE=1 SV=2	3-6k.c10327/1/3785	14890.4	P02465	Collagen alpha-2(I) chain OS=Bos taurus GN=COL1A2 PE=1 SV=2
2-3k.c12914/1/4124.1	15171	P35381	ATP synthase subunit alpha, mitochondrial OS=Drosophila melanogaster GN=blw PE=1 SV=2	3-6k.c12586/1/4300	14843.4	P02465	Collagen alpha-2(I) chain OS=Bos taurus GN=COL1A2 PE=1 SV=2
3-6k.c25288/1/4743	15165.4	P02459	Collagen alpha-1(II) chain OS=Bos taurus GN=COL2A1 PE=1 SV=4	3-6k.c30848/1/5076	14808.5	O77742	Osteomodulin OS=Bos taurus GN=OMD PE=1 SV=1
3-6k.c17885/1/5524	14751.4	Q29116	Tenascin OS=Sus scrofa GN=TNC PE=1 SV=1	2-3k.c23628/1/1886	14804.5	P05307	Protein disulfide-isomerase OS=Bos taurus GN=P4HB PE=1 SV=1
i1_HQ_sample9a8d22|c28111/f1p19/1839	14739	Q2KJH6	Serpin H1 OS=Bos taurus GN=SERPINH1 PE=2 SV=1	2-3k.c7950/1/4028.1	14758.9	P13213	SPARC OS=Bos taurus GN=SPARC PE=1 SV=2
3-6k.c8029/1/2762	14710.2	Q9GLE5	72 kDa type IV collagenase OS=Bos taurus GN=MMP2 PE=2 SV=1	3-6k.c24078/1/3329	14752.6	Q05443	Lumican OS=Bos taurus GN=LUM PE=1 SV=1
3-6k.c21946/1/4772	14675.9	Q99715	Collagen alpha-1(XII) chain OS=Homo sapiens GN=COL12A1 PE=1 SV=2	3-6k.c27316/1/4874	14719.3	P02465	Collagen alpha-2(I) chain OS=Bos taurus GN=COL1A2 PE=1 SV=2
3-6k.c27154/1/4388	14665.8	Q32S24	Collagen alpha-2(XI) chain OS=Bos taurus GN=COL11A2 PE=3 SV=1	3-6k.c15337/2/3909	14591.2	P02465	Collagen alpha-2(I) chain OS=Bos taurus GN=COL1A2 PE=1 SV=2
3-6k.c24115/1/3586	14621.2	P12107	Collagen alpha-1(XI) chain OS=Homo sapiens GN=COL11A1 PE=1 SV=4	2-3k.c14822/3/509	14576.7	P46405	40S ribosomal protein S12 OS=Sus scrofa GN=RPS12 PE=2 SV=2
3-6k.c6506/1/3730	14353.1	Q99715	Collagen alpha-1(XII) chain OS=Homo sapiens GN=COL12A1 PE=1 SV=2	2-3k.c17490/1/1900	14498.3	P60843	Eukaryotic initiation factor 4A-I OS=Mus musculus GN=Eif4a1 PE=1 SV=1
i2_HQ_sample9a8d22|c2108/f3p19/1892	14351.9	Q5RBS3	Serpin H1 OS=Pongo abelii GN=SERPINH1 PE=2 SV=1	3-6k.c10022/1/3637	14416.4	P02465	Collagen alpha-2(I) chain OS=Bos taurus GN=COL1A2 PE=1 SV=2
i1_HQ_sample9a8d22|c11993/f1p28/1430	14349.6	A2SW69	Annexin A2 OS=Ovis aries GN=ANXA2 PE=1 SV=1	3-6k.c10889/1/3877.1	14305.1	Q01581	Hydroxymethylglutaryl-CoA synthase, cytoplasmic OS=Homo sapiens GN=HMGCS1 PE=1 SV=2
3-6k.c19858/1/6596	14215.9	P13608	Aggrecan core protein OS=Bos taurus GN=ACAN PE=1 SV=3	3-6k.c5990/1/3157	14299.6	P02461	Collagen alpha-1(III) chain OS=Homo sapiens GN=COL3A1 PE=1 SV=4
3-6k.c17783/1/4319	14186.8	P49171	40S ribosomal protein S26 OS=Sus scrofa GN=RPS26 PE=1 SV=4	i1_HQ_sample9a8d22|c19768/f1p34/1802.2	14280.5	P62243	40S ribosomal protein S8 OS=Rattus norvegicus GN=Rps8 PE=1 SV=2
i2_LQ_sample9a8d22|c11733/f1p4/2457.1	14073	P62851	40S ribosomal protein S25 OS=Homo sapiens GN=RPS25 PE=1 SV=1	i2_LQ_sample9a8d22|c2621/f1p29/1924.2	14215.1	Q3T057	60S ribosomal protein L23 OS=Bos taurus GN=RPL23 PE=2 SV=2
i6_LQ_sample9a8d22|c249/f1p325/6430.1	14029.2	P18246	Gap junction alpha-1 protein OS=Bos taurus GN=GJA1 PE=2 SV=2	3-6k.c5285/1/3401	14163.7	P20908	Collagen alpha-1(V) chain OS=Homo sapiens GN=COL5A1 PE=1 SV=3
i1_LQ_sample9a8d22|c9823/f1p27/1186	13745.1	Q58DW5	60S ribosomal protein L5 OS=Bos taurus GN=RPL5 PE=2 SV=3	2-3k.c14553/53/1606	14107.2	P48616	Vimentin OS=Bos taurus GN=VIM PE=1 SV=3
2-3k.c25455/390/2010	13718.3	P38657	Protein disulfide-isomerase A3 OS=Bos taurus GN=PDIA3 PE=2 SV=1	2-3k.c15537/1/2127	14019.6	P24049	60S ribosomal protein L17 OS=Rattus norvegicus GN=Rpl17 PE=2 SV=3
i2_LQ_sample9a8d22|c11339/f1p49/2613	13687.3	P13605	Fibromodulin OS=Bos taurus GN=FMOD PE=1 SV=2	3-6k.c21445/1/977	14011.7	Q5R767	SPARC OS=Pongo abelii GN=SPARC PE=2 SV=1
1-2k.c33255/35/1602	13548.8	P04896	Guanine nucleotide-binding protein G(s) subunit alpha isoforms short OS=Bos taurus GN=GNAS PE=1 SV=1	1-2k.c2684/8/1059	13829	Q58DW5	60S ribosomal protein L5 OS=Bos taurus GN=RPL5 PE=2 SV=3
i2_LQ_sample9a8d22|c13746/f1p14/2175	13524	P35398	Nuclear receptor ROR-alpha OS=Homo sapiens GN=RORA PE=1 SV=2	2-3k.c12914/1/4124.1	13584.6	P35381	ATP synthase subunit alpha, mitochondrial OS=Drosophila melanogaster GN=blw PE=1 SV=2
i5_LQ_sample9a8d22|c395/f1p88/5839.1	13515.3	P07589	Fibronectin OS=Bos taurus GN=FN1 PE=1 SV=4	i0_LQ_sample9a8d22|c41932/f1p19/538	13562.1	Q3T0R1	40S ribosomal protein S18 OS=Bos taurus GN=RPS18 PE=2 SV=3
2-3k.c5556/1/1815	13372.2	Q9GLE4	Matrix metalloproteinase-14 OS=Bos taurus GN=MMP14 PE=2 SV=1	3-6k.c30359/1/5179	13515.2	P21333	Filamin-A OS=Homo sapiens GN=FLNA PE=1 SV=4
i2_LQ_sample9a8d22|c7437/f1p79/2317.2	13350	Q2TBQ5	60S ribosomal protein L7a OS=Bos taurus GN=RPL7A PE=2 SV=3	3-6k.c1337/7/3507	13496.5	P02459	Collagen alpha-1(II) chain OS=Bos taurus GN=COL2A1 PE=1 SV=4
i2_LQ_sample9a8d22|c6877/f1p25/1942	13331.2	Q4R7Y4	Guanine nucleotide-binding protein subunit beta-2-like 1 OS=Macaca fascicularis GN=GNB2L1 PE=2 SV=3	i5_LQ_sample9a8d22|c585/f1p23/5583.1	13467.5	Q05443	Lumican OS=Bos taurus GN=LUM PE=1 SV=1
3-6k.c25522/1/4166	13325.1	P02463	Collagen alpha-1(IV) chain OS=Mus musculus GN=Col4a1 PE=2 SV=4	3-6k.c4662/1/4480	13426	P02453	Collagen alpha-1(I) chain OS=Bos taurus GN=COL1A1 PE=1 SV=3
2-3k.c15784/1/2199	13263	Q98938	Indian hedgehog protein OS=Gallus gallus GN=IHH PE=2 SV=1	3-6k.c1310/6/5931	13266.5	P05997	Collagen alpha-2(V) chain OS=Homo sapiens GN=COL5A2 PE=1 SV=3
i1_HQ_sample9a8d22|c34209/f19p6/1756	13235.7	P13491	L-lactate dehydrogenase A chain OS=Oryctolagus cuniculus GN=LDHA PE=1 SV=3	3-6k.c13952/33/3283	13247.7	Q2KJC8	Peptidyl-prolyl cis-trans isomerase FKBP9 OS=Bos taurus GN=FKBP9 PE=2 SV=1
i2_LQ_sample9a8d22|c8026/f1p112/2470	13199.6	Q95114	Lactadherin OS=Bos taurus GN=MFGE8 PE=1 SV=2	3-6k.c185/84/3215	13247	Q5EA68	Protein transport protein Sec61 subunit alpha isoform 1 OS=Bos taurus GN=SEC61A1 PE=2 SV=3
3-6k.c13887/174/3681	13158	P12110	Collagen alpha-2(VI) chain OS=Homo sapiens GN=COL6A2 PE=1 SV=4	i1_LQ_sample9a8d22|c5111/f1p112/1918	13244.7	P02453	Collagen alpha-1(I) chain OS=Bos taurus GN=COL1A1 PE=1 SV=3
3-6k.c22270/1/4925	13126.6	Q80Z71	Tenascin-N OS=Mus musculus GN=Tnn PE=1 SV=2	2-3k.c10467/7/1834	13232.5	P48616	Vimentin OS=Bos taurus GN=VIM PE=1 SV=3
i1_HQ_sample9a8d22|c44013/f1p40/1196	13121.5	P63244	Guanine nucleotide-binding protein subunit beta-2-like 1 OS=Homo sapiens GN=GNB2L1 PE=1 SV=3	3-6k.c18441/1/5790	13227	P13608	Aggrecan core protein OS=Bos taurus GN=ACAN PE=1 SV=3
i3_LQ_sample9a8d22|c3130/f1p61/4022	13099.6	P53712	Integrin beta-1 OS=Bos taurus GN=ITGB1 PE=1 SV=3	i2_HQ_sample9a8d22|c15234/f17p71/2531	13222.6	P34058	Heat shock protein HSP 90-beta OS=Rattus norvegicus GN=Hsp90ab1 PE=1 SV=4
i3_LQ_sample9a8d22|c7556/f1p110/2979.1	13067.7	Q4GWZ2	40S ribosomal protein SA OS=Sus scrofa GN=RPSA PE=1 SV=3	3-6k.c12730/4/2974	13189.2	Q76LV2	Heat shock protein HSP 90-alpha OS=Bos taurus GN=HSP90AA1 PE=1 SV=3
i2_LQ_sample9a8d22|c9404/f1p316/2357	12952.1	Q9XSJ4	Alpha-enolase OS=Bos taurus GN=ENO1 PE=1 SV=4	3-6k.c26689/1/4460	12980.2	Q258K2	Myosin-9 OS=Canis familiaris GN=MYH9 PE=2 SV=1
3-6k.c3911/1/5691	12902	P12107	Collagen alpha-1(XI) chain OS=Homo sapiens GN=COL11A1 PE=1 SV=4	3-6k.c27054/1/5414	12938	Q64727	Vinculin OS=Mus musculus GN=Vcl PE=1 SV=4
i5_LQ_sample9a8d22|c575/f1p251/5524.1	12874.2	P13213	SPARC OS=Bos taurus GN=SPARC PE=1 SV=2	3-6k.c27726/1/3076	12856.5	P12111	Collagen alpha-3(VI) chain OS=Homo sapiens GN=COL6A3 PE=1 SV=5
i2_LQ_sample9a8d22|c14015/f1p84/2057	12797	Q32L92	Calponin-3 OS=Bos taurus GN=CNN3 PE=2 SV=1	1-2k.c12358/1/1386	12826.9	A6QPL4	Kinesin-like protein KIF22 OS=Bos taurus GN=KIF22 PE=2 SV=2
2-3k.c12861/1/2378	12765.1	P35445	Cartilage oligomeric matrix protein OS=Bos taurus GN=COMP PE=1 SV=2	3-6k.c20867/1/5163	12702.9	Q80Z71	Tenascin-N OS=Mus musculus GN=Tnn PE=1 SV=2
2-3k.c23720/1/2152	12730.4	P13608	Aggrecan core protein OS=Bos taurus GN=ACAN PE=1 SV=3	3-6k.c3425/1/3128	12687.2	P85125	Polymerase I and transcript release factor OS=Rattus norvegicus GN=Ptrf PE=1 SV=1
i2_LQ_sample9a8d22|c4573/f1p306/2985	12706.4	Q5Y4Q1	NADH-ubiquinone oxidoreductase chain 4 OS=Bos mutus grunniens GN=MT-ND4 PE=3 SV=1	2-3k.c2452/64/2247	12651.3	P84335	Tropomyosin alpha-1 chain OS=Liza aurata PE=1 SV=1
i1_HQ_sample9a8d22|c29103/f1p71/1673.1	12668.1	O46415	Ferritin light chain OS=Bos taurus GN=FTL PE=2 SV=3	3-6k.c3347/1/5368	12472.5	Q28298	Ribosome-binding protein 1 OS=Canis familiaris GN=RRBP1 PE=2 SV=1
i1_HQ_sample9a8d22|c26034/f1p53/1611.2	12615.4	--	--	3-6k.c25463/1/4460.1	12471.4	Q58DT1	60S ribosomal protein L7 OS=Bos taurus GN=RPL7 PE=2 SV=1
i2_LQ_sample9a8d22|c10623/f1p83/2128.1	12603.4	Q5KR49	Tropomyosin alpha-1 chain OS=Bos taurus GN=TPM1 PE=2 SV=1	3-6k.c24837/1/4273	12440.4	P02465	Collagen alpha-2(I) chain OS=Bos taurus GN=COL1A2 PE=1 SV=2
i2_HQ_sample9a8d22|c15234/f17p71/2531	12555.4	P34058	Heat shock protein HSP 90-beta OS=Rattus norvegicus GN=Hsp90ab1 PE=1 SV=4	2-3k.c13178/1/1835	12331.9	F1N152	Serine protease HTRA1 OS=Bos taurus GN=HTRA1 PE=2 SV=1
3-6k.c26000/1/3294	12400	P27393	Collagen alpha-2(IV) chain OS=Ascaris suum PE=2 SV=1	2-3k.c13976/2/714	12308.4	Q3T0U2	60S ribosomal protein L14 OS=Bos taurus GN=RPL14 PE=2 SV=3
2-3k.c8362/2/2102	12331.6	G3X745	Glypican-1 OS=Bos taurus GN=GPC1 PE=2 SV=1	1-2k.c11766/1/710	12155.1	P62907	60S ribosomal protein L10a OS=Rattus norvegicus GN=Rpl10a PE=1 SV=2
i8_LQ_sample9a8d22|c75/f1p11/8356.5	12291.8	Q3ZBH8	40S ribosomal protein S20 OS=Bos taurus GN=RPS20 PE=3 SV=1	1-2k.c6679/1/1397	12068	Q5DU56	Protein NLRC3 OS=Mus musculus GN=Nlrc3 PE=2 SV=2
i1_HQ_sample9a8d22|c5383/f1p38/1746.2	12245.5	P61284	60S ribosomal protein L12 OS=Bos taurus GN=RPL12 PE=2 SV=1	3-6k.c30024/1/5589	11855.7	Q07954	Prolow-density lipoprotein receptor-related protein 1 OS=Homo sapiens GN=LRP1 PE=1 SV=2
i2_LQ_sample9a8d22|c5254/f1p5/2082	12164.4	P55833	40S ribosomal protein S27 OS=Homarus americanus GN=RPS27 PE=3 SV=2	2-3k.c16194/1/2312	11788.7	Q71U34	Heat shock cognate 71 kDa protein OS=Saguinus oedipus GN=HSPA8 PE=2 SV=1
3-6k.c16135/2/5412	12137.3	Q28298	Ribosome-binding protein 1 OS=Canis familiaris GN=RRBP1 PE=2 SV=1	3-6k.c2990/2/3998	11784.7	Q95116	Thrombospondin-2 OS=Bos taurus GN=THBS2 PE=2 SV=2
i2_LQ_sample9a8d22|c9048/f1p5/2273.2	12117.5	Q56JY1	60S ribosomal protein L35a OS=Bos taurus GN=RPL35A PE=3 SV=1	1-2k.c13817/494/1575	11763.8	Q3SZV3	Elongation factor 1-gamma OS=Bos taurus GN=EEF1G PE=2 SV=1
3-6k.c4656/1/4670	12051.5	P02459	Collagen alpha-1(II) chain OS=Bos taurus GN=COL2A1 PE=1 SV=4	3-6k.c1177/5/3002	11713.1	Q9ES30	Complement C1q tumor necrosis factor-related protein 3 OS=Mus musculus GN=C1qtnf3 PE=2 SV=1
i1_HQ_sample9a8d22|c55734/f82p35/1807	12003	Q3T0P6	Phosphoglycerate kinase 1 OS=Bos taurus GN=PGK1 PE=2 SV=3	2-3k.c23438/1/2328.2	11705.9	A2BDB0	Actin, cytoplasmic 2 OS=Xenopus laevis GN=actg1 PE=2 SV=1
i2_LQ_sample9a8d22|c2621/f1p29/1924.2	11989.8	Q3T057	60S ribosomal protein L23 OS=Bos taurus GN=RPL23 PE=2 SV=2	3-6k.c29707/1/4058	11677.5	Q8VDJ3	Vigilin OS=Mus musculus GN=Hdlbp PE=1 SV=1
i1_HQ_sample9a8d22|c46817/f1p73/1888.2	11966.6	Q5E9D5	Destrin OS=Bos taurus GN=DSTN PE=2 SV=3	3-6k.c14058/3/3026	11507.7	Q29RV1	Protein disulfide-isomerase A4 OS=Bos taurus GN=PDIA4 PE=2 SV=1
i1_HQ_sample9a8d22|c18449/f4p27/2109	11956.6	O46390	Biglycan OS=Ovis aries GN=BGN PE=2 SV=1	3-6k.c16135/2/5412	11357.2	Q28298	Ribosome-binding protein 1 OS=Canis familiaris GN=RRBP1 PE=2 SV=1
i8_LQ_sample9a8d22|c122/f1p6/8520.1	11826.8	Q69YN4	Protein virilizer homolog OS=Homo sapiens GN=KIAA1429 PE=1 SV=2	3-6k.c31028/11/5344	11346.7	Q80Z71	Tenascin-N OS=Mus musculus GN=Tnn PE=1 SV=2
3-6k.c27726/1/3076	11793.9	P12111	Collagen alpha-3(VI) chain OS=Homo sapiens GN=COL6A3 PE=1 SV=5	2-3k.c6757/1/2497	11277.8	Q2HJ89	Peptidyl-prolyl cis-trans isomerase FKBP10 OS=Bos taurus GN=FKBP10 PE=2 SV=1
i1_HQ_sample9a8d22|c3291/f2p7/1613	11776.9	Q9NY65	Tubulin alpha-8 chain OS=Homo sapiens GN=TUBA8 PE=1 SV=1	1-2k.c13704/501/1493	11269.9	Q2KJ39	Reticulocalbin-3 OS=Bos taurus GN=RCN3 PE=2 SV=1
i2_LQ_sample9a8d22|c13635/f1p31/2147.2	11744.1	P02584	Profilin-1 OS=Bos taurus GN=PFN1 PE=1 SV=2	3-6k.c29910/1/6145	11258.3	Q15149	Plectin OS=Homo sapiens GN=PLEC PE=1 SV=3
i2_LQ_sample9a8d22|c6600/f1p1/2656.2	11566	P46778	60S ribosomal protein L21 OS=Homo sapiens GN=RPL21 PE=1 SV=2	i1_HQ_sample9a8d22|c3291/f2p7/1613	11216	Q9NY65	Tubulin alpha-8 chain OS=Homo sapiens GN=TUBA8 PE=1 SV=1
2-3k.c15978/1/1877	11533.2	Q14050	Collagen alpha-3(IX) chain OS=Homo sapiens GN=COL9A3 PE=1 SV=2	3-6k.c13750/5/3316	11213.3	Q9BXJ4	Complement C1q tumor necrosis factor-related protein 3 OS=Homo sapiens GN=C1QTNF3 PE=1 SV=1
i1_LQ_sample9a8d22|c10772/f1p91/1133.1	11509.6	--	--	3-6k.c834/10/4317	11189.2	Q8VDJ3	Vigilin OS=Mus musculus GN=Hdlbp PE=1 SV=1
3-6k.c5285/1/3401	11445.6	P20908	Collagen alpha-1(V) chain OS=Homo sapiens GN=COL5A1 PE=1 SV=3	2-3k.c14045/1/1850	11141.5	P02465	Collagen alpha-2(I) chain OS=Bos taurus GN=COL1A2 PE=1 SV=2
i4_LQ_sample9a8d22|c205/f1p76/4390.1	11429.8	Q3T160	Nucleophosmin OS=Bos taurus GN=NPM1 PE=2 SV=1	3-6k.c12207/1/4475	11112.3	P02465	Collagen alpha-2(I) chain OS=Bos taurus GN=COL1A2 PE=1 SV=2
3-6k.c1310/6/5931	11263	P05997	Collagen alpha-2(V) chain OS=Homo sapiens GN=COL5A2 PE=1 SV=3	3-6k.c11560/1/3065	11074.2	P02461	Collagen alpha-1(III) chain OS=Homo sapiens GN=COL3A1 PE=1 SV=4
1-2k.c13704/501/1493	11225.9	Q2KJ39	Reticulocalbin-3 OS=Bos taurus GN=RCN3 PE=2 SV=1	3-6k.c26844/1/4479.1	11072.8	O46415	Ferritin light chain OS=Bos taurus GN=FTL PE=2 SV=3
i2_LQ_sample9a8d22|c16868/f1p68/2637	11076.4	P07688	Cathepsin B OS=Bos taurus GN=CTSB PE=1 SV=5	3-6k.c1018/5/5662	10857.1	Q95116	Thrombospondin-2 OS=Bos taurus GN=THBS2 PE=2 SV=2
3-6k.c777/14/5333	11076.1	Q9TT94	Acyl-CoA desaturase OS=Bos taurus GN=SCD PE=2 SV=2	2-3k.c10679/307/2105	10819.1	P49020	Transmembrane emp24 domain-containing protein 2 (Fragment) OS=Cricetulus griseus GN=TMED2 PE=1 SV=1
3-6k.c850/11/4776	11068	Q92841	Probable ATP-dependent RNA helicase DDX17 OS=Homo sapiens GN=DDX17 PE=1 SV=2	2-3k.c12712/1/2345	10812.6	Q05443	Lumican OS=Bos taurus GN=LUM PE=1 SV=1
i2_LQ_sample9a8d22|c5599/f1p161/2189	11051.7	P02453	Collagen alpha-1(I) chain OS=Bos taurus GN=COL1A1 PE=1 SV=3	3-6k.c21600/1/2672	10785.6	O11780	Transforming growth factor-beta-induced protein ig-h3 OS=Sus scrofa GN=TGFBI PE=1 SV=1
i1_HQ_sample9a8d22|c40716/f1p12/1697.2	11014.3	Q76KA2	60S ribosomal protein L30 OS=Macaca fascicularis GN=RPL30 PE=3 SV=3	i0_LQ_sample9a8d22|c43083/f1p8/527	10753.7	P05386	60S acidic ribosomal protein P1 OS=Homo sapiens GN=RPLP1 PE=1 SV=1
1-2k.c6574/5/1173	10923.4	P08121	Collagen alpha-1(III) chain OS=Mus musculus GN=Col3a1 PE=1 SV=4	3-6k.c997/5/3564	10743.2	P17844	Probable ATP-dependent RNA helicase DDX5 OS=Homo sapiens GN=DDX5 PE=1 SV=1
1-2k.c19607/1/1256.1	10783.7	P46782	40S ribosomal protein S5 OS=Homo sapiens GN=RPS5 PE=1 SV=4	3-6k.c10346/1/3536	10664.7	P02465	Collagen alpha-2(I) chain OS=Bos taurus GN=COL1A2 PE=1 SV=2
3-6k.c26542/1/5383	10781.3	P12107	Collagen alpha-1(XI) chain OS=Homo sapiens GN=COL11A1 PE=1 SV=4	3-6k.c13350/1/5235	10656.4	Q13542	Eukaryotic translation initiation factor 4E-binding protein 2 OS=Homo sapiens GN=EIF4EBP2 PE=1 SV=1
3-6k.c185/84/3215	10777.8	Q5EA68	Protein transport protein Sec61 subunit alpha isoform 1 OS=Bos taurus GN=SEC61A1 PE=2 SV=3	3-6k.c2882/3/4128	10637.3	P62151	Calmodulin OS=Torpedo californica PE=1 SV=2
2-3k.c13889/1/1753	10695.1	Q07643	Collagen alpha-2(IX) chain OS=Mus musculus GN=Col9a2 PE=2 SV=1	i2_LQ_sample9a8d22|c6877/f1p25/1942	10636.6	Q4R7Y4	Guanine nucleotide-binding protein subunit beta-2-like 1 OS=Macaca fascicularis GN=GNB2L1 PE=2 SV=3
i1_LQ_sample9a8d22|c28407/f1p132/1854	10674	P00829	ATP synthase subunit beta, mitochondrial OS=Bos taurus GN=ATP5B PE=1 SV=2	2-3k.c28277/2/2226	10591.8	Q2KJD0	Tubulin beta-5 chain OS=Bos taurus GN=TUBB5 PE=2 SV=1
i1_HQ_sample9a8d22|c18856/f2p28/1986	10655.7	A2VDN0	Integral membrane protein 2C OS=Bos taurus GN=ITM2C PE=2 SV=1	3-6k.c11861/2/901	10550.8	P80311	Peptidyl-prolyl cis-trans isomerase B OS=Bos taurus GN=PPIB PE=1 SV=4
3-6k.c30024/1/5589	10606.2	Q07954	Prolow-density lipoprotein receptor-related protein 1 OS=Homo sapiens GN=LRP1 PE=1 SV=2	i0_LQ_sample9a8d22|c42329/f1p4/515	10550.8	Q56K03	60S ribosomal protein L27a OS=Bos taurus GN=RPL27A PE=2 SV=3
3-6k.c2990/2/3998	10605.6	Q95116	Thrombospondin-2 OS=Bos taurus GN=THBS2 PE=2 SV=2	3-6k.c22712/1/3225	10527.7	P21333	Filamin-A OS=Homo sapiens GN=FLNA PE=1 SV=4
3-6k.c15821/1/5288	10593	Q09666	Neuroblast differentiation-associated protein AHNAK OS=Homo sapiens GN=AHNAK PE=1 SV=2	3-6k.c6305/1/5769	10480.2	Q28178	Thrombospondin-1 OS=Bos taurus GN=THBS1 PE=2 SV=2
3-6k.c24087/2/3281	10550.6	P79307	Amyloid beta A4 protein OS=Sus scrofa GN=APP PE=2 SV=2	3-6k.c24938/1/4008	10445.1	Q05682	Caldesmon OS=Homo sapiens GN=CALD1 PE=1 SV=3
3-6k.c25005/1/5769	10487	Q6UVK1	Chondroitin sulfate proteoglycan 4 OS=Homo sapiens GN=CSPG4 PE=1 SV=2	3-6k.c25522/1/4166	10437.6	P02463	Collagen alpha-1(IV) chain OS=Mus musculus GN=Col4a1 PE=2 SV=4
i2_LQ_sample9a8d22|c7088/f1p23/2177.2	10443.3	Q58DW3	60S ribosomal protein L29 OS=Bos taurus GN=RPL29 PE=2 SV=3	3-6k.c3716/1/2538	10425.4	P09487	Alkaline phosphatase, tissue-nonspecific isozyme OS=Bos taurus GN=ALPL PE=1 SV=2
3-6k.c3716/1/2538	10349.7	P09487	Alkaline phosphatase, tissue-nonspecific isozyme OS=Bos taurus GN=ALPL PE=1 SV=2	3-6k.c17436/1/3765.2	10364.7	P02461	Collagen alpha-1(III) chain OS=Homo sapiens GN=COL3A1 PE=1 SV=4
i1_LQ_sample9a8d22|c63012/f1p52/1004	10322.8	Q15041	ADP-ribosylation factor-like protein 6-interacting protein 1 OS=Homo sapiens GN=ARL6IP1 PE=1 SV=2	3-6k.c2668/1/3539	10308.1	Q60467	Collagen alpha-1(V) chain OS=Cricetulus longicaudatus GN=COL5A1 PE=2 SV=1
3-6k.c13276/1/4374	10318.5	Q99715	Collagen alpha-1(XII) chain OS=Homo sapiens GN=COL12A1 PE=1 SV=2	1-2k.c30683/1/1062	10271	Q6RYS3	60S ribosomal protein L8 OS=Mamestra brassicae GN=RpL8 PE=2 SV=1
i1_LQ_sample9a8d22|c21344/f1p172/2023	10318.3	P02453	Collagen alpha-1(I) chain OS=Bos taurus GN=COL1A1 PE=1 SV=3	3-6k.c27059/1/1822	10231.7	P02459	Collagen alpha-1(II) chain OS=Bos taurus GN=COL2A1 PE=1 SV=4
i2_LQ_sample9a8d22|c7656/f1p181/2342.2	10299.9	P17932	Putative 60S ribosomal protein L32' OS=Mus musculus GN=Rpl32-ps PE=5 SV=2	3-6k.c19330/1/3425	10216.4	Q76M96	Coiled-coil domain-containing protein 80 OS=Homo sapiens GN=CCDC80 PE=1 SV=1
i5_LQ_sample9a8d22|c158/f1p115/5389.2	10290.5	P22626	Heterogeneous nuclear ribonucleoproteins A2/B1 OS=Homo sapiens GN=HNRNPA2B1 PE=1 SV=2	3-6k.c22210/1/4678	10105.5	P02459	Collagen alpha-1(II) chain OS=Bos taurus GN=COL2A1 PE=1 SV=4
1-2k.c31737/1/1140	10287.2	Q9CZM2	60S ribosomal protein L15 OS=Mus musculus GN=Rpl15 PE=2 SV=4	i1_LQ_sample9a8d22|c43187/f1p70/1771.2	10101	P62847	40S ribosomal protein S24 OS=Homo sapiens GN=RPS24 PE=1 SV=1
i0_LQ_sample9a8d22|c16340/f1p2/700	10283.2	A9L913	40S ribosomal protein S9 OS=Papio anubis GN=RPS9 PE=3 SV=1	3-6k.c17783/1/4319	10095.7	P49171	40S ribosomal protein S26 OS=Sus scrofa GN=RPS26 PE=1 SV=4
3-6k.c30145/1/5363	10260.4	P07589	Fibronectin OS=Bos taurus GN=FN1 PE=1 SV=4	3-6k.c15821/1/5288	10095.4	Q09666	Neuroblast differentiation-associated protein AHNAK OS=Homo sapiens GN=AHNAK PE=1 SV=2
i2_LQ_sample9a8d22|c10948/f1p95/2339.1	10197.1	P21782	Pleiotrophin OS=Bos taurus GN=PTN PE=1 SV=2	2-3k.c28124/644/2026	10062.5	Q95L54	Annexin A8 OS=Bos taurus GN=ANXA8 PE=2 SV=1
i2_LQ_sample9a8d22|c2734/f1p86/2507	10084.6	P21809	Biglycan OS=Bos taurus GN=BGN PE=1 SV=3	3-6k.c30158/1/3320	10058.6	P63103	14-3-3 protein zeta/delta OS=Bos taurus GN=YWHAZ PE=1 SV=1
i1_LQ_sample9a8d22|c44467/f1p85/1890	10067.9	O78747	NADH-ubiquinone oxidoreductase chain 1 OS=Ovis aries GN=MT-ND1 PE=3 SV=1	1-2k.c22675/1/1629	10051	P02459	Collagen alpha-1(II) chain OS=Bos taurus GN=COL2A1 PE=1 SV=4
i0_LQ_sample9a8d22|c15415/f1p18/908	10034.4	Q3T003	60S ribosomal protein L18a OS=Bos taurus GN=RPL18A PE=2 SV=1
