# Supplementary material for: Identification and Characterization of Alternative Splicing Variants and Positive Selection Genes Related to Distinct Growth Rates of Antlers Using Comparative Transcriptome Sequencing
Source: Animals (Basel). 2022 Aug 26;12(17):2203. doi: 10.3390/ani12172203 (PMC9454627; doi:10.3390/ani12172203)
Supplement: Supplementary file 1 [file animals-12-02203-s001.zip › animals-1855021-supplementary/Table S4 Differential expression transcripts.xlsx]

## Sheet: DETs
Table S4 Differential expression transcripts in the developing velvet antler of wapiti and sika deer
Transcript ID	SIKA readcount	WAPITI readcount	log2FoldChange	pval	padj	Gene Length	NR GI	NR ID	NR Score	NR Evalue	NR Description	NT GI	NT ID	NT Score	NT Evalue	NT Description	KO ID	KO Name	KO Description	Http Link	Swissprot ID	Swissprot Score	Swissprot Evalue	Swissprot Description	PFAM ID	PFAM description	Gene Ontology Biological Pathway	BP Description	Gene Ontology Molecular Function	MF Description	Gene Ontology Cellular Component	CC Description	KOG ID	KOG Description
1-2k.c15158/1/1291	1923.11	0	Inf	3.34e-27	8.97e-24	1288	109097714	XP_001117178.1	1116	3.3e-119	PREDICTED: l-lactate dehydrogenase B chain [Macaca mulatta]	742186576	XM_010855945.1	670	0	PREDICTED: Bison bison bison lactate dehydrogenase B (LDHB), mRNA	K00016	LDH, ldh	L-lactate dehydrogenase	http://www.genome.jp/dbget-bin/www_bget?ko:K00016	P00336	1105	2.5e-119	L-lactate dehydrogenase B chain OS=Sus scrofa GN=LDHB PE=1 SV=3	PF00056//PF02056//PF02866	lactate/malate dehydrogenase, NAD binding domain//Family 4 glycosyl hydrolase//lactate/malate dehydrogenase, alpha/beta C-terminal domain	GO:0055114//GO:0005975	oxidation-reduction process//carbohydrate metabolic process	GO:0004553//GO:0016616//GO:0016491	hydrolase activity, hydrolyzing O-glycosyl compounds//oxidoreductase activity, acting on the CH-OH group of donors, NAD or NADP as acceptor//oxidoreductase activity	--	--	KOG1495	Lactate dehydrogenase
1-2k.c19519/1/2036	1794.25	0	Inf	3.49e-27	8.97e-24	2036	554532804	XP_005861160.1	1014	3.5e-107	PREDICTED: tropomyosin alpha-1 chain isoform X3 [Myotis brandtii]>gi|558146177|ref|XP_006093485.1| PREDICTED: tropomyosin alpha-4 chain-like isoform X4 [Myotis lucifugus]>gi|584052464|ref|XP_006770876.1| PREDICTED: tropomyosin alpha-1 chain isoform X6 [Myotis davidii]	548482936	XM_005685684.1	1702	0	PREDICTED: Capra hircus tropomyosin 1 (alpha) (TPM1), transcript variant X2, mRNA	K10373	TPM1	tropomyosin 1	http://www.genome.jp/dbget-bin/www_bget?ko:K10373	Q5KR49	880	4.9e-93	Tropomyosin alpha-1 chain OS=Bos taurus GN=TPM1 PE=2 SV=1	PF06009//PF05557//PF06160//PF01920//PF00669//PF07851//PF10473//PF16716//PF00769//PF08702//PF13851//PF05739//PF04111//PF02601//PF06008//PF09730	Laminin Domain II//Mitotic checkpoint protein//Septation ring formation regulator, EzrA//Prefoldin subunit//Bacterial flagellin N-terminal helical region//TMPIT-like protein//Leucine-rich repeats of kinetochore protein Cenp-F/LEK1//Bone marrow stromal antigen 2//Ezrin/radixin/moesin family//Fibrinogen alpha/beta chain family//Growth-arrest specific micro-tubule binding//SNARE domain//Autophagy pr…	GO:0071973//GO:0006914//GO:0000921//GO:0030168//GO:0030155//GO:0006810//GO:0006457//GO:0007094//GO:0030334//GO:0007165//GO:0006308//GO:0051607//GO:0048870//GO:0007155//GO:0051258//GO:0045995	bacterial-type flagellum-dependent cell motility//autophagy//septin ring assembly//platelet activation//regulation of cell adhesion//transport//protein folding//mitotic spindle assembly checkpoint//regulation of cell migration//signal transduction//DNA catabolic process//defense response to virus//cell motility//cell adhesion//protein polymerization//regulation of embryonic development	GO:0051082//GO:0030674//GO:0008092//GO:0008855//GO:0005515//GO:0008134//GO:0045502//GO:0005198//GO:0005102//GO:0042803	unfolded protein binding//protein binding, bridging//cytoskeletal protein binding//exodeoxyribonuclease VII activity//protein binding//transcription factor binding//dynein binding//structural molecule activity//receptor binding//protein homodimerization activity	GO:0009318//GO:0019898//GO:0016021//GO:0005577//GO:0030286//GO:0005667//GO:0005940//GO:0005794//GO:0005737//GO:0016272//GO:0031514	exodeoxyribonuclease VII complex//extrinsic component of membrane//integral component of membrane//fibrinogen complex//dynein complex//transcription factor complex//septin ring//Golgi apparatus//cytoplasm//prefoldin complex//motile cilium	--	--
2-3k.c11017/6/2387	2039.19	0	Inf	2.02e-27	8.97e-24	2354	803208159	XP_011964597.1	3482	0	PREDICTED: probable carboxypeptidase X1 isoform X1 [Ovis aries musimon]	555963842	XM_005893934.1	2162	0	PREDICTED: Bos mutus carboxypeptidase X (M14 family), member 1 (CPXM1), transcript variant X1, mRNA	K08638	CPXM1	carboxypeptidase X1	http://www.genome.jp/dbget-bin/www_bget?ko:K08638	Q96SM3	3171	0	Probable carboxypeptidase X1 OS=Homo sapiens GN=CPXM1 PE=2 SV=2	PF00246	Zinc carboxypeptidase	GO:0006508	proteolysis	GO:0008270//GO:0004181	zinc ion binding//metallocarboxypeptidase activity	--	--	KOG2649	Zinc carboxypeptidase
2-3k.c11405/1/1896	2445.56	0	Inf	2.88e-27	8.97e-24	1888	528972462	XP_005214205.1	3011	0	PREDICTED: integrin beta-1 isoform X1 [Bos taurus]>gi|741946828|ref|XP_010809399.1| PREDICTED: integrin beta-1 isoform X1 [Bos taurus]>gi|88954311|gb|AAI14108.1| ITGB1 protein [Bos taurus]	741946827	XM_010811097.1	1602	0	PREDICTED: Bos taurus integrin, beta 1 (fibronectin receptor, beta polypeptide, antigen CD29 includes MDF2, MSK12) (ITGB1), transcript variant X2, mRNA	K05719	ITGB1	integrin beta 1	http://www.genome.jp/dbget-bin/www_bget?ko:K05719	P53712	3011	0	Integrin beta-1 OS=Bos taurus GN=ITGB1 PE=1 SV=3	--	--	GO:0055007//GO:0007159//GO:0019048//GO:0007161//GO:0008354//GO:0031175//GO:0002042//GO:0045214//GO:0000082//GO:0043065//GO:0033631//GO:0051726//GO:0001701//GO:0045596//GO:0007165//GO:0008284//GO:0007229//GO:0001708	cardiac muscle cell differentiation//leukocyte cell-cell adhesion//modulation by virus of host morphology or physiology//calcium-independent cell-matrix adhesion//germ cell migration//neuron projection development//cell migration involved in sprouting angiogenesis//sarcomere organization//G1/S transition of mitotic cell cycle//positive regulation of apoptotic process//cell-cell adhesion mediated …	GO:0046872//GO:0004872//GO:0005178	metal ion binding//receptor activity//integrin binding	GO:0042470//GO:0042383//GO:0031594//GO:0009897//GO:0035748//GO:0014704//GO:0008305//GO:0032587	melanosome//sarcolemma//neuromuscular junction//external side of plasma membrane//myelin sheath abaxonal region//intercalated disc//integrin complex//ruffle membrane	--	--
2-3k.c12119/1/1627	1654.21	0	Inf	4.29e-27	8.97e-24	1615	594652932	XP_007174905.1	1456	1.5e-158	PREDICTED: L-lactate dehydrogenase A chain [Balaenoptera acutorostrata scammoni]>gi|594700283|ref|XP_007197207.1| PREDICTED: L-lactate dehydrogenase A chain-like isoform X1 [Balaenoptera acutorostrata scammoni]	593717067	XM_007104910.1	1074	0	PREDICTED: Physeter catodon lactate dehydrogenase A (LDHA), transcript variant X1, mRNA	K00016	LDH, ldh	L-lactate dehydrogenase	http://www.genome.jp/dbget-bin/www_bget?ko:K00016	P19858	1493	3.3e-164	L-lactate dehydrogenase A chain OS=Bos taurus GN=LDHA PE=2 SV=2	PF02866//PF02056//PF00056	lactate/malate dehydrogenase, alpha/beta C-terminal domain//Family 4 glycosyl hydrolase//lactate/malate dehydrogenase, NAD binding domain	GO:0005975//GO:0055114	carbohydrate metabolic process//oxidation-reduction process	GO:0016491//GO:0016616//GO:0004553	oxidoreductase activity//oxidoreductase activity, acting on the CH-OH group of donors, NAD or NADP as acceptor//hydrolase activity, hydrolyzing O-glycosyl compounds	--	--	KOG1495	Lactate dehydrogenase
2-3k.c19461/1/1841	1708.82	0	Inf	2.72e-27	8.97e-24	1838	528767051	EPY86710.1	1231	2.2e-132	leucine-rich repeat-containing protein 59 [Camelus ferus]	594032939	XM_006041154.1	1470	0	PREDICTED: Bubalus bubalis leucine rich repeat containing 59 (LRRC59), mRNA	--	--	--	--	Q5E9X4	1170	1.1e-126	Leucine-rich repeat-containing protein 59 OS=Bos taurus GN=LRRC59 PE=2 SV=1	PF00560//PF04111//PF11851//PF13855//PF01080	Leucine Rich Repeat//Autophagy protein Apg6//Domain of unknown function (DUF3371)//Leucine rich repeat//Presenilin	GO:0006355//GO:0006914	regulation of transcription, DNA-templated//autophagy	GO:0005515//GO:0004190	protein binding//aspartic-type endopeptidase activity	GO:0016021	integral component of membrane	--	--
2-3k.c23488/1/1969	2426.96	0	Inf	3.39e-27	8.97e-24	1966	564231606	XP_006260194.1	2413	2e-269	PREDICTED: dolichyl-diphosphooligosaccharide--protein glycosyltransferase subunit 1 [Alligator mississippiensis]	402692423	NM_001082605.2	1482	0	Bos taurus ribophorin I (RPN1), mRNA	K12666	OST1, RPN1	oligosaccharyltransferase complex subunit alpha (ribophorin I)	http://www.genome.jp/dbget-bin/www_bget?ko:K12666	Q4R4T0	2616	2.4e-294	Dolichyl-diphosphooligosaccharide--protein glycosyltransferase subunit 1 OS=Macaca fascicularis GN=RPN1 PE=2 SV=1	PF07195//PF04597	Flagellar hook-associated protein 2 C-terminus//Ribophorin I	GO:0007155//GO:0018279//GO:0006486	cell adhesion//protein N-linked glycosylation via asparagine//protein glycosylation	GO:0004579	dolichyl-diphosphooligosaccharide-protein glycotransferase activity	GO:0008250//GO:0005783//GO:0016021//GO:0009288	oligosaccharyltransferase complex//endoplasmic reticulum//integral component of membrane//bacterial-type flagellum	KOG2291	Oligosaccharyltransferase, alpha subunit (ribophorin I)
2-3k.c23974/1/2002	1933.61	0	Inf	3.96e-27	8.97e-24	1999	157428116	NP_001098966.1	1063	7.1e-113	transmembrane emp24 domain-containing protein 7 precursor [Bos taurus]>gi|594045721|ref|XP_006047328.1| PREDICTED: transmembrane emp24 domain-containing protein 7 [Bubalus bubalis]>gi|803337294|ref|XP_012026725.1| PREDICTED: transmembrane emp24 domain-containing protein 7 [Ovis aries musimon]>gi|134025246|gb|AAI34757.1| TMED7 protein [Bos taurus]>gi|296483800|tpg|DAA25915.1| TPA: transmembrane em…	803086249	XM_012180633.1	1531	0	PREDICTED: Ovis aries transmembrane emp24 protein transport domain containing 7 (TMED7), transcript variant X1, mRNA	K14825	ERP2	protein ERP2	http://www.genome.jp/dbget-bin/www_bget?ko:K14825	Q9Y3B3	1040	1.4e-111	Transmembrane emp24 domain-containing protein 7 OS=Homo sapiens GN=TMED7 PE=1 SV=2	PF01105//PF02565//PF02882	emp24/gp25L/p24 family/GOLD//Recombination protein O C terminal//Tetrahydrofolate dehydrogenase/cyclohydrolase, NAD(P)-binding domain	GO:0055114//GO:0046487//GO:0006810//GO:0006310//GO:0006281//GO:0009396	oxidation-reduction process//glyoxylate metabolic process//transport//DNA recombination//DNA repair//folic acid-containing compound biosynthetic process	GO:0003824//GO:0004488	catalytic activity//methylenetetrahydrofolate dehydrogenase (NADP+) activity	GO:0005793//GO:0005794//GO:0005783//GO:0016021	endoplasmic reticulum-Golgi intermediate compartment//Golgi apparatus//endoplasmic reticulum//integral component of membrane	KOG1693	emp24/gp25L/p24 family of membrane trafficking proteins
2-3k.c26781/1/1974	1682.24	0	Inf	3.07e-27	8.97e-24	1971	594059381	XP_006053829.1	1031	3.6e-109	PREDICTED: pinin [Bubalus bubalis]	741967236	XM_010817194.1	1696	0	PREDICTED: Bos taurus pinin, desmosome associated protein (PNN), transcript variant X1, mRNA	K13114	PNN	pinin	http://www.genome.jp/dbget-bin/www_bget?ko:K13114	O35691	979	1.6e-104	Pinin OS=Mus musculus GN=Pnn PE=1 SV=4	--	--	--	--	--	--	--	--	KOG3756	Pinin (desmosome-associated protein)
2-3k.c4536/9/2021	1840.15	0	Inf	2.93e-27	8.97e-24	2006	555969371	XP_005896711.1	1644	3e-180	PREDICTED: heterogeneous nuclear ribonucleoprotein K isoform X3 [Bos mutus]	803010598	XM_012117437.1	1936	0	PREDICTED: Ovis aries heterogeneous nuclear ribonucleoprotein K (HNRNPK), transcript variant X2, mRNA	K12886	HNRNPK	heterogeneous nuclear ribonucleoprotein K	http://www.genome.jp/dbget-bin/www_bget?ko:K12886	P61979	1639	4.7e-181	Heterogeneous nuclear ribonucleoprotein K OS=Mus musculus GN=Hnrnpk PE=1 SV=1	PF07650//PF13014//PF05435//PF00013//PF13184	KH domain//KH domain//Phi-29 DNA terminal protein GP3//KH domain//NusA-like KH domain	GO:0018142//GO:0006269//GO:0006260	protein-DNA covalent cross-linking//DNA replication, synthesis of RNA primer//DNA replication	GO:0003723	RNA binding	--	--	KOG2192	PolyC-binding hnRNP-K protein HRB57A/hnRNP, contains KH domain
2-3k.c5529/3/1823	1790.5	0	Inf	3.28e-27	8.97e-24	1814	562877066	XP_006166301.1	2514	3.6e-281	PREDICTED: eukaryotic translation initiation factor 3 subunit L [Tupaia chinensis]	555966464	XM_005895222.1	1068	0	PREDICTED: Bos mutus eukaryotic translation initiation factor 3, subunit L (EIF3L), transcript variant X1, mRNA	K15029	EIF3L	translation initiation factor 3 subunit L	http://www.genome.jp/dbget-bin/www_bget?ko:K15029	Q3ZCK1	2507	9.6e-282	Eukaryotic translation initiation factor 3 subunit L OS=Bos taurus GN=EIF3L PE=2 SV=1	PF00515//PF10255//PF13414	Tetratricopeptide repeat//RNA polymerase I-associated factor PAF67//TPR repeat	GO:0006446	regulation of translational initiation	GO:0005515//GO:0003743	protein binding//translation initiation factor activity	GO:0005737//GO:0005840//GO:0005852	cytoplasm//ribosome//eukaryotic translation initiation factor 3 complex	KOG3677	RNA polymerase I-associated factor - PAF67
2-3k.c6360/1/1676	2571.46	0	Inf	4.28e-27	8.97e-24	1693	289656573	ADD14086.1	833	2.8e-86	insulin-like growth factor 2 isoform 3 [Cervus nippon]	594054536	XM_006051469.1	952	0	PREDICTED: Bubalus bubalis insulin-like growth factor 2 (somatomedin A) (IGF2), transcript variant X2, mRNA	K00016	LDH, ldh	L-lactate dehydrogenase	http://www.genome.jp/dbget-bin/www_bget?ko:K00016	P07456	758	5.8e-79	Insulin-like growth factor II OS=Bos taurus GN=IGF2 PE=1 SV=4	PF00049//PF02056//PF00056//PF07992	Insulin/IGF/Relaxin family//Family 4 glycosyl hydrolase//lactate/malate dehydrogenase, NAD binding domain//Pyridine nucleotide-disulphide oxidoreductase	GO:0005975//GO:0055114//GO:0007165	carbohydrate metabolic process//oxidation-reduction process//signal transduction	GO:0004553//GO:0016491//GO:0005179	hydrolase activity, hydrolyzing O-glycosyl compounds//oxidoreductase activity//hormone activity	GO:0005576	extracellular region	KOG1495	Lactate dehydrogenase
3-6k.c14250/2/4075	1863.38	0	Inf	2.9e-27	8.97e-24	3941	802989289	XP_012037724.1	2577	3.9e-288	PREDICTED: ubiquitin-associated protein 2-like isoform X3 [Ovis aries]>gi|803255358|ref|XP_011987633.1| PREDICTED: ubiquitin-associated protein 2-like isoform X3 [Ovis aries musimon]	741919443	XM_010802857.1	3791	0	PREDICTED: Bos taurus ubiquitin associated protein 2-like (UBAP2L), transcript variant X10, mRNA	--	--	--	--	Q80X50	2505	3.6e-281	Ubiquitin-associated protein 2-like OS=Mus musculus GN=Ubap2l PE=1 SV=1	PF02845//PF15957	CUE domain//Commissureless	GO:0007411	axon guidance	GO:0005515	protein binding	--	--	--	--
3-6k.c14295/3/2451	2094.36	0	Inf	1.98e-27	8.97e-24	2451	795067848	XP_011828408.1	2033	2.9e-225	PREDICTED: septin-7 isoform X2 [Mandrillus leucophaeus]	803279757	XM_012144155.1	2374	0	PREDICTED: Ovis aries musimon septin 7 (SEPT7), transcript variant X1, mRNA	K16944	SEPT7, CDC3	septin 7	http://www.genome.jp/dbget-bin/www_bget?ko:K16944	Q5R481	2040	1.8e-227	Septin-7 OS=Pongo abelii GN=SEPT7 PE=2 SV=2	PF01926//PF04548//PF00071//PF02421//PF02601//PF00735//PF04670//PF03193//PF08477//PF00005	50S ribosome-binding GTPase//AIG1 family//Ras family//Ferrous iron transport protein B//Exonuclease VII, large subunit//Septin//Gtr1/RagA G protein conserved region//Protein of unknown function, DUF258//Ras of Complex, Roc, domain of DAPkinase//ABC transporter	GO:0007264//GO:0015684//GO:0006308	small GTPase mediated signal transduction//ferrous iron transport//DNA catabolic process	GO:0005524//GO:0015093//GO:0005525//GO:0003924//GO:0008855//GO:0016887	ATP binding//ferrous iron transmembrane transporter activity//GTP binding//GTPase activity//exodeoxyribonuclease VII activity//ATPase activity	GO:0016021//GO:0009318	integral component of membrane//exodeoxyribonuclease VII complex	--	--
3-6k.c18289/2/5362	2419.39	0	Inf	3.53e-27	8.97e-24	5346	820992983	XP_012373303.1	2324	1.1e-258	PREDICTED: collagen alpha-1(XV) chain [Octodon degus]	741936068	XM_005210199.2	4369	0	PREDICTED: Bos taurus collagen, type XV, alpha 1 (COL15A1), transcript variant X2, mRNA	K08135	COL15A	collagen, type XV, alpha	http://www.genome.jp/dbget-bin/www_bget?ko:K08135	P39059	1601	3.2e-176	Collagen alpha-1(XV) chain OS=Homo sapiens GN=COL15A1 PE=1 SV=2	PF06482	Collagenase NC10 and Endostatin	GO:0007155	cell adhesion	GO:0005198	structural molecule activity	GO:0031012	extracellular matrix	--	--
3-6k.c24022/2/3980	2309.17	0	Inf	2.99e-27	8.97e-24	3908	594084280	XP_006065701.1	4931	0	PREDICTED: probable global transcription activator SNF2L1 isoform X1 [Bubalus bubalis]	803313126	XM_012159495.1	3795	0	PREDICTED: Ovis aries musimon SWI/SNF related, matrix associated, actin dependent regulator of chromatin, subfamily a, member 1 (SMARCA1), transcript variant X15, mRNA	K11727	SMARCA1, SNF2L	SWI/SNF-related matrix-associated actin-dependent regulator of chromatin subfamily A member 1	http://www.genome.jp/dbget-bin/www_bget?ko:K11727	P28370	4839	0	Probable global transcription activator SNF2L1 OS=Homo sapiens GN=SMARCA1 PE=1 SV=2	PF04851//PF09110//PF09111//PF13892//PF00270//PF08587//PF00176	Type III restriction enzyme, res subunit//HAND//SLIDE//DNA-binding domain//DEAD/DEAH box helicase//Ubiquitin associated domain (UBA)//SNF2 family N-terminal domain	GO:0043044//GO:0006338//GO:0016310//GO:0009069	ATP-dependent chromatin remodeling//chromatin remodeling//phosphorylation//serine family amino acid metabolic process	GO:0031491//GO:0003677//GO:0003676//GO:0005524//GO:0016787//GO:0016818//GO:0004674	nucleosome binding//DNA binding//nucleic acid binding//ATP binding//hydrolase activity//hydrolase activity, acting on acid anhydrides, in phosphorus-containing anhydrides//protein serine/threonine kinase activity	GO:0000785//GO:0005634	chromatin//nucleus	KOG0385	Chromatin remodeling complex WSTF-ISWI, small subunit
3-6k.c31019/1/3552	1662.61	0	Inf	4.03e-27	8.97e-24	3546	62988316	NP_001017950.1	1236	1.1e-132	follistatin-related protein 1 precursor [Bos taurus]>gi|528933746|ref|XP_005200261.1| PREDICTED: follistatin-related protein 1 isoform X1 [Bos taurus]>gi|555987269|ref|XP_005905487.1| PREDICTED: follistatin-related protein 1 isoform X1 [Bos mutus]>gi|556752657|ref|XP_005971719.1| PREDICTED: follistatin-related protein 1 isoform X1 [Pantholops hodgsonii]>gi|742148468|ref|XP_010843690.1| PREDICTED:…	548449776	XM_005674986.1	2403	0	PREDICTED: Capra hircus follistatin-like 1 (FSTL1), transcript variant X2, mRNA	--	--	--	--	Q58D84	1236	4.5e-134	Follistatin-related protein 1 OS=Bos taurus GN=FSTL1 PE=2 SV=1	PF00036//PF07648//PF00050//PF13405//PF13499//PF09289	EF hand//Kazal-type serine protease inhibitor domain//Kazal-type serine protease inhibitor domain//EF-hand domain//EF-hand domain pair//Follistatin/Osteonectin-like EGF domain	--	--	GO:0005509//GO:0008201//GO:0005515	calcium ion binding//heparin binding//protein binding	GO:0005576	extracellular region	--	--
3-6k.c469/38/3105	1889.58	0	Inf	2.26e-27	8.97e-24	3100	62089150	BAD93019.1	4924	0	ubiquitin C variant [Homo sapiens]	555973762	XM_005898815.1	2502	0	PREDICTED: Bos mutus ubiquitin C (UBC), transcript variant X1, mRNA	K08770	UBC	ubiquitin C	http://www.genome.jp/dbget-bin/www_bget?ko:K08770	P0CG71	4097	0	Polyubiquitin-A OS=Caenorhabditis elegans GN=ubq-1 PE=3 SV=1	PF00240//PF14560	Ubiquitin family//Ubiquitin-like domain	--	--	GO:0005515	protein binding	--	--	KOG0001	Ubiquitin and ubiquitin-like proteins
3-6k.c4914/1/3255	1526.36	0	Inf	3.85e-27	8.97e-24	3239	426244754	XP_004016182.1	4486	0	PREDICTED: coatomer subunit beta [Ovis aries]>gi|548495042|ref|XP_005689650.1| PREDICTED: coatomer subunit beta [Capra hircus]>gi|555950823|ref|XP_005887612.1| PREDICTED: coatomer subunit beta [Bos mutus]>gi|742231061|ref|XP_010828876.1| PREDICTED: coatomer subunit beta [Bison bison bison]>gi|803156577|ref|XP_011951102.1| PREDICTED: coatomer subunit beta [Ovis aries]>gi|803315199|ref|XP_012015890…	556724525	XM_005957997.1	2895	0	PREDICTED: Pantholops hodgsonii coatomer protein complex, subunit beta 1 (COPB1), mRNA	K17301	COPB1, SEC26	coatomer, subunit beta	http://www.genome.jp/dbget-bin/www_bget?ko:K17301	A0JN39	4483	0	Coatomer subunit beta OS=Bos taurus GN=COPB1 PE=1 SV=1	PF07718//PF00514//PF01602//PF02985	Coatomer beta C-terminal region//Armadillo/beta-catenin-like repeat//Adaptin N terminal region//HEAT repeat	GO:0016192//GO:0006886	vesicle-mediated transport//intracellular protein transport	GO:0005198//GO:0005515	structural molecule activity//protein binding	GO:0030126//GO:0030117	COPI vesicle coat//membrane coat	KOG1058	Vesicle coat complex COPI, beta subunit
3-6k.c8505/1/3725	2247.02	0	Inf	2.29e-27	8.97e-24	3711	679207907	KFW91732.1	4423	0	DNA-directed RNA polymerase II subunit RPB2, partial [Phalacrocorax carbo]	594069023	XM_006058366.1	2665	0	PREDICTED: Bubalus bubalis polymerase (RNA) II (DNA directed) polypeptide B, 140kDa (POLR2B), mRNA	K03010	RPB2, POLR2B	DNA-directed RNA polymerase II subunit RPB2	http://www.genome.jp/dbget-bin/www_bget?ko:K03010	P08266	3972	0	DNA-directed RNA polymerase II subunit RPB2 OS=Drosophila melanogaster GN=RpII140 PE=2 SV=2	PF04565//PF04563//PF04561//PF04560//PF04567//PF04566//PF00562//PF11057	RNA polymerase Rpb2, domain 3//RNA polymerase beta subunit//RNA polymerase Rpb2, domain 2//RNA polymerase Rpb2, domain 7//RNA polymerase Rpb2, domain 5//RNA polymerase Rpb2, domain 4//RNA polymerase Rpb2, domain 6//Cortexin of kidney	GO:0006206//GO:0006144//GO:0006351	pyrimidine nucleobase metabolic process//purine nucleobase metabolic process//transcription, DNA-templated	GO:0003899//GO:0003677	DNA-directed RNA polymerase activity//DNA binding	GO:0005730//GO:0031224	nucleolus//intrinsic component of membrane	KOG0214	RNA polymerase II, second largest subunit
3-6k.c15898/1/3791	3004.65	0	Inf	4.78e-27	9.07e-24	3801	440907396	ELR57550.1	236	1.1e-16	Metastasis-associated lung adenocarcinoma transcript 1, partial [Bos mutus]	850493339	CP011906.1	2901	0	Ovis canadensis canadensis isolate 43U chromosome 21 sequence	--	--	--	--	Q9UHZ2	203	2.9e-14	Metastasis-associated lung adenocarcinoma transcript 1 OS=Homo sapiens GN=MALAT1 PE=4 SV=1	--	--	--	--	--	--	--	--	--	--
3-6k.c3752/1/3837	2425.39	0	Inf	4.64e-27	9.07e-24	3812	556776155	XP_005983185.1	1409	1e-152	PREDICTED: U3 small nucleolar RNA-associated protein 6 homolog [Pantholops hodgsonii]	803219446	XM_012114675.1	1479	0	PREDICTED: Ovis aries musimon UTP6, small subunit (SSU) processome component, homolog (yeast) (UTP6), mRNA	K14557	UTP6	U3 small nucleolar RNA-associated protein 6	http://www.genome.jp/dbget-bin/www_bget?ko:K14557	Q8VCY6	1183	6.8e-128	U3 small nucleolar RNA-associated protein 6 homolog OS=Mus musculus GN=Utp6 PE=2 SV=1	PF13176//PF13174	Tetratricopeptide repeat//Tetratricopeptide repeat	--	--	GO:0005515	protein binding	--	--	KOG2396	HAT (Half-A-TPR) repeat-containing protein
2-3k.c13234/1/1798	1566.39	0	Inf	5.82e-27	9.4e-24	1816	90077500	BAE88430.1	1479	3.7e-161	unnamed protein product [Macaca fascicularis]	742144418	XM_010845082.1	970	0	PREDICTED: Bison bison bison eukaryotic translation initiation factor 3, subunit L (EIF3L), mRNA	K15029	EIF3L	translation initiation factor 3 subunit L	http://www.genome.jp/dbget-bin/www_bget?ko:K15029	Q3ZCK1	1456	7.1e-160	Eukaryotic translation initiation factor 3 subunit L OS=Bos taurus GN=EIF3L PE=2 SV=1	PF00515//PF10255	Tetratricopeptide repeat//RNA polymerase I-associated factor PAF67	GO:0006446	regulation of translational initiation	GO:0005515//GO:0003743	protein binding//translation initiation factor activity	GO:0005737//GO:0005840//GO:0005852	cytoplasm//ribosome//eukaryotic translation initiation factor 3 complex	KOG3677	RNA polymerase I-associated factor - PAF67
2-3k.c22132/2/2392	1534.21	0	Inf	5.41e-27	9.4e-24	2395	594053375	XP_006050985.1	1934	8.6e-214	PREDICTED: nucleobindin-1 [Bubalus bubalis]	594053374	XM_006050923.1	1938	0	PREDICTED: Bubalus bubalis nucleobindin 1 (NUCB1), mRNA	--	--	--	--	Q0P569	1906	6.2e-212	Nucleobindin-1 OS=Bos taurus GN=NUCB1 PE=2 SV=1	PF13499//PF13405//PF13202//PF00036	EF-hand domain pair//EF-hand domain//EF hand//EF hand	--	--	GO:0005509	calcium ion binding	--	--	KOG3866	DNA-binding protein of the nucleobindin family
2-3k.c2813/23/2142	2712.56	0	Inf	5.85e-27	9.4e-24	2143	556738312	XP_005964731.1	1400	6.4e-152	PREDICTED: phosphoethanolamine/phosphocholine phosphatase isoform X2 [Pantholops hodgsonii]>gi|803246138|ref|XP_011983063.1| PREDICTED: phosphoethanolamine/phosphocholine phosphatase isoform X3 [Ovis aries musimon]	803246137	XM_012127673.1	1894	0	PREDICTED: Ovis aries musimon phosphatase, orphan 1 (PHOSPHO1), transcript variant X10, mRNA	K06124	PHOSPHO1	phosphoethanolamine/phosphocholine phosphatase	http://www.genome.jp/dbget-bin/www_bget?ko:K06124	Q8TCT1	1329	4.5e-145	Phosphoethanolamine/phosphocholine phosphatase OS=Homo sapiens GN=PHOSPHO1 PE=1 SV=1	PF06888	Putative Phosphatase	GO:0008152	metabolic process	GO:0016791	phosphatase activity	--	--	KOG3120	Predicted haloacid dehalogenase-like hydrolase
3-6k.c25914/1/3543	1564.53	0	Inf	5.47e-27	9.4e-24	3552	62988316	NP_001017950.1	1612	2.8e-176	follistatin-related protein 1 precursor [Bos taurus]>gi|528933746|ref|XP_005200261.1| PREDICTED: follistatin-related protein 1 isoform X1 [Bos taurus]>gi|555987269|ref|XP_005905487.1| PREDICTED: follistatin-related protein 1 isoform X1 [Bos mutus]>gi|556752657|ref|XP_005971719.1| PREDICTED: follistatin-related protein 1 isoform X1 [Pantholops hodgsonii]>gi|742148468|ref|XP_010843690.1| PREDICTED:…	548449776	XM_005674986.1	2103	0	PREDICTED: Capra hircus follistatin-like 1 (FSTL1), transcript variant X2, mRNA	--	--	--	--	Q58D84	1612	1.1e-177	Follistatin-related protein 1 OS=Bos taurus GN=FSTL1 PE=2 SV=1	PF00036//PF07648//PF00050//PF13499//PF13405//PF05375//PF09289	EF hand//Kazal-type serine protease inhibitor domain//Kazal-type serine protease inhibitor domain//EF-hand domain pair//EF-hand domain//Pacifastin inhibitor (LCMII)//Follistatin/Osteonectin-like EGF domain	--	--	GO:0008201//GO:0005515//GO:0030414//GO:0005509	heparin binding//protein binding//peptidase inhibitor activity//calcium ion binding	GO:0005576	extracellular region	--	--
2-3k.c12602/1/2041	1505.43	0	Inf	7.45e-27	9.73e-24	1990	344306250	XP_003421801.1	2656	1.3e-297	PREDICTED: glucose-6-phosphate 1-dehydrogenase isoform X2 [Loxodonta africana]	346421383	NM_001244135.1	1582	0	Bos taurus glucose-6-phosphate dehydrogenase (G6PD), mRNA	K00036	G6PD, zwf	glucose-6-phosphate 1-dehydrogenase	http://www.genome.jp/dbget-bin/www_bget?ko:K00036	O55044	2602	1e-292	Glucose-6-phosphate 1-dehydrogenase OS=Cricetulus griseus GN=G6PD PE=2 SV=3	PF00479//PF02781	Glucose-6-phosphate dehydrogenase, NAD binding domain//Glucose-6-phosphate dehydrogenase, C-terminal domain	GO:0006006//GO:0006749//GO:0055114//GO:0006098	glucose metabolic process//glutathione metabolic process//oxidation-reduction process//pentose-phosphate shunt	GO:0050661//GO:0004345	NADP binding//glucose-6-phosphate dehydrogenase activity	--	--	KOG0563	Glucose-6-phosphate 1-dehydrogenase
2-3k.c20081/1/2158	1491.09	0	Inf	6.78e-27	9.73e-24	2166	655618331	XP_002709996.2	2385	3.9e-266	PREDICTED: nuclear receptor-binding protein [Oryctolagus cuniculus]	556767566	XM_005978955.1	1879	0	PREDICTED: Pantholops hodgsonii nuclear receptor binding protein 1 (NRBP1), mRNA	K08875	NRBP	nuclear receptor-binding protein	http://www.genome.jp/dbget-bin/www_bget?ko:K08875	Q4R8X0	2251	5.5e-252	Nuclear receptor-binding protein OS=Macaca fascicularis GN=NRBP1 PE=2 SV=1	PF07714//PF00069	Protein tyrosine kinase//Protein kinase domain	GO:0006468	protein phosphorylation	GO:0005524//GO:0004672	ATP binding//protein kinase activity	--	--	KOG1266	Protein kinase
2-3k.c20901/1/2004	1569.06	0	Inf	7.24e-27	9.73e-24	1999	820973093	XP_004649045.2	1396	1.7e-151	PREDICTED: rab GDP dissociation inhibitor beta [Octodon degus]	742103012	XM_010836364.1	932	0	PREDICTED: Bison bison bison GDP dissociation inhibitor 2 (GDI2), mRNA	K17255	GDI1_2	Rab GDP dissociation inhibitor	http://www.genome.jp/dbget-bin/www_bget?ko:K17255	P50397	1221	1.4e-132	Rab GDP dissociation inhibitor beta OS=Bos taurus GN=GDI2 PE=2 SV=3	PF00628	PHD-finger	--	--	GO:0005515	protein binding	--	--	KOG1439	RAB proteins geranylgeranyltransferase component A (RAB escort protein)
2-3k.c2694/20/2045	2801.07	0	Inf	6.76e-27	9.73e-24	2045	77736071	NP_001029734.1	1648	1.1e-180	heterogeneous nuclear ribonucleoprotein K [Bos taurus]>gi|426219903|ref|XP_004004157.1| PREDICTED: heterogeneous nuclear ribonucleoprotein K isoform X3 [Ovis aries]>gi|426224282|ref|XP_004006301.1| PREDICTED: heterogeneous nuclear ribonucleoprotein K isoform X1 [Ovis aries]>gi|426256846|ref|XP_004022048.1| PREDICTED: heterogeneous nuclear ribonucleoprotein K isoform X1 [Ovis aries]>gi|528959347|r…	528959348	XM_005210330.1	1981	0	PREDICTED: Bos taurus heterogeneous nuclear ribonucleoprotein K (HNRNPK), transcript variant X2, mRNA	K12886	HNRNPK	heterogeneous nuclear ribonucleoprotein K	http://www.genome.jp/dbget-bin/www_bget?ko:K12886	Q3T0D0	1648	4.4e-182	Heterogeneous nuclear ribonucleoprotein K OS=Bos taurus GN=HNRNPK PE=2 SV=1	PF07650//PF13014//PF05435//PF00013//PF13184	KH domain//KH domain//Phi-29 DNA terminal protein GP3//KH domain//NusA-like KH domain	GO:0006269//GO:0006260//GO:0010557//GO:0006396//GO:0051049//GO:0031325//GO:0018142//GO:0044699	DNA replication, synthesis of RNA primer//DNA replication//positive regulation of macromolecule biosynthetic process//RNA processing//regulation of transport//positive regulation of cellular metabolic process//protein-DNA covalent cross-linking//single-organism process	GO:0003723//GO:0003676	RNA binding//nucleic acid binding	GO:0031981	nuclear lumen	KOG2192	PolyC-binding hnRNP-K protein HRB57A/hnRNP, contains KH domain
3-6k.c10191/1/2343	1511.14	0	Inf	6.49e-27	9.73e-24	2307	594052096	XP_006050370.1	1072	7.4e-114	PREDICTED: zinc transporter SLC39A7 [Bubalus bubalis]	148224853	NM_001076237.3	1903	0	Bos taurus solute carrier family 39 (zinc transporter), member 7 (SLC39A7), mRNA >gnl|BL_ORD_ID|4099475 Bos taurus solute carrier family 39 (zinc transporter), member 7 (SLC39A7), mRNA, complete cds	K14713	SLC39A7, KE4, ZIP7	solute carrier family 39 (zinc transporter), member 7	http://www.genome.jp/dbget-bin/www_bget?ko:K14713	Q92504	1029	3e-110	Zinc transporter SLC39A7 OS=Homo sapiens GN=SLC39A7 PE=1 SV=2	PF00487//PF02535//PF01770	Fatty acid desaturase//ZIP Zinc transporter//Reduced folate carrier	GO:0030001//GO:0006810//GO:0006629//GO:0055085	metal ion transport//transport//lipid metabolic process//transmembrane transport	GO:0046873	metal ion transmembrane transporter activity	GO:0016020	membrane	KOG2693	Putative zinc transporter
3-6k.c9448/1/3902	2959.72	0	Inf	7.24e-27	9.73e-24	3900	548531470	XP_005700910.1	2477	1.5e-276	PREDICTED: moesin [Capra hircus]>gi|803202094|ref|XP_011961981.1| PREDICTED: moesin [Ovis aries]>gi|803300027|ref|XP_012008520.1| PREDICTED: moesin [Ovis aries musimon]	556722860	XM_005957195.1	3405	0	PREDICTED: Pantholops hodgsonii moesin (MSN), mRNA	K05763	MSN	moesin	http://www.genome.jp/dbget-bin/www_bget?ko:K05763	P26038	2462	3.4e-276	Moesin OS=Homo sapiens GN=MSN PE=1 SV=3	PF00769	Ezrin/radixin/moesin family	--	--	GO:0008092	cytoskeletal protein binding	GO:0019898//GO:0005737	extrinsic component of membrane//cytoplasm	KOG3529	Radixin, moesin and related proteins of the ERM family
1-2k.c16047/1/1389	1524.86	0	Inf	8.66e-27	1.05e-23	1386	759174269	XP_011377029.1	1594	1.3e-174	PREDICTED: fructose-bisphosphate aldolase A isoform X1 [Pteropus vampyrus]	594094501	XM_006070490.1	963	0	PREDICTED: Bubalus bubalis aldolase A, fructose-bisphosphate (ALDOA), transcript variant X2, mRNA	K01623	ALDO	fructose-bisphosphate aldolase, class I	http://www.genome.jp/dbget-bin/www_bget?ko:K01623	P04075	1569	4.3e-173	Fructose-bisphosphate aldolase A OS=Homo sapiens GN=ALDOA PE=1 SV=2	PF00274	Fructose-bisphosphate aldolase class-I	GO:0006000//GO:0015976//GO:0006013//GO:0006020//GO:0006096//GO:0006098//GO:0006094	fructose metabolic process//carbon utilization//mannose metabolic process//inositol metabolic process//glycolytic process//pentose-phosphate shunt//gluconeogenesis	GO:0004332	fructose-bisphosphate aldolase activity	--	--	KOG1557	Fructose-biphosphate aldolase
3-6k.c3481/1/1695	1455.48	0	Inf	9.62e-27	1.05e-23	1691	594621420	XP_007165399.1	1168	4e-125	PREDICTED: peroxiredoxin-6 [Balaenoptera acutorostrata scammoni]>gi|602704492|ref|XP_007446814.1| PREDICTED: peroxiredoxin-6 [Lipotes vexillifer]	73587254	BC102172.1	1442	0	Bos taurus peroxiredoxin 6, mRNA (cDNA clone MGC:126944 IMAGE:7928715), complete cds	K11188	PRDX6	peroxiredoxin 6, 1-Cys peroxiredoxin	http://www.genome.jp/dbget-bin/www_bget?ko:K11188	O77834	1171	7.4e-127	Peroxiredoxin-6 OS=Bos taurus GN=PRDX6 PE=1 SV=3	PF08534//PF00578//PF10417	Redoxin//AhpC/TSA family//C-terminal domain of 1-Cys peroxiredoxin	GO:0055114	oxidation-reduction process	GO:0051920//GO:0016491//GO:0016209	peroxiredoxin activity//oxidoreductase activity//antioxidant activity	--	--	KOG0854	Alkyl hydroperoxide reductase, thiol specific antioxidant and related enzymes
3-6k.c6662/2/3373	3026.4	0	Inf	9.22e-27	1.05e-23	3374	759160285	XP_011372232.1	2065	7.8e-229	PREDICTED: collagen alpha-1(IV) chain [Pteropus vampyrus]	803229152	XM_012119464.1	2845	0	PREDICTED: Ovis aries musimon collagen, type IV, alpha 1 (COL4A1), transcript variant X2, mRNA	K06237	COL4A	collagen, type IV, alpha	http://www.genome.jp/dbget-bin/www_bget?ko:K06237	P02463	1999	1.4e-222	Collagen alpha-1(IV) chain OS=Mus musculus GN=Col4a1 PE=2 SV=4	PF01413	C-terminal tandem repeated domain in type 4 procollagen	--	--	GO:0005201	extracellular matrix structural constituent	GO:0005578//GO:0005581	proteinaceous extracellular matrix//collagen trimer	--	--
1-2k.c5089/3/1265	0	1741.74	#NAME?	1.05e-26	1.05e-23	1261	521021682	EPQ03470.1	1128	1.3e-120	ADP/ATP translocase 2 [Myotis brandtii]	555968744	XM_005896343.1	887	0	PREDICTED: Bos mutus solute carrier family 25 (mitochondrial carrier; adenine nucleotide translocator), member 6 (SLC25A6), mRNA	K05863	SLC25A4S, ANT	solute carrier family 25 (mitochondrial adenine nucleotide translocator), member 4/5/6/31	http://www.genome.jp/dbget-bin/www_bget?ko:K05863	P32007	1083	8.8e-117	ADP/ATP translocase 3 OS=Bos taurus GN=SLC25A6 PE=1 SV=3	--	--	--	--	--	--	--	--	--	--
2-3k.c15520/1/1010.1	0	1966.01	#NAME?	1.05e-26	1.05e-23	692	685532855	XP_009201977.1	725	3.8e-74	PREDICTED: 60S ribosomal protein L15, partial [Papio anubis]	594102203	XM_006074113.1	506	0	PREDICTED: Bubalus bubalis ribosomal protein L15 (RPL15), mRNA	K02877	RP-L15e, RPL15	large subunit ribosomal protein L15e	http://www.genome.jp/dbget-bin/www_bget?ko:K02877	P61314	725	1.6e-75	60S ribosomal protein L15 OS=Rattus norvegicus GN=Rpl15 PE=1 SV=2	PF02867//PF00827	Ribonucleotide reductase, barrel domain//Ribosomal L15	GO:0006260//GO:0042254//GO:0006412//GO:0055114	DNA replication//ribosome biogenesis//translation//oxidation-reduction process	GO:0003735	structural constituent of ribosome	GO:0005840	ribosome	KOG1678	60s ribosomal protein L15
i10_LQ_sample9a8d22|c36/f1p227/10183.2	0	1971.93	#NAME?	9.67e-27	1.05e-23	3390	594073474	XP_006060555.1	4580	0	PREDICTED: coatomer subunit alpha isoform X2 [Bubalus bubalis]	594073473	XM_006060493.1	2459	0	PREDICTED: Bubalus bubalis coatomer protein complex, subunit alpha (COPA), transcript variant X2, mRNA	K05236	COPA	coatomer protein complex, subunit alpha (xenin)	http://www.genome.jp/dbget-bin/www_bget?ko:K05236	Q27954	4569	0	Coatomer subunit alpha OS=Bos taurus GN=COPA PE=1 SV=1	PF04053//PF13414//PF06957	Coatomer WD associated region//TPR repeat//Coatomer (COPI) alpha subunit C-terminus	GO:0006886//GO:0016192	intracellular protein transport//vesicle-mediated transport	GO:0005198//GO:0005515	structural molecule activity//protein binding	GO:0030126//GO:0030117	COPI vesicle coat//membrane coat	KOG0292	Vesicle coat complex COPI, alpha subunit
i1_LQ_sample9a8d22|c20483/f1p123/1741	0	1958.54	#NAME?	1.02e-26	1.05e-23	1720	589916661	XP_006971649.1	1111	1.7e-118	PREDICTED: 60S ribosomal protein L4, partial [Peromyscus maniculatus bairdii]	548451303	XM_005675379.1	963	0	PREDICTED: Capra hircus karyopherin alpha 4 (importin alpha 3) (KPNA4), mRNA	K02930	RP-L4e, RPL4	large subunit ribosomal protein L4e	http://www.genome.jp/dbget-bin/www_bget?ko:K02930	P36578	1052	4.7e-113	60S ribosomal protein L4 OS=Homo sapiens GN=RPL4 PE=1 SV=5	PF00573	Ribosomal protein L4/L1 family	GO:0042254//GO:0006412	ribosome biogenesis//translation	GO:0003735	structural constituent of ribosome	GO:0005840	ribosome	KOG1475	Ribosomal protein RPL1/RPL2/RL4L4
i2_HQ_sample9a8d22|c1741/f3p28/2880	0	1879.51	#NAME?	1.05e-26	1.05e-23	2865	555969371	XP_005896711.1	1644	4.3e-180	PREDICTED: heterogeneous nuclear ribonucleoprotein K isoform X3 [Bos mutus]	741936389	XM_010808097.1	2728	0	PREDICTED: Bos taurus heterogeneous nuclear ribonucleoprotein K (HNRNPK), transcript variant X4, mRNA	K12886	HNRNPK	heterogeneous nuclear ribonucleoprotein K	http://www.genome.jp/dbget-bin/www_bget?ko:K12886	P61979	1639	6.8e-181	Heterogeneous nuclear ribonucleoprotein K OS=Mus musculus GN=Hnrnpk PE=1 SV=1	PF13184//PF05435//PF13014//PF07650//PF00013	NusA-like KH domain//Phi-29 DNA terminal protein GP3//KH domain//KH domain//KH domain	GO:0006269//GO:0018142//GO:0006260	DNA replication, synthesis of RNA primer//protein-DNA covalent cross-linking//DNA replication	GO:0003723	RNA binding	--	--	KOG2192	PolyC-binding hnRNP-K protein HRB57A/hnRNP, contains KH domain
i2_LQ_sample9a8d22|c3061/f1p67/2187	0	2120.57	#NAME?	9.05e-27	1.05e-23	2188	440899535	ELR50827.1	1282	3.1e-138	Coiled-coil domain-containing protein 80, partial [Bos mutus]	402743583	NM_001098982.2	1345	0	Bos taurus coiled-coil domain containing 80 (CCDC80), mRNA	--	--	--	--	Q76M96	1118	1.3e-120	Coiled-coil domain-containing protein 80 OS=Homo sapiens GN=CCDC80 PE=1 SV=1	--	--	--	--	--	--	--	--	--	--
i3_LQ_sample9a8d22|c1550/f1p133/3638	0	2060.47	#NAME?	8.37e-27	1.05e-23	3630	15778930	AAH14546.1	1947	4e-215	ARP2 actin-related protein 2 homolog (yeast) [Homo sapiens]>gi|190689917|gb|ACE86733.1| ARP2 actin-related protein 2 homolog (yeast) protein [synthetic construct]>gi|190691289|gb|ACE87419.1| ARP2 actin-related protein 2 homolog (yeast) protein [synthetic construct]	156121072	NM_001102213.1	1962	0	Bos taurus ARP2 actin-related protein 2 homolog (yeast) (ACTR2), mRNA >gnl|BL_ORD_ID|4446600 Bos taurus ARP2 actin-related protein 2 homolog (yeast), mRNA (cDNA clone MGC:166374 IMAGE:8470421), complete cds	K17260	ACTR2, ARP2	actin-related protein 2	http://www.genome.jp/dbget-bin/www_bget?ko:K17260	P61161	1959	6.7e-218	Actin-related protein 2 OS=Mus musculus GN=Actr2 PE=1 SV=1	--	--	GO:0007163//GO:0051653//GO:0016482//GO:0008356//GO:0030036//GO:0033206//GO:0051321//GO:0006928	establishment or maintenance of cell polarity//spindle localization//cytoplasmic transport//asymmetric cell division//actin cytoskeleton organization//meiotic cytokinesis//meiotic cell cycle//movement of cell or subcellular component	GO:0003779//GO:0005524	actin binding//ATP binding	GO:0042995//GO:0005885//GO:0030478	cell projection//Arp2/3 protein complex//actin cap	KOG0677	Actin-related protein Arp2/3 complex, subunit Arp2
2-3k.c28418/3/1769	0	1744.69	#NAME?	1.14e-26	1.09e-23	1771	545809404	XP_005654874.1	1814	5.2e-200	PREDICTED: hsp90 co-chaperone Cdc37 isoform X1 [Sus scrofa]	545809403	XM_005654817.1	1216	0	PREDICTED: Sus scrofa cell division cycle 37 homolog (S. cerevisiae) (CDC37), transcript variant X1, mRNA	K09554	CDC37	cell division cycle protein 37	http://www.genome.jp/dbget-bin/www_bget?ko:K09554	Q63692	1038	2.1e-111	Hsp90 co-chaperone Cdc37 OS=Rattus norvegicus GN=Cdc37 PE=1 SV=2	PF10018//PF10186//PF03234	Vitamin-D-receptor interacting Mediator subunit 4//Vacuolar sorting 38 and autophagy-related subunit 14//Cdc37 N terminal kinase binding	GO:0010508//GO:0006357	positive regulation of autophagy//regulation of transcription from RNA polymerase II promoter	GO:0019901//GO:0001104	protein kinase binding//RNA polymerase II transcription cofactor activity	GO:0016592	mediator complex	KOG2260	Cell division cycle 37 protein, CDC37
i3_LQ_sample9a8d22|c3852/f1p17/3605.1	0	2219.9	#NAME?	1.12e-26	1.09e-23	1833	803300975	XP_012008999.1	1280	4.5e-138	PREDICTED: fasciculation and elongation protein zeta-2 isoform X3 [Ovis aries musimon]	803300974	XM_012153609.1	1204	0	PREDICTED: Ovis aries musimon fasciculation and elongation protein zeta 2 (zygin II) (FEZ2), transcript variant X2, mRNA	--	--	--	--	Q9UHY8	1244	2.8e-135	Fasciculation and elongation protein zeta-2 OS=Homo sapiens GN=FEZ2 PE=1 SV=2	PF10417//PF00872//PF01496	C-terminal domain of 1-Cys peroxiredoxin//Transposase, Mutator family//V-type ATPase 116kDa subunit family	GO:0015992//GO:0055114//GO:0015991//GO:0006313	proton transport//oxidation-reduction process//ATP hydrolysis coupled proton transport//transposition, DNA-mediated	GO:0004803//GO:0015078//GO:0003677//GO:0051920	transposase activity//hydrogen ion transmembrane transporter activity//DNA binding//peroxiredoxin activity	GO:0033179	proton-transporting V-type ATPase, V0 domain	KOG0657	Glyceraldehyde 3-phosphate dehydrogenase
i1_LQ_sample9a8d22|c5297/f1p38/1237	0	1828.06	#NAME?	1.2e-26	1.12e-23	1250	741882010	XP_010796965.1	421	1.2e-38	PREDICTED: LOW QUALITY PROTEIN: phosphoglycerate mutase 1-like [Bos taurus]>gi|741935661|ref|XP_010806184.1| PREDICTED: LOW QUALITY PROTEIN: phosphoglycerate mutase 1-like [Bos taurus]	742089249	XM_010833051.1	888	0	PREDICTED: Bison bison bison phosphoglycerate mutase 1 (brain) (PGAM1), mRNA	K01834	PGAM, gpmA	2,3-bisphosphoglycerate-dependent phosphoglycerate mutase	http://www.genome.jp/dbget-bin/www_bget?ko:K01834	Q3SZ62	166	1.9e-10	Phosphoglycerate mutase 1 OS=Bos taurus GN=PGAM1 PE=2 SV=3	--	--	--	--	--	--	--	--	--	--
1-2k.c31188/1/2611.1	3202.41	0	Inf	1.27e-26	1.15e-23	1216	803163496	XP_011952103.1	628	1.2e-62	PREDICTED: nucleophosmin isoform X1 [Ovis aries]	742169446	XM_010851281.1	784	0	PREDICTED: Bison bison bison nucleophosmin (nucleolar phosphoprotein B23, numatrin) (NPM1), transcript variant X1, mRNA	K11276	NPM1	nucleophosmin 1	http://www.genome.jp/dbget-bin/www_bget?ko:K11276	P06748	614	2.1e-62	Nucleophosmin OS=Homo sapiens GN=NPM1 PE=1 SV=2	PF16276//PF03824	Nucleophosmin C-terminal domain//High-affinity nickel-transport protein	GO:0035444//GO:0015675	nickel cation transmembrane transport//nickel cation transport	GO:0046872//GO:0015099//GO:0003676	metal ion binding//nickel cation transmembrane transporter activity//nucleic acid binding	GO:0016021	integral component of membrane	--	--
i2_HQ_sample9a8d22|c1032/f8p31/2337	0	2475.63	#NAME?	1.35e-26	1.15e-23	2321	594052096	XP_006050370.1	1072	7.5e-114	PREDICTED: zinc transporter SLC39A7 [Bubalus bubalis]	148224853	NM_001076237.3	1931	0	Bos taurus solute carrier family 39 (zinc transporter), member 7 (SLC39A7), mRNA >gnl|BL_ORD_ID|4099475 Bos taurus solute carrier family 39 (zinc transporter), member 7 (SLC39A7), mRNA, complete cds	K14713	SLC39A7, KE4, ZIP7	solute carrier family 39 (zinc transporter), member 7	http://www.genome.jp/dbget-bin/www_bget?ko:K14713	Q92504	1029	3e-110	Zinc transporter SLC39A7 OS=Homo sapiens GN=SLC39A7 PE=1 SV=2	PF00487//PF02535//PF01770	Fatty acid desaturase//ZIP Zinc transporter//Reduced folate carrier	GO:0006810//GO:0006629//GO:0030001//GO:0055085	transport//lipid metabolic process//metal ion transport//transmembrane transport	GO:0046873	metal ion transmembrane transporter activity	GO:0016020	membrane	KOG2693	Putative zinc transporter
i2_LQ_sample9a8d22|c4779/f1p183/2411	0	2382.7	#NAME?	1.33e-26	1.15e-23	2390	820145793	KKX13565.1	1929	3.2e-213	actin, alpha skeletal muscle B-like isoform 1 [Scleropages formosus]	555971536	XM_005897715.1	1162	0	PREDICTED: Bos mutus actin, alpha 2, smooth muscle, aorta (ACTA2), transcript variant X2, mRNA	K12313	ACTA2	actin, aortic smooth muscle	http://www.genome.jp/dbget-bin/www_bget?ko:K12313	P17304	1845	7.3e-205	Actin, muscle OS=Aplysia californica PE=2 SV=1	--	--	--	--	--	--	--	--	--	--
i3_LQ_sample9a8d22|c5032/f1p57/3773	0	2464.71	#NAME?	1.35e-26	1.15e-23	3701	426224500	XP_004006408.1	3229	0	PREDICTED: LIM domain and actin-binding protein 1 isoform X5 [Ovis aries]	741926032	XM_005206325.2	2982	0	PREDICTED: Bos taurus LIM domain and actin binding 1 (LIMA1), transcript variant X2, mRNA	--	--	--	--	B0KYV5	2837	0	LIM domain and actin-binding protein 1 OS=Sus scrofa GN=LIMA1 PE=2 SV=1	PF00412	LIM domain	--	--	GO:0008270	zinc ion binding	--	--	KOG1700	Regulatory protein MLP and related LIM proteins
i1_LQ_sample9a8d22|c25030/f1p2/1905	0	1642.76	#NAME?	1.39e-26	1.16e-23	1901	602625904	XP_007419915.1	2089	7.2e-232	PREDICTED: LOW QUALITY PROTEIN: actin, cytoplasmic 2 [Python bivittatus]	803208634	XM_012109433.1	1282	0	PREDICTED: Ovis aries musimon actin gamma 1 (ACTG1), mRNA	K05692	ACTB_G1	actin beta/gamma 1	http://www.genome.jp/dbget-bin/www_bget?ko:K05692	Q964D9	1897	5.4e-211	Actin, cytoplasmic OS=Planorbella trivolvis PE=3 SV=1	--	--	--	--	--	--	--	--	KOG0676	Actin and related proteins
3-6k.c3633/1/2732	1384.71	0	Inf	1.48e-26	1.17e-23	2719	742167558	XP_010849052.1	2468	1.2e-275	PREDICTED: craniofacial development protein 2 [Bison bison bison]	555964602	XM_005894306.1	2104	0	PREDICTED: Bos mutus craniofacial development protein 2-like (LOC102285616), mRNA	--	--	--	--	O02751	2457	9e-276	Craniofacial development protein 2 OS=Bos taurus GN=CFDP2 PE=1 SV=2	--	--	--	--	--	--	--	--	--	--
2-3k.c17814/1/2106	0	1642.75	#NAME?	1.63e-26	1.17e-23	2108	83715992	NP_001032904.1	2599	5.8e-291	coatomer subunit gamma-1 [Bos taurus]>gi|83405754|gb|AAI11323.1| Coatomer protein complex, subunit gamma [Bos taurus]>gi|296474615|tpg|DAA16730.1| TPA: coatomer subunit gamma [Bos taurus]	548516573	XM_005696163.1	1652	0	PREDICTED: Capra hircus coatomer protein complex, subunit gamma 1 (COPG1), mRNA	K17267	COPG	coatomer protein complex, subunit gamma	http://www.genome.jp/dbget-bin/www_bget?ko:K17267	P53620	2595	7e-292	Coatomer subunit gamma-1 OS=Bos taurus GN=COPG1 PE=1 SV=1	PF08752//PF01602//PF02985	Coatomer gamma subunit appendage platform subdomain//Adaptin N terminal region//HEAT repeat	GO:0006886//GO:0006890//GO:0016192//GO:0006891	intracellular protein transport//retrograde vesicle-mediated transport, Golgi to ER//vesicle-mediated transport//intra-Golgi vesicle-mediated transport	GO:0005515//GO:0005198	protein binding//structural molecule activity	GO:0005634//GO:0030126//GO:0030117	nucleus//COPI vesicle coat//membrane coat	KOG1078	Vesicle coat complex COPI, gamma subunit
i2_HQ_sample9a8d22|c1811/f3p45/2295	0	1653	#NAME?	1.57e-26	1.17e-23	2291	77736103	NP_001029750.1	999	2.1e-105	leucine-rich repeat-containing protein 59 [Bos taurus]>gi|594032940|ref|XP_006041216.1| PREDICTED: leucine-rich repeat-containing protein 59 [Bubalus bubalis]>gi|742136100|ref|XP_010841091.1| PREDICTED: leucine-rich repeat-containing protein 59 [Bison bison bison]>gi|75070060|sp|Q5E9X4.1|LRC59_BOVIN RecName: Full=Leucine-rich repeat-containing protein 59>gi|59857957|gb|AAX08813.1| hypothetical pr…	556738260	XM_005964644.1	1344	0	PREDICTED: Pantholops hodgsonii leucine rich repeat containing 59 (LRRC59), mRNA	--	--	--	--	Q5E9X4	999	8.8e-107	Leucine-rich repeat-containing protein 59 OS=Bos taurus GN=LRRC59 PE=2 SV=1	PF11851//PF01080//PF11744//PF09519//PF04111//PF00560//PF13855	Domain of unknown function (DUF3371)//Presenilin//Aluminium activated malate transporter//HindVP restriction endonuclease//Autophagy protein Apg6//Leucine Rich Repeat//Leucine rich repeat	GO:0006308//GO:0006355//GO:0006914//GO:0009307//GO:0015743	DNA catabolic process//regulation of transcription, DNA-templated//autophagy//DNA restriction-modification system//malate transport	GO:0004190//GO:0009036//GO:0005515//GO:0003677	aspartic-type endopeptidase activity//Type II site-specific deoxyribonuclease activity//protein binding//DNA binding	GO:0016021//GO:0009359//GO:0043231//GO:0044425//GO:0012505//GO:0044444//GO:0044446	integral component of membrane//Type II site-specific deoxyribonuclease complex//intracellular membrane-bounded organelle//membrane part//endomembrane system//cytoplasmic part//intracellular organelle part	KOG0473	Leucine-rich repeat protein
i2_LQ_sample9a8d22|c12322/f1p117/2171.1	0	1633.95	#NAME?	1.59e-26	1.17e-23	1168	594065731	XP_006056853.1	587	6.5e-58	PREDICTED: cytochrome c oxidase subunit 7A-related protein, mitochondrial-like [Bubalus bubalis]	742099382	XM_010835513.1	951	0	PREDICTED: Bison bison bison cytochrome c oxidase subunit 7A-related protein, mitochondrial (LOC104985374), mRNA	K02270	COX7A	cytochrome c oxidase subunit 7a	http://www.genome.jp/dbget-bin/www_bget?ko:K02270	Q3T061	573	1.1e-57	Cytochrome c oxidase subunit 7A-related protein, mitochondrial OS=Bos taurus GN=COX7A2L PE=3 SV=1	--	--	--	--	--	--	--	--	--	--
i2_LQ_sample9a8d22|c2481/f1p81/2037	0	1625.64	#NAME?	1.51e-26	1.17e-23	2060	440906569	ELR56817.1	1509	1.4e-164	Chitinase domain-containing protein 1, partial [Bos mutus]	62751732	NM_001015515.1	1040	0	Bos taurus chitinase domain containing 1 (CHID1), mRNA >gnl|BL_ORD_ID|687008 Bos taurus hypothetical protein MGC3234 (MGC3234), mRNA, complete cds	K17525	CHID1	chitinase domain-containing protein 1	http://www.genome.jp/dbget-bin/www_bget?ko:K17525	Q5EAB4	1431	6.4e-157	Chitinase domain-containing protein 1 OS=Bos taurus GN=CHID1 PE=2 SV=1	PF00704	Glycosyl hydrolases family 18	GO:0005975	carbohydrate metabolic process	GO:0004553	hydrolase activity, hydrolyzing O-glycosyl compounds	--	--	KOG2091	Predicted member of glycosyl hydrolase family 18
i2_LQ_sample9a8d22|c3292/f1p212/2172	0	1694.65	#NAME?	1.44e-26	1.17e-23	2121	472386205	XP_004412456.1	1529	6.9e-167	PREDICTED: L-lactate dehydrogenase B chain-like isoform X1 [Odobenus rosmarus divergens]	556775816	XM_005982959.1	1049	0	PREDICTED: Pantholops hodgsonii lactate dehydrogenase B (LDHB), transcript variant X1, mRNA	K00016	LDH, ldh	L-lactate dehydrogenase	http://www.genome.jp/dbget-bin/www_bget?ko:K00016	Q5E9B1	1584	1.2e-174	L-lactate dehydrogenase B chain OS=Bos taurus GN=LDHB PE=2 SV=4	PF02866//PF00056//PF00146//PF02056	lactate/malate dehydrogenase, alpha/beta C-terminal domain//lactate/malate dehydrogenase, NAD binding domain//NADH dehydrogenase//Family 4 glycosyl hydrolase	GO:0055114//GO:0005975	oxidation-reduction process//carbohydrate metabolic process	GO:0016491//GO:0004553//GO:0016616	oxidoreductase activity//hydrolase activity, hydrolyzing O-glycosyl compounds//oxidoreductase activity, acting on the CH-OH group of donors, NAD or NADP as acceptor	GO:0016020	membrane	KOG1495	Lactate dehydrogenase
i2_LQ_sample9a8d22|c7823/f1p68/2158	0	2610.1	#NAME?	1.63e-26	1.17e-23	2156	743707404	XP_010947054.1	1063	7.7e-113	PREDICTED: actin-related protein 2/3 complex subunit 2 [Camelus bactrianus]>gi|744589304|ref|XP_010986616.1| PREDICTED: actin-related protein 2/3 complex subunit 2 [Camelus dromedarius]	556761174	XM_005975837.1	1257	0	PREDICTED: Pantholops hodgsonii catenin (cadherin-associated protein), beta 1, 88kDa (CTNNB1), transcript variant X1, mRNA	K05758	ARPC2	actin related protein 2/3 complex, subunit 2	http://www.genome.jp/dbget-bin/www_bget?ko:K05758	O15144	1063	3.2e-114	Actin-related protein 2/3 complex subunit 2 OS=Homo sapiens GN=ARPC2 PE=1 SV=1	PF05856//PF04045	ARP2/3 complex 20 kDa subunit (ARPC4)//Arp2/3 complex, 34 kD subunit p34-Arc	GO:0030041//GO:0034314//GO:0030833	actin filament polymerization//Arp2/3 complex-mediated actin nucleation//regulation of actin filament polymerization	--	--	GO:0015629//GO:0005885	actin cytoskeleton//Arp2/3 protein complex	KOG2826	Actin-related protein Arp2/3 complex, subunit ARPC2
i3_LQ_sample9a8d22|c6816/f1p56/3951	0	1570.01	#NAME?	1.65e-26	1.17e-23	3950	821387008	XP_012387284.1	1112	2.9e-118	PREDICTED: chloride intracellular channel protein 4 isoform X2 [Orcinus orca]>gi|823391522|ref|XP_012411230.1| PREDICTED: chloride intracellular channel protein 4 isoform X2 [Trichechus manatus latirostris]	742229055	XM_010830070.1	1393	0	PREDICTED: Bison bison bison chloride intracellular channel 4 (CLIC4), mRNA	K05024	CLIC4	chloride intracellular channel protein 4	http://www.genome.jp/dbget-bin/www_bget?ko:K05024	Q9XSA7	1112	1.2e-119	Chloride intracellular channel protein 4 OS=Bos taurus GN=CLIC4 PE=2 SV=3	PF13417	Glutathione S-transferase, N-terminal domain	--	--	GO:0005515	protein binding	--	--	--	--
i3_LQ_sample9a8d22|c7375/f1p135/3089	0	2605.68	#NAME?	1.57e-26	1.17e-23	3141	594068525	XP_006058188.1	1787	1.2e-196	PREDICTED: cathepsin K isoform X1 [Bubalus bubalis]	555991439	XM_005907443.1	1378	0	PREDICTED: Bos mutus serine/threonine kinase receptor associated protein (STRAP), mRNA	K01371	CTSK	cathepsin K	http://www.genome.jp/dbget-bin/www_bget?ko:K01371	Q5E968	1740	1.4e-192	Cathepsin K OS=Bos taurus GN=CTSK PE=2 SV=2	PF00112//PF03051//PF00400	Papain family cysteine protease//Peptidase C1-like family//WD domain, G-beta repeat	GO:0006508	proteolysis	GO:0004197//GO:0008234//GO:0005515	cysteine-type endopeptidase activity//cysteine-type peptidase activity//protein binding	--	--	KOG1543	Cysteine proteinase Cathepsin L
1-2k.c23904/1/1242	0	1601	#NAME?	1.76e-26	1.2e-23	1255	73587283	AAI02827.1	782	1.7e-80	PKM2 protein [Bos taurus]	803248962	XM_012129071.1	883	0	PREDICTED: Ovis aries musimon pyruvate kinase PKM (LOC101110145), transcript variant X8, mRNA	K00873	PK, pyk	pyruvate kinase	http://www.genome.jp/dbget-bin/www_bget?ko:K00873	P14618	766	5e-80	Pyruvate kinase PKM OS=Homo sapiens GN=PKM PE=1 SV=4	--	--	--	--	--	--	--	--	KOG2323	Pyruvate kinase
2-3k.c9261/1/1759	0	2731.92	#NAME?	1.73e-26	1.2e-23	1737	803338556	XP_012027348.1	1201	6.2e-129	PREDICTED: cathepsin D [Ovis aries musimon]	803338555	XM_012171958.1	861	0	PREDICTED: Ovis aries musimon cathepsin D-like (LOC443060), mRNA	K01379	CTSD	cathepsin D	http://www.genome.jp/dbget-bin/www_bget?ko:K01379	P80209	1185	1.8e-128	Cathepsin D OS=Bos taurus GN=CTSD PE=1 SV=2	PF07966//PF00026	A1 Propeptide//Eukaryotic aspartyl protease	GO:0006508	proteolysis	GO:0004190	aspartic-type endopeptidase activity	--	--	KOG1339	Aspartyl protease
3-6k.c23676/1/3102	0	1511.51	#NAME?	2.03e-26	1.37e-23	3104	426217457	XP_004002970.1	1843	4e-203	PREDICTED: LOW QUALITY PROTEIN: coiled-coil domain-containing protein 80 [Ovis aries]	402743583	NM_001098982.2	1487	0	Bos taurus coiled-coil domain containing 80 (CCDC80), mRNA	--	--	--	--	Q76M96	1477	4.5e-162	Coiled-coil domain-containing protein 80 OS=Homo sapiens GN=CCDC80 PE=1 SV=1	PF02535	ZIP Zinc transporter	GO:0030001//GO:0055085	metal ion transport//transmembrane transport	GO:0046873	metal ion transmembrane transporter activity	GO:0016020	membrane	--	--
i1_HQ_sample9a8d22|c56940/f130p21/1946	0	1538.55	#NAME?	2.2e-26	1.46e-23	1922	213021235	NP_001132948.1	656	1.1e-65	DAZ-associated protein 2 [Sus scrofa]>gi|803043377|ref|XP_012029646.1| PREDICTED: DAZ-associated protein 2 isoform X1 [Ovis aries]>gi|803288624|ref|XP_012003971.1| PREDICTED: DAZ-associated protein 2 isoform X1 [Ovis aries musimon]>gi|210062868|gb|ACJ06404.1| DAZ-associated protein 2 [Sus scrofa]	556726012	XM_005958721.1	1781	0	PREDICTED: Pantholops hodgsonii DAZ associated protein 2 (DAZAP2), transcript variant X2, mRNA	--	--	--	--	Q15038	656	4.4e-67	DAZ-associated protein 2 OS=Homo sapiens GN=DAZAP2 PE=1 SV=1	--	--	--	--	--	--	--	--	--	--
i1_HQ_sample9a8d22|c23461/f1p1/1793	0	1480.88	#NAME?	2.3e-26	1.48e-23	1906	--	--	--	--	--	803253546	XM_012131344.1	1492	0	PREDICTED: Ovis aries musimon inositol monophosphatase domain containing 1 (IMPAD1), mRNA	--	--	--	--	--	--	--	--	--	--	--	--	--	--	--	--	--	--
i2_LQ_sample9a8d22|c9010/f1p10/2415	0	2758.28	#NAME?	2.3e-26	1.48e-23	1368	803258812	XP_011989156.1	1230	2.1e-132	PREDICTED: alpha-enolase isoform X5 [Ovis aries musimon]	742164539	XM_010849933.1	970	0	PREDICTED: Bison bison bison enolase 1, (alpha) (ENO1), mRNA	K01689	ENO, eno	enolase	http://www.genome.jp/dbget-bin/www_bget?ko:K01689	Q9XSJ4	1221	9.5e-133	Alpha-enolase OS=Bos taurus GN=ENO1 PE=1 SV=4	PF00137//PF00113	ATP synthase subunit C//Enolase, C-terminal TIM barrel domain	GO:0000162//GO:0015991//GO:0006571//GO:0009094//GO:0006094//GO:0015992//GO:0006096	tryptophan biosynthetic process//ATP hydrolysis coupled proton transport//tyrosine biosynthetic process//L-phenylalanine biosynthetic process//gluconeogenesis//proton transport//glycolytic process	GO:0000287//GO:0004634//GO:0015078	magnesium ion binding//phosphopyruvate hydratase activity//hydrogen ion transmembrane transporter activity	GO:0033177//GO:0000015	proton-transporting two-sector ATPase complex, proton-transporting domain//phosphopyruvate hydratase complex	KOG2670	Enolase
i1_LQ_sample9a8d22|c24168/f1p18/1986	0	2785.8	#NAME?	2.37e-26	1.5e-23	1972	554547110	XP_005868110.1	832	4.3e-86	PREDICTED: plasminogen activator inhibitor 1 RNA-binding protein isoform X4 [Myotis brandtii]	594067240	XM_006057511.1	1912	0	PREDICTED: Bubalus bubalis SERPINE1 mRNA binding protein 1 (SERBP1), transcript variant X4, mRNA	K13199	SERBP1	plasminogen activator inhibitor 1 RNA-binding protein	http://www.genome.jp/dbget-bin/www_bget?ko:K13199	Q6AXS5	775	7.2e-81	Plasminogen activator inhibitor 1 RNA-binding protein OS=Rattus norvegicus GN=Serbp1 PE=1 SV=2	--	--	--	--	--	--	--	--	KOG2945	Predicted RNA-binding protein
1-2k.c7384/1/1740	1254.19	0	Inf	2.49e-26	1.55e-23	1723	440899482	ELR50779.1	2122	9.7e-236	ATP synthase subunit beta, mitochondrial, partial [Bos mutus]	556730217	XM_005960747.1	1374	0	PREDICTED: Pantholops hodgsonii ATP synthase, H+ transporting, mitochondrial F1 complex, beta polypeptide (ATP5B), mRNA	K02133	ATPeF1B, ATP5B, ATP2	F-type H+-transporting ATPase subunit beta	http://www.genome.jp/dbget-bin/www_bget?ko:K02133	P00829	2122	4e-237	ATP synthase subunit beta, mitochondrial OS=Bos taurus GN=ATP5B PE=1 SV=2	PF02874//PF00006//PF00004//PF00306//PF00005//PF12070//PF01637//PF00931//PF03193	ATP synthase alpha/beta family, beta-barrel domain//ATP synthase alpha/beta family, nucleotide-binding domain//ATPase family associated with various cellular activities (AAA)//ATP synthase alpha/beta chain, C terminal domain//ABC transporter//Protein of unknown function (DUF3550/UPF0682)//Archaeal ATPase//NB-ARC domain//Protein of unknown function, DUF258	GO:0046034//GO:0015991//GO:0015992//GO:0006351	ATP metabolic process//ATP hydrolysis coupled proton transport//proton transport//transcription, DNA-templated	GO:0003714//GO:0016887//GO:0003924//GO:0016820//GO:0043531//GO:0005525//GO:0005524	transcription corepressor activity//ATPase activity//GTPase activity//hydrolase activity, acting on acid anhydrides, catalyzing transmembrane movement of substances//ADP binding//GTP binding//ATP binding	GO:0005667//GO:0033178	transcription factor complex//proton-transporting two-sector ATPase complex, catalytic domain	KOG1350	F0F1-type ATP synthase, beta subunit
i3_LQ_sample9a8d22|c7154/f1p148/3757.1	0	2811.51	#NAME?	2.62e-26	1.61e-23	1862	803125841	XP_004013127.2	1958	1.1e-216	PREDICTED: LOW QUALITY PROTEIN: actin, cytoplasmic 2 [Ovis aries]>gi|803208635|ref|XP_011964823.1| PREDICTED: LOW QUALITY PROTEIN: actin, cytoplasmic 2 [Ovis aries musimon]	75832053	NM_173979.3	1575	0	Bos taurus actin, beta (ACTB), mRNA >gnl|BL_ORD_ID|1995118 Bos taurus actin, beta, mRNA (cDNA clone MGC:128179 IMAGE:7945368), complete cds	K05692	ACTB_G1	actin beta/gamma 1	http://www.genome.jp/dbget-bin/www_bget?ko:K05692	Q964D9	1903	1.1e-211	Actin, cytoplasmic OS=Planorbella trivolvis PE=3 SV=1	PF06480	FtsH Extracellular	--	--	GO:0004222//GO:0005524//GO:0008270	metalloendopeptidase activity//ATP binding//zinc ion binding	GO:0016021	integral component of membrane	KOG0676	Actin and related proteins
1-2k.c9967/1/1548	1276.03	0	Inf	2.9e-26	1.66e-23	1526	836711529	XP_012790037.1	1864	7.1e-206	PREDICTED: tubulin alpha-1B chain isoform X1 [Sorex araneus]	168804007	NM_001114856.1	1105	0	Bos taurus tubulin, alpha 1b (TUBA1B), mRNA >gnl|BL_ORD_ID|4247708 Bos taurus tubulin, alpha 1b, mRNA (cDNA clone MGC:159749 IMAGE:8084431), complete cds	K07374	TUBA	tubulin alpha	http://www.genome.jp/dbget-bin/www_bget?ko:K07374	P05213	1865	2.2e-207	Tubulin alpha-1B chain OS=Mus musculus GN=Tuba1b PE=1 SV=2	PF00091//PF05658	Tubulin/FtsZ family, GTPase domain//Head domain of trimeric autotransporter adhesin	GO:0009405	pathogenesis	GO:0003924	GTPase activity	GO:0019867	outer membrane	KOG1376	Alpha tubulin
3-6k.c8743/4/3472	1267.93	0	Inf	2.83e-26	1.66e-23	3471	803008954	XP_011969950.1	3222	0	PREDICTED: choline transporter-like protein 1 isoform X2 [Ovis aries]	803270895	XM_012139790.1	3264	0	PREDICTED: Ovis aries musimon solute carrier family 44 (choline transporter), member 1 (SLC44A1), transcript variant X6, mRNA	K06515	SLC44A1, CDW92	solute carrier family 44 (choline transporter-like protein), member 1	http://www.genome.jp/dbget-bin/www_bget?ko:K06515	Q8WWI5	3122	0	Choline transporter-like protein 1 OS=Homo sapiens GN=SLC44A1 PE=1 SV=1	--	--	--	--	--	--	--	--	KOG1362	Choline transporter-like protein
i0_LQ_sample9a8d22|c17395/f1p1/730	0	1472.32	#NAME?	2.83e-26	1.66e-23	732	803121039	XP_012041489.1	503	2.2e-48	PREDICTED: synaptonemal complex protein SC65 isoform X1 [Ovis aries]	742137186	XM_010843111.1	596	0	PREDICTED: Bison bison bison prolyl 3-hydroxylase family member 4 (non-enzymatic) (P3H4), mRNA	--	--	--	--	Q92791	473	2.8e-46	Synaptonemal complex protein SC65 OS=Homo sapiens GN=LEPREL4 PE=1 SV=1	--	--	--	--	--	--	--	--	--	--
i2_LQ_sample9a8d22|c12053/f1p106/2160	0	1436.67	#NAME?	2.77e-26	1.66e-23	1004	--	--	--	--	--	556780266	XM_005985104.1	754	0	PREDICTED: Pantholops hodgsonii destrin-like (LOC102335363), mRNA	--	--	--	--	--	--	--	--	--	--	--	--	--	--	--	--	--	--
i2_LQ_sample9a8d22|c16854/f1p10/2540.1	0	2897.02	#NAME?	2.88e-26	1.66e-23	785	803258816	XP_011989158.1	1135	1.2e-121	PREDICTED: alpha-enolase isoform X6 [Ovis aries musimon]	803258813	XM_012133767.1	684	0	PREDICTED: Ovis aries musimon enolase 1, (alpha) (ENO1), transcript variant X4, mRNA	K01689	ENO, eno	enolase	http://www.genome.jp/dbget-bin/www_bget?ko:K01689	Q9XSJ4	1118	4.8e-121	Alpha-enolase OS=Bos taurus GN=ENO1 PE=1 SV=4	PF00113//PF03952	Enolase, C-terminal TIM barrel domain//Enolase, N-terminal domain	GO:0009094//GO:0006571//GO:0000162//GO:0006096//GO:0006094	L-phenylalanine biosynthetic process//tyrosine biosynthetic process//tryptophan biosynthetic process//glycolytic process//gluconeogenesis	GO:0004634//GO:0000287	phosphopyruvate hydratase activity//magnesium ion binding	GO:0000015	phosphopyruvate hydratase complex	KOG2670	Enolase
3-6k.c10879/1/3546	1244.31	0	Inf	3.02e-26	1.7e-23	3583	594108616	XP_006077186.1	3412	0	PREDICTED: vigilin isoform X1 [Bubalus bubalis]>gi|594108618|ref|XP_006077187.1| PREDICTED: vigilin isoform X2 [Bubalus bubalis]	594108615	XM_006077124.1	2150	0	PREDICTED: Bubalus bubalis high density lipoprotein binding protein (HDLBP), transcript variant X1, mRNA	--	--	--	--	Q8VDJ3	3345	0	Vigilin OS=Mus musculus GN=Hdlbp PE=1 SV=1	PF13691//PF00692//PF13184//PF00013//PF07650//PF13014	tRNase Z endonuclease//dUTPase//NusA-like KH domain//KH domain//KH domain//KH domain	GO:0008033//GO:0046080	tRNA processing//dUTP metabolic process	GO:0016787//GO:0003723	hydrolase activity//RNA binding	--	--	KOG2208	Vigilin
2-3k.c12621/1/4986.2	1207.23	0	Inf	3.14e-26	1.75e-23	1636	556775761	XP_005982993.1	1964	1.9e-217	PREDICTED: vimentin [Pantholops hodgsonii]>gi|803278206|ref|XP_011998780.1| PREDICTED: vimentin [Ovis aries musimon]	110347569	NM_173969.3	1549	0	Bos taurus vimentin (VIM), mRNA >gnl|BL_ORD_ID|3128794 Bos taurus vimentin, mRNA (cDNA clone MGC:139781 IMAGE:8282574), complete cds	K07606	VIM	vimentin	http://www.genome.jp/dbget-bin/www_bget?ko:K07606	P48616	1958	4e-218	Vimentin OS=Bos taurus GN=VIM PE=1 SV=3	PF02183//PF00038//PF00170//PF13851//PF04732//PF04513//PF10620//PF06009//PF06160//PF07926//PF10186//PF10473	Homeobox associated leucine zipper//Intermediate filament protein//bZIP transcription factor//Growth-arrest specific micro-tubule binding//Intermediate filament head (DNA binding) region//Baculovirus polyhedron envelope protein, PEP, C terminus//Phosphoribosyl-dephospho-CoA transferase MdcG//Laminin Domain II//Septation ring formation regulator, EzrA//TPR/MLP1/MLP2-like protein//Vacuolar sorting …	GO:0000921//GO:0006606//GO:0006355//GO:0007155//GO:0010508//GO:0048870	septin ring assembly//protein import into nucleus//regulation of transcription, DNA-templated//cell adhesion//positive regulation of autophagy//cell motility	GO:0016779//GO:0043565//GO:0042803//GO:0003700//GO:0005198//GO:0008134//GO:0045502	nucleotidyltransferase activity//sequence-specific DNA binding//protein homodimerization activity//transcription factor activity, sequence-specific DNA binding//structural molecule activity//transcription factor binding//dynein binding	GO:0005667//GO:0030286//GO:0019028//GO:0019031//GO:0005882//GO:0031514//GO:0016021//GO:0005940	transcription factor complex//dynein complex//viral capsid//viral envelope//intermediate filament//motile cilium//integral component of membrane//septin ring	--	--
i1_HQ_sample9a8d22|c22700/f1p60/1881	0	3036.25	#NAME?	3.21e-26	1.76e-23	1893	545808464	XP_005661195.1	1009	1.2e-106	PREDICTED: ADP-ribosylation factor 1 isoform X3 [Sus scrofa]	402693412	NM_176653.4	1648	0	Bos taurus ADP-ribosylation factor 1 (ARF1), mRNA	K07937	ARF1	ADP-ribosylation factor 1	http://www.genome.jp/dbget-bin/www_bget?ko:K07937	P84077	943	2.3e-100	ADP-ribosylation factor 1 OS=Homo sapiens GN=ARF1 PE=1 SV=2	PF04670//PF00503//PF08477//PF01591//PF01926//PF00071//PF00025	Gtr1/RagA G protein conserved region//G-protein alpha subunit//Ras of Complex, Roc, domain of DAPkinase//6-phosphofructo-2-kinase//50S ribosome-binding GTPase//Ras family//ADP-ribosylation factor family	GO:0006013//GO:0007186//GO:0007165//GO:0007264//GO:0006000	mannose metabolic process//G-protein coupled receptor signaling pathway//signal transduction//small GTPase mediated signal transduction//fructose metabolic process	GO:0005524//GO:0003873//GO:0005525//GO:0031683//GO:0003924//GO:0004871//GO:0019001	ATP binding//6-phosphofructo-2-kinase activity//GTP binding//G-protein beta/gamma-subunit complex binding//GTPase activity//signal transducer activity//guanyl nucleotide binding	--	--	KOG0070	GTP-binding ADP-ribosylation factor Arf1
2-3k.c7953/1/1610	3674.41	0	Inf	3.32e-26	1.78e-23	1610	288903538	YP_003434292.1	1290	2.7e-139	NADH dehydrogenase subunit 4 [Cervus elaphus yarkandensis]>gi|285013454|gb|ADC32731.1| NADH dehydrogenase subunit 4 [Cervus elaphus yarkandensis]	309399266	HQ191428.1	1137	0	Cervus nippon hortulorum mitochondrion, complete genome	K03881	ND4	NADH-ubiquinone oxidoreductase chain 4	http://www.genome.jp/dbget-bin/www_bget?ko:K03881	Q5Y4Q1	1222	8.6e-133	NADH-ubiquinone oxidoreductase chain 4 OS=Bos mutus grunniens GN=MT-ND4 PE=3 SV=1	PF00420	NADH-ubiquinone/plastoquinone oxidoreductase chain 4L	GO:0055114//GO:0042773	oxidation-reduction process//ATP synthesis coupled electron transport	GO:0016651//GO:0016491	oxidoreductase activity, acting on NAD(P)H//oxidoreductase activity	GO:0044425//GO:0005739	membrane part//mitochondrion	KOG4845	NADH dehydrogenase, subunit 4
i2_LQ_sample9a8d22|c9336/f1p9/2295	0	1430	#NAME?	3.3e-26	1.78e-23	2291	19072794	NP_060065.2	896	1.9e-93	NF-kappa-B inhibitor-interacting Ras-like protein 2 isoform a [Homo sapiens]>gi|47777758|ref|NP_001001349.1| NF-kappa-B inhibitor-interacting Ras-like protein 2 isoform a [Homo sapiens]>gi|115495107|ref|NP_001068855.1| NF-kappa-B inhibitor-interacting Ras-like protein 2 [Bos taurus]>gi|222136628|ref|NP_001138399.1| NF-kappa-B inhibitor-interacting Ras-like protein 2 isoform a [Homo sapiens]>gi|30…	742135188	XM_010842527.1	1063	0	PREDICTED: Bison bison bison NFKB inhibitor interacting Ras-like 2 (NKIRAS2), mRNA	K17197	NKIRAS	NF-kappa-B inhibitor-interacting Ras-like protein	http://www.genome.jp/dbget-bin/www_bget?ko:K17197	Q9NYR9	896	7.8e-95	NF-kappa-B inhibitor-interacting Ras-like protein 2 OS=Homo sapiens GN=NKIRAS2 PE=1 SV=1	PF00503//PF08477//PF00319//PF03193//PF01926//PF00071//PF00025	G-protein alpha subunit//Ras of Complex, Roc, domain of DAPkinase//SRF-type transcription factor (DNA-binding and dimerisation domain)//Protein of unknown function, DUF258//50S ribosome-binding GTPase//Ras family//ADP-ribosylation factor family	GO:0006184//GO:0007165//GO:0007249//GO:0007264//GO:0007186	obsolete GTP catabolic process//signal transduction//I-kappaB kinase/NF-kappaB signaling//small GTPase mediated signal transduction//G-protein coupled receptor signaling pathway	GO:0019001//GO:0004871//GO:0005525//GO:0003677//GO:0031683//GO:0003924//GO:0046983	guanyl nucleotide binding//signal transducer activity//GTP binding//DNA binding//G-protein beta/gamma-subunit complex binding//GTPase activity//protein dimerization activity	GO:0005737//GO:0016020	cytoplasm//membrane	KOG0395	Ras-related GTPase
1-2k.c8170/1/1286	1200.14	0	Inf	3.56e-26	1.86e-23	1307	532101122	XP_005336181.1	1079	6.5e-115	PREDICTED: hsp90 co-chaperone Cdc37 [Ictidomys tridecemlineatus]	594089982	XM_006068343.1	1018	0	PREDICTED: Bubalus bubalis cell division cycle 37 (CDC37), mRNA	K09554	CDC37	cell division cycle protein 37	http://www.genome.jp/dbget-bin/www_bget?ko:K09554	Q61081	1043	4e-112	Hsp90 co-chaperone Cdc37 OS=Mus musculus GN=Cdc37 PE=2 SV=1	PF14764//PF03234	AP-5 complex subunit, vesicle trafficking//Cdc37 N terminal kinase binding	--	--	GO:0019901	protein kinase binding	GO:0044599	AP-5 adaptor complex	KOG2260	Cell division cycle 37 protein, CDC37
2-3k.c13019/3/2446	3678.09	0	Inf	3.6e-26	1.86e-23	2447	594053375	XP_006050985.1	1934	8.7e-214	PREDICTED: nucleobindin-1 [Bubalus bubalis]	594053374	XM_006050923.1	1971	0	PREDICTED: Bubalus bubalis nucleobindin 1 (NUCB1), mRNA	--	--	--	--	Q0P569	1906	6.3e-212	Nucleobindin-1 OS=Bos taurus GN=NUCB1 PE=2 SV=1	PF13202//PF00036//PF13405//PF13499	EF hand//EF hand//EF-hand domain//EF-hand domain pair	--	--	GO:0005509	calcium ion binding	--	--	KOG3866	DNA-binding protein of the nucleobindin family
i3_LQ_sample9a8d22|c5808/f1p12/3312	0	1444.93	#NAME?	3.54e-26	1.86e-23	3312	594058003	XP_006053169.1	3237	0	PREDICTED: versican core protein isoform X1 [Bubalus bubalis]>gi|594058005|ref|XP_006053170.1| PREDICTED: versican core protein isoform X2 [Bubalus bubalis]	594058006	XM_006053109.1	3023	0	PREDICTED: Bubalus bubalis versican (VCAN), transcript variant X3, mRNA	K06793	VCAN, CSPG2	versican core protein	http://www.genome.jp/dbget-bin/www_bget?ko:K06793	P81282	3195	0	Versican core protein OS=Bos taurus GN=VCAN PE=1 SV=2	PF00008//PF07645//PF00599	EGF-like domain//Calcium-binding EGF domain//Influenza Matrix protein (M2)	GO:0015992	proton transport	GO:0005509//GO:0015078//GO:0005515	calcium ion binding//hydrogen ion transmembrane transporter activity//protein binding	GO:0055036//GO:0033644	virion membrane//host cell membrane	--	--
3-6k.c22907/3/3840	1252.52	0	Inf	4.27e-26	2.18e-23	3843	556775195	XP_005982720.1	4201	0	PREDICTED: golgin subfamily A member 2-like isoform X1 [Pantholops hodgsonii]	594083762	XM_006065391.1	3391	0	PREDICTED: Bubalus bubalis golgin subfamily A member 2-like (LOC102389258), transcript variant X1, mRNA	--	--	--	--	Q62839	3085	0	Golgin subfamily A member 2 OS=Rattus norvegicus GN=Golga2 PE=1 SV=3	PF15070//PF15220	Putative golgin subfamily A member 2-like protein 5//Hypoxia-inducible lipid droplet-associated	GO:0001819//GO:0010884//GO:0008284	positive regulation of cytokine production//positive regulation of lipid storage//positive regulation of cell proliferation	--	--	GO:0005794	Golgi apparatus	--	--
i1_HQ_sample9a8d22|c39245/f1p88/1723	0	3173.07	#NAME?	4.39e-26	2.21e-23	1635	558164386	XP_006097575.1	1779	5.5e-196	PREDICTED: annexin A2 isoform X1 [Myotis lucifugus]	82469908	DQ239920.1	1324	0	Cervus elaphus annexin A2 (ANXA2) mRNA, complete cds	K17092	ANXA2	annexin A2	http://www.genome.jp/dbget-bin/www_bget?ko:K17092	A2SW69	1726	3.2e-191	Annexin A2 OS=Ovis aries GN=ANXA2 PE=1 SV=1	PF03973//PF00191	Triabin//Annexin	GO:0030682	evasion or tolerance of host defense response	GO:0005509//GO:0005544	calcium ion binding//calcium-dependent phospholipid binding	--	--	--	--
3-6k.c6729/1/3124	1598.61	0.324468	12.266	4.57e-26	2.27e-23	3114	57381	CAA50037.1	2090	9e-232	T-plastin [Rattus norvegicus]	548530380	XM_005700568.1	2262	0	PREDICTED: Capra hircus plastin-3-like (LOC102174198), transcript variant X5, mRNA	K17336	PLS3	plastin-3	http://www.genome.jp/dbget-bin/www_bget?ko:K17336	A7E3Q8	2163	1.3e-241	Plastin-3 OS=Bos taurus GN=PLS3 PE=2 SV=1	PF00307//PF00036//PF13202//PF13499//PF13833//PF13405	Calponin homology (CH) domain//EF hand//EF hand//EF-hand domain pair//EF-hand domain pair//EF-hand domain	--	--	GO:0005515//GO:0005509	protein binding//calcium ion binding	--	--	KOG0046	Ca2+-binding actin-bundling protein (fimbrin/plastin), EF-Hand protein superfamily
2-3k.c24592/1/2126	1160.7	0	Inf	4.78e-26	2.32e-23	2125	594058773	XP_006053542.1	2991	0	PREDICTED: succinate dehydrogenase [ubiquinone] flavoprotein subunit, mitochondrial isoform X1 [Bubalus bubalis]	594058772	XM_006053480.1	1063	0	PREDICTED: Bubalus bubalis succinate dehydrogenase complex, subunit A, flavoprotein (Fp) (SDHA), transcript variant X1, mRNA	K00234	SDHA, SDH1	succinate dehydrogenase (ubiquinone) flavoprotein subunit	http://www.genome.jp/dbget-bin/www_bget?ko:K00234	P31039	2951	0	Succinate dehydrogenase [ubiquinone] flavoprotein subunit, mitochondrial OS=Bos taurus GN=SDHA PE=1 SV=3	PF01494//PF01266//PF02910//PF07992//PF01134	FAD binding domain//FAD dependent oxidoreductase//Fumarate reductase flavoprotein C-term//Pyridine nucleotide-disulphide oxidoreductase//Glucose inhibited division protein A	GO:0055114//GO:0008033	oxidation-reduction process//tRNA processing	GO:0016491//GO:0050660//GO:0071949	oxidoreductase activity//flavin adenine dinucleotide binding//FAD binding	--	--	KOG2403	Succinate dehydrogenase, flavoprotein subunit
3-6k.c17135/1/2642	3886.89	0	Inf	4.75e-26	2.32e-23	2644	755765995	XP_011284540.1	3426	0	PREDICTED: 1-phosphatidylinositol 4,5-bisphosphate phosphodiesterase delta-1 isoform X3 [Felis catus]	594108410	XM_006077023.1	2308	0	PREDICTED: Bubalus bubalis phospholipase C, delta 1 (PLCD1), transcript variant X2, mRNA	K05857	PLCD	phosphatidylinositol phospholipase C, delta	http://www.genome.jp/dbget-bin/www_bget?ko:K05857	P10895	3575	0	1-phosphatidylinositol 4,5-bisphosphate phosphodiesterase delta-1 OS=Bos taurus GN=PLCD1 PE=2 SV=2	PF13499//PF00168//PF13405//PF13202//PF06936//PF10591//PF00387//PF00036	EF-hand domain pair//C2 domain//EF-hand domain//EF hand//Selenoprotein S (SelS)//Secreted protein acidic and rich in cysteine Ca binding region//Phosphatidylinositol-specific phospholipase C, Y domain//EF hand	GO:0006886//GO:0035556//GO:0007165//GO:0046339//GO:0006629//GO:0009395	intracellular protein transport//intracellular signal transduction//signal transduction//diacylglycerol metabolic process//lipid metabolic process//phospholipid catabolic process	GO:0005515//GO:0005509//GO:0004435	protein binding//calcium ion binding//phosphatidylinositol phospholipase C activity	GO:0030176//GO:0005578	integral component of endoplasmic reticulum membrane//proteinaceous extracellular matrix	--	--
3-6k.c9178/1/3235	0	1371.16	#NAME?	5.17e-26	2.48e-23	3217	296489745	DAA31858.1	667	9.5e-67	TPA: ADP-ribosylation factor 1-like [Bos taurus]	556771756	XM_005980990.1	2601	0	PREDICTED: Pantholops hodgsonii ADP-ribosylation factor 3 (ARF3), mRNA	K07938	ARF3	ADP-ribosylation factor 3	http://www.genome.jp/dbget-bin/www_bget?ko:K07938	Q7RVM2	575	1.8e-57	ADP-ribosylation factor OS=Neurospora crassa (strain ATCC 24698 / 74-OR23-1A / CBS 708.71 / DSM 1257 / FGSC 987) GN=NCU08340 PE=3 SV=3	PF01591//PF08477//PF00005//PF00071//PF00025//PF00503//PF04670	6-phosphofructo-2-kinase//Ras of Complex, Roc, domain of DAPkinase//ABC transporter//Ras family//ADP-ribosylation factor family//G-protein alpha subunit//Gtr1/RagA G protein conserved region	GO:0007264//GO:0006013//GO:0006000//GO:0007186//GO:0007165	small GTPase mediated signal transduction//mannose metabolic process//fructose metabolic process//G-protein coupled receptor signaling pathway//signal transduction	GO:0005525//GO:0005524//GO:0003873//GO:0004871//GO:0031683//GO:0019001//GO:0003924//GO:0016887	GTP binding//ATP binding//6-phosphofructo-2-kinase activity//signal transducer activity//G-protein beta/gamma-subunit complex binding//guanyl nucleotide binding//GTPase activity//ATPase activity	--	--	KOG0070	GTP-binding ADP-ribosylation factor Arf1
3-6k.c1585/3/4106	1218.14	0	Inf	5.46e-26	2.59e-23	4101	330470897	NP_001178203.2	5688	0	protein transport protein Sec31A [Bos taurus]	803265344	XM_012137023.1	3613	0	PREDICTED: Ovis aries musimon SEC31 homolog A (S. cerevisiae) (SEC31A), transcript variant X17, mRNA	K14005	SEC31	protein transport protein SEC31	http://www.genome.jp/dbget-bin/www_bget?ko:K14005	O94979	5454	0	Protein transport protein Sec31A OS=Homo sapiens GN=SEC31A PE=1 SV=3	PF02840	Prp18 domain	GO:0008380	RNA splicing	--	--	GO:0005681	spliceosomal complex	KOG0307	Vesicle coat complex COPII, subunit SEC31
2-3k.c23646/1/1962	1135.71	0	Inf	5.6e-26	2.63e-23	1888	640832939	XP_008072128.1	1562	9.2e-171	PREDICTED: cytosolic non-specific dipeptidase isoform X2 [Tarsius syrichta]	556754353	XM_005972482.1	1087	0	PREDICTED: Pantholops hodgsonii CNDP dipeptidase 2 (metallopeptidase M20 family) (CNDP2), transcript variant X1, mRNA	K08660	CNDP2	cytosolic nonspecific dipeptidase	http://www.genome.jp/dbget-bin/www_bget?ko:K08660	Q3ZC84	1546	2.7e-170	Cytosolic non-specific dipeptidase OS=Bos taurus GN=CNDP2 PE=2 SV=1	PF01546	Peptidase family M20/M25/M40	GO:0008152	metabolic process	GO:0016787	hydrolase activity	--	--	KOG2276	Metalloexopeptidases
i2_HQ_sample9a8d22|c15213/f20p42/2139	0	1339.09	#NAME?	5.69e-26	2.64e-23	2139	594074222	XP_006060915.1	823	5.1e-85	PREDICTED: FUN14 domain-containing protein 2 [Bubalus bubalis]	803329492	XM_012167489.1	1753	0	PREDICTED: Ovis aries musimon FUN14 domain containing 2 (FUNDC2), mRNA	--	--	--	--	Q8MJN0	814	2.3e-85	FUN14 domain-containing protein 2 OS=Bos taurus GN=FUNDC2 PE=2 SV=1	PF06645	Microsomal signal peptidase 12 kDa subunit (SPC12)	GO:0006465	signal peptide processing	GO:0008233	peptidase activity	GO:0005787//GO:0016021	signal peptidase complex//integral component of membrane	KOG4099	Predicted membrane protein
i2_LQ_sample9a8d22|c18967/f1p104/1903	0	3413.75	#NAME?	6.19e-26	2.84e-23	1856	803199048	XP_011960768.1	1720	4.3e-189	PREDICTED: adenosine kinase isoform X3 [Ovis aries]>gi|803228125|ref|XP_011974344.1| PREDICTED: adenosine kinase isoform X3 [Ovis aries musimon]	803228122	XM_012118953.1	1650	0	PREDICTED: Ovis aries musimon adenosine kinase (ADK), transcript variant X2, mRNA	K00856	E2.7.1.20, ADK	adenosine kinase	http://www.genome.jp/dbget-bin/www_bget?ko:K00856	P55263	1709	3.4e-189	Adenosine kinase OS=Homo sapiens GN=ADK PE=1 SV=2	--	--	--	--	--	--	--	--	KOG2854	Possible pfkB family carbohydrate kinase
i3_LQ_sample9a8d22|c4601/f1p56/4257	0	3527.3	#NAME?	7.42e-26	3.37e-23	4296	301754982	XP_002913330.1	1321	1.8e-142	PREDICTED: chloride intracellular channel protein 4 [Ailuropoda melanoleuca]>gi|511833118|ref|XP_004741206.1| PREDICTED: chloride intracellular channel protein 4 [Mustela putorius furo]	594110426	XM_006077991.1	1432	0	PREDICTED: Bubalus bubalis chloride intracellular channel 4 (CLIC4), mRNA	K05024	CLIC4	chloride intracellular channel protein 4	http://www.genome.jp/dbget-bin/www_bget?ko:K05024	Q9XSA7	1322	5.8e-144	Chloride intracellular channel protein 4 OS=Bos taurus GN=CLIC4 PE=2 SV=3	PF13409//PF13417	Glutathione S-transferase, N-terminal domain//Glutathione S-transferase, N-terminal domain	--	--	GO:0005515	protein binding	--	--	--	--
i2_LQ_sample9a8d22|c6320/f1p15/2511	0	1293	#NAME?	8.19e-26	3.68e-23	2510	823409766	XP_012418371.1	1069	1.8e-113	PREDICTED: alpha-centractin isoform X1 [Odobenus rosmarus divergens]	556771240	XM_005980741.1	2080	0	PREDICTED: Pantholops hodgsonii ARP1 actin-related protein 1 homolog A, centractin alpha (yeast) (ACTR1A), transcript variant X3, mRNA	K16575	ACTR1, ARP1	centractin	http://www.genome.jp/dbget-bin/www_bget?ko:K16575	P61162	1069	7.4e-115	Alpha-centractin OS=Canis familiaris GN=ACTR1A PE=2 SV=1	--	--	--	--	--	--	--	--	KOG0676	Actin and related proteins
i5_LQ_sample9a8d22|c693/f1p77/5654.1	0	3515.81	#NAME?	8.67e-26	3.85e-23	1262	803322151	XP_012019281.1	589	4.1e-58	PREDICTED: fibronectin isoform X7 [Ovis aries musimon]	548454800	XM_005676514.1	834	0	PREDICTED: Capra hircus fibronectin 1 (FN1), transcript variant X13, mRNA	K05717	FN1	fibronectin 1	http://www.genome.jp/dbget-bin/www_bget?ko:K05717	P07589	580	1.9e-58	Fibronectin OS=Bos taurus GN=FN1 PE=1 SV=4	PF00041//PF16656	Fibronectin type III domain//Purple acid Phosphatase, N-terminal domain	GO:0006771//GO:0019497	riboflavin metabolic process//hexachlorocyclohexane metabolic process	GO:0003993//GO:0046872//GO:0005515	acid phosphatase activity//metal ion binding//protein binding	--	--	--	--
1-2k.c17097/1/1587	4099.52	0	Inf	9.96e-26	4.38e-23	1584	821114219	XP_012381164.1	950	7.1e-100	PREDICTED: heterogeneous nuclear ribonucleoproteins A2/B1 isoform X3 [Dasypus novemcinctus]	741923945	XM_005205521.2	1543	0	PREDICTED: Bos taurus heterogeneous nuclear ribonucleoprotein A2/B1 (HNRNPA2B1), transcript variant X6, mRNA	K13158	HNRNPA2B1	heterogeneous nuclear ribonucleoprotein A2/B1	http://www.genome.jp/dbget-bin/www_bget?ko:K13158	P22626	950	2.9e-101	Heterogeneous nuclear ribonucleoproteins A2/B1 OS=Homo sapiens GN=HNRNPA2B1 PE=1 SV=2	PF00076//PF03510//PF16367	RNA recognition motif. (a.k.a. RRM, RBD, or RNP domain)//2C endopeptidase (C24) cysteine protease family//RNA recognition motif	GO:0006508	proteolysis	GO:0003676//GO:0004197	nucleic acid binding//cysteine-type endopeptidase activity	--	--	--	--
1-2k.c31633/1/1462	4110.55	0	Inf	1.03e-25	4.48e-23	1470	674047579	XP_008829872.1	923	8.9e-97	PREDICTED: translocon-associated protein subunit alpha isoform X4 [Nannospalax galili]	594040560	XM_006044780.1	678	0	PREDICTED: Bubalus bubalis signal sequence receptor, alpha (SSR1), transcript variant X2, mRNA	K13249	SSR1	translocon-associated protein subunit alpha	http://www.genome.jp/dbget-bin/www_bget?ko:K13249	A6QLP7	916	2.4e-97	Translocon-associated protein subunit alpha OS=Bos taurus GN=SSR1 PE=2 SV=1	PF11081//PF03896	Protein of unknown function (DUF2890)//Translocon-associated protein (TRAP), alpha subunit	GO:0016032	viral process	--	--	GO:0005789	endoplasmic reticulum membrane	KOG1631	Translocon-associated complex TRAP, alpha subunit
2-3k.c21887/26/1804	4023.49	0	Inf	1.05e-25	4.52e-23	1749	556765170	XP_005977850.1	1502	7.7e-164	PREDICTED: methylsterol monooxygenase 1 [Pantholops hodgsonii]>gi|803329514|ref|XP_012022889.1| PREDICTED: methylsterol monooxygenase 1 [Ovis aries musimon]>gi|803329516|ref|XP_012022890.1| PREDICTED: methylsterol monooxygenase 1 [Ovis aries musimon]>gi|803329518|ref|XP_012022891.1| PREDICTED: methylsterol monooxygenase 1 [Ovis aries musimon]>gi|803329520|ref|XP_012022892.1| PREDICTED: methylster…	556765169	XM_005977788.1	1554	0	PREDICTED: Pantholops hodgsonii methylsterol monooxygenase 1 (MSMO1), mRNA	K07750	E1.14.13.72, SC4MOL, ERG25	methylsterol monooxygenase	http://www.genome.jp/dbget-bin/www_bget?ko:K07750	Q5R574	1476	3.3e-162	Methylsterol monooxygenase 1 OS=Pongo abelii GN=MSMO1 PE=2 SV=1	PF04116	Fatty acid hydroxylase superfamily	GO:0006633//GO:0055114	fatty acid biosynthetic process//oxidation-reduction process	GO:0016491//GO:0005506	oxidoreductase activity//iron ion binding	--	--	KOG0873	C-4 sterol methyl oxidase
i2_LQ_sample9a8d22|c4698/f1p83/3018	0	1251.59	#NAME?	1.1e-25	4.7e-23	3016	697347890	AIT55448.1	556	6.6e-54	cytochrome c oxidase subunit I (mitochondrion) [Rangifer tarandus]	594660828	XM_007178608.1	1527	0	PREDICTED: Balaenoptera acutorostrata scammoni lysosomal-associated membrane protein 2 (LAMP2), transcript variant X2, mRNA	K02256	COX1	cytochrome c oxidase subunit 1	http://www.genome.jp/dbget-bin/www_bget?ko:K02256	O79429	559	1.2e-55	Cytochrome c oxidase subunit 1 OS=Oryctolagus cuniculus GN=MT-CO1 PE=3 SV=1	PF01299	Lysosome-associated membrane glycoprotein (Lamp)	--	--	--	--	GO:0016020	membrane	KOG4769	Cytochrome c oxidase, subunit I
i2_HQ_sample9a8d22|c15334/f4p82/2784	0	3702.1	#NAME?	1.33e-25	5.6e-23	2783	555969371	XP_005896711.1	1644	4.2e-180	PREDICTED: heterogeneous nuclear ribonucleoprotein K isoform X3 [Bos mutus]	741936389	XM_010808097.1	2548	0	PREDICTED: Bos taurus heterogeneous nuclear ribonucleoprotein K (HNRNPK), transcript variant X4, mRNA	K12886	HNRNPK	heterogeneous nuclear ribonucleoprotein K	http://www.genome.jp/dbget-bin/www_bget?ko:K12886	P61979	1639	6.6e-181	Heterogeneous nuclear ribonucleoprotein K OS=Mus musculus GN=Hnrnpk PE=1 SV=1	PF13184//PF07650//PF00013//PF13014//PF05435	NusA-like KH domain//KH domain//KH domain//KH domain//Phi-29 DNA terminal protein GP3	GO:0006260//GO:0018142//GO:0006269	DNA replication//protein-DNA covalent cross-linking//DNA replication, synthesis of RNA primer	GO:0003723	RNA binding	--	--	KOG2192	PolyC-binding hnRNP-K protein HRB57A/hnRNP, contains KH domain
i1_LQ_sample9a8d22|c38274/f1p74/1885	0	3755.79	#NAME?	1.45e-25	6.08e-23	1882	511899416	XP_004769258.1	1622	1e-177	PREDICTED: annexin A1 [Mustela putorius furo]	803013866	XM_004004305.2	1140	0	PREDICTED: Ovis aries annexin A1 (ANXA1), mRNA	K17091	ANXA1	annexin A1	http://www.genome.jp/dbget-bin/www_bget?ko:K17091	P46193	1705	9.9e-189	Annexin A1 OS=Bos taurus GN=ANXA1 PE=2 SV=2	PF00191	Annexin	--	--	GO:0005544//GO:0005509	calcium-dependent phospholipid binding//calcium ion binding	--	--	--	--
i2_LQ_sample9a8d22|c4009/f1p66/2936	0	1207.48	#NAME?	1.69e-25	7e-23	2936	591387385	XP_007068108.1	558	3.8e-54	PREDICTED: serine/arginine-rich splicing factor 10 [Chelonia mydas]	548455515	XM_005676852.1	2602	0	PREDICTED: Capra hircus serine/arginine-rich splicing factor 10 (SRSF10), transcript variant X3, mRNA	K12900	FUSIP1	FUS-interacting serine-arginine-rich protein 1	http://www.genome.jp/dbget-bin/www_bget?ko:K12900	Q9R0U0	555	3.5e-55	Serine/arginine-rich splicing factor 10 OS=Mus musculus GN=Srsf10 PE=1 SV=2	PF00076	RNA recognition motif. (a.k.a. RRM, RBD, or RNP domain)	--	--	GO:0003676	nucleic acid binding	--	--	--	--
2-3k.c12994/1/1701	2165.65	0.595832	11.828	1.74e-25	7.11e-23	1688	555983216	XP_005903509.1	2175	6.8e-242	PREDICTED: ATP synthase subunit beta, mitochondrial [Bos mutus]	556730217	XM_005960747.1	1221	0	PREDICTED: Pantholops hodgsonii ATP synthase, H+ transporting, mitochondrial F1 complex, beta polypeptide (ATP5B), mRNA	K02133	ATPeF1B, ATP5B, ATP2	F-type H+-transporting ATPase subunit beta	http://www.genome.jp/dbget-bin/www_bget?ko:K02133	P00829	2175	2.8e-243	ATP synthase subunit beta, mitochondrial OS=Bos taurus GN=ATP5B PE=1 SV=2	PF00005//PF00306//PF03193//PF00931//PF01637//PF02874//PF00006//PF00004	ABC transporter//ATP synthase alpha/beta chain, C terminal domain//Protein of unknown function, DUF258//NB-ARC domain//Archaeal ATPase//ATP synthase alpha/beta family, beta-barrel domain//ATP synthase alpha/beta family, nucleotide-binding domain//ATPase family associated with various cellular activities (AAA)	GO:0015991//GO:0015992//GO:0046034	ATP hydrolysis coupled proton transport//proton transport//ATP metabolic process	GO:0005524//GO:0016820//GO:0043531//GO:0005525//GO:0016887//GO:0003924	ATP binding//hydrolase activity, acting on acid anhydrides, catalyzing transmembrane movement of substances//ADP binding//GTP binding//ATPase activity//GTPase activity	GO:0033178	proton-transporting two-sector ATPase complex, catalytic domain	KOG1350	F0F1-type ATP synthase, beta subunit
1-2k.c27337/1/5936.1	3650.81	0	Inf	1.85e-25	7.49e-23	1288	73909156	AAH66955.2	1732	1.2e-190	Annexin A2, partial [Homo sapiens]	82469908	DQ239920.1	696	0	Cervus elaphus annexin A2 (ANXA2) mRNA, complete cds	K17092	ANXA2	annexin A2	http://www.genome.jp/dbget-bin/www_bget?ko:K17092	P04272	1700	2.6e-188	Annexin A2 OS=Bos taurus GN=ANXA2 PE=1 SV=2	PF00832//PF00191	Ribosomal L39 protein//Annexin	GO:0006412//GO:0042254	translation//ribosome biogenesis	GO:0005544//GO:0005509//GO:0003735	calcium-dependent phospholipid binding//calcium ion binding//structural constituent of ribosome	GO:0005622//GO:0005840	intracellular//ribosome	--	--
i2_LQ_sample9a8d22|c9737/f1p17/2675.1	0	1169.84	#NAME?	2.12e-25	8.5e-23	1214	118601892	NP_001073117.1	571	4.8e-56	cysteine-rich protein 2 [Bos taurus]>gi|803327743|ref|XP_012022034.1| PREDICTED: cysteine-rich protein 2 isoform X2 [Ovis aries musimon]>gi|119368638|sp|Q0VFX8.1|CRIP2_BOVIN RecName: Full=Cysteine-rich protein 2; Short=CRP-2 [Bos taurus]>gi|111599876|gb|AAI18324.1| Cysteine-rich protein 2 [Bos taurus]	118601891	NM_001079649.1	633	0	Bos taurus cysteine-rich protein 2 (CRIP2), mRNA >gnl|BL_ORD_ID|3307092 Bos taurus cysteine-rich protein 2, mRNA (cDNA clone MGC:140056 IMAGE:8287275), complete cds	--	--	--	--	Q0VFX8	571	2e-57	Cysteine-rich protein 2 OS=Bos taurus GN=CRIP2 PE=2 SV=1	PF03884//PF01907//PF00412	Domain of unknown function (DUF329)//Ribosomal protein L37e//LIM domain	GO:0042254//GO:0006412	ribosome biogenesis//translation	GO:0008270//GO:0046872//GO:0003735	zinc ion binding//metal ion binding//structural constituent of ribosome	GO:0005840//GO:0005622	ribosome//intracellular	KOG1700	Regulatory protein MLP and related LIM proteins
2-3k.c11193/1/1761	2127.41	0.689438	11.591	2.26e-25	8.9e-23	1773	511902810	XP_004770912.1	2481	2.4e-277	PREDICTED: T-complex protein 1 subunit alpha [Mustela putorius furo]	742123760	XM_010840887.1	1497	0	PREDICTED: Bison bison bison t-complex 1 (TCP1), mRNA	K09493	CCT1, TCP1	T-complex protein 1 subunit alpha	http://www.genome.jp/dbget-bin/www_bget?ko:K09493	Q32L40	2494	3e-280	T-complex protein 1 subunit alpha OS=Bos taurus GN=TCP1 PE=1 SV=1	PF00118	TCP-1/cpn60 chaperonin family	--	--	GO:0005524	ATP binding	--	--	KOG0360	Chaperonin complex component, TCP-1 alpha subunit (CCT1)
2-3k.c11662/1/1673	0	1139.7	#NAME?	2.25e-25	8.9e-23	1674	742142850	XP_010843005.1	1289	3.7e-139	PREDICTED: amyloid-like protein 2 isoform X1 [Bison bison bison]	741904950	XM_005197315.2	1092	0	PREDICTED: Bos taurus amyloid beta (A4) precursor-like protein 2 (APLP2), transcript variant X4, mRNA >gnl|BL_ORD_ID|26845863 PREDICTED: Bos taurus amyloid beta (A4) precursor-like protein 2 (APLP2), transcript variant X4, mRNA	K08117	APLP2	amyloid beta (A4) precursor-like protein 2	http://www.genome.jp/dbget-bin/www_bget?ko:K08117	Q06481	1212	1.3e-131	Amyloid-like protein 2 OS=Homo sapiens GN=APLP2 PE=1 SV=2	PF06056//PF02177	Putative ATPase subunit of terminase (gpP-like)//Amyloid A4 N-terminal heparin-binding	GO:0019069	viral capsid assembly	GO:0008201//GO:0005524	heparin binding//ATP binding	--	--	KOG3540	Beta amyloid precursor protein
3-6k.c6850/1/3478	1972.98	0.689438	11.483	2.29e-25	8.96e-23	3471	795114532	XP_011817829.1	3075	0	PREDICTED: splicing factor 3B subunit 3 [Colobus angolensis palliatus]	594116600	XM_006039746.1	1756	0	PREDICTED: Bubalus bubalis splicing factor 3B subunit 3-like (LOC102409188), mRNA	K12830	SF3B3, SAP130, RSE1	splicing factor 3B subunit 3	http://www.genome.jp/dbget-bin/www_bget?ko:K12830	Q921M3	3075	0	Splicing factor 3B subunit 3 OS=Mus musculus GN=Sf3b3 PE=2 SV=1	PF03178	CPSF A subunit region	--	--	GO:0003676	nucleic acid binding	GO:0005634	nucleus	KOG1898	Splicing factor 3b, subunit 3
1-2k.c31271/1/1846	4602.41	0	Inf	2.36e-25	9.13e-23	1843	664723035	XP_008518606.1	1903	2.6e-210	PREDICTED: LOW QUALITY PROTEIN: actin, cytoplasmic 2 [Equus przewalskii]	803208634	XM_012109433.1	979	0	PREDICTED: Ovis aries musimon actin gamma 1 (ACTG1), mRNA	K05692	ACTB_G1	actin beta/gamma 1	http://www.genome.jp/dbget-bin/www_bget?ko:K05692	A2BDB0	1747	1.3e-193	Actin, cytoplasmic 2 OS=Xenopus laevis GN=actg1 PE=2 SV=1	--	--	--	--	--	--	--	--	KOG0676	Actin and related proteins
i2_LQ_sample9a8d22|c10227/f1p19/2438	0.428649	1502.68	-11.775	2.77e-25	1.05e-22	2413	118567981	Q07DX1.1	935	6e-98	RecName: Full=Caveolin-1 [Muntiacus reevesi]>gi|115520995|gb|ABJ08871.1| caveolin 1 [Muntiacus reevesi]	556727371	XM_005959377.1	2195	0	PREDICTED: Pantholops hodgsonii caveolin 1, caveolae protein, 22kDa (CAV1), mRNA	K06278	CAV1	caveolin 1	http://www.genome.jp/dbget-bin/www_bget?ko:K06278	Q6RVA9	936	1.9e-99	Caveolin-1 OS=Sus scrofa GN=CAV1 PE=2 SV=1	PF01146	Caveolin	GO:0070836	caveola assembly	--	--	--	--	--	--
2-3k.c23015/1/1806	0	1152.29	#NAME?	2.77e-25	1.05e-22	1800	803280352	XP_011999855.1	455	2e-42	PREDICTED: RNA-binding protein with serine-rich domain 1 isoform X2 [Ovis aries musimon]>gi|803280354|ref|XP_011999856.1| PREDICTED: RNA-binding protein with serine-rich domain 1 isoform X2 [Ovis aries musimon]>gi|803280356|ref|XP_011999857.1| PREDICTED: RNA-binding protein with serine-rich domain 1 isoform X2 [Ovis aries musimon]	742079194	XM_010844821.1	1201	0	PREDICTED: Bison bison bison RNA binding protein S1, serine-rich domain (RNPS1), transcript variant X1, mRNA	K14325	RNPS1	RNA-binding protein with serine-rich domain 1	http://www.genome.jp/dbget-bin/www_bget?ko:K14325	Q15287	455	8.4e-44	RNA-binding protein with serine-rich domain 1 OS=Homo sapiens GN=RNPS1 PE=1 SV=1	PF10486//PF08777//PF00424//PF16367//PF00076//PF09726//PF04584	Phosphoinositide 3-kinase gamma adapter protein p101 subunit//RNA binding motif//REV protein (anti-repression trans-activator protein)//RNA recognition motif//RNA recognition motif. (a.k.a. RRM, RBD, or RNP domain)//Transmembrane protein//Poxvirus A28 family	GO:0016032//GO:0006355	viral process//regulation of transcription, DNA-templated	GO:0046935//GO:0003723//GO:0003700//GO:0003676	1-phosphatidylinositol-3-kinase regulator activity//RNA binding//transcription factor activity, sequence-specific DNA binding//nucleic acid binding	GO:0042025//GO:0019031//GO:0016021//GO:0005667//GO:0005944	host cell nucleus//viral envelope//integral component of membrane//transcription factor complex//phosphatidylinositol 3-kinase complex, class IB	KOG4209	Splicing factor RNPS1, SR protein superfamily
i6_LQ_sample9a8d22|c329/f1p100/6136.2	0	1145.79	#NAME?	2.88e-25	1.09e-22	1225	594084615	XP_006065862.1	975	7e-103	PREDICTED: glyceraldehyde-3-phosphate dehydrogenase [Bubalus bubalis]	548468330	XM_005680968.1	564	0	PREDICTED: Capra hircus glyceraldehyde-3-phosphate dehydrogenase (GAPDH), mRNA	K00134	GAPDH, gapA	glyceraldehyde 3-phosphate dehydrogenase	http://www.genome.jp/dbget-bin/www_bget?ko:K00134	Q28554	969	1.4e-103	Glyceraldehyde-3-phosphate dehydrogenase (Fragment) OS=Ovis aries GN=GAPDH PE=2 SV=4	PF00107//PF00044//PF02800//PF04732	Zinc-binding dehydrogenase//Glyceraldehyde 3-phosphate dehydrogenase, NAD binding domain//Glyceraldehyde 3-phosphate dehydrogenase, C-terminal domain//Intermediate filament head (DNA binding) region	GO:0055114	oxidation-reduction process	GO:0016620	oxidoreductase activity, acting on the aldehyde or oxo group of donors, NAD or NADP as acceptor	GO:0005882	intermediate filament	KOG0657	Glyceraldehyde 3-phosphate dehydrogenase
i0_LQ_sample9a8d22|c18230/f1p5/568	0	1112.01	#NAME?	2.94e-25	1.1e-22	566	108796070	NP_001035834.1	442	2e-41	integral membrane protein 2B [Sus scrofa]>gi|75056555|sp|Q52N47.1|ITM2B_PIG RecName: Full=Integral membrane protein 2B; AltName: Full=Immature BRI2; Short=imBRI2; AltName: Full=Transmembrane protein BRI; Short=Bri; Contains: RecName: Full=BRI2, membrane form; AltName: Full=Mature BRI2; Short=mBRI2; Contains: RecName: Full=BRI2 intracellular domain; Short=BRI2 ICD; Contains: RecName: Full=BRI2C, s…	594074177	XM_006060833.1	381	0	PREDICTED: Bubalus bubalis integral membrane protein 2B (ITM2B), mRNA	K18264	ITM2B	integral membrane protein 2B	http://www.genome.jp/dbget-bin/www_bget?ko:K18264	Q52N47	442	8.4e-43	Integral membrane protein 2B OS=Sus scrofa GN=ITM2B PE=2 SV=1	--	--	GO:0042985	negative regulation of amyloid precursor protein biosynthetic process	GO:0005524//GO:0001540	ATP binding//beta-amyloid binding	GO:0031301//GO:0005634//GO:0010008//GO:0005886//GO:0005615//GO:0030660	integral component of organelle membrane//nucleus//endosome membrane//plasma membrane//extracellular space//Golgi-associated vesicle membrane	--	--
i1_HQ_sample9a8d22|c20012/f1p35/2232	0	1122.63	#NAME?	3.42e-25	1.26e-22	2234	355559994	EHH16722.1	1716	1.5e-188	hypothetical protein EGK_12054 [Macaca mulatta]	594093420	XM_006069968.1	1095	0	PREDICTED: Bubalus bubalis coatomer protein complex, subunit beta 2 (beta prime) (COPB2), mRNA	K17302	COPB2, SEC27	coatomer, subunit beta'	http://www.genome.jp/dbget-bin/www_bget?ko:K17302	O55029	1689	8.4e-187	Coatomer subunit beta' OS=Mus musculus GN=Copb2 PE=2 SV=2	PF00400//PF04053	WD domain, G-beta repeat//Coatomer WD associated region	GO:0016192//GO:0006886	vesicle-mediated transport//intracellular protein transport	GO:0005198//GO:0005515	structural molecule activity//protein binding	GO:0030117	membrane coat	KOG0276	Vesicle coat complex COPI, beta' subunit
2-3k.c17079/1/1673	984.988	0	Inf	3.81e-25	1.39e-22	1705	556764198	XP_005977375.1	169	2.8e-09	PREDICTED: palladin [Pantholops hodgsonii]	594076263	XM_006061826.1	709	0	PREDICTED: Bubalus bubalis palladin, cytoskeletal associated protein (PALLD), transcript variant X2, mRNA	--	--	--	--	--	--	--	--	--	--	--	--	--	--	--	--	--	--
3-6k.c4235/1/3557	1017.73	0	Inf	3.87e-25	1.4e-22	3365	155371825	NP_001094516.1	1760	1.8e-193	pyruvate dehydrogenase E1 component subunit alpha, somatic form, mitochondrial precursor [Bos taurus]>gi|426256754|ref|XP_004022002.1| PREDICTED: pyruvate dehydrogenase E1 component subunit alpha, somatic form, mitochondrial [Ovis aries]>gi|555971545|ref|XP_005897781.1| PREDICTED: pyruvate dehydrogenase E1 component subunit alpha, somatic form, mitochondrial [Bos mutus]>gi|594042742|ref|XP_006045…	402691728	NM_001101046.2	1318	0	Bos taurus pyruvate dehydrogenase (lipoamide) alpha 1 (PDHA1), mRNA	K00161	PDHA, pdhA	pyruvate dehydrogenase E1 component alpha subunit	http://www.genome.jp/dbget-bin/www_bget?ko:K00161	A7MB35	1760	7.4e-195	Pyruvate dehydrogenase E1 component subunit alpha, somatic form, mitochondrial OS=Bos taurus GN=PDHA1 PE=2 SV=1	PF02775//PF00676//PF13292	Thiamine pyrophosphate enzyme, C-terminal TPP binding domain//Dehydrogenase E1 component//1-deoxy-D-xylulose-5-phosphate synthase	GO:0006094//GO:0009099//GO:0006096//GO:0016114//GO:0006099//GO:0009097//GO:0008152//GO:0006086//GO:0009098//GO:0006694	gluconeogenesis//valine biosynthetic process//glycolytic process//terpenoid biosynthetic process//tricarboxylic acid cycle//isoleucine biosynthetic process//metabolic process//acetyl-CoA biosynthetic process from pyruvate//leucine biosynthetic process//steroid biosynthetic process	GO:0004739//GO:0003824//GO:0008661//GO:0030976//GO:0016624	pyruvate dehydrogenase (acetyl-transferring) activity//catalytic activity//1-deoxy-D-xylulose-5-phosphate synthase activity//thiamine pyrophosphate binding//oxidoreductase activity, acting on the aldehyde or oxo group of donors, disulfide as acceptor	GO:0005759//GO:0045254	mitochondrial matrix//pyruvate dehydrogenase complex	KOG0225	Pyruvate dehydrogenase E1, alpha subunit
2-3k.c16664/1/5768.3	0	1084.59	#NAME?	3.95e-25	1.42e-22	572	--	--	--	--	--	803069060	XM_012177565.1	501	0	PREDICTED: Ovis aries secreted protein, acidic, cysteine-rich (osteonectin) (SPARC), transcript variant X1, mRNA	--	--	--	--	--	--	--	--	--	--	--	--	--	--	--	--	--	--
1-2k.c20435/1/1676	0	1095.49	#NAME?	4.55e-25	1.63e-22	1680	831237166	XP_012664826.1	669	2.9e-67	PREDICTED: mortality factor 4-like protein 2 [Otolemur garnettii]	803325180	XM_012165371.1	987	0	PREDICTED: Ovis aries musimon mortality factor 4 like 2 (MORF4L2), transcript variant X4, mRNA	K11342	MORF4L2, MRGX	mortality factor 4-like protein 2	http://www.genome.jp/dbget-bin/www_bget?ko:K11342	Q6QI89	661	1e-67	Mortality factor 4-like protein 2 OS=Rattus norvegicus GN=Morf4l2 PE=2 SV=1	--	--	--	--	--	--	--	--	KOG3001	Dosage compensation regulatory complex/histone acetyltransferase complex, subunit MSL-3/MRG15/EAF3, and related CHROMO domain-containing proteins
1-2k.c29125/1/1262	0	4311.3	#NAME?	4.62e-25	1.64e-22	1266	187936983	NP_001120752.1	1209	5.3e-130	ADP/ATP translocase 3 [Ovis aries]>gi|186886458|gb|ACC93605.1| SLC25A6 [Ovis aries]	555968744	XM_005896343.1	979	0	PREDICTED: Bos mutus solute carrier family 25 (mitochondrial carrier; adenine nucleotide translocator), member 6 (SLC25A6), mRNA	K05863	SLC25A4S, ANT	solute carrier family 25 (mitochondrial adenine nucleotide translocator), member 4/5/6/31	http://www.genome.jp/dbget-bin/www_bget?ko:K05863	P32007	1201	1.8e-130	ADP/ATP translocase 3 OS=Bos taurus GN=SLC25A6 PE=1 SV=3	--	--	GO:0006810//GO:0055085	transport//transmembrane transport	GO:0005215	transporter activity	GO:0005743//GO:0016021	mitochondrial inner membrane//integral component of membrane	KOG0749	Mitochondrial ADP/ATP carrier proteins
i2_HQ_sample9a8d22|c2094/f2p4/2396	0	1070.13	#NAME?	5.28e-25	1.85e-22	2396	27806769	NP_776402.1	3605	0	aconitate hydratase, mitochondrial precursor [Bos taurus]>gi|1364216|emb|CAA90177.1| aconitase [Bos taurus]	594091152	XM_006068902.1	2086	0	PREDICTED: Bubalus bubalis aconitase 2, mitochondrial (ACO2), mRNA	K01681	ACO, acnA	aconitate hydratase	http://www.genome.jp/dbget-bin/www_bget?ko:K01681	P20004	3615	0	Aconitate hydratase, mitochondrial OS=Bos taurus GN=ACO2 PE=1 SV=4	PF00694//PF00330	Aconitase C-terminal domain//Aconitase family (aconitate hydratase)	GO:0006099//GO:0006101//GO:0008152	tricarboxylic acid cycle//citrate metabolic process//metabolic process	GO:0005506//GO:0052633//GO:0051539	iron ion binding//isocitrate hydro-lyase (cis-aconitate-forming) activity//4 iron, 4 sulfur cluster binding	GO:0005634//GO:0005739	nucleus//mitochondrion	KOG0453	Aconitase/homoaconitase (aconitase superfamily)
i3_LQ_sample9a8d22|c6160/f1p76/3670	0.857298	1891.51	-11.107	6.21e-25	2.16e-22	3707	676262343	KFO19317.1	3164	0	Catenin alpha-1 [Fukomys damarensis]	803318437	XM_012162060.1	2022	0	PREDICTED: Ovis aries musimon catenin (cadherin-associated protein), alpha 1, 102kDa (CTNNA1), transcript variant X1, mRNA	K05691	CTNNA	catenin alpha	http://www.genome.jp/dbget-bin/www_bget?ko:K05691	P35221	3147	0	Catenin alpha-1 OS=Homo sapiens GN=CTNNA1 PE=1 SV=1	PF01044//PF00770//PF02316//PF00639	Vinculin family//Adenovirus endoprotease//Mu DNA-binding domain//PPIC-type PPIASE domain	GO:0007155//GO:0006508	cell adhesion//proteolysis	GO:0003677//GO:0051015//GO:0004197//GO:0016853	DNA binding//actin filament binding//cysteine-type endopeptidase activity//isomerase activity	--	--	KOG3681	Alpha-catenin
i1_HQ_sample9a8d22|c44985/f1p109/1363	0.554334	1882.41	-11.73	6.62e-25	2.25e-22	1336	594115739	XP_006080552.1	634	2.6e-63	PREDICTED: LOW QUALITY PROTEIN: 15 kDa selenoprotein-like [Bubalus bubalis]	556745593	XM_005968210.1	1059	0	PREDICTED: Pantholops hodgsonii 15 kDa selenoprotein-like (LOC102321126), mRNA	--	--	--	--	A8YXY3	634	1.1e-64	15 kDa selenoprotein OS=Bos taurus GN=SEP15 PE=2 SV=2	--	--	--	--	--	--	--	--	KOG3384	Selenoprotein
1-2k.c8034/1/1253	940.033	0	Inf	6.57e-25	2.25e-22	1253	803111642	XP_012040088.1	725	6.9e-74	PREDICTED: LOW QUALITY PROTEIN: ornithine aminotransferase, mitochondrial-like isoform X1 [Ovis aries]	548523865	XM_005698590.1	984	0	PREDICTED: Capra hircus ornithine aminotransferase (OAT), transcript variant X2, mRNA	K00819	rocD, OAT	ornithine--oxo-acid transaminase	http://www.genome.jp/dbget-bin/www_bget?ko:K00819	Q3ZCF5	725	2.9e-75	Ornithine aminotransferase, mitochondrial OS=Bos taurus GN=OAT PE=2 SV=1	PF00202	Aminotransferase class-III	--	--	GO:0030170//GO:0008483	pyridoxal phosphate binding//transaminase activity	--	--	KOG1402	Ornithine aminotransferase
3-6k.c30341/1/3085	987.865	0	Inf	6.53e-25	2.25e-22	3033	795418469	XP_011758564.1	1867	6.4e-206	PREDICTED: probable ATP-dependent RNA helicase DDX23 [Macaca nemestrina]	594061056	XM_006054555.1	1442	0	PREDICTED: Bubalus bubalis DEAD (Asp-Glu-Ala-Asp) box polypeptide 23 (DDX23), transcript variant X1, mRNA	K12858	DDX23, PRP28	ATP-dependent RNA helicase DDX23/PRP28	http://www.genome.jp/dbget-bin/www_bget?ko:K12858	Q9BUQ8	1867	2.6e-207	Probable ATP-dependent RNA helicase DDX23 OS=Homo sapiens GN=DDX23 PE=1 SV=3	PF00270	DEAD/DEAH box helicase	--	--	GO:0003676//GO:0005524	nucleic acid binding//ATP binding	--	--	KOG0333	U5 snRNP-like RNA helicase subunit
i8_LQ_sample9a8d22|c87/f1p11/8115	0	1053.3	#NAME?	6.81e-25	2.29e-22	4028	742179498	XP_010852440.1	2969	0	PREDICTED: zinc finger CCCH domain-containing protein 11A isoform X2 [Bison bison bison]>gi|742179502|ref|XP_010852441.1| PREDICTED: zinc finger CCCH domain-containing protein 11A isoform X2 [Bison bison bison]>gi|742179506|ref|XP_010852442.1| PREDICTED: zinc finger CCCH domain-containing protein 11A isoform X2 [Bison bison bison]>gi|742179508|ref|XP_010852443.1| PREDICTED: zinc finger CCCH domai…	594098587	XM_006072393.1	3614	0	PREDICTED: Bubalus bubalis zinc finger CCCH-type containing 11A (ZC3H11A), transcript variant X2, mRNA	--	--	--	--	O75152	2579	9.5e-290	Zinc finger CCCH domain-containing protein 11A OS=Homo sapiens GN=ZC3H11A PE=1 SV=3	--	--	--	--	--	--	--	--	--	--
i2_LQ_sample9a8d22|c3389/f1p192/2332.1	5017.56	0	Inf	6.92e-25	2.31e-22	1803	151553573	AAI48887.1	2057	3.5e-228	PDIA6 protein [Bos taurus]	803229998	XM_012119862.1	1319	0	PREDICTED: Ovis aries musimon protein disulfide isomerase family A, member 6 (PDIA6), transcript variant X2, mRNA	K09584	PDIA6, TXNDC7	protein disulfide-isomerase A6	http://www.genome.jp/dbget-bin/www_bget?ko:K09584	Q922R8	1962	1.5e-218	Protein disulfide-isomerase A6 OS=Mus musculus GN=Pdia6 PE=1 SV=3	PF00578//PF00085	AhpC/TSA family//Thioredoxin	GO:0055114//GO:0045454	oxidation-reduction process//cell redox homeostasis	GO:0016491//GO:0016209	oxidoreductase activity//antioxidant activity	--	--	KOG0191	Thioredoxin/protein disulfide isomerase
1-2k.c30294/62/1190	955.392	0	Inf	7.37e-25	2.42e-22	1179	829839363	XP_012635057.1	1373	4.7e-149	PREDICTED: 40S ribosomal protein S4, X isoform-like [Microcebus murinus]	742159930	XM_010848667.1	817	0	PREDICTED: Bison bison bison 40S ribosomal protein S4, X isoform (LOC104994948), mRNA	K02987	RP-S4e, RPS4	small subunit ribosomal protein S4e	http://www.genome.jp/dbget-bin/www_bget?ko:K02987	Q642H9	1305	1.5e-142	40S ribosomal protein S4, X isoform OS=Danio rerio GN=rps4x PE=2 SV=3	PF01479	S4 domain	--	--	GO:0003723	RNA binding	--	--	KOG0378	40S ribosomal protein S4
i6_LQ_sample9a8d22|c632/f1p27/6606.1	0	1039.41	#NAME?	7.3e-25	2.42e-22	2358	677554550	KFR14077.1	973	2.3e-102	60S ribosomal protein L15, partial [Opisthocomus hoazin]	741917284	XR_804980.1	1269	0	PREDICTED: Bos taurus 60S ribosomal protein L15 pseudogene (LOC101903301), misc_RNA	K02877	RP-L15e, RPL15	large subunit ribosomal protein L15e	http://www.genome.jp/dbget-bin/www_bget?ko:K02877	E2QXF3	971	1.6e-103	60S ribosomal protein L15 OS=Canis familiaris GN=RPL15 PE=1 SV=1	PF02867//PF00906//PF00827	Ribonucleotide reductase, barrel domain//Hepatitis core antigen//Ribosomal L15	GO:0006412//GO:0009405//GO:0055114//GO:0042254//GO:0006260	translation//pathogenesis//oxidation-reduction process//ribosome biogenesis//DNA replication	GO:0003735//GO:0005198	structural constituent of ribosome//structural molecule activity	GO:0005840	ribosome	KOG1678	60s ribosomal protein L15
1-2k.c23313/2/1511	952.612	0	Inf	7.91e-25	2.58e-22	1493	533180063	XP_005403222.1	1846	8.5e-204	PREDICTED: serine/threonine-protein phosphatase PP1-gamma catalytic subunit [Chinchilla lanigera]	742130637	XM_010841377.1	1450	0	PREDICTED: Bison bison bison protein phosphatase 1, catalytic subunit, gamma isozyme (PPP1CC), mRNA	K06269	PPP1C	serine/threonine-protein phosphatase PP1 catalytic subunit	http://www.genome.jp/dbget-bin/www_bget?ko:K06269	P61287	1689	5.6e-187	Serine/threonine-protein phosphatase PP1-gamma catalytic subunit OS=Bos taurus GN=PPP1CC PE=2 SV=1	PF00149	Calcineurin-like phosphoesterase	--	--	GO:0016787	hydrolase activity	--	--	KOG0374	Serine/threonine specific protein phosphatase PP1, catalytic subunit
i1_HQ_sample9a8d22|c19685/f1p20/1989	0.621199	1771.64	-11.478	8.07e-25	2.61e-22	1987	759140509	XP_011365498.1	1239	2.8e-133	PREDICTED: septin-5 isoform X2 [Pteropus vampyrus]	115496777	NM_001076371.1	1257	0	Bos taurus septin 5 (SEPT5), mRNA >gnl|BL_ORD_ID|3295234 Bos taurus septin 5, mRNA (cDNA clone MGC:143065 IMAGE:8226403), complete cds	K04557	SEPT5, PNUTL1, CDCREL1	septin 5	http://www.genome.jp/dbget-bin/www_bget?ko:K04557	Q0VC68	1239	1.1e-134	Septin-5 OS=Bos taurus GN=SEPT5 PE=2 SV=1	PF00158//PF00005//PF00735//PF03193	Sigma-54 interaction domain//ABC transporter//Septin//Protein of unknown function, DUF258	GO:0006355	regulation of transcription, DNA-templated	GO:0016887//GO:0005525//GO:0003924//GO:0005524//GO:0008134	ATPase activity//GTP binding//GTPase activity//ATP binding//transcription factor binding	GO:0005667	transcription factor complex	--	--
i0_LQ_sample9a8d22|c21960/f1p15/879	0.621199	2528.98	-11.991	8.21e-25	2.64e-22	849	594104319	XP_006075148.1	1053	4.4e-112	PREDICTED: CD63 antigen [Bubalus bubalis]	594104318	XM_006075086.1	697	0	PREDICTED: Bubalus bubalis CD63 molecule (CD63), mRNA	K06497	CD63, MLA1, TSPAN30	CD63 antigen	http://www.genome.jp/dbget-bin/www_bget?ko:K06497	Q9XSK2	1038	9.8e-112	CD63 antigen OS=Bos taurus GN=CD63 PE=2 SV=4	PF00335//PF06687//PF03600	Tetraspanin family//SUR7/PalI family//Citrate transporter	GO:0055085	transmembrane transport	--	--	GO:0005886//GO:0016021	plasma membrane//integral component of membrane	--	--
i2_LQ_sample9a8d22|c2409/f1p75/2510.1	0.857298	2346.38	-11.418	8.34e-25	2.64e-22	1716	472377520	XP_004408188.1	2029	5.9e-225	PREDICTED: heat shock protein HSP 90-beta isoform X1 [Odobenus rosmarus divergens]	803187865	XM_004018854.2	1361	0	PREDICTED: Ovis aries heat shock protein 90kDa alpha (cytosolic), class B member 1 (HSP90AB1), mRNA	K04079	htpG, HSP90A	molecular chaperone HtpG	http://www.genome.jp/dbget-bin/www_bget?ko:K04079	P11499	2028	3.2e-226	Heat shock protein HSP 90-beta OS=Mus musculus GN=Hsp90ab1 PE=1 SV=3	PF00183//PF08711	Hsp90 protein//TFIIS helical bundle-like domain	GO:0006351//GO:0006950//GO:0006457	transcription, DNA-templated//response to stress//protein folding	GO:0003677//GO:0005524//GO:0051082	DNA binding//ATP binding//unfolded protein binding	GO:0005634	nucleus	KOG0019	Molecular chaperone (HSP90 family)
i2_LQ_sample9a8d22|c3258/f1p96/2126	0	4512.48	#NAME?	8.3e-25	2.64e-22	2096	73909156	AAH66955.2	1761	8.6e-194	Annexin A2, partial [Homo sapiens]	82469908	DQ239920.1	1354	0	Cervus elaphus annexin A2 (ANXA2) mRNA, complete cds	K17092	ANXA2	annexin A2	http://www.genome.jp/dbget-bin/www_bget?ko:K17092	P04272	1726	4e-191	Annexin A2 OS=Bos taurus GN=ANXA2 PE=1 SV=2	PF00191	Annexin	--	--	GO:0005544//GO:0005509	calcium-dependent phospholipid binding//calcium ion binding	--	--	--	--
3-6k.c1083/16/3439	3298.01	0	Inf	9.06e-25	2.85e-22	3417	675685105	XP_003733938.2	1220	7.6e-131	PREDICTED: tropomyosin alpha-1 chain isoform X3 [Callithrix jacchus]	82469906	DQ239919.1	1572	0	Cervus elaphus tropomyosin 1 alpha (TMP1) mRNA, complete cds	K10373	TPM1	tropomyosin 1	http://www.genome.jp/dbget-bin/www_bget?ko:K10373	Q5KR49	964	1.5e-102	Tropomyosin alpha-1 chain OS=Bos taurus GN=TPM1 PE=2 SV=1	PF00769//PF06008//PF08702//PF13851//PF05557//PF06009//PF05739//PF10473//PF04111//PF00669	Ezrin/radixin/moesin family//Laminin Domain I//Fibrinogen alpha/beta chain family//Growth-arrest specific micro-tubule binding//Mitotic checkpoint protein//Laminin Domain II//SNARE domain//Leucine-rich repeats of kinetochore protein Cenp-F/LEK1//Autophagy protein Apg6//Bacterial flagellin N-terminal helical region	GO:0045995//GO:0007094//GO:0007155//GO:0051258//GO:0048870//GO:0030155//GO:0030168//GO:0006914//GO:0071973//GO:0030334//GO:0007165	regulation of embryonic development//mitotic spindle assembly checkpoint//cell adhesion//protein polymerization//cell motility//regulation of cell adhesion//platelet activation//autophagy//bacterial-type flagellum-dependent cell motility//regulation of cell migration//signal transduction	GO:0005102//GO:0042803//GO:0005198//GO:0008134//GO:0045502//GO:0008092//GO:0030674//GO:0005515	receptor binding//protein homodimerization activity//structural molecule activity//transcription factor binding//dynein binding//cytoskeletal protein binding//protein binding, bridging//protein binding	GO:0031514//GO:0005577//GO:0005737//GO:0019898//GO:0005667//GO:0030286	motile cilium//fibrinogen complex//cytoplasm//extrinsic component of membrane//transcription factor complex//dynein complex	KOG1003	Actin filament-coating protein tropomyosin
2-3k.c8268/3/2416	954.195	0	Inf	9.51e-25	2.97e-22	2414	431894905	ELK04698.1	2778	1.9e-311	Cytoplasmic dynein 1 intermediate chain 2 [Pteropus alecto]	555950876	XM_005887577.1	2277	0	PREDICTED: Bos mutus dynein, cytoplasmic 1, intermediate chain 2 (DYNC1I2), transcript variant X5, mRNA	K10415	DYNC1I, DNCI	dynein intermediate chain, cytosolic	http://www.genome.jp/dbget-bin/www_bget?ko:K10415	Q0III3	2774	1.6e-312	Cytoplasmic dynein 1 intermediate chain 2 OS=Bos taurus GN=DYNC1I2 PE=1 SV=1	PF11540//PF00400	Cytoplasmic dynein 1 intermediate chain 2//WD domain, G-beta repeat	GO:0007018	microtubule-based movement	GO:0005515	protein binding	GO:0005868	cytoplasmic dynein complex	KOG1587	Cytoplasmic dynein intermediate chain
3-6k.c24142/1/4032	946.348	0	Inf	1e-24	3.1e-22	3984	676264257	KFO20731.1	2455	5.5e-274	Serine/threonine-protein phosphatase 2A 65 kDa regulatory subunit A beta isoform [Fukomys damarensis]	742214825	XM_010862930.1	1915	0	PREDICTED: Bison bison bison protein phosphatase 2, regulatory subunit A, beta (PPP2R1B), partial mRNA	K03456	PPP2R1	serine/threonine-protein phosphatase 2A regulatory subunit A	http://www.genome.jp/dbget-bin/www_bget?ko:K03456	P54613	2486	5.7e-279	Serine/threonine-protein phosphatase 2A 65 kDa regulatory subunit A beta isoform (Fragment) OS=Sus scrofa GN=PPP2R1B PE=2 SV=1	PF01602//PF02985//PF07571	Adaptin N terminal region//HEAT repeat//TAF6 C-terminal HEAT repeat domain	GO:0016192//GO:0006886//GO:0051090	vesicle-mediated transport//intracellular protein transport//regulation of sequence-specific DNA binding transcription factor activity	GO:0005515	protein binding	GO:0005634//GO:0030117	nucleus//membrane coat	KOG0211	Protein phosphatase 2A regulatory subunit A and related proteins
2-3k.c21170/1/1828	3540.47	0.595832	12.537	1.01e-24	3.11e-22	1836	803258816	XP_011989158.1	2049	3e-227	PREDICTED: alpha-enolase isoform X6 [Ovis aries musimon]	803258813	XM_012133767.1	1212	0	PREDICTED: Ovis aries musimon enolase 1, (alpha) (ENO1), transcript variant X4, mRNA	K01689	ENO, eno	enolase	http://www.genome.jp/dbget-bin/www_bget?ko:K01689	Q9XSJ4	2023	1.3e-225	Alpha-enolase OS=Bos taurus GN=ENO1 PE=1 SV=4	PF03952//PF00113	Enolase, N-terminal domain//Enolase, C-terminal TIM barrel domain	GO:0000162//GO:0006571//GO:0006094//GO:0009094//GO:0006096	tryptophan biosynthetic process//tyrosine biosynthetic process//gluconeogenesis//L-phenylalanine biosynthetic process//glycolytic process	GO:0004634//GO:0000287	phosphopyruvate hydratase activity//magnesium ion binding	GO:0000015	phosphopyruvate hydratase complex	KOG2670	Enolase
i2_LQ_sample9a8d22|c9962/f1p51/2528	0.554334	1587.65	-11.484	1.05e-24	3.19e-22	2529	301754982	XP_002913330.1	1321	1.1e-142	PREDICTED: chloride intracellular channel protein 4 [Ailuropoda melanoleuca]>gi|511833118|ref|XP_004741206.1| PREDICTED: chloride intracellular channel protein 4 [Mustela putorius furo]	594110426	XM_006077991.1	1448	0	PREDICTED: Bubalus bubalis chloride intracellular channel 4 (CLIC4), mRNA	K05024	CLIC4	chloride intracellular channel protein 4	http://www.genome.jp/dbget-bin/www_bget?ko:K05024	Q9XSA7	1322	3.4e-144	Chloride intracellular channel protein 4 OS=Bos taurus GN=CLIC4 PE=2 SV=3	PF13409//PF13417	Glutathione S-transferase, N-terminal domain//Glutathione S-transferase, N-terminal domain	--	--	GO:0005515	protein binding	--	--	--	--
3-6k.c16926/1/3095.2	931.668	0	Inf	1.11e-24	3.37e-22	583	741964614	XP_010814810.1	860	7.2e-90	PREDICTED: ATP synthase subunit d, mitochondrial isoform X1 [Bos taurus]	742187280	XM_010856139.1	502	0	PREDICTED: Bison bison bison ATP synthase, H+ transporting, mitochondrial Fo complex, subunit d (ATP5H), mRNA	K02138	ATPeF0D, ATP5H, ATP7	F-type H+-transporting ATPase subunit d	http://www.genome.jp/dbget-bin/www_bget?ko:K02138	P13620	836	1.8e-88	ATP synthase subunit d, mitochondrial OS=Bos taurus GN=ATP5H PE=1 SV=2	PF14073	Centrosome localisation domain of Cep57	--	--	GO:0042802//GO:0043015	identical protein binding//gamma-tubulin binding	GO:0045298	tubulin complex	KOG3366	Mitochondrial F1F0-ATP synthase, subunit d/ATP7
2-3k.c9811/9/2102	5168.38	0	Inf	1.18e-24	3.53e-22	2099	548473169	XP_005682681.1	2779	0	PREDICTED: prolyl 4-hydroxylase subunit alpha-2-like isoform X2 [Capra hircus]	555952494	XM_005888371.1	1900	0	PREDICTED: Bos mutus prolyl 4-hydroxylase, alpha polypeptide II (P4HA2), transcript variant X2, mRNA	K00472	E1.14.11.2	prolyl 4-hydroxylase	http://www.genome.jp/dbget-bin/www_bget?ko:K00472	O15460	2540	1.7e-285	Prolyl 4-hydroxylase subunit alpha-2 OS=Homo sapiens GN=P4HA2 PE=1 SV=1	PF00087//PF13640//PF08336	Snake toxin//2OG-Fe(II) oxygenase superfamily//Prolyl 4-Hydroxylase alpha-subunit, N-terminal region	GO:0009405//GO:0055114//GO:0006560//GO:0018401//GO:0006525	pathogenesis//oxidation-reduction process//proline metabolic process//peptidyl-proline hydroxylation to 4-hydroxy-L-proline//arginine metabolic process	GO:0016491//GO:0016702//GO:0004656	oxidoreductase activity//oxidoreductase activity, acting on single donors with incorporation of molecular oxygen, incorporation of two atoms of oxygen//procollagen-proline 4-dioxygenase activity	GO:0005783//GO:0005576	endoplasmic reticulum//extracellular region	KOG1591	Prolyl 4-hydroxylase alpha subunit
1-2k.c29535/1/1572.1	3457.46	0.595832	12.503	1.21e-24	3.6e-22	1370	1827812	1COW	1892	3.6e-209	Chain D, Bovine Mitochondrial F1-Atpase Complexed With Aurovertin B>gi|1827813|pdb|1COW|E Chain E, Bovine Mitochondrial F1-Atpase Complexed With Aurovertin B>gi|1827814|pdb|1COW|F Chain F, Bovine Mitochondrial F1-Atpase Complexed With Aurovertin B>gi|1942371|pdb|1EFR|D Chain D, Bovine Mitochondrial F1-Atpase Complexed With The Peptide Antibiotic Efrapeptin>gi|1942372|pdb|1EFR|E Chain E, Bovine Mi…	556730217	XM_005960747.1	1075	0	PREDICTED: Pantholops hodgsonii ATP synthase, H+ transporting, mitochondrial F1 complex, beta polypeptide (ATP5B), mRNA	K02133	ATPeF1B, ATP5B, ATP2	F-type H+-transporting ATPase subunit beta	http://www.genome.jp/dbget-bin/www_bget?ko:K02133	P00829	1892	1.5e-210	ATP synthase subunit beta, mitochondrial OS=Bos taurus GN=ATP5B PE=1 SV=2	PF00004//PF02874//PF00006//PF01637//PF00931//PF03193//PF00306//PF00005//PF12070	ATPase family associated with various cellular activities (AAA)//ATP synthase alpha/beta family, beta-barrel domain//ATP synthase alpha/beta family, nucleotide-binding domain//Archaeal ATPase//NB-ARC domain//Protein of unknown function, DUF258//ATP synthase alpha/beta chain, C terminal domain//ABC transporter//Protein of unknown function (DUF3550/UPF0682)	GO:0015991//GO:0051453//GO:0006351//GO:0006200//GO:0001525//GO:0006933//GO:0007165//GO:0046034//GO:0006119//GO:0015992//GO:0006629//GO:0015986	ATP hydrolysis coupled proton transport//regulation of intracellular pH//transcription, DNA-templated//obsolete ATP catabolic process//angiogenesis//negative regulation of cell adhesion involved in substrate-bound cell migration//signal transduction//ATP metabolic process//oxidative phosphorylation//proton transport//lipid metabolic process//ATP synthesis coupled proton transport	GO:0003924//GO:0046961//GO:0005524//GO:0008553//GO:0042288//GO:0046933//GO:0043531//GO:0043499//GO:0016887//GO:0016820//GO:0003714//GO:0005525	GTPase activity//proton-transporting ATPase activity, rotational mechanism//ATP binding//hydrogen-exporting ATPase activity, phosphorylative mechanism//MHC class I protein binding//proton-transporting ATP synthase activity, rotational mechanism//ADP binding//obsolete eukaryotic cell surface binding//ATPase activity//hydrolase activity, acting on acid anhydrides, catalyzing transmembrane movement …	GO:0005753//GO:0042612//GO:0042645//GO:0005886//GO:0005667//GO:0045261//GO:0045259//GO:0009986//GO:0033178	mitochondrial proton-transporting ATP synthase complex//MHC class I protein complex//mitochondrial nucleoid//plasma membrane//transcription factor complex//proton-transporting ATP synthase complex, catalytic core F(1)//proton-transporting ATP synthase complex//cell surface//proton-transporting two-sector ATPase complex, catalytic domain	KOG1350	F0F1-type ATP synthase, beta subunit
3-6k.c29723/1/4067.1	890.051	0	Inf	1.32e-24	3.92e-22	3305	296475094	DAA17209.1	417	9.5e-38	TPA: hypothetical protein BOS_20764 [Bos taurus]	556716750	XM_005954235.1	2456	0	PREDICTED: Pantholops hodgsonii natural killer-tumor recognition sequence (NKTR), mRNA	K12740	NKTR	NK-tumor recognition protein	http://www.genome.jp/dbget-bin/www_bget?ko:K12740	P30414	289	2.7e-24	NK-tumor recognition protein OS=Homo sapiens GN=NKTR PE=1 SV=2	PF06495	Fruit fly transformer protein	GO:0006397//GO:0046660	mRNA processing//female sex differentiation	--	--	GO:0005634	nucleus	--	--
1-2k.c5319/1/1268	0	1057.07	#NAME?	1.35e-24	3.98e-22	1264	78369388	NP_001030430.1	1110	1.6e-118	plasmalemma vesicle-associated protein [Bos taurus]>gi|73587295|gb|AAI02835.1| Plasmalemma vesicle associated protein [Bos taurus]>gi|95769529|gb|ABF57442.1| plasmalemma vesicle associated protein [Bos taurus]	594068049	XM_006057897.1	669	0	PREDICTED: Bubalus bubalis plasmalemma vesicle associated protein (PLVAP), mRNA	K17309	PLVAP	plasmalemma vesicle-associated protein	http://www.genome.jp/dbget-bin/www_bget?ko:K17309	Q9BX97	936	9.8e-100	Plasmalemma vesicle-associated protein OS=Homo sapiens GN=PLVAP PE=2 SV=1	--	--	--	--	--	--	GO:0005737	cytoplasm	--	--
2-3k.c27290/3/1835	5312.5	0	Inf	1.44e-24	4.2e-22	1795	602625904	XP_007419915.1	2089	6.8e-232	PREDICTED: LOW QUALITY PROTEIN: actin, cytoplasmic 2 [Python bivittatus]	803208634	XM_012109433.1	1355	0	PREDICTED: Ovis aries musimon actin gamma 1 (ACTG1), mRNA	K05692	ACTB_G1	actin beta/gamma 1	http://www.genome.jp/dbget-bin/www_bget?ko:K05692	Q964D9	1897	5.1e-211	Actin, cytoplasmic OS=Planorbella trivolvis PE=3 SV=1	--	--	--	--	--	--	--	--	KOG0676	Actin and related proteins
i2_HQ_sample9a8d22|c1510/f4p15/2491	0.554334	2954.81	-12.38	1.66e-24	4.79e-22	2491	431894905	ELK04698.1	2795	0	Cytoplasmic dynein 1 intermediate chain 2 [Pteropus alecto]	742139562	XM_010843818.1	2295	0	PREDICTED: Bison bison bison dynein, cytoplasmic 1, intermediate chain 2 (DYNC1I2), transcript variant X5, mRNA	K10415	DYNC1I, DNCI	dynein intermediate chain, cytosolic	http://www.genome.jp/dbget-bin/www_bget?ko:K10415	Q0III3	2774	1.6e-312	Cytoplasmic dynein 1 intermediate chain 2 OS=Bos taurus GN=DYNC1I2 PE=1 SV=1	PF00400//PF11540	WD domain, G-beta repeat//Cytoplasmic dynein 1 intermediate chain 2	GO:0007018	microtubule-based movement	GO:0005515	protein binding	GO:0005868	cytoplasmic dynein complex	KOG1587	Cytoplasmic dynein intermediate chain
i2_LQ_sample9a8d22|c8551/f1p23/2140	0	4893.84	#NAME?	1.66e-24	4.79e-22	2136	595763269	NP_001277797.1	1155	1.6e-123	collagen, type VI, alpha 1 precursor [Bubalus bubalis]>gi|310694574|gb|ADP05359.1| collagen type VI alpha 1 protein [Bubalus bubalis]	219804723	NM_001143865.1	1120	0	Bos taurus collagen, type VI, alpha 1 (COL6A1), mRNA	K06238	COL6A	collagen, type VI, alpha	http://www.genome.jp/dbget-bin/www_bget?ko:K06238	P12109	1103	7.2e-119	Collagen alpha-1(VI) chain OS=Homo sapiens GN=COL6A1 PE=1 SV=3	PF00104	Ligand-binding domain of nuclear hormone receptor	GO:0006355//GO:0043401	regulation of transcription, DNA-templated//steroid hormone mediated signaling pathway	--	--	GO:0005581	collagen trimer	--	--
3-6k.c7968/5/3394	868.83	0	Inf	1.74e-24	4.97e-22	3391	802989315	XP_012037769.1	2468	1.5e-275	PREDICTED: ubiquitin-associated protein 2-like isoform X15 [Ovis aries]>gi|803255384|ref|XP_011987646.1| PREDICTED: ubiquitin-associated protein 2-like isoform X15 [Ovis aries musimon]	741919461	XM_010802867.1	3262	0	PREDICTED: Bos taurus ubiquitin associated protein 2-like (UBAP2L), transcript variant X19, mRNA	--	--	--	--	Q14157	2430	1.5e-272	Ubiquitin-associated protein 2-like OS=Homo sapiens GN=UBAP2L PE=1 SV=2	PF02845//PF15957	CUE domain//Commissureless	GO:0007411	axon guidance	GO:0005515	protein binding	--	--	--	--
3-6k.c28702/1/4944	5548.54	0	Inf	1.75e-24	4.97e-22	4873	741917020	XP_010800456.1	5414	0	PREDICTED: unconventional myosin-Ib isoform X3 [Bos taurus]	803302366	XM_012154300.1	4370	0	PREDICTED: Ovis aries musimon myosin IB (MYO1B), transcript variant X4, mRNA	K10356	MYO1	myosin I	http://www.genome.jp/dbget-bin/www_bget?ko:K10356	P46735	5290	0	Unconventional myosin-Ib OS=Mus musculus GN=Myo1b PE=2 SV=3	PF00063//PF07475//PF06017//PF00612	Myosin head (motor domain)//HPr Serine kinase C-terminal domain//Unconventional myosin tail, actin- and lipid-binding//IQ calmodulin-binding motif	GO:0000160//GO:0006109//GO:0016310	phosphorelay signal transduction system//regulation of carbohydrate metabolic process//phosphorylation	GO:0005524//GO:0005515//GO:0000155//GO:0004672//GO:0003774	ATP binding//protein binding//phosphorelay sensor kinase activity//protein kinase activity//motor activity	GO:0009365//GO:0016459	protein histidine kinase complex//myosin complex	KOG0164	Myosin class I heavy chain
3-6k.c2068/6/2824	5406.13	0	Inf	1.86e-24	5.24e-22	2805	528767051	EPY86710.1	1231	3.3e-132	leucine-rich repeat-containing protein 59 [Camelus ferus]	742136099	XM_010842789.1	2350	0	PREDICTED: Bison bison bison leucine rich repeat containing 59 (LRRC59), mRNA	--	--	--	--	Q5E9X4	1170	1.6e-126	Leucine-rich repeat-containing protein 59 OS=Bos taurus GN=LRRC59 PE=2 SV=1	PF13855//PF09519//PF01080//PF04111//PF00560//PF11851	Leucine rich repeat//HindVP restriction endonuclease//Presenilin//Autophagy protein Apg6//Leucine Rich Repeat//Domain of unknown function (DUF3371)	GO:0006355//GO:0006914//GO:0006308//GO:0009307	regulation of transcription, DNA-templated//autophagy//DNA catabolic process//DNA restriction-modification system	GO:0004190//GO:0003677//GO:0009036//GO:0005515	aspartic-type endopeptidase activity//DNA binding//Type II site-specific deoxyribonuclease activity//protein binding	GO:0016021//GO:0009359	integral component of membrane//Type II site-specific deoxyribonuclease complex	--	--
i2_LQ_sample9a8d22|c4558/f1p5/2925	0	971.979	#NAME?	2.07e-24	5.82e-22	2927	850304761	XP_004710241.2	1759	2e-193	PREDICTED: E3 ubiquitin-protein ligase pellino homolog 1 isoform X2 [Echinops telfairi]	555978779	XM_005901266.1	2595	0	PREDICTED: Bos mutus pellino E3 ubiquitin protein ligase 1 (PELI1), mRNA	K11964	PELI	pellino	http://www.genome.jp/dbget-bin/www_bget?ko:K11964	Q96FA3	1759	8.4e-195	E3 ubiquitin-protein ligase pellino homolog 1 OS=Homo sapiens GN=PELI1 PE=1 SV=2	PF04710//PF13639//PF14634	Pellino//Ring finger domain//zinc-RING finger domain	GO:0008063	Toll signaling pathway	GO:0005515//GO:0008270	protein binding//zinc ion binding	--	--	KOG3842	Adaptor protein Pellino
3-6k.c10892/2/4024	898.862	0	Inf	2.34e-24	6.47e-22	4069	--	--	--	--	--	556770999	XM_005980621.1	2944	0	PREDICTED: Pantholops hodgsonii thioredoxin-related transmembrane protein 4 (TMX4), partial mRNA	--	--	--	--	--	--	--	--	--	--	--	--	--	--	--	--	--	--
3-6k.c2210/1/2628	0	951.38	#NAME?	2.33e-24	6.47e-22	2657	803227833	XP_011974214.1	3223	0	PREDICTED: WD repeat-containing protein 1 isoform X2 [Ovis aries musimon]	803227832	XM_012118824.1	1746	0	PREDICTED: Ovis aries musimon WD repeat domain 1 (WDR1), transcript variant X2, mRNA	--	--	--	--	Q2KJH4	3212	0	WD repeat-containing protein 1 OS=Bos taurus GN=WDR1 PE=2 SV=3	PF00400	WD domain, G-beta repeat	--	--	GO:0005515	protein binding	--	--	KOG0318	WD40 repeat stress protein/actin interacting protein
3-6k.c17257/1/1737	875.058	0	Inf	2.42e-24	6.65e-22	1737	151553573	AAI48887.1	1927	4e-213	PDIA6 protein [Bos taurus]	329744597	NM_001206345.1	849	0	Bos taurus protein disulfide isomerase family A, member 6 (PDIA6), mRNA	K09584	PDIA6, TXNDC7	protein disulfide-isomerase A6	http://www.genome.jp/dbget-bin/www_bget?ko:K09584	Q922R8	1832	1.7e-203	Protein disulfide-isomerase A6 OS=Mus musculus GN=Pdia6 PE=1 SV=3	PF00578//PF00085	AhpC/TSA family//Thioredoxin	GO:0045454//GO:0055114	cell redox homeostasis//oxidation-reduction process	GO:0016209//GO:0016491	antioxidant activity//oxidoreductase activity	--	--	KOG0191	Thioredoxin/protein disulfide isomerase
1-2k.c15655/1/3272	873.542	0	Inf	2.58e-24	7.04e-22	1065	594061361	XP_006054762.1	1152	1.8e-123	PREDICTED: eukaryotic translation initiation factor 3 subunit I [Bubalus bubalis]	594061360	XM_006054700.1	786	0	PREDICTED: Bubalus bubalis eukaryotic translation initiation factor 3, subunit I (EIF3I), mRNA	K03246	EIF3I	translation initiation factor 3 subunit I	http://www.genome.jp/dbget-bin/www_bget?ko:K03246	Q5E966	1152	7.4e-125	Eukaryotic translation initiation factor 3 subunit I OS=Bos taurus GN=EIF3I PE=2 SV=1	PF00820//PF00400	Borrelia lipoprotein//WD domain, G-beta repeat	--	--	GO:0005515	protein binding	GO:0009279	cell outer membrane	KOG0643	Translation initiation factor 3, subunit i (eIF-3i)/TGF-beta receptor-interacting protein (TRIP-1)
i1_LQ_sample9a8d22|c23742/f1p1/1897	0	951.952	#NAME?	2.65e-24	7.19e-22	1875	329664750	NP_001193199.1	1146	1.6e-122	rho guanine nucleotide exchange factor 19 [Bos taurus]	594086279	XM_006066590.1	948	0	PREDICTED: Bubalus bubalis Rho guanine nucleotide exchange factor (GEF) 19 (ARHGEF19), mRNA	--	--	--	--	Q8IW93	1089	2.6e-117	Rho guanine nucleotide exchange factor 19 OS=Homo sapiens GN=ARHGEF19 PE=1 SV=1	PF00621//PF14604//PF00018	RhoGEF domain//Variant SH3 domain//SH3 domain	GO:0043087//GO:0035023	regulation of GTPase activity//regulation of Rho protein signal transduction	GO:0005515//GO:0005089	protein binding//Rho guanyl-nucleotide exchange factor activity	--	--	KOG3523	Putative guanine nucleotide exchange factor TIM
i5_LQ_sample9a8d22|c690/f1p2/5481.1	0	944.337	#NAME?	2.98e-24	8.02e-22	2086	594084948	XP_006066022.1	2091	4.6e-232	PREDICTED: mitogen-activated protein kinase 6-like isoform X1 [Bubalus bubalis]>gi|594084950|ref|XP_006066023.1| PREDICTED: mitogen-activated protein kinase 6-like isoform X2 [Bubalus bubalis]>gi|594084952|ref|XP_006066024.1| PREDICTED: mitogen-activated protein kinase 6-like isoform X3 [Bubalus bubalis]	742104576	XM_010836748.1	1591	0	PREDICTED: Bison bison bison mitogen-activated protein kinase 6 (MAPK6), transcript variant X5, mRNA	K06855	MAPK4_6	mitogen-activated protein kinase 4/6	http://www.genome.jp/dbget-bin/www_bget?ko:K06855	Q16659	2017	7.3e-225	Mitogen-activated protein kinase 6 OS=Homo sapiens GN=MAPK6 PE=1 SV=1	PF00069//PF00752//PF07714	Protein kinase domain//XPG N-terminal domain//Protein tyrosine kinase	GO:0006281//GO:0006468	DNA repair//protein phosphorylation	GO:0004672//GO:0004518//GO:0005524	protein kinase activity//nuclease activity//ATP binding	--	--	--	--
i3_LQ_sample9a8d22|c4550/f1p200/3709	0	922.816	#NAME?	3.13e-24	8.39e-22	3709	803069145	XP_004008428.2	3324	0	PREDICTED: glutamine--fructose-6-phosphate aminotransferase [isomerizing] 2 [Ovis aries]>gi|803324530|ref|XP_012020444.1| PREDICTED: glutamine--fructose-6-phosphate aminotransferase [isomerizing] 2 [Ovis aries musimon]	116003992	NM_001076883.1	1810	0	Bos taurus glutamine-fructose-6-phosphate transaminase 2 (GFPT2), mRNA >gnl|BL_ORD_ID|3362031 Bos taurus glutamine-fructose-6-phosphate transaminase 2, mRNA (cDNA clone MGC:142725 IMAGE:8089609), complete cds	K00820	glmS, GFPT	glucosamine--fructose-6-phosphate aminotransferase (isomerizing)	http://www.genome.jp/dbget-bin/www_bget?ko:K00820	Q08DQ2	3252	0	Glutamine--fructose-6-phosphate aminotransferase [isomerizing] 2 OS=Bos taurus GN=GFPT2 PE=2 SV=1	PF13580//PF16714//PF01380	SIS domain//Tyrosyl-tRNA synthetase C-terminal domain//SIS domain	GO:0005975	carbohydrate metabolic process	GO:0003723//GO:0030246	RNA binding//carbohydrate binding	--	--	KOG1268	Glucosamine 6-phosphate synthetases, contain amidotransferase and phosphosugar isomerase domains
1-2k.c23439/1/1268	2087.8	1.29787	10.652	3.29e-24	8.75e-22	1194	594066568	XP_006057254.1	458	6e-43	PREDICTED: LOW QUALITY PROTEIN: zinc finger protein 770 [Bubalus bubalis]	741884369	XM_010811248.1	801	0	PREDICTED: Bos taurus zinc finger protein 770 (ZNF770), transcript variant X2, mRNA >gnl|BL_ORD_ID|26830773 PREDICTED: Bos taurus zinc finger protein 770 (ZNF770), transcript variant X2, mRNA	K06830	LGALS1	galectin-1	http://www.genome.jp/dbget-bin/www_bget?ko:K06830	P56217	211	1.1e-15	Galectin-1 OS=Rhinella arenarum PE=1 SV=2	PF01653//PF13912//PF00337//PF13465//PF00096	NAD-dependent DNA ligase adenylation domain//C2H2-type zinc finger//Galactoside-binding lectin//Zinc-finger double domain//Zinc finger, C2H2 type	GO:0006260//GO:0006281	DNA replication//DNA repair	GO:0003911//GO:0046872//GO:0030246	DNA ligase (NAD+) activity//metal ion binding//carbohydrate binding	--	--	--	--
i1_LQ_sample9a8d22|c27252/f1p14/1380	0	930.746	#NAME?	3.39e-24	8.96e-22	1369	32425477	AAH17370.2	650	3.8e-65	RBX1 protein, partial [Homo sapiens]	803056310	XM_004007009.2	1032	0	PREDICTED: Ovis aries ring-box 1, E3 ubiquitin protein ligase (RBX1), transcript variant X1, mRNA	K03868	RBX1, ROC1	RING-box protein 1	http://www.genome.jp/dbget-bin/www_bget?ko:K03868	P62878	616	1.4e-62	E3 ubiquitin-protein ligase RBX1 OS=Mus musculus GN=Rbx1 PE=1 SV=1	PF12861//PF12678//PF13639//PF00097	Anaphase-promoting complex subunit 11 RING-H2 finger//RING-H2 zinc finger//Ring finger domain//Zinc finger, C3HC4 type (RING finger)	GO:0016567	protein ubiquitination	GO:0008270//GO:0004842//GO:0005515//GO:0046872	zinc ion binding//ubiquitin-protein transferase activity//protein binding//metal ion binding	GO:0005680	anaphase-promoting complex	KOG2930	SCF ubiquitin ligase, Rbx1 component
3-6k.c7648/1/2312	826.117	0	Inf	3.45e-24	9.06e-22	2262	78042544	NP_001030215.1	2734	1.4e-306	beta-galactosidase precursor [Bos taurus]>gi|75057630|sp|Q58D55.1|BGAL_BOVIN RecName: Full=Beta-galactosidase; AltName: Full=Acid beta-galactosidase; Short=Lactase; Flags: Precursor>gi|61554628|gb|AAX46589.1| galactosidase, beta 1 [Bos taurus]>gi|148839051|dbj|BAF64285.1| galactosidase, beta 1 [Bos taurus]	556752957	XM_005971800.1	1656	0	PREDICTED: Pantholops hodgsonii beta-galactosidase-like (LOC102332524), mRNA	K12309	GLB1, ELNR1	beta-galactosidase	http://www.genome.jp/dbget-bin/www_bget?ko:K12309	Q58D55	2734	5.7e-308	Beta-galactosidase OS=Bos taurus GN=GLB1 PE=2 SV=1	PF02449	Beta-galactosidase	GO:0046486//GO:0006012//GO:0005975//GO:0006687//GO:0006027	glycerolipid metabolic process//galactose metabolic process//carbohydrate metabolic process//glycosphingolipid metabolic process//glycosaminoglycan catabolic process	GO:0004565//GO:0043169	beta-galactosidase activity//cation binding	GO:0005764//GO:0009341	lysosome//beta-galactosidase complex	KOG0496	Beta-galactosidase
i2_LQ_sample9a8d22|c7479/f1p14/2274	0	932.316	#NAME?	3.7e-24	9.67e-22	2279	795117913	XP_011831798.1	2139	1.4e-237	PREDICTED: H/ACA ribonucleoprotein complex subunit 4 isoform X1 [Mandrillus leucophaeus]	594074235	XM_006060860.1	1862	0	PREDICTED: Bubalus bubalis dyskeratosis congenita 1, dyskerin (DKC1), transcript variant X1, mRNA	K11131	DKC1, NOLA4, CBF5	H/ACA ribonucleoprotein complex subunit 4	http://www.genome.jp/dbget-bin/www_bget?ko:K11131	Q9ESX5	2060	8.2e-230	H/ACA ribonucleoprotein complex subunit 4 OS=Mus musculus GN=Dkc1 PE=1 SV=4	PF01509//PF01472//PF02517	TruB family pseudouridylate synthase (N terminal domain)//PUA domain//CAAX protease self-immunity	GO:0006396	RNA processing	GO:0003723	RNA binding	GO:0016020	membrane	KOG2529	Pseudouridine synthase
1-2k.c3489/1/801	4744.73	0.297916	13.959	3.85e-24	9.99e-22	798	58760396	AAW82108.1	976	3.5e-103	eukaryotic translation elongation factor 1 beta 2-like [Bos taurus]	594080083	XM_006063622.1	735	0	PREDICTED: Bubalus bubalis eukaryotic translation elongation factor 1 beta 2 (EEF1B2), transcript variant X1, mRNA	K03232	EEF1B	elongation factor 1-beta	http://www.genome.jp/dbget-bin/www_bget?ko:K03232	Q5E983	976	1.4e-104	Elongation factor 1-beta OS=Bos taurus GN=EEF1B PE=2 SV=3	PF00736	EF-1 guanine nucleotide exchange domain	GO:0006448//GO:0006414	regulation of translational elongation//translational elongation	GO:0003746	translation elongation factor activity	GO:0005853//GO:0005840	eukaryotic translation elongation factor 1 complex//ribosome	KOG1668	Elongation factor 1 beta/delta chain
i2_LQ_sample9a8d22|c3172/f1p42/2083	0	5200.44	#NAME?	3.99e-24	1.03e-21	2077	194391174	BAG60705.1	1978	5.9e-219	unnamed protein product [Homo sapiens]	115497899	NM_001075121.1	1134	0	Bos taurus eukaryotic translation elongation factor 2 (EEF2), mRNA >gnl|BL_ORD_ID|1994946 Bos taurus eukaryotic translation elongation factor 2, mRNA (cDNA clone MGC:127305 IMAGE:7949634), complete cds	K03234	EEF2	elongation factor 2	http://www.genome.jp/dbget-bin/www_bget?ko:K03234	Q3SYU2	1337	5.1e-146	Elongation factor 2 OS=Bos taurus GN=EEF2 PE=2 SV=3	PF03764//PF01926//PF00649	Elongation factor G, domain IV//50S ribosome-binding GTPase//Copper fist DNA binding domain	GO:0006355	regulation of transcription, DNA-templated	GO:0003677//GO:0005525//GO:0005507//GO:0003700	DNA binding//GTP binding//copper ion binding//transcription factor activity, sequence-specific DNA binding	GO:0005634//GO:0005667	nucleus//transcription factor complex	KOG0469	Elongation factor 2
i1_LQ_sample9a8d22|c46478/f1p1/1913	1.13446	2704.79	-11.219	4.48e-24	1.15e-21	1908	114051716	NP_001039896.1	1026	1.3e-108	EH domain-containing protein 2 [Bos taurus]>gi|555978074|ref|XP_005900984.1| PREDICTED: EH domain-containing protein 2 isoform X1 [Bos mutus]>gi|556729114|ref|XP_005960280.1| PREDICTED: EH domain-containing protein 2 isoform X1 [Pantholops hodgsonii]>gi|594088083|ref|XP_006067499.1| PREDICTED: EH domain-containing protein 2 [Bubalus bubalis]>gi|742174221|ref|XP_010850970.1| PREDICTED: EH domain-c…	803246771	XM_012127993.1	1585	0	PREDICTED: Ovis aries musimon EH-domain containing 2 (EHD2), transcript variant X2, mRNA	K12469	EHD2	EH domain-containing protein 2	http://www.genome.jp/dbget-bin/www_bget?ko:K12469	Q9NZN4	1013	1.8e-108	EH domain-containing protein 2 OS=Homo sapiens GN=EHD2 PE=1 SV=2	PF12763//PF00036//PF13202//PF13833	Cytoskeletal-regulatory complex EF hand//EF hand//EF hand//EF-hand domain pair	GO:0006897//GO:0030866//GO:0032456	endocytosis//cortical actin cytoskeleton organization//endocytic recycling	GO:0005525//GO:0005515//GO:0003924//GO:0005509//GO:0019904	GTP binding//protein binding//GTPase activity//calcium ion binding//protein domain specific binding	GO:0055038//GO:0005886	recycling endosome membrane//plasma membrane	--	--
3-6k.c2241/1/2106	813.378	0	Inf	4.62e-24	1.18e-21	2085	555956237	XP_005890268.1	2603	2e-291	PREDICTED: laminin subunit alpha-4 isoform X3 [Bos mutus]>gi|555956239|ref|XP_005890269.1| PREDICTED: laminin subunit alpha-4 isoform X4 [Bos mutus]	742188791	XM_010856581.1	1766	0	PREDICTED: Bison bison bison laminin, alpha 4 (LAMA4), transcript variant X4, mRNA	K06241	LAMA4	laminin, alpha 4	http://www.genome.jp/dbget-bin/www_bget?ko:K06241	Q16363	2350	1.8e-263	Laminin subunit alpha-4 OS=Homo sapiens GN=LAMA4 PE=1 SV=4	PF06008//PF04136//PF07851	Laminin Domain I//Sec34-like family//TMPIT-like protein	GO:0006886//GO:0045995//GO:0030155//GO:0030334//GO:0007165	intracellular protein transport//regulation of embryonic development//regulation of cell adhesion//regulation of cell migration//signal transduction	GO:0005102	receptor binding	GO:0016021//GO:0016020//GO:0005801	integral component of membrane//membrane//cis-Golgi network	--	--
i2_LQ_sample9a8d22|c3281/f1p98/2580	0	906.414	#NAME?	5e-24	1.27e-21	2613	759097621	XP_011366247.1	500	1.8e-47	PREDICTED: transcription initiation factor TFIID subunit 13 isoform X1 [Pteropus vampyrus]	742232483	XM_010830926.1	1252	0	PREDICTED: Bison bison bison TAF13 RNA polymerase II, TATA box binding protein (TBP)-associated factor, 18kDa (TAF13), mRNA	K03127	TAF13	transcription initiation factor TFIID subunit 13	http://www.genome.jp/dbget-bin/www_bget?ko:K03127	P61216	500	7.3e-49	Transcription initiation factor TFIID subunit 13 OS=Mus musculus GN=Taf13 PE=2 SV=1	PF02269	Transcription initiation factor IID, 18kD subunit	GO:0006366	transcription from RNA polymerase II promoter	--	--	--	--	KOG3901	Transcription initiation factor IID subunit
i2_LQ_sample9a8d22|c14860/f1p40/2020	0.8315	2741.65	-11.687	5.09e-24	1.28e-21	2023	803113303	XP_012040608.1	1249	1.9e-134	PREDICTED: clathrin heavy chain 1 isoform X2 [Ovis aries]	594083847	XM_006065430.1	1458	0	PREDICTED: Bubalus bubalis clathrin, heavy chain (Hc) (CLTC), transcript variant X2, mRNA	K04646	CLTC	clathrin heavy chain	http://www.genome.jp/dbget-bin/www_bget?ko:K04646	P49951	1249	8e-136	Clathrin heavy chain 1 OS=Bos taurus GN=CLTC PE=1 SV=1	--	--	--	--	--	--	--	--	KOG0985	Vesicle coat protein clathrin, heavy chain
1-2k.c14312/1/6470.2	966.066	0.344719	11.452	5.26e-24	1.32e-21	971	823389694	XP_012410944.1	965	8e-102	PREDICTED: eukaryotic initiation factor 4A-I isoform X1 [Trichechus manatus latirostris]	803235709	XM_012122594.1	544	0	PREDICTED: Ovis aries musimon eukaryotic translation initiation factor 4A1 (EIF4A1), transcript variant X3, mRNA	K03257	EIF4A	translation initiation factor 4A	http://www.genome.jp/dbget-bin/www_bget?ko:K03257	Q5R5F5	965	3.3e-103	Eukaryotic initiation factor 4A-I OS=Pongo abelii GN=EIF4A1 PE=2 SV=1	PF00006//PF07652//PF00580//PF00270//PF04851	ATP synthase alpha/beta family, nucleotide-binding domain//Flavivirus DEAD domain//UvrD/REP helicase N-terminal domain//DEAD/DEAH box helicase//Type III restriction enzyme, res subunit	GO:0019079	viral genome replication	GO:0008026//GO:0005524//GO:0016787//GO:0003676//GO:0003677	ATP-dependent helicase activity//ATP binding//hydrolase activity//nucleic acid binding//DNA binding	--	--	KOG0327	Translation initiation factor 4F, helicase subunit (eIF-4A) and related helicases
i1_LQ_sample9a8d22|c46507/f1p124/1841	0	874.982	#NAME?	7.88e-24	1.96e-21	1835	511899416	XP_004769258.1	1622	9.9e-178	PREDICTED: annexin A1 [Mustela putorius furo]	803013866	XM_004004305.2	1085	0	PREDICTED: Ovis aries annexin A1 (ANXA1), mRNA	K17091	ANXA1	annexin A1	http://www.genome.jp/dbget-bin/www_bget?ko:K17091	P46193	1705	9.6e-189	Annexin A1 OS=Bos taurus GN=ANXA1 PE=2 SV=2	PF00191	Annexin	--	--	GO:0005544//GO:0005509	calcium-dependent phospholipid binding//calcium ion binding	--	--	--	--
i1_LQ_sample9a8d22|c27892/f1p41/1356	0	871.733	#NAME?	8.18e-24	2.02e-21	1347	555966139	XP_005895125.1	1501	7.8e-164	PREDICTED: methylmalonic aciduria and homocystinuria type D homolog, mitochondrial-like [Bos mutus]>gi|742118398|ref|XP_010838265.1| PREDICTED: methylmalonic aciduria and homocystinuria type D protein, mitochondrial [Bison bison bison]	803293906	XM_012151227.1	1225	0	PREDICTED: Ovis aries musimon methylmalonic aciduria (cobalamin deficiency) cblD type, with homocystinuria (MMADHC), transcript variant X2, mRNA	--	--	--	--	Q6DV04	1471	9.6e-162	Methylmalonic aciduria and homocystinuria type D homolog, mitochondrial OS=Gecko japonicus GN=GekBS024P PE=2 SV=1	PF10229	Uncharacterized conserved protein (DUF2246)	GO:0009235	cobalamin metabolic process	--	--	--	--	KOG3994	Uncharacterized conserved protein
i1_LQ_sample9a8d22|c39745/f1p24/1806	0	878.631	#NAME?	8.22e-24	2.02e-21	1766	594069894	XP_006058840.1	2296	6.7e-256	PREDICTED: ubiquitin-like modifier-activating enzyme 1 isoform X1 [Bubalus bubalis]>gi|594069896|ref|XP_006058841.1| PREDICTED: ubiquitin-like modifier-activating enzyme 1 isoform X2 [Bubalus bubalis]>gi|594069898|ref|XP_006058842.1| PREDICTED: ubiquitin-like modifier-activating enzyme 1 isoform X3 [Bubalus bubalis]	548531419	XM_005700829.1	1429	0	PREDICTED: Capra hircus ubiquitin-like modifier activating enzyme 1 (UBA1), transcript variant X2, mRNA	K03178	UBE1, UBA1	ubiquitin-activating enzyme E1	http://www.genome.jp/dbget-bin/www_bget?ko:K03178	A3KMV5	2296	2.7e-257	Ubiquitin-like modifier-activating enzyme 1 OS=Bos taurus GN=UBA1 PE=2 SV=1	PF00899	ThiF family	--	--	GO:0008641	small protein activating enzyme activity	--	--	KOG2012	Ubiquitin activating enzyme UBA1
i1_LQ_sample9a8d22|c29491/f1p115/1370	0	867.212	#NAME?	8.41e-24	2.05e-21	1357	556731297	XP_005961336.1	575	1.9e-56	PREDICTED: transcription elongation factor A protein-like 8 [Pantholops hodgsonii]	528911097	XM_001251107.4	613	0	PREDICTED: Bos taurus beta-2-microglobulin (LOC783680), mRNA >gnl|BL_ORD_ID|15358857 PREDICTED: Bos taurus beta-2-microglobulin (LOC783680), mRNA	--	--	--	--	Q3T020	557	9.4e-56	Transcription elongation factor A protein-like 8 OS=Bos taurus GN=TCEAL8 PE=3 SV=1	PF13895//PF00165	Immunoglobulin domain//Bacterial regulatory helix-turn-helix proteins, AraC family	GO:0006355	regulation of transcription, DNA-templated	GO:0003700//GO:0043565//GO:0005515	transcription factor activity, sequence-specific DNA binding//sequence-specific DNA binding//protein binding	GO:0005667	transcription factor complex	--	--
i2_LQ_sample9a8d22|c7502/f1p49/2524	0	870.459	#NAME?	8.58e-24	2.08e-21	2519	295789408	3L1Z	803	1.3e-82	Chain A, Crystal Structure Of The U-Box Domain Of Human E4b Ubiquitin Ligase In Complex With Ubch5c E2 Ubiquitin Conjugating Enzyme	594045833	XM_006047321.1	2222	0	PREDICTED: Bubalus bubalis ubiquitin-conjugating enzyme E2D 3 (UBE2D3), transcript variant X5, mRNA	K06689	UBE2D_E, UBC4, UBC5	ubiquitin-conjugating enzyme E2 D/E	http://www.genome.jp/dbget-bin/www_bget?ko:K06689	Q5R4V7	802	6.8e-84	Ubiquitin-conjugating enzyme E2 D3 OS=Pongo abelii GN=UBE2D3 PE=2 SV=1	PF05773//PF05743	RWD domain//UEV domain	GO:0015031//GO:0006464	protein transport//cellular protein modification process	GO:0005515	protein binding	--	--	KOG0417	Ubiquitin-protein ligase
3-6k.c21398/1/3554	4865.81	0	Inf	8.88e-24	2.14e-21	3531	62988316	NP_001017950.1	1612	2.7e-176	follistatin-related protein 1 precursor [Bos taurus]>gi|528933746|ref|XP_005200261.1| PREDICTED: follistatin-related protein 1 isoform X1 [Bos taurus]>gi|555987269|ref|XP_005905487.1| PREDICTED: follistatin-related protein 1 isoform X1 [Bos mutus]>gi|556752657|ref|XP_005971719.1| PREDICTED: follistatin-related protein 1 isoform X1 [Pantholops hodgsonii]>gi|742148468|ref|XP_010843690.1| PREDICTED:…	742148467	XM_010845388.1	1890	0	PREDICTED: Bison bison bison follistatin-like 1 (FSTL1), mRNA	--	--	--	--	Q58D84	1612	1.1e-177	Follistatin-related protein 1 OS=Bos taurus GN=FSTL1 PE=2 SV=1	PF07648//PF00036//PF00050//PF13405//PF13499//PF05375//PF09289	Kazal-type serine protease inhibitor domain//EF hand//Kazal-type serine protease inhibitor domain//EF-hand domain//EF-hand domain pair//Pacifastin inhibitor (LCMII)//Follistatin/Osteonectin-like EGF domain	--	--	GO:0008201//GO:0005515//GO:0030414//GO:0005509	heparin binding//protein binding//peptidase inhibitor activity//calcium ion binding	GO:0005576	extracellular region	--	--
1-2k.c30274/84/1458	1309.4	0.893748	10.517	9.06e-24	2.18e-21	1428	830031422	XP_004682339.2	1504	3.7e-164	PREDICTED: voltage-dependent anion-selective channel protein 3 isoform X2 [Condylura cristata]	529010066	XM_005226101.1	1311	0	PREDICTED: Bos taurus voltage-dependent anion channel 3 (VDAC3), transcript variant X2, mRNA	K15041	VDAC3	voltage-dependent anion channel protein 3	http://www.genome.jp/dbget-bin/www_bget?ko:K15041	Q9MZ13	1501	3.4e-165	Voltage-dependent anion-selective channel protein 3 OS=Bos taurus GN=VDAC3 PE=2 SV=1	PF01459	Eukaryotic porin	GO:0055085	transmembrane transport	--	--	GO:0005741	mitochondrial outer membrane	KOG3126	Porin/voltage-dependent anion-selective channel protein
1-2k.c18207/1/1670	1442.96	1.29787	10.119	9.47e-24	2.26e-21	1671	533130245	XP_005380221.1	2427	4.1e-271	PREDICTED: integrin-linked protein kinase isoform X1 [Chinchilla lanigera]	803153360	XM_012095245.1	1522	0	PREDICTED: Ovis aries integrin-linked kinase (ILK), transcript variant X1, mRNA	K06272	ILK	integrin-linked kinase	http://www.genome.jp/dbget-bin/www_bget?ko:K06272	Q3SWY2	2362	5.8e-265	Integrin-linked protein kinase OS=Bos taurus GN=ILK PE=2 SV=1	PF00069//PF07714//PF00023//PF13606	Protein kinase domain//Protein tyrosine kinase//Ankyrin repeat//Ankyrin repeat	GO:0006468	protein phosphorylation	GO:0004672//GO:0005524//GO:0005515	protein kinase activity//ATP binding//protein binding	--	--	KOG0195	Integrin-linked kinase
1-2k.c19965/1/1327	2368.3	1.62234	10.512	9.58e-24	2.27e-21	1358	126722869	NP_001075707.1	1541	1.8e-168	fructose-bisphosphate aldolase A [Oryctolagus cuniculus]>gi|655809689|ref|XP_008256151.1| PREDICTED: fructose-bisphosphate aldolase A isoform X1 [Oryctolagus cuniculus]>gi|655809718|ref|XP_008256152.1| PREDICTED: fructose-bisphosphate aldolase A isoform X1 [Oryctolagus cuniculus]>gi|113608|sp|P00883.2|ALDOA_RABIT RecName: Full=Fructose-bisphosphate aldolase A; AltName: Full=Muscle-type aldolase>g…	742107144	XM_010837290.1	1076	0	PREDICTED: Bison bison bison aldolase A, fructose-bisphosphate (ALDOA), mRNA	K01623	ALDO	fructose-bisphosphate aldolase, class I	http://www.genome.jp/dbget-bin/www_bget?ko:K01623	P00883	1541	7.4e-170	Fructose-bisphosphate aldolase A OS=Oryctolagus cuniculus GN=ALDOA PE=1 SV=2	PF00274	Fructose-bisphosphate aldolase class-I	GO:0006094//GO:0006098//GO:0006096//GO:0006020//GO:0006013//GO:0015976//GO:0051289//GO:0006000	gluconeogenesis//pentose-phosphate shunt//glycolytic process//inositol metabolic process//mannose metabolic process//carbon utilization//protein homotetramerization//fructose metabolic process	GO:0005515//GO:0004332	protein binding//fructose-bisphosphate aldolase activity	--	--	KOG1557	Fructose-biphosphate aldolase
i1_LQ_sample9a8d22|c29737/f1p8/1826	0	5585.24	#NAME?	1.01e-23	2.39e-21	1826	803125841	XP_004013127.2	1932	1.1e-213	PREDICTED: LOW QUALITY PROTEIN: actin, cytoplasmic 2 [Ovis aries]>gi|803208635|ref|XP_011964823.1| PREDICTED: LOW QUALITY PROTEIN: actin, cytoplasmic 2 [Ovis aries musimon]	555950362	XM_005887322.1	1494	0	PREDICTED: Bos mutus actin, beta (ACTB), mRNA	K05692	ACTB_G1	actin beta/gamma 1	http://www.genome.jp/dbget-bin/www_bget?ko:K05692	Q964D9	1878	8.4e-209	Actin, cytoplasmic OS=Planorbella trivolvis PE=3 SV=1	--	--	--	--	--	--	--	--	KOG0676	Actin and related proteins
i1_LQ_sample9a8d22|c47234/f1p43/1601	1.2424	2458.67	-10.951	1.22e-23	2.85e-21	1594	664736395	XP_008525427.1	1359	2.7e-147	PREDICTED: septin-2 isoform X2 [Equus przewalskii]	402691769	NM_001046092.2	718	0	Bos taurus septin 2 (SEPT2), mRNA	K16942	2019-09-02	septin 2	http://www.genome.jp/dbget-bin/www_bget?ko:K16942	P42208	1340	1.8e-146	Septin-2 OS=Mus musculus GN=Sept2 PE=1 SV=2	PF04670//PF04548//PF00735//PF00071//PF01926//PF08477//PF16011//PF03193//PF00005	Gtr1/RagA G protein conserved region//AIG1 family//Septin//Ras family//50S ribosome-binding GTPase//Ras of Complex, Roc, domain of DAPkinase//Carbohydrate-binding family 9//Protein of unknown function, DUF258//ABC transporter	GO:0005975//GO:0016052//GO:0007264	carbohydrate metabolic process//carbohydrate catabolic process//small GTPase mediated signal transduction	GO:0004553//GO:0005524//GO:0030246//GO:0005525//GO:0016887//GO:0003924	hydrolase activity, hydrolyzing O-glycosyl compounds//ATP binding//carbohydrate binding//GTP binding//ATPase activity//GTPase activity	--	--	--	--
i1_HQ_sample9a8d22|c38072/f1p330/1958	0	839.976	#NAME?	1.22e-23	2.86e-21	1954	312233475	YP_004021874.1	1411	3.1e-153	NADH dehydrogenase subunit 4 (mitochondrion) [Cervus canadensis songaricus]>gi|309399290|gb|ADO78923.1| NADH dehydrogenase subunit 4 (mitochondrion) [Cervus canadensis songaricus]>gi|592746998|gb|AHL43530.1| NADH dehydrogenase subunit 4 (mitochondrion) [Cervus canadensis songaricus]>gi|760173655|gb|AJP09684.1| NADH dehydrogenase subunit 4 (mitochondrion) [Cervus elaphus]	592746988	KJ025072.1	1441	0	Cervus elaphus songaricus mitochondrion, complete genome	K03881	ND4	NADH-ubiquinone oxidoreductase chain 4	http://www.genome.jp/dbget-bin/www_bget?ko:K03881	Q5Y4Q1	1332	1.8e-145	NADH-ubiquinone oxidoreductase chain 4 OS=Bos mutus grunniens GN=MT-ND4 PE=3 SV=1	PF01813	ATP synthase subunit D	GO:0006810//GO:0042773	transport//ATP synthesis coupled electron transport	GO:0042626//GO:0016491	ATPase activity, coupled to transmembrane movement of substances//oxidoreductase activity	GO:0005739//GO:0044425	mitochondrion//membrane part	KOG1647	Vacuolar H+-ATPase V1 sector, subunit D
i2_LQ_sample9a8d22|c7221/f1p159/2553	0	836.18	#NAME?	1.27e-23	2.95e-21	2539	50510363	BAD32167.1	2230	4.3e-248	mKIAA0109 protein [Mus musculus]	803248789	XM_012128984.1	1768	0	PREDICTED: Ovis aries musimon adaptor-related protein complex 2, mu 1 subunit (AP2M1), transcript variant X4, mRNA	K11826	AP2M1	AP-2 complex subunit mu-1	http://www.genome.jp/dbget-bin/www_bget?ko:K11826	Q5ZMP6	2218	4.4e-248	AP-2 complex subunit mu OS=Gallus gallus GN=AP2M1 PE=2 SV=1	--	--	--	--	--	--	--	--	KOG0938	Adaptor complexes medium subunit family
3-6k.c30799/1/2966	774.718	0	Inf	1.43e-23	3.27e-21	2881	556779856	XP_005984969.1	3355	0	PREDICTED: cell cycle progression protein 1 [Pantholops hodgsonii]	548483365	XM_005685747.1	2670	0	PREDICTED: Capra hircus cell cycle progression 1 (CCPG1), transcript variant X5, mRNA	--	--	--	--	Q5R6R3	2854	0	Cell cycle progression protein 1 OS=Pongo abelii GN=CCPG1 PE=2 SV=1	PF16036//PF04210//PF04433//PF00441	Chalcone isomerase-like//Tetrahydromethanopterin S-methyltransferase, subunit G//SWIRM domain//Acyl-CoA dehydrogenase, C-terminal domain	GO:0015948//GO:0046656//GO:0055114	methanogenesis//folic acid biosynthetic process//oxidation-reduction process	GO:0016872//GO:0005515//GO:0030269//GO:0016627	intramolecular lyase activity//protein binding//tetrahydromethanopterin S-methyltransferase activity//oxidoreductase activity, acting on the CH-CH group of donors	GO:0016021	integral component of membrane	--	--
3-6k.c9952/3/3555	765.59	0	Inf	1.43e-23	3.27e-21	3498	507644238	XP_004702328.1	2373	1.6e-264	PREDICTED: WW domain-containing adapter protein with coiled-coil isoform X1 [Echinops telfairi]	741888117	XM_010822451.1	3373	0	PREDICTED: Bos taurus WW domain containing adaptor with coiled-coil (WAC), transcript variant X1, mRNA	--	--	--	--	Q9BTA9	1385	2.3e-151	WW domain-containing adapter protein with coiled-coil OS=Homo sapiens GN=WAC PE=1 SV=3	PF00397//PF06754	WW domain//Phosphonate metabolism protein PhnG	GO:0019634//GO:0015716	organic phosphonate metabolic process//organic phosphonate transport	GO:0005515	protein binding	--	--	KOG0152	Spliceosomal protein FBP11/Splicing factor PRP40
3-6k.c5621/1/3014	6249.16	0	Inf	1.45e-23	3.27e-21	3019	674047575	XP_008829870.1	1114	1.3e-118	PREDICTED: translocon-associated protein subunit alpha isoform X2 [Nannospalax galili]	556752839	XM_005971743.1	1317	0	PREDICTED: Pantholops hodgsonii signal sequence receptor, alpha (SSR1), mRNA	K13249	SSR1	translocon-associated protein subunit alpha	http://www.genome.jp/dbget-bin/www_bget?ko:K13249	A6QLP7	1107	3.5e-119	Translocon-associated protein subunit alpha OS=Bos taurus GN=SSR1 PE=2 SV=1	PF03896	Translocon-associated protein (TRAP), alpha subunit	--	--	--	--	GO:0005789	endoplasmic reticulum membrane	KOG1631	Translocon-associated complex TRAP, alpha subunit
i3_LQ_sample9a8d22|c3074/f1p105/3455	0	836.973	#NAME?	1.43e-23	3.27e-21	3479	74354729	AAI03319.1	2273	6.1e-253	DDX5 protein [Bos taurus]	850486717	CP011896.1	1331	0	Ovis canadensis canadensis isolate 43U chromosome 11 sequence	K12823	DDX5, DBP2	ATP-dependent RNA helicase DDX5/DBP2	http://www.genome.jp/dbget-bin/www_bget?ko:K12823	P17844	1982	1.4e-220	Probable ATP-dependent RNA helicase DDX5 OS=Homo sapiens GN=DDX5 PE=1 SV=1	PF06357//PF08061//PF04851//PF00270	Omega-atracotoxin//P68HR (NUC004) repeat//Type III restriction enzyme, res subunit//DEAD/DEAH box helicase	GO:0006810//GO:0006952//GO:0009405	transport//defense response//pathogenesis	GO:0016818//GO:0003712//GO:0003724//GO:0003677//GO:0016787//GO:0019855//GO:0003676//GO:0005524	hydrolase activity, acting on acid anhydrides, in phosphorus-containing anhydrides//transcription cofactor activity//RNA helicase activity//DNA binding//hydrolase activity//calcium channel inhibitor activity//nucleic acid binding//ATP binding	GO:0005667//GO:0005634//GO:0005576	transcription factor complex//nucleus//extracellular region	KOG0331	ATP-dependent RNA helicase
i1_LQ_sample9a8d22|c9961/f1p6/1651	0	835.325	#NAME?	1.47e-23	3.27e-21	1652	634866932	XP_007945754.1	953	3.3e-100	PREDICTED: nucleosome assembly protein 1-like 1 isoform X4 [Orycteropus afer afer]	545687340	NM_001283851.1	979	0	Macaca fascicularis uncharacterized LOC101925480 (LOC101925480), mRNA >gnl|BL_ORD_ID|3621087 Macaca fascicularis brain cDNA clone: QorA-14019, similar to human nucleosome assembly protein 1-like 1 (NAP1L1),transcript variant 1, mRNA, RefSeq: NM_139207.1	K11279	NAP1L1, NRP	nucleosome assembly protein 1-like 1	http://www.genome.jp/dbget-bin/www_bget?ko:K11279	A6H767	767	5.1e-80	Nucleosome assembly protein 1-like 1 OS=Bos taurus GN=NAP1L1 PE=2 SV=1	PF00956	Nucleosome assembly protein (NAP)	GO:0006334	nucleosome assembly	--	--	GO:0005634	nucleus	KOG1507	Nucleosome assembly protein NAP-1
i2_LQ_sample9a8d22|c19041/f1p98/2044	0	840.986	#NAME?	1.47e-23	3.27e-21	2074	392513715	NP_001254774.1	1589	7.5e-174	heterogeneous nuclear ribonucleoprotein K [Sus scrofa]>gi|560913962|ref|XP_006183248.1| PREDICTED: heterogeneous nuclear ribonucleoprotein K isoform X2 [Camelus ferus]>gi|560973978|ref|XP_006209311.1| PREDICTED: heterogeneous nuclear ribonucleoprotein K isoform X3 [Vicugna pacos]>gi|593711932|ref|XP_007102514.1| PREDICTED: heterogeneous nuclear ribonucleoprotein K isoform X8 [Physeter catodon]>gi…	77736070	NM_001034562.1	1938	0	Bos taurus heterogeneous nuclear ribonucleoprotein K (HNRNPK), mRNA >gnl|BL_ORD_ID|1995171 Bos taurus heterogeneous nuclear ribonucleoprotein K, mRNA (cDNA clone MGC:127613 IMAGE:7948365), complete cds	K12886	HNRNPK	heterogeneous nuclear ribonucleoprotein K	http://www.genome.jp/dbget-bin/www_bget?ko:K12886	Q3T0D0	1586	6.9e-175	Heterogeneous nuclear ribonucleoprotein K OS=Bos taurus GN=HNRNPK PE=2 SV=1	PF05435//PF00013//PF07650//PF13014//PF13184	Phi-29 DNA terminal protein GP3//KH domain//KH domain//KH domain//NusA-like KH domain	GO:0006260//GO:0006269//GO:0018142	DNA replication//DNA replication, synthesis of RNA primer//protein-DNA covalent cross-linking	GO:0003723	RNA binding	--	--	KOG2192	PolyC-binding hnRNP-K protein HRB57A/hnRNP, contains KH domain
i5_LQ_sample9a8d22|c62/f1p9/5823.1	0	829.985	#NAME?	1.45e-23	3.27e-21	2951	803294186	XP_012006751.1	1003	9.5e-106	PREDICTED: fibronectin type III domain-containing protein 3B [Ovis aries musimon]>gi|803294188|ref|XP_012006752.1| PREDICTED: fibronectin type III domain-containing protein 3B [Ovis aries musimon]>gi|803294190|ref|XP_012006753.1| PREDICTED: fibronectin type III domain-containing protein 3B [Ovis aries musimon]	741914501	XM_010801384.1	2294	0	PREDICTED: Bos taurus fibronectin type III domain containing 3B (FNDC3B), transcript variant X7, mRNA	--	--	--	--	Q53EP0	987	2.8e-105	Fibronectin type III domain-containing protein 3B OS=Homo sapiens GN=FNDC3B PE=1 SV=2	PF16656//PF00041	Purple acid Phosphatase, N-terminal domain//Fibronectin type III domain	GO:0019497//GO:0006771	hexachlorocyclohexane metabolic process//riboflavin metabolic process	GO:0003993//GO:0046872//GO:0005515	acid phosphatase activity//metal ion binding//protein binding	--	--	--	--
3-6k.c4249/1/3988	0	5863.84	#NAME?	1.58e-23	3.5e-21	4000	803322151	XP_012019281.1	5266	0	PREDICTED: fibronectin isoform X7 [Ovis aries musimon]	803028174	XM_004004910.2	2993	0	PREDICTED: Ovis aries fibronectin 1 (FN1), transcript variant X11, mRNA	K05717	FN1	fibronectin 1	http://www.genome.jp/dbget-bin/www_bget?ko:K05717	P07589	5255	0	Fibronectin OS=Bos taurus GN=FN1 PE=1 SV=4	PF00039//PF16656//PF00041	Fibronectin type I domain//Purple acid Phosphatase, N-terminal domain//Fibronectin type III domain	GO:0006771//GO:0019497	riboflavin metabolic process//hexachlorocyclohexane metabolic process	GO:0005515//GO:0003993//GO:0046872	protein binding//acid phosphatase activity//metal ion binding	GO:0005576	extracellular region	--	--
i2_LQ_sample9a8d22|c5118/f1p115/1834	0	5819.93	#NAME?	1.66e-23	3.66e-21	1804	803258816	XP_011989158.1	1488	3.4e-162	PREDICTED: alpha-enolase isoform X6 [Ovis aries musimon]	803258813	XM_012133767.1	917	0	PREDICTED: Ovis aries musimon enolase 1, (alpha) (ENO1), transcript variant X4, mRNA	K01689	ENO, eno	enolase	http://www.genome.jp/dbget-bin/www_bget?ko:K01689	Q9XSJ4	1471	1.3e-161	Alpha-enolase OS=Bos taurus GN=ENO1 PE=1 SV=4	PF00113//PF03952	Enolase, C-terminal TIM barrel domain//Enolase, N-terminal domain	GO:0000162//GO:0006571//GO:0009094//GO:0006094//GO:0006096	tryptophan biosynthetic process//tyrosine biosynthetic process//L-phenylalanine biosynthetic process//gluconeogenesis//glycolytic process	GO:0000287//GO:0004634	magnesium ion binding//phosphopyruvate hydratase activity	GO:0000015	phosphopyruvate hydratase complex	KOG2670	Enolase
i4_LQ_sample9a8d22|c2075/f1p52/4225	0	826.928	#NAME?	1.99e-23	4.39e-21	4214	591349562	XP_007069325.1	5009	0	PREDICTED: LOW QUALITY PROTEIN: splicing factor 3B subunit 3 [Chelonia mydas]	742167456	XM_010850720.1	2888	0	PREDICTED: Bison bison bison splicing factor 3b, subunit 3, 130kDa (SF3B3), mRNA	K12830	SF3B3, SAP130, RSE1	splicing factor 3B subunit 3	http://www.genome.jp/dbget-bin/www_bget?ko:K12830	Q15393	5050	0	Splicing factor 3B subunit 3 OS=Homo sapiens GN=SF3B3 PE=1 SV=4	PF03178	CPSF A subunit region	--	--	GO:0003676	nucleic acid binding	GO:0005634	nucleus	KOG1898	Splicing factor 3b, subunit 3
2-3k.c9133/1/1796	6287.41	0	Inf	2.05e-23	4.49e-21	1789	594652932	XP_007174905.1	1594	1.7e-174	PREDICTED: L-lactate dehydrogenase A chain [Balaenoptera acutorostrata scammoni]>gi|594700283|ref|XP_007197207.1| PREDICTED: L-lactate dehydrogenase A chain-like isoform X1 [Balaenoptera acutorostrata scammoni]	741979391	XM_010820867.1	1233	0	PREDICTED: Bos taurus lactate dehydrogenase A (LDHA), transcript variant X1, mRNA	K00016	LDH, ldh	L-lactate dehydrogenase	http://www.genome.jp/dbget-bin/www_bget?ko:K00016	P13491	1563	2.7e-172	L-lactate dehydrogenase A chain OS=Oryctolagus cuniculus GN=LDHA PE=1 SV=3	PF00056//PF07992//PF02866//PF02056	lactate/malate dehydrogenase, NAD binding domain//Pyridine nucleotide-disulphide oxidoreductase//lactate/malate dehydrogenase, alpha/beta C-terminal domain//Family 4 glycosyl hydrolase	GO:0005975//GO:0055114	carbohydrate metabolic process//oxidation-reduction process	GO:0016616//GO:0004553//GO:0016491	oxidoreductase activity, acting on the CH-OH group of donors, NAD or NADP as acceptor//hydrolase activity, hydrolyzing O-glycosyl compounds//oxidoreductase activity	--	--	KOG1495	Lactate dehydrogenase
3-6k.c24841/1/4009	748.554	0	Inf	2.2e-23	4.78e-21	3995	594070824	XP_006059288.1	2015	5.8e-223	PREDICTED: serine incorporator 3 [Bubalus bubalis]	742124098	XM_010840987.1	2802	0	PREDICTED: Bison bison bison serine incorporator 3 (SERINC3), mRNA	--	--	--	--	A4FUZ5	2005	3.4e-223	Serine incorporator 3 OS=Bos taurus GN=SERINC3 PE=2 SV=1	PF03348	Serine incorporator (Serinc)	--	--	--	--	GO:0016020	membrane	KOG2592	Tumor differentially expressed (TDE) protein
i1_LQ_sample9a8d22|c45116/f1p4/1447	0	6000.05	#NAME?	2.21e-23	4.78e-21	1451	803274553	XP_011996943.1	1916	6.3e-212	PREDICTED: actin-related protein 2/3 complex subunit 1B [Ovis aries musimon]	402745186	NM_001014844.3	1248	0	Bos taurus actin related protein 2/3 complex, subunit 1B, 41kDa (ARPC1B), mRNA	K05757	ARPC1A_B	actin related protein 2/3 complex, subunit 1A/1B	http://www.genome.jp/dbget-bin/www_bget?ko:K05757	Q58CQ2	1887	6e-210	Actin-related protein 2/3 complex subunit 1B OS=Bos taurus GN=ARPC1B PE=1 SV=4	PF00400	WD domain, G-beta repeat	--	--	GO:0005515	protein binding	--	--	KOG1523	Actin-related protein Arp2/3 complex, subunit ARPC1/p41-ARC
i1_HQ_sample9a8d22|c27955/f1p51/1694	1.2424	1542.05	-10.278	2.23e-23	4.81e-21	1702	803258816	XP_011989158.1	1658	6.1e-182	PREDICTED: alpha-enolase isoform X6 [Ovis aries musimon]	803258815	XM_012133768.1	1193	0	PREDICTED: Ovis aries musimon enolase 1, (alpha) (ENO1), transcript variant X5, mRNA	K01689	ENO, eno	enolase	http://www.genome.jp/dbget-bin/www_bget?ko:K01689	Q9XSJ4	1649	2.8e-182	Alpha-enolase OS=Bos taurus GN=ENO1 PE=1 SV=4	PF03952//PF13202//PF13499//PF00113//PF00036//PF13405	Enolase, N-terminal domain//EF hand//EF-hand domain pair//Enolase, C-terminal TIM barrel domain//EF hand//EF-hand domain	GO:0009094//GO:0006571//GO:0000162//GO:0006096//GO:0006094	L-phenylalanine biosynthetic process//tyrosine biosynthetic process//tryptophan biosynthetic process//glycolytic process//gluconeogenesis	GO:0005509//GO:0004634//GO:0000287	calcium ion binding//phosphopyruvate hydratase activity//magnesium ion binding	GO:0000015	phosphopyruvate hydratase complex	KOG2670	Enolase
3-6k.c5584/1/2410	755.949	0	Inf	2.28e-23	4.89e-21	2309	602710030	XP_007465266.1	1494	8.6e-163	PREDICTED: SWI/SNF-related matrix-associated actin-dependent regulator of chromatin subfamily E member 1 isoform X2 [Lipotes vexillifer]>gi|821417540|ref|XP_012393198.1| PREDICTED: SWI/SNF-related matrix-associated actin-dependent regulator of chromatin subfamily E member 1 isoform X2 [Orcinus orca]	803120890	XM_004012869.2	2094	0	PREDICTED: Ovis aries SWI/SNF related, matrix associated, actin dependent regulator of chromatin, subfamily e, member 1 (SMARCE1), transcript variant X2, mRNA	K11651	SMARCE1	SWI/SNF-related matrix-associated actin-dependent regulator of chromatin subfamily E, member 1	http://www.genome.jp/dbget-bin/www_bget?ko:K11651	Q969G3	1471	1.7e-161	SWI/SNF-related matrix-associated actin-dependent regulator of chromatin subfamily E member 1 OS=Homo sapiens GN=SMARCE1 PE=1 SV=2	PF14865//PF06320	Macin//GCN5-like protein 1 (GCN5L1)	GO:0006952	defense response	--	--	GO:0031083	BLOC-1 complex	KOG4715	SWI/SNF-related matrix-associated actin-dependent regulator of chromatin
3-6k.c17109/1/1287	1987.99	1.7875	10.119	2.34e-23	5e-21	1245	820145793	KKX13565.1	1948	1.1e-215	actin, alpha skeletal muscle B-like isoform 1 [Scleropages formosus]	555971378	XM_005897638.1	1128	0	PREDICTED: Bos mutus actin, gamma 2, smooth muscle, enteric (ACTG2), transcript variant X1, mRNA	K12315	ACTG2	actin, gamma-enteric smooth muscle	http://www.genome.jp/dbget-bin/www_bget?ko:K12315	P17304	1867	1.1e-207	Actin, muscle OS=Aplysia californica PE=2 SV=1	--	--	--	--	--	--	--	--	KOG0676	Actin and related proteins
1-2k.c5977/1/1289	747.081	0	Inf	2.51e-23	5.32e-21	1280	594053242	XP_006050920.1	728	3.2e-74	PREDICTED: stress-induced-phosphoprotein 1 [Bubalus bubalis]	803224303	XM_012117058.1	727	0	PREDICTED: Ovis aries musimon stress-induced phosphoprotein 1 (STIP1), transcript variant X1, mRNA	K09553	STIP1	stress-induced-phosphoprotein 1	http://www.genome.jp/dbget-bin/www_bget?ko:K09553	Q3ZBZ8	713	7.2e-74	Stress-induced-phosphoprotein 1 OS=Bos taurus GN=STIP1 PE=2 SV=1	PF13181//PF00515//PF13371//PF13414	Tetratricopeptide repeat//Tetratricopeptide repeat//Tetratricopeptide repeat//TPR repeat	--	--	GO:0005515	protein binding	--	--	KOG0548	Molecular co-chaperone STI1
i1_LQ_sample9a8d22|c25267/f1p39/2446	0.857298	1122.08	-10.354	2.57e-23	5.43e-21	2445	440904790	ELR55254.1	2564	7.7e-287	Annexin A6, partial [Bos mutus]	594033039	XM_006041202.1	1785	0	PREDICTED: Bubalus bubalis annexin A6 (ANXA6), transcript variant X1, mRNA	K17094	ANXA6	annexin A6	http://www.genome.jp/dbget-bin/www_bget?ko:K17094	P79134	2563	4.2e-288	Annexin A6 OS=Bos taurus GN=ANXA6 PE=1 SV=2	PF02075//PF00191//PF04546	Crossover junction endodeoxyribonuclease RuvC//Annexin//Sigma-70, non-essential region	GO:0006308//GO:0006281//GO:0006310//GO:0006355//GO:0006352	DNA catabolic process//DNA repair//DNA recombination//regulation of transcription, DNA-templated//DNA-templated transcription, initiation	GO:0003700//GO:0005544//GO:0016987//GO:0005509//GO:0004520//GO:0003677	transcription factor activity, sequence-specific DNA binding//calcium-dependent phospholipid binding//sigma factor activity//calcium ion binding//endodeoxyribonuclease activity//DNA binding	GO:0005667	transcription factor complex	--	--
i0_LQ_sample9a8d22|c29593/f1p2/568	0	810.52	#NAME?	2.6e-23	5.45e-21	262	--	--	--	--	--	555998341	XM_005910821.1	221	1.47e-110	PREDICTED: Bos mutus guanine nucleotide-binding protein G(s) subunit alpha isoforms XLas-like (LOC102266153), mRNA	--	--	--	--	--	--	--	--	--	--	--	--	--	--	--	--	--	--
1-2k.c11877/2/1619	1870.76	2.06831	9.821	3.23e-23	6.74e-21	1618	803190469	XP_011957189.1	1569	1.2e-171	PREDICTED: L-lactate dehydrogenase A chain isoform X1 [Ovis aries]	593717067	XM_007104910.1	940	0	PREDICTED: Physeter catodon lactate dehydrogenase A (LDHA), transcript variant X1, mRNA	K00016	LDH, ldh	L-lactate dehydrogenase	http://www.genome.jp/dbget-bin/www_bget?ko:K00016	P19858	1544	4e-170	L-lactate dehydrogenase A chain OS=Bos taurus GN=LDHA PE=2 SV=2	PF02866//PF02056//PF00056//PF07992	lactate/malate dehydrogenase, alpha/beta C-terminal domain//Family 4 glycosyl hydrolase//lactate/malate dehydrogenase, NAD binding domain//Pyridine nucleotide-disulphide oxidoreductase	GO:0005975//GO:0055114	carbohydrate metabolic process//oxidation-reduction process	GO:0016616//GO:0004553//GO:0016491	oxidoreductase activity, acting on the CH-OH group of donors, NAD or NADP as acceptor//hydrolase activity, hydrolyzing O-glycosyl compounds//oxidoreductase activity	--	--	KOG1495	Lactate dehydrogenase
3-6k.c28915/1/4243	3089.89	1.7236	10.808	3.26e-23	6.74e-21	4248	472344343	XP_004391918.1	1283	4.7e-138	PREDICTED: leucine-rich repeat-containing protein 15 [Odobenus rosmarus divergens]	803272286	XM_012140456.1	3308	0	PREDICTED: Ovis aries musimon leucine rich repeat containing 15 (LRRC15), transcript variant X6, mRNA	--	--	--	--	Q8TF66	1248	2.2e-135	Leucine-rich repeat-containing protein 15 OS=Homo sapiens GN=LRRC15 PE=2 SV=2	PF00560//PF00253//PF13855	Leucine Rich Repeat//Ribosomal protein S14p/S29e//Leucine rich repeat	GO:0006412//GO:0042254	translation//ribosome biogenesis	GO:0005515//GO:0003735	protein binding//structural constituent of ribosome	GO:0005622//GO:0005840	intracellular//ribosome	--	--
3-6k.c30587/1/4222	743.317	0	Inf	3.24e-23	6.74e-21	4187	115495203	NP_001070010.1	1363	2.4e-147	cell division cycle 5-like protein [Bos taurus]>gi|426250365|ref|XP_004018907.1| PREDICTED: cell division cycle 5-like protein [Ovis aries]>gi|548517165|ref|XP_005696417.1| PREDICTED: cell division cycle 5-like protein [Capra hircus]>gi|556728870|ref|XP_005960163.1| PREDICTED: cell division cycle 5-like protein [Pantholops hodgsonii]>gi|594092018|ref|XP_006069374.1| PREDICTED: cell division cycle…	803187890	XM_004018858.2	3195	0	PREDICTED: Ovis aries cell division cycle 5-like (CDC5L), mRNA	K12860	CDC5L, CDC5, CEF1	pre-mRNA-splicing factor CDC5/CEF1	http://www.genome.jp/dbget-bin/www_bget?ko:K12860	Q2KJC1	1363	1e-148	Cell division cycle 5-like protein OS=Bos taurus GN=CDC5L PE=2 SV=1	PF01479//PF04508//PF07926	S4 domain//Viral A-type inclusion protein repeat//TPR/MLP1/MLP2-like protein	GO:0016032//GO:0006355//GO:0006606//GO:0007049//GO:0000398	viral process//regulation of transcription, DNA-templated//protein import into nucleus//cell cycle//mRNA splicing, via spliceosome	GO:0003682//GO:0003723//GO:0003677//GO:0071987	chromatin binding//RNA binding//DNA binding//WD40-repeat domain binding	GO:0071013//GO:0005737//GO:0000974//GO:0005730//GO:0000785//GO:0016607	catalytic step 2 spliceosome//cytoplasm//Prp19 complex//nucleolus//chromatin//nuclear speck	KOG0050	mRNA splicing protein CDC5 (Myb superfamily)
i1_HQ_sample9a8d22|c21423/f1p5/1632	0	781.337	#NAME?	3.38e-23	6.95e-21	1632	803268431	XP_011993943.1	1694	3.9e-186	PREDICTED: 45 kDa calcium-binding protein isoform X2 [Ovis aries musimon]>gi|803268433|ref|XP_011993944.1| PREDICTED: 45 kDa calcium-binding protein isoform X2 [Ovis aries musimon]>gi|803268435|ref|XP_011993945.1| PREDICTED: 45 kDa calcium-binding protein isoform X2 [Ovis aries musimon]	594087077	XM_006066967.1	1294	0	PREDICTED: Bubalus bubalis stromal cell derived factor 4 (SDF4), transcript variant X1, mRNA	--	--	--	--	A5YVD9	1693	2.1e-187	45 kDa calcium-binding protein OS=Capra hircus GN=SDF4 PE=2 SV=1	PF13499//PF00036//PF13405//PF10591//PF13202//PF13833	EF-hand domain pair//EF hand//EF-hand domain//Secreted protein acidic and rich in cysteine Ca binding region//EF hand//EF-hand domain pair	GO:0007165	signal transduction	GO:0005509	calcium ion binding	GO:0005578	proteinaceous extracellular matrix	KOG4223	Reticulocalbin, calumenin, DNA supercoiling factor, and related Ca2+-binding proteins of the CREC family (EF-Hand protein superfamily)
3-6k.c5682/1/3473	1715.15	1.94681	9.783	3.84e-23	7.87e-21	3468	795523055	XP_011901078.1	1502	1.5e-163	PREDICTED: dihydropyrimidinase-related protein 2 isoform X3 [Cercocebus atys]	741936286	XM_005210288.2	3055	0	PREDICTED: Bos taurus dihydropyrimidinase-like 2 (DPYSL2), transcript variant X3, mRNA	K07528	DPYSL2, CRMP2	dihydropyrimidinase-like 2	http://www.genome.jp/dbget-bin/www_bget?ko:K07528	O02675	1502	6.3e-165	Dihydropyrimidinase-related protein 2 OS=Bos taurus GN=DPYSL2 PE=1 SV=1	PF01979	Amidohydrolase family	--	--	GO:0016787	hydrolase activity	--	--	KOG2584	Dihydroorotase and related enzymes
i3_LQ_sample9a8d22|c1521/f1p139/3354.2	0.587766	4698.48	-12.965	4.24e-23	8.63e-21	1056	760173647	AJP09676.1	797	2.6e-82	NADH dehydrogenase subunit 2 (mitochondrion) [Cervus elaphus]	760173645	KP172593.1	993	0	Cervus elaphus mitochondrion, complete genome	K03879	ND2	NADH-ubiquinone oxidoreductase chain 2	http://www.genome.jp/dbget-bin/www_bget?ko:K03879	O78748	750	3e-78	NADH-ubiquinone oxidoreductase chain 2 OS=Ovis aries GN=MT-ND2 PE=3 SV=1	--	--	--	--	--	--	--	--	--	--
i1_LQ_sample9a8d22|c42000/f1p126/2339	0	6245.38	#NAME?	4.36e-23	8.84e-21	2340	803208585	XP_011964799.1	2293	2e-255	PREDICTED: protein disulfide-isomerase isoform X2 [Ovis aries musimon]	742187920	XM_010856327.1	1675	0	PREDICTED: Bison bison bison prolyl 4-hydroxylase, beta polypeptide (P4HB), mRNA	K09580	PDIA1, P4HB	protein disulfide-isomerase A1	http://www.genome.jp/dbget-bin/www_bget?ko:K09580	P05307	2250	7.8e-252	Protein disulfide-isomerase OS=Bos taurus GN=P4HB PE=1 SV=1	PF00462//PF08534//PF00085//PF07912//PF00578	Glutaredoxin//Redoxin//Thioredoxin//ERp29, N-terminal domain//AhpC/TSA family	GO:0045454//GO:0006118//GO:0055114//GO:0009306	cell redox homeostasis//obsolete electron transport//oxidation-reduction process//protein secretion	GO:0016209//GO:0016491//GO:0015035//GO:0009055	antioxidant activity//oxidoreductase activity//protein disulfide oxidoreductase activity//electron carrier activity	GO:0005788	endoplasmic reticulum lumen	KOG0190	Protein disulfide isomerase (prolyl 4-hydroxylase beta subunit)
3-6k.c27236/1/3545	0	970.412	#NAME?	4.67e-23	9.42e-21	3477	426217457	XP_004002970.1	1924	1.8e-212	PREDICTED: LOW QUALITY PROTEIN: coiled-coil domain-containing protein 80 [Ovis aries]	154425572	BC151288.1	2976	0	Bos taurus coiled-coil domain containing 80, mRNA (cDNA clone MGC:160012 IMAGE:8522830), complete cds	--	--	--	--	Q76M96	1469	4.2e-161	Coiled-coil domain-containing protein 80 OS=Homo sapiens GN=CCDC80 PE=1 SV=1	PF00165//PF05023	Bacterial regulatory helix-turn-helix proteins, AraC family//Phytochelatin synthase	GO:0010038//GO:0006355//GO:0046938	response to metal ion//regulation of transcription, DNA-templated//phytochelatin biosynthetic process	GO:0043565//GO:0016756//GO:0003700//GO:0046872	sequence-specific DNA binding//glutathione gamma-glutamylcysteinyltransferase activity//transcription factor activity, sequence-specific DNA binding//metal ion binding	GO:0005667	transcription factor complex	--	--
i2_LQ_sample9a8d22|c4677/f1p64/2874	0	767.042	#NAME?	5.16e-23	1.04e-20	2864	62088716	BAD92805.1	732	2.5e-74	zinc finger protein 265 isoform 1 variant [Homo sapiens]	548460022	XM_005678265.1	2606	0	PREDICTED: Capra hircus zinc finger, RAN-binding domain containing 2 (ZRANB2), transcript variant X2, mRNA	--	--	--	--	Q9R020	727	3.8e-75	Zinc finger Ran-binding domain-containing protein 2 OS=Mus musculus GN=Zranb2 PE=1 SV=2	PF00641	Zn-finger in Ran binding protein and others	--	--	GO:0008270	zinc ion binding	--	--	KOG1995	Conserved Zn-finger protein
i2_LQ_sample9a8d22|c12074/f1p60/2155	0	764.818	#NAME?	5.34e-23	1.07e-20	2121	826347147	XP_012518655.1	1191	1.1e-127	PREDICTED: inositol monophosphatase 1 [Propithecus coquereli]	741950709	XM_005215652.2	1056	0	PREDICTED: Bos taurus inositol(myo)-1(or 4)-monophosphatase 1 (IMPA1), transcript variant X1, mRNA	K01092	E3.1.3.25, IMPA, suhB	myo-inositol-1(or 4)-monophosphatase	http://www.genome.jp/dbget-bin/www_bget?ko:K01092	Q8M0K9	1117	1.7e-120	Cytochrome b OS=Muntiacus reevesi GN=MT-CYB PE=3 SV=1	PF00459	Inositol monophosphatase family	GO:0046854	phosphatidylinositol phosphorylation	--	--	--	--	KOG4663	Cytochrome b
1-2k.c29352/1/10030.3	698.288	0	Inf	5.55e-23	1.1e-20	1080	288903485	YP_003434201.1	1167	3.4e-125	cytochrome c oxidase subunit III [Cervus elaphus xanthopygus]>gi|288903535|ref|YP_003434289.1| cytochrome c oxidase subunit III [Cervus elaphus yarkandensis]>gi|312233472|ref|YP_004021871.1| cytochrome c oxidase subunit III (mitochondrion) [Cervus canadensis songaricus]>gi|285013437|gb|ADC32715.1| cytochrome c oxidase subunit III [Cervus elaphus xanthopygus]>gi|285013451|gb|ADC32728.1| cytochrome…	309399266	HQ191428.1	1061	0	Cervus nippon hortulorum mitochondrion, complete genome	K02262	COX3	cytochrome c oxidase subunit 3	http://www.genome.jp/dbget-bin/www_bget?ko:K02262	O47691	1167	1.4e-126	Cytochrome c oxidase subunit 3 OS=Aepyceros melampus GN=MT-CO3 PE=3 SV=1	PF00510//PF00119	Cytochrome c oxidase subunit III//ATP synthase A chain	GO:0015986//GO:0015992//GO:0006123//GO:0019646	ATP synthesis coupled proton transport//proton transport//mitochondrial electron transport, cytochrome c to oxygen//aerobic electron transport chain	GO:0004129//GO:0015002//GO:0015078	cytochrome-c oxidase activity//heme-copper terminal oxidase activity//hydrogen ion transmembrane transporter activity	GO:0016021//GO:0016020//GO:0045277//GO:0005739	integral component of membrane//membrane//respiratory chain complex IV//mitochondrion	KOG4664	Cytochrome oxidase subunit III and related proteins
i2_LQ_sample9a8d22|c3736/f1p86/3134	0	6396.38	#NAME?	5.7e-23	1.13e-20	3108	593716748	XP_007104819.1	480	4.4e-45	PREDICTED: sialomucin core protein 24 isoform X2 [Physeter catodon]	742188990	XM_010856628.1	2588	0	PREDICTED: Bison bison bison CD164 molecule, sialomucin (CD164), transcript variant X1, mRNA	K06546	CD164, MGC24	CD164 antigen	http://www.genome.jp/dbget-bin/www_bget?ko:K06546	Q2YDH0	296	3.9e-25	Sialomucin core protein 24 OS=Bos taurus GN=CD164 PE=2 SV=1	--	--	--	--	--	--	--	--	--	--
i4_LQ_sample9a8d22|c1854/f1p5/4418	0	767.041	#NAME?	5.72e-23	1.13e-20	4219	803054248	XP_012030714.1	5561	0	PREDICTED: activating transcription factor 7-interacting protein 1 isoform X2 [Ovis aries]	742197475	XM_010858719.1	3848	0	PREDICTED: Bison bison bison activating transcription factor 7 interacting protein (ATF7IP), transcript variant X7, mRNA	--	--	--	--	Q6VMQ6	4829	0	Activating transcription factor 7-interacting protein 1 OS=Homo sapiens GN=ATF7IP PE=1 SV=3	PF02300//PF00322//PF16794//PF00641	Fumarate reductase subunit C//Endothelin family//Fibronectin-III type domain//Zn-finger in Ran binding protein and others	GO:0019229	regulation of vasoconstriction	GO:0008270//GO:0005515	zinc ion binding//protein binding	GO:0005576//GO:0016020	extracellular region//membrane	--	--
1-2k.c12284/2/1340	1.28595	1186.24	-9.8494	5.83e-23	1.14e-20	1335	594035677	XP_006042514.1	1369	1.6e-148	PREDICTED: ADP/ATP translocase 3 [Bubalus bubalis]	402691720	NM_174660.2	1066	0	Bos taurus solute carrier family 25 (mitochondrial carrier; adenine nucleotide translocator), member 6 (SLC25A6), mRNA	K05863	SLC25A4S, ANT	solute carrier family 25 (mitochondrial adenine nucleotide translocator), member 4/5/6/31	http://www.genome.jp/dbget-bin/www_bget?ko:K05863	P32007	1366	1.4e-149	ADP/ATP translocase 3 OS=Bos taurus GN=SLC25A6 PE=1 SV=3	--	--	--	--	--	--	--	--	KOG0749	Mitochondrial ADP/ATP carrier proteins
3-6k.c28263/1/3848	6926.35	0	Inf	5.87e-23	1.15e-20	3868	114050715	NP_001039942.1	1368	5.9e-148	moesin [Bos taurus]>gi|555970932|ref|XP_005897483.1| PREDICTED: moesin [Bos mutus]>gi|594093414|ref|XP_006070027.1| PREDICTED: moesin [Bubalus bubalis]>gi|118583148|sp|Q2HJ49.3|MOES_BOVIN RecName: Full=Moesin; AltName: Full=Membrane-organizing extension spike protein [Bos taurus]>gi|87578169|gb|AAI13314.1| Moesin [Bos taurus]>gi|296470672|tpg|DAA12787.1| TPA: moesin [Bos taurus]	114050714	NM_001046477.1	2735	0	Bos taurus moesin (MSN), mRNA >gnl|BL_ORD_ID|2030695 Bos taurus moesin, mRNA (cDNA clone MGC:137877 IMAGE:8088587), complete cds	K05763	MSN	moesin	http://www.genome.jp/dbget-bin/www_bget?ko:K05763	Q2HJ49	1368	2.4e-149	Moesin OS=Bos taurus GN=MSN PE=2 SV=3	PF00769	Ezrin/radixin/moesin family	GO:0022614//GO:0007159//GO:0007165//GO:2000401	membrane to membrane docking//leukocyte cell-cell adhesion//signal transduction//regulation of lymphocyte migration	GO:0005102//GO:0050839//GO:0019901//GO:0008092	receptor binding//cell adhesion molecule binding//protein kinase binding//cytoskeletal protein binding	GO:0001931//GO:0030175//GO:0019898//GO:0005737//GO:0016323//GO:0031528//GO:0005925//GO:0016324//GO:0005730//GO:0005856	uropod//filopodium//extrinsic component of membrane//cytoplasm//basolateral plasma membrane//microvillus membrane//focal adhesion//apical plasma membrane//nucleolus//cytoskeleton	KOG3529	Radixin, moesin and related proteins of the ERM family
i1_LQ_sample9a8d22|c38764/f1p19/1673	0	767.211	#NAME?	5.94e-23	1.15e-20	1724	667262389	XP_008567934.1	2004	4.7e-222	PREDICTED: alpha-centractin isoform X1 [Galeopterus variegatus]	742200523	XM_010859440.1	1450	0	PREDICTED: Bison bison bison ARP1 actin-related protein 1 homolog A, centractin alpha (yeast) (ACTR1A), mRNA	K16575	ACTR1, ARP1	centractin	http://www.genome.jp/dbget-bin/www_bget?ko:K16575	P85515	1949	4.6e-217	Alpha-centractin OS=Rattus norvegicus GN=Actr1a PE=1 SV=1	--	--	--	--	--	--	--	--	KOG0676	Actin and related proteins
3-6k.c1191/3/3737	1180.44	0	Inf	7e-23	1.35e-20	3735	328834896	AEB53066.1	1313	1.4e-141	complement regulatory protein variant 1 [Bos taurus]	548499739	XM_005691106.1	1529	0	PREDICTED: Capra hircus membrane cofactor protein-like (LOC102169209), mRNA	K04007	CD46, MCP	membrane cofactor protein	http://www.genome.jp/dbget-bin/www_bget?ko:K04007	Q6VE48	1300	1.8e-141	Membrane cofactor protein OS=Bos taurus GN=CD46 PE=1 SV=2	PF03882	KicB killing factor	GO:0006260//GO:0007059	DNA replication//chromosome segregation	GO:0005509	calcium ion binding	GO:0005737	cytoplasm	--	--
2-3k.c1729/141/2105	4350.09	1.31812	11.688	7.7e-23	1.48e-20	2006	743745403	XP_010967342.1	3047	0	PREDICTED: transketolase [Camelus bactrianus]	803185860	XM_004018384.2	1817	0	PREDICTED: Ovis aries transketolase (TKT), mRNA	K00615	E2.2.1.1, tktA, tktB	transketolase	http://www.genome.jp/dbget-bin/www_bget?ko:K00615	Q6B855	3078	0	Transketolase OS=Bos taurus GN=TKT PE=2 SV=1	PF02775//PF00676//PF02780//PF13292	Thiamine pyrophosphate enzyme, C-terminal TPP binding domain//Dehydrogenase E1 component//Transketolase, C-terminal domain//1-deoxy-D-xylulose-5-phosphate synthase	GO:0008152//GO:0006694//GO:0016114	metabolic process//steroid biosynthetic process//terpenoid biosynthetic process	GO:0003824//GO:0030976//GO:0016624//GO:0008661	catalytic activity//thiamine pyrophosphate binding//oxidoreductase activity, acting on the aldehyde or oxo group of donors, disulfide as acceptor//1-deoxy-D-xylulose-5-phosphate synthase activity	--	--	KOG0523	Transketolase
i1_HQ_sample9a8d22|c5711/f2p31/2030	1.48613	3160.53	-11.054	7.93e-23	1.52e-20	2024	594052096	XP_006050370.1	1072	6.5e-114	PREDICTED: zinc transporter SLC39A7 [Bubalus bubalis]	529002611	XM_005223259.1	1694	0	PREDICTED: Bos taurus solute carrier family 39 (zinc transporter), member 7 (SLC39A7), transcript variant X1, mRNA	K14713	SLC39A7, KE4, ZIP7	solute carrier family 39 (zinc transporter), member 7	http://www.genome.jp/dbget-bin/www_bget?ko:K14713	Q92504	1029	2.6e-110	Zinc transporter SLC39A7 OS=Homo sapiens GN=SLC39A7 PE=1 SV=2	PF00487//PF01770//PF02535	Fatty acid desaturase//Reduced folate carrier//ZIP Zinc transporter	GO:0006629//GO:0030001//GO:0055085//GO:0006810	lipid metabolic process//metal ion transport//transmembrane transport//transport	GO:0046873	metal ion transmembrane transporter activity	GO:0016020	membrane	KOG2693	Putative zinc transporter
i2_LQ_sample9a8d22|c12779/f1p5/2942	0	739.22	#NAME?	8.75e-23	1.67e-20	2940	742227924	XP_010828089.1	2309	3.4e-257	PREDICTED: zinc finger protein 638 isoform X2 [Bison bison bison]	555959386	XM_005891742.1	1534	0	PREDICTED: Bos mutus zinc finger protein 638 (ZNF638), mRNA	--	--	--	--	Q14966	1768	7.7e-196	Zinc finger protein 638 OS=Homo sapiens GN=ZNF638 PE=1 SV=2	--	--	--	--	--	--	--	--	--	--
3-6k.c1900/4/4305	668.716	0	Inf	9.41e-23	1.79e-20	4160	664757867	XP_008536461.1	3025	0	PREDICTED: carnitine O-acetyltransferase [Equus przewalskii]	594083592	XM_006065309.1	2258	0	PREDICTED: Bubalus bubalis carnitine O-acetyltransferase (CRAT), transcript variant X2, mRNA	K00624	E2.3.1.7	carnitine O-acetyltransferase	http://www.genome.jp/dbget-bin/www_bget?ko:K00624	P43155	3036	0	Carnitine O-acetyltransferase OS=Homo sapiens GN=CRAT PE=1 SV=5	PF00755	Choline/Carnitine o-acyltransferase	--	--	GO:0016746	transferase activity, transferring acyl groups	--	--	KOG3717	Carnitine O-acyltransferase CRAT
2-3k.c22215/1/2017	1224.09	1.7236	9.4721	9.92e-23	1.88e-20	2000	543381579	XP_005533983.1	2360	2.9e-263	PREDICTED: serine/threonine-protein phosphatase PP2A 65 kDa regulatory subunit-like [Pseudopodoces humilis]	742235216	XM_010831528.1	994	0	PREDICTED: Bison bison bison protein phosphatase 2, regulatory subunit A, alpha (PPP2R1A), transcript variant X1, mRNA >gnl|BL_ORD_ID|26941371 PREDICTED: Bison bison bison protein phosphatase 2, regulatory subunit A, alpha (PPP2R1A), transcript variant X2, mRNA	K03456	PPP2R1	serine/threonine-protein phosphatase 2A regulatory subunit A	http://www.genome.jp/dbget-bin/www_bget?ko:K03456	Q76MZ3	1757	9.8e-195	Serine/threonine-protein phosphatase 2A 65 kDa regulatory subunit A alpha isoform OS=Mus musculus GN=Ppp2r1a PE=1 SV=3	PF02985//PF01602//PF07571	HEAT repeat//Adaptin N terminal region//TAF6 C-terminal HEAT repeat domain	GO:0016192//GO:0006886//GO:0051090	vesicle-mediated transport//intracellular protein transport//regulation of sequence-specific DNA binding transcription factor activity	GO:0005515	protein binding	GO:0005634//GO:0030117	nucleus//membrane coat	KOG0211	Protein phosphatase 2A regulatory subunit A and related proteins
1-2k.c27859/1/819	909.876	0.648935	10.453	1.03e-22	1.94e-20	819	--	--	--	--	--	742113949	XM_010838891.1	630	0	PREDICTED: Bison bison bison squalene epoxidase (SQLE), mRNA	--	--	--	--	--	--	--	--	--	--	--	--	--	--	--	--	--	--
1-2k.c13180/1/1686	7007.21	0	Inf	1.07e-22	2e-20	1687	395827279	XP_003786832.1	1366	4.4e-148	PREDICTED: vimentin [Otolemur garnettii]	556775760	XM_005982931.1	1130	0	PREDICTED: Pantholops hodgsonii vimentin (VIM), mRNA	K07606	VIM	vimentin	http://www.genome.jp/dbget-bin/www_bget?ko:K07606	P48616	1361	6.9e-149	Vimentin OS=Bos taurus GN=VIM PE=1 SV=3	PF13851//PF16331//PF00038//PF02183//PF08702//PF03255//PF10473//PF06810//PF05478//PF07926//PF05837//PF10620//PF06009//PF04513//PF04732	Growth-arrest specific micro-tubule binding//TolA binding protein trimerisation//Intermediate filament protein//Homeobox associated leucine zipper//Fibrinogen alpha/beta chain family//Acetyl co-enzyme A carboxylase carboxyltransferase alpha subunit//Leucine-rich repeats of kinetochore protein Cenp-F/LEK1//Phage minor structural protein GP20//Prominin//TPR/MLP1/MLP2-like protein//Centromere protei…	GO:0051258//GO:0007155//GO:0048870//GO:0006633//GO:0006090//GO:0006355//GO:0051382//GO:0070206//GO:0006606//GO:0007165//GO:0030168	protein polymerization//cell adhesion//cell motility//fatty acid biosynthetic process//pyruvate metabolic process//regulation of transcription, DNA-templated//kinetochore assembly//protein trimerization//protein import into nucleus//signal transduction//platelet activation	GO:0005198//GO:0003989//GO:0045502//GO:0008134//GO:0042803//GO:0005102//GO:0003700//GO:0030674//GO:0043565//GO:0016779	structural molecule activity//acetyl-CoA carboxylase activity//dynein binding//transcription factor binding//protein homodimerization activity//receptor binding//transcription factor activity, sequence-specific DNA binding//protein binding, bridging//sequence-specific DNA binding//nucleotidyltransferase activity	GO:0005577//GO:0009317//GO:0031514//GO:0016021//GO:0005882//GO:0019028//GO:0005667//GO:0030286//GO:0000776//GO:0019031	fibrinogen complex//acetyl-CoA carboxylase complex//motile cilium//integral component of membrane//intermediate filament//viral capsid//transcription factor complex//dynein complex//kinetochore//viral envelope	--	--
3-6k.c24771/1/3721.1	901.366	0.648935	10.44	1.1e-22	2.04e-20	2089	545507739	XP_537484.2	1145	2.3e-122	PREDICTED: V-type proton ATPase subunit D isoform 1 [Canis lupus familiaris]	803221526	XM_012115684.1	1276	0	PREDICTED: Ovis aries musimon ATPase, H+ transporting, lysosomal 34kDa, V1 subunit D (ATP6V1D), transcript variant X2, mRNA	K02149	ATPeV1D, ATP6M	V-type H+-transporting ATPase subunit D	http://www.genome.jp/dbget-bin/www_bget?ko:K02149	Q9Y5K8	1053	4.4e-113	V-type proton ATPase subunit D OS=Homo sapiens GN=ATP6V1D PE=1 SV=1	PF01813	ATP synthase subunit D	GO:0006810	transport	GO:0042626	ATPase activity, coupled to transmembrane movement of substances	--	--	KOG1647	Vacuolar H+-ATPase V1 sector, subunit D
i2_HQ_sample9a8d22|c1729/f3p4/2344	0	731.394	#NAME?	1.12e-22	2.08e-20	2310	548495238	XP_005689746.1	1300	2.7e-140	PREDICTED: lymphatic vessel endothelial hyaluronic acid receptor 1 [Capra hircus]	556778627	XM_005984318.1	1925	0	PREDICTED: Pantholops hodgsonii lymphatic vessel endothelial hyaluronan receptor 1 (LYVE1), mRNA	K19012	LYVE1	lymphatic vessel endothelial hyaluronan receptor 1	http://www.genome.jp/dbget-bin/www_bget?ko:K19012	Q6UC88	1286	4.7e-140	Lymphatic vessel endothelial hyaluronic acid receptor 1 OS=Bos taurus GN=LYVE1 PE=1 SV=1	PF00193	Extracellular link domain	GO:0007155	cell adhesion	GO:0005540	hyaluronic acid binding	--	--	--	--
i1_HQ_sample9a8d22|c21920/f1p103/1857.1	0	6649.73	#NAME?	1.13e-22	2.08e-20	1539	4503529	NP_001407.1	1987	3.9e-220	eukaryotic initiation factor 4A-I isoform 1 [Homo sapiens]>gi|21450625|ref|NP_659207.1| eukaryotic initiation factor 4A-I isoform 1 [Mus musculus]>gi|40786436|ref|NP_955404.1| eukaryotic initiation factor 4A-I [Rattus norvegicus]>gi|77735407|ref|NP_001029400.1| eukaryotic initiation factor 4A-I [Bos taurus]>gi|154147660|ref|NP_001093666.1| eukaryotic initiation factor 4A-I [Sus scrofa]>gi|3268070…	594078448	XM_006062856.1	1345	0	PREDICTED: Bubalus bubalis eukaryotic translation initiation factor 4A1 (EIF4A1), mRNA	K03257	EIF4A	translation initiation factor 4A	http://www.genome.jp/dbget-bin/www_bget?ko:K03257	Q3SZ54	1987	1.6e-221	Eukaryotic initiation factor 4A-I OS=Bos taurus GN=EIF4A1 PE=2 SV=1	PF00580//PF04851//PF00270//PF07652	UvrD/REP helicase N-terminal domain//Type III restriction enzyme, res subunit//DEAD/DEAH box helicase//Flavivirus DEAD domain	GO:0019048//GO:0019079//GO:0031100//GO:0006446//GO:0000289//GO:0006413//GO:0019221	modulation by virus of host morphology or physiology//viral genome replication//organ regeneration//regulation of translational initiation//nuclear-transcribed mRNA poly(A) tail shortening//translational initiation//cytokine-mediated signaling pathway	GO:0000339//GO:0003729//GO:0003743//GO:0005524//GO:0003677//GO:0005515//GO:0003676//GO:0016787//GO:0008026	RNA cap binding//mRNA binding//translation initiation factor activity//ATP binding//DNA binding//protein binding//nucleic acid binding//hydrolase activity//ATP-dependent helicase activity	GO:0005840//GO:0016281//GO:0005829	ribosome//eukaryotic translation initiation factor 4F complex//cytosol	KOG0327	Translation initiation factor 4F, helicase subunit (eIF-4A) and related helicases
i2_LQ_sample9a8d22|c10314/f1p72/2219	0	731.284	#NAME?	1.18e-22	2.17e-20	2214	594037205	XP_006043242.1	1252	9.6e-135	PREDICTED: dehydrogenase/reductase SDR family member 4-like isoform X1 [Bubalus bubalis]	803089116	XM_004010321.2	1059	0	PREDICTED: Ovis aries dehydrogenase/reductase SDR family member 4 (LOC101119050), transcript variant X1, mRNA	K11147	DHRS4	dehydrogenase/reductase SDR family member 4	http://www.genome.jp/dbget-bin/www_bget?ko:K11147	Q8SPU8	1216	5.9e-132	Dehydrogenase/reductase SDR family member 4 OS=Bos taurus GN=DHRS4 PE=2 SV=2	PF01370//PF00106//PF00125	NAD dependent epimerase/dehydratase family//short chain dehydrogenase//Core histone H2A/H2B/H3/H4	GO:0008152	metabolic process	GO:0003677//GO:0003824//GO:0050662//GO:0016491	DNA binding//catalytic activity//coenzyme binding//oxidoreductase activity	--	--	KOG0725	Reductases with broad range of substrate specificities
i4_LQ_sample9a8d22|c570/f1p2/4437	0	726.099	#NAME?	1.33e-22	2.44e-20	4519	548475957	XP_005683496.1	2754	0	PREDICTED: tetratricopeptide repeat protein 37 isoform X1 [Capra hircus]>gi|548475959|ref|XP_005683497.1| PREDICTED: tetratricopeptide repeat protein 37 isoform X2 [Capra hircus]	803232502	XM_012121025.1	2276	0	PREDICTED: Ovis aries musimon tetratricopeptide repeat domain 37 (TTC37), transcript variant X2, mRNA	K12600	SKI3, TTC37	superkiller protein 3	http://www.genome.jp/dbget-bin/www_bget?ko:K12600	Q6PGP7	2612	1.6e-293	Tetratricopeptide repeat protein 37 OS=Homo sapiens GN=TTC37 PE=1 SV=1	PF13174//PF00515//PF13371//PF13414//PF13176//PF13181	Tetratricopeptide repeat//Tetratricopeptide repeat//Tetratricopeptide repeat//TPR repeat//Tetratricopeptide repeat//Tetratricopeptide repeat	--	--	GO:0005515	protein binding	--	--	KOG1127	TPR repeat-containing protein
3-6k.c23691/1/5626	683.358	0	Inf	1.38e-22	2.52e-20	5703	795516810	XP_011899877.1	2097	2.6e-232	PREDICTED: pumilio homolog 2 isoform X4 [Cercocebus atys]	803232673	XM_012121110.1	4316	0	PREDICTED: Ovis aries musimon pumilio RNA-binding family member 2 (PUM2), transcript variant X11, mRNA	K17943	PUM	pumilio RNA-binding family	http://www.genome.jp/dbget-bin/www_bget?ko:K17943	Q8TB72	2084	3.4e-232	Pumilio homolog 2 OS=Homo sapiens GN=PUM2 PE=1 SV=2	PF00806//PF05405//PF08144//PF07284//PF02229//PF08785	Pumilio-family RNA binding repeat//Mitochondrial ATP synthase B chain precursor (ATP-synt_B)//CPL (NUC119) domain//2-vinyl bacteriochlorophyllide hydratase (BCHF)//Transcriptional Coactivator p15 (PC4)//Ku C terminal domain like	GO:0015992//GO:0019685//GO:0006355//GO:0030494//GO:0015986	proton transport//photosynthesis, dark reaction//regulation of transcription, DNA-templated//bacteriochlorophyll biosynthetic process//ATP synthesis coupled proton transport	GO:0015078//GO:0016836//GO:0003723//GO:0016817//GO:0003713//GO:0003677	hydrogen ion transmembrane transporter activity//hydro-lyase activity//RNA binding//hydrolase activity, acting on acid anhydrides//transcription coactivator activity//DNA binding	GO:0005667	transcription factor complex	KOG1488	Translational repressor Pumilio/PUF3 and related RNA-binding proteins (Puf superfamily)
3-6k.c26073/1/2587	681.625	0	Inf	1.41e-22	2.56e-20	2547	803171949	XP_011953069.1	2552	2e-285	PREDICTED: scavenger receptor class B member 1 isoform X1 [Ovis aries]	31341575	NM_174597.2	2233	0	Bos taurus scavenger receptor class B, member 1 (SCARB1), mRNA >gnl|BL_ORD_ID|1446050 Bos taurus scavenger receptor class B type I mRNA, complete cds	K13885	SCARB1	scavenger receptor class B, member 1	http://www.genome.jp/dbget-bin/www_bget?ko:K13885	O18824	2542	1.2e-285	Scavenger receptor class B member 1 OS=Bos taurus GN=SCARB1 PE=2 SV=1	PF01130	CD36 family	GO:0007155	cell adhesion	--	--	GO:0016020	membrane	--	--
2-3k.c22994/1/2003	1844.18	2.48953	9.5329	1.51e-22	2.74e-20	2002	664762304	XP_008538780.1	2928	0	PREDICTED: LOW QUALITY PROTEIN: serine/threonine-protein phosphatase 2A 65 kDa regulatory subunit A alpha isoform [Equus przewalskii]	594083065	XM_006065060.1	1667	0	PREDICTED: Bubalus bubalis serine/threonine-protein phosphatase 2A 65 kDa regulatory subunit A alpha isoform-like (LOC102396397), mRNA	K03456	PPP2R1	serine/threonine-protein phosphatase 2A regulatory subunit A	http://www.genome.jp/dbget-bin/www_bget?ko:K03456	Q76MZ3	2972	0	Serine/threonine-protein phosphatase 2A 65 kDa regulatory subunit A alpha isoform OS=Mus musculus GN=Ppp2r1a PE=1 SV=3	PF01602//PF02985//PF07571	Adaptin N terminal region//HEAT repeat//TAF6 C-terminal HEAT repeat domain	GO:0016192//GO:0006886//GO:0051090	vesicle-mediated transport//intracellular protein transport//regulation of sequence-specific DNA binding transcription factor activity	GO:0005515	protein binding	GO:0005634//GO:0030117	nucleus//membrane coat	KOG0211	Protein phosphatase 2A regulatory subunit A and related proteins
i5_LQ_sample9a8d22|c310/f1p6/5339.1	0	716.655	#NAME?	1.52e-22	2.74e-20	1992	741979959	XP_010819340.1	1070	1.1e-113	PREDICTED: neuroblast differentiation-associated protein AHNAK isoform X5 [Bos taurus]	594066565	XM_006057191.1	1195	0	PREDICTED: Bubalus bubalis aquarius intron-binding spliceosomal factor (AQR), mRNA	K12874	AQR	intron-binding protein aquarius	http://www.genome.jp/dbget-bin/www_bget?ko:K12874	O60306	1563	3.1e-172	Intron-binding protein aquarius OS=Homo sapiens GN=AQR PE=1 SV=4	PF11081	Protein of unknown function (DUF2890)	GO:0016032	viral process	--	--	--	--	KOG1806	DEAD box containing helicases
i1_LQ_sample9a8d22|c26665/f1p29/1442	0.931798	1087.34	-10.189	1.62e-22	2.9e-20	1380	73909156	AAH66955.2	1154	1.4e-123	Annexin A2, partial [Homo sapiens]	82469908	DQ239920.1	710	0	Cervus elaphus annexin A2 (ANXA2) mRNA, complete cds	K17092	ANXA2	annexin A2	http://www.genome.jp/dbget-bin/www_bget?ko:K17092	P04272	1121	3.8e-121	Annexin A2 OS=Bos taurus GN=ANXA2 PE=1 SV=2	PF00191	Annexin	--	--	GO:0005544//GO:0005509	calcium-dependent phospholipid binding//calcium ion binding	--	--	--	--
2-3k.c5112/1/1853	648.61	0	Inf	1.62e-22	2.9e-20	1842	795503966	XP_011710716.1	1929	2.5e-213	PREDICTED: eukaryotic translation initiation factor 3 subunit L isoform X1 [Macaca nemestrina]	742144418	XM_010845082.1	1257	0	PREDICTED: Bison bison bison eukaryotic translation initiation factor 3, subunit L (EIF3L), mRNA	K15029	EIF3L	translation initiation factor 3 subunit L	http://www.genome.jp/dbget-bin/www_bget?ko:K15029	Q3ZCK1	1929	1e-214	Eukaryotic translation initiation factor 3 subunit L OS=Bos taurus GN=EIF3L PE=2 SV=1	PF00515//PF10255//PF13174//PF13414	Tetratricopeptide repeat//RNA polymerase I-associated factor PAF67//Tetratricopeptide repeat//TPR repeat	GO:0006446	regulation of translational initiation	GO:0005515//GO:0003743	protein binding//translation initiation factor activity	GO:0005852//GO:0005840//GO:0005737	eukaryotic translation initiation factor 3 complex//ribosome//cytoplasm	KOG3677	RNA polymerase I-associated factor - PAF67
i0_LQ_sample9a8d22|c28758/f1p42/714	0.277167	836.114	-11.559	1.78e-22	3.16e-20	712	743742979	XP_010966045.1	822	2.2e-85	PREDICTED: calmodulin [Camelus bactrianus]	555967273	XM_005895623.1	483	0	PREDICTED: Bos mutus calmodulin 2 (phosphorylase kinase, delta) (CALM2), mRNA	K02183	CALM	calmodulin	http://www.genome.jp/dbget-bin/www_bget?ko:K02183	P62157	745	7.8e-78	Calmodulin OS=Bos taurus GN=CALM PE=1 SV=2	PF12763//PF13499//PF13202//PF13405//PF02563//PF00036//PF13833//PF10591//PF03874	Cytoskeletal-regulatory complex EF hand//EF-hand domain pair//EF hand//EF-hand domain//Polysaccharide biosynthesis/export protein//EF hand//EF-hand domain pair//Secreted protein acidic and rich in cysteine Ca binding region//RNA polymerase Rpb4	GO:0007165//GO:0006144//GO:0006206//GO:0006351//GO:0015774	signal transduction//purine nucleobase metabolic process//pyrimidine nucleobase metabolic process//transcription, DNA-templated//polysaccharide transport	GO:0003899//GO:0005515//GO:0005509//GO:0015159	DNA-directed RNA polymerase activity//protein binding//calcium ion binding//polysaccharide transmembrane transporter activity	GO:0016020//GO:0005578//GO:0005730	membrane//proteinaceous extracellular matrix//nucleolus	KOG0027	Calmodulin and related proteins (EF-Hand superfamily)
i2_HQ_sample9a8d22|c15167/f24p30/2164	2.09165	2338.11	-10.126	1.84e-22	3.26e-20	2164	655618331	XP_002709996.2	2390	1e-266	PREDICTED: nuclear receptor-binding protein [Oryctolagus cuniculus]	803281405	XM_012145022.1	2065	0	PREDICTED: Ovis aries musimon nuclear receptor binding protein 1 (NRBP1), mRNA	K08875	NRBP	nuclear receptor-binding protein	http://www.genome.jp/dbget-bin/www_bget?ko:K08875	Q4R8X0	2251	5.5e-252	Nuclear receptor-binding protein OS=Macaca fascicularis GN=NRBP1 PE=2 SV=1	PF00069//PF07714	Protein kinase domain//Protein tyrosine kinase	GO:0006468	protein phosphorylation	GO:0005524//GO:0004672	ATP binding//protein kinase activity	--	--	KOG1266	Protein kinase
i7_LQ_sample9a8d22|c205/f1p18/7733.1	0	710.214	#NAME?	1.88e-22	3.31e-20	3520	440902032	ELR52878.1	2873	0	Nuclear receptor coactivator 4, partial [Bos mutus]	115497273	NM_001075868.1	2286	0	Bos taurus nuclear receptor coactivator 4 (NCOA4), mRNA >gnl|BL_ORD_ID|2958124 Bos taurus nuclear receptor coactivator 4, mRNA (cDNA clone MGC:138109 IMAGE:8089193), complete cds	K09289	NCOA4, PTC3	nuclear receptor coactivator 4	http://www.genome.jp/dbget-bin/www_bget?ko:K09289	Q13772	2470	3.6e-277	Nuclear receptor coactivator 4 OS=Homo sapiens GN=NCOA4 PE=1 SV=1	--	--	--	--	--	--	--	--	--	--
3-6k.c23003/1/3556.1	677.135	0	Inf	1.9e-22	3.33e-20	678	594624025	XP_007166633.1	939	5.7e-99	PREDICTED: adenosine kinase isoform X1 [Balaenoptera acutorostrata scammoni]	803228122	XM_012118953.1	569	0	PREDICTED: Ovis aries musimon adenosine kinase (ADK), transcript variant X2, mRNA	K00856	E2.7.1.20, ADK	adenosine kinase	http://www.genome.jp/dbget-bin/www_bget?ko:K00856	P55264	854	1.7e-90	Adenosine kinase OS=Mus musculus GN=Adk PE=1 SV=2	--	--	--	--	--	--	--	--	KOG2854	Possible pfkB family carbohydrate kinase
3-6k.c14670/1/5165	1747.4	0	Inf	2.16e-22	3.78e-20	5156	741962391	XP_010814143.1	6523	0	PREDICTED: transcription elongation factor SPT6 isoform X2 [Bos taurus]	803276878	XM_012142733.1	4630	0	PREDICTED: Ovis aries musimon suppressor of Ty 6 homolog (S. cerevisiae) (SUPT6H), mRNA	K11292	SUPT6H, SPT6	transcription elongation factor SPT6	http://www.genome.jp/dbget-bin/www_bget?ko:K11292	Q7KZ85	6497	0	Transcription elongation factor SPT6 OS=Homo sapiens GN=SUPT6H PE=1 SV=2	PF00575//PF14641//PF01717//PF04810	S1 RNA binding domain//Helix-turn-helix DNA-binding domain of SPT6//Cobalamin-independent synthase, Catalytic domain//Sec23/Sec24 zinc finger	GO:0006888//GO:0006886//GO:0009086	ER to Golgi vesicle-mediated transport//intracellular protein transport//methionine biosynthetic process	GO:0003676//GO:0003677//GO:0008270//GO:0003871	nucleic acid binding//DNA binding//zinc ion binding//5-methyltetrahydropteroyltriglutamate-homocysteine S-methyltransferase activity	GO:0030127	COPII vesicle coat	KOG1856	Transcription elongation factor SPT6
2-3k.c17283/1/2139	1071.53	1.37888	9.602	2.29e-22	3.99e-20	2146	78369400	NP_001030559.1	1783	2.5e-196	sterol-4-alpha-carboxylate 3-dehydrogenase, decarboxylating [Bos taurus]>gi|122140773|sp|Q3ZBE9.1|NSDHL_BOVIN RecName: Full=Sterol-4-alpha-carboxylate 3-dehydrogenase, decarboxylating [Bos taurus]>gi|73586574|gb|AAI03390.1| NAD(P) dependent steroid dehydrogenase-like [Bos taurus]>gi|296471158|tpg|DAA13273.1| TPA: sterol-4-alpha-carboxylate 3-dehydrogenase, decarboxylating [Bos taurus]	555953345	XM_005888788.1	1885	0	PREDICTED: Bos mutus NAD(P) dependent steroid dehydrogenase-like (NSDHL), mRNA	K07748	E1.1.1.170, NSDHL, ERG26	sterol-4alpha-carboxylate 3-dehydrogenase (decarboxylating)	http://www.genome.jp/dbget-bin/www_bget?ko:K07748	Q3ZBE9	1783	1e-197	Sterol-4-alpha-carboxylate 3-dehydrogenase, decarboxylating OS=Bos taurus GN=NSDHL PE=2 SV=1	PF01073//PF03446//PF00246//PF01370	3-beta hydroxysteroid dehydrogenase/isomerase family//NAD binding domain of 6-phosphogluconate dehydrogenase//Zinc carboxypeptidase//NAD dependent epimerase/dehydratase family	GO:0008210//GO:0055114//GO:0008209//GO:0006694//GO:0001942//GO:0008207//GO:0019521//GO:0006098//GO:0006508//GO:0006695//GO:0060716//GO:0007224	estrogen metabolic process//oxidation-reduction process//androgen metabolic process//steroid biosynthetic process//hair follicle development//C21-steroid hormone metabolic process//D-gluconate metabolic process//pentose-phosphate shunt//proteolysis//cholesterol biosynthetic process//labyrinthine layer blood vessel development//smoothened signaling pathway	GO:0000166//GO:0050662//GO:0004181//GO:0047012//GO:0003854//GO:0003824//GO:0016616//GO:0008270//GO:0004616	nucleotide binding//coenzyme binding//metallocarboxypeptidase activity//sterol-4-alpha-carboxylate 3-dehydrogenase (decarboxylating) activity//3-beta-hydroxy-delta5-steroid dehydrogenase activity//catalytic activity//oxidoreductase activity, acting on the CH-OH group of donors, NAD or NADP as acceptor//zinc ion binding//phosphogluconate dehydrogenase (decarboxylating) activity	GO:0005783//GO:0016021//GO:0005811	endoplasmic reticulum//integral component of membrane//lipid particle	KOG1430	C-3 sterol dehydrogenase/3-beta-hydroxysteroid dehydrogenase and related dehydrogenases
2-3k.c15935/1/1828	640.827	0	Inf	2.52e-22	4.34e-20	1819	594629376	XP_007168265.1	1318	1.7e-142	PREDICTED: alpha-soluble NSF attachment protein [Balaenoptera acutorostrata scammoni]	556729119	XM_005960221.1	834	0	PREDICTED: Pantholops hodgsonii N-ethylmaleimide-sensitive factor attachment protein, alpha (NAPA), transcript variant X1, mRNA	K15296	NAPA, SNAPA, SEC17	alpha-soluble NSF attachment protein	http://www.genome.jp/dbget-bin/www_bget?ko:K15296	Q9DB05	1297	2e-141	Alpha-soluble NSF attachment protein OS=Mus musculus GN=Napa PE=1 SV=1	PF13181//PF13174//PF00515//PF13176//PF13414	Tetratricopeptide repeat//Tetratricopeptide repeat//Tetratricopeptide repeat//Tetratricopeptide repeat//TPR repeat	--	--	GO:0005515	protein binding	--	--	KOG1586	Protein required for fusion of vesicles in vesicular transport, alpha-SNAP
i1_HQ_sample9a8d22|c23398/f1p82/1850.1	0	1323.03	#NAME?	2.51e-22	4.34e-20	1204	829839363	XP_012635057.1	1371	8.3e-149	PREDICTED: 40S ribosomal protein S4, X isoform-like [Microcebus murinus]	742159930	XM_010848667.1	820	0	PREDICTED: Bison bison bison 40S ribosomal protein S4, X isoform (LOC104994948), mRNA	K02987	RP-S4e, RPS4	small subunit ribosomal protein S4e	http://www.genome.jp/dbget-bin/www_bget?ko:K02987	Q642H9	1305	1.5e-142	40S ribosomal protein S4, X isoform OS=Danio rerio GN=rps4x PE=2 SV=3	PF01479	S4 domain	--	--	GO:0003723	RNA binding	--	--	KOG0378	40S ribosomal protein S4
i7_LQ_sample9a8d22|c8/f1p22/7077.2	1.17553	4349.5	-11.853	2.59e-22	4.46e-20	890	602731422	XP_007451114.1	737	2e-75	PREDICTED: histone H3.3-like [Lipotes vexillifer]	803126106	XM_004013123.2	810	0	PREDICTED: Ovis aries H3 histone, family 3B (H3.3B) (H3F3B), transcript variant X1, mRNA	K11253	H3	histone H3	http://www.genome.jp/dbget-bin/www_bget?ko:K11253	P84250	676	9.7e-70	Histone H3.3 OS=Drosophila hydei GN=His3.3A PE=3 SV=2	PF15715//PF00125	PCNA-associated factor//Core histone H2A/H2B/H3/H4	GO:0006974//GO:0051726	cellular response to DNA damage stimulus//regulation of cell cycle	GO:0003677	DNA binding	--	--	KOG1745	Histones H3 and H4
3-6k.c7153/1/2702	654.871	0	Inf	2.64e-22	4.52e-20	2669	613410255	NP_001278435.1	1529	8.7e-167	antizyme inhibitor 1 isoform 1 [Ovis aries]>gi|803103830|ref|XP_012038760.1| PREDICTED: antizyme inhibitor 1 isoform X1 [Ovis aries]	619329000	NM_001291729.1	1707	0	Bubalus bubalis antizyme inhibitor 1 (AZIN1), transcript variant 2, mRNA	--	--	--	--	Q5R7K3	1496	2.4e-164	Antizyme inhibitor 1 OS=Pongo abelii GN=AZIN1 PE=2 SV=1	PF02784//PF00278	Pyridoxal-dependent decarboxylase, pyridoxal binding domain//Pyridoxal-dependent decarboxylase, C-terminal sheet domain	--	--	GO:0003824	catalytic activity	--	--	KOG0622	Ornithine decarboxylase
i1_LQ_sample9a8d22|c29666/f1p14/1826	1.553	3824.99	-11.266	2.69e-22	4.58e-20	1810	803258816	XP_011989158.1	2149	7.6e-239	PREDICTED: alpha-enolase isoform X6 [Ovis aries musimon]	803258815	XM_012133768.1	1472	0	PREDICTED: Ovis aries musimon enolase 1, (alpha) (ENO1), transcript variant X5, mRNA	K01689	ENO, eno	enolase	http://www.genome.jp/dbget-bin/www_bget?ko:K01689	Q9XSJ4	2124	2.5e-237	Alpha-enolase OS=Bos taurus GN=ENO1 PE=1 SV=4	PF00113//PF03952	Enolase, C-terminal TIM barrel domain//Enolase, N-terminal domain	GO:0006094//GO:0006096//GO:0006571//GO:0000162//GO:0009094	gluconeogenesis//glycolytic process//tyrosine biosynthetic process//tryptophan biosynthetic process//L-phenylalanine biosynthetic process	GO:0000287//GO:0004634	magnesium ion binding//phosphopyruvate hydratase activity	GO:0000015	phosphopyruvate hydratase complex	KOG2670	Enolase
3-6k.c553/34/3553	2183.53	3.10247	9.459	2.69e-22	4.58e-20	3555	403281715	XP_003932323.1	1450	1.7e-157	PREDICTED: BTB/POZ domain-containing adapter for CUL3-mediated RhoA degradation protein 3 isoform X2 [Saimiri boliviensis boliviensis]	594040666	XM_006044831.1	2704	0	PREDICTED: Bubalus bubalis potassium channel tetramerization domain containing 10 (KCTD10), transcript variant X2, mRNA	K15074	BACURD	BTB/POZ domain-containing adapter for CUL3-mediated RhoA degradation protein	http://www.genome.jp/dbget-bin/www_bget?ko:K15074	Q9H3F6	1412	1.8e-154	BTB/POZ domain-containing adapter for CUL3-mediated RhoA degradation protein 3 OS=Homo sapiens GN=KCTD10 PE=1 SV=1	PF02214//PF00651	BTB/POZ domain//BTB/POZ domain	GO:0051260	protein homooligomerization	GO:0005515	protein binding	--	--	KOG2716	Polymerase delta-interacting protein PDIP1 and related proteins, contain BTB/POZ domain
i2_LQ_sample9a8d22|c16689/f1p11/2520	0	688.884	#NAME?	2.92e-22	4.93e-20	2511	803202080	XP_011961975.1	2593	3.4e-290	PREDICTED: ribosomal biogenesis protein LAS1L isoform X5 [Ovis aries]>gi|803300047|ref|XP_012008530.1| PREDICTED: ribosomal biogenesis protein LAS1L isoform X5 [Ovis aries musimon]	548531473	XM_005700855.1	2308	0	PREDICTED: Capra hircus LAS1-like (S. cerevisiae) (LAS1L), transcript variant X2, mRNA	K16912	LAS1	ribosomal biogenesis protein LAS1	http://www.genome.jp/dbget-bin/www_bget?ko:K16912	Q9Y4W2	2118	1.7e-236	Ribosomal biogenesis protein LAS1L OS=Homo sapiens GN=LAS1L PE=1 SV=2	PF04147//PF04889	Nop14-like family//Cwf15/Cwc15 cell cycle control protein	GO:0000398	mRNA splicing, via spliceosome	--	--	GO:0032040//GO:0005681	small-subunit processome//spliceosomal complex	KOG2425	Nuclear protein involved in cell morphogenesis and cell surface growth
2-3k.c18836/1/2235	954.049	0.973403	9.9368	3.06e-22	5.15e-20	2259	803288841	XP_012004081.1	2753	0	PREDICTED: alanine--tRNA ligase, cytoplasmic [Ovis aries musimon]	803141530	XM_004014903.2	1478	0	PREDICTED: Ovis aries alanyl-tRNA synthetase (AARS), mRNA	K01872	AARS, alaS	alanyl-tRNA synthetase	http://www.genome.jp/dbget-bin/www_bget?ko:K01872	Q5RC02	2691	5.5e-303	Alanine--tRNA ligase, cytoplasmic OS=Pongo abelii GN=AARS PE=2 SV=1	PF02272//PF01411	DHHA1 domain//tRNA synthetases class II (A)	GO:0006522//GO:0006531//GO:0006419	alanine metabolic process//aspartate metabolic process//alanyl-tRNA aminoacylation	GO:0005524//GO:0000166//GO:0003676//GO:0004813	ATP binding//nucleotide binding//nucleic acid binding//alanine-tRNA ligase activity	--	--	KOG0188	Alanyl-tRNA synthetase
1-2k.c10873/1/1198	1074.65	0	Inf	3.24e-22	5.44e-20	1179	77735551	NP_001029471.1	735	4.5e-75	phosphoglycerate kinase 1 [Bos taurus]>gi|555953109|ref|XP_005888733.1| PREDICTED: phosphoglycerate kinase 1 [Bos mutus]>gi|108860885|sp|Q3T0P6.3|PGK1_BOVIN RecName: Full=Phosphoglycerate kinase 1>gi|74353972|gb|AAI02309.1| Phosphoglycerate kinase 1 [Bos taurus]>gi|296470852|tpg|DAA12967.1| TPA: phosphoglycerate kinase 1 [Bos taurus]>gi|440911902|gb|ELR61523.1| Phosphoglycerate kinase 1 [Bos mutu…	594054676	XM_006051528.1	572	0	PREDICTED: Bubalus bubalis phosphoglycerate kinase 1 (PGK1), mRNA	K00927	PGK, pgk	phosphoglycerate kinase	http://www.genome.jp/dbget-bin/www_bget?ko:K00927	Q3T0P6	735	1.9e-76	Phosphoglycerate kinase 1 OS=Bos taurus GN=PGK1 PE=2 SV=3	PF00162	Phosphoglycerate kinase	GO:0006096//GO:0015976//GO:0006094//GO:0016310	glycolytic process//carbon utilization//gluconeogenesis//phosphorylation	GO:0005524//GO:0004618	ATP binding//phosphoglycerate kinase activity	GO:0005737	cytoplasm	KOG1367	3-phosphoglycerate kinase
1-2k.c28410/1/1746	629.224	0	Inf	3.35e-22	5.59e-20	1737	530667396	EQB77697.1	824	3.2e-85	hypothetical protein CB1_000429033 [Camelus ferus]	555964014	XM_005894018.1	908	0	PREDICTED: Bos mutus RAB1B, member RAS oncogene family (RAB1B), transcript variant X1, mRNA	K07875	RAB1B	Ras-related protein Rab-1B	http://www.genome.jp/dbget-bin/www_bget?ko:K07875	Q2HJH2	762	2e-79	Ras-related protein Rab-1B OS=Bos taurus GN=RAB1B PE=2 SV=1	PF00071//PF00004//PF07728//PF01926//PF00025//PF08477//PF00005//PF10662//PF03193//PF00735//PF04670	Ras family//ATPase family associated with various cellular activities (AAA)//AAA domain (dynein-related subfamily)//50S ribosome-binding GTPase//ADP-ribosylation factor family//Ras of Complex, Roc, domain of DAPkinase//ABC transporter//Ethanolamine utilisation - propanediol utilisation//Protein of unknown function, DUF258//Septin//Gtr1/RagA G protein conserved region	GO:0006576//GO:0007264	cellular biogenic amine metabolic process//small GTPase mediated signal transduction	GO:0003924//GO:0005524//GO:0016887//GO:0005525	GTPase activity//ATP binding//ATPase activity//GTP binding	--	--	KOG0084	GTPase Rab1/YPT1, small G protein superfamily, and related GTP-binding proteins
i3_LQ_sample9a8d22|c5601/f1p158/3960	2.41029	1629.7	-9.4012	3.61e-22	6e-20	3952	803252849	XP_011986375.1	687	5.6e-69	PREDICTED: platelet endothelial cell adhesion molecule isoform X8 [Ovis aries musimon]>gi|803252865|ref|XP_011986384.1| PREDICTED: platelet endothelial cell adhesion molecule isoform X8 [Ovis aries musimon]>gi|803252867|ref|XP_011986385.1| PREDICTED: platelet endothelial cell adhesion molecule isoform X8 [Ovis aries musimon]	548518602	XM_005696895.1	1908	0	PREDICTED: Capra hircus signal sequence receptor, alpha (SSR1), mRNA	K06471	PECAM1, CD31	platelet/endothelial cell adhesion molecule	http://www.genome.jp/dbget-bin/www_bget?ko:K06471	P51866	629	1.2e-63	Platelet endothelial cell adhesion molecule OS=Bos taurus GN=PECAM1 PE=1 SV=1	PF03896//PF09174	Translocon-associated protein (TRAP), alpha subunit//Maf1 regulator	GO:0016480	negative regulation of transcription from RNA polymerase III promoter	--	--	GO:0005789	endoplasmic reticulum membrane	--	--
i2_LQ_sample9a8d22|c16241/f1p48/2369.1	0	7273.25	#NAME?	3.95e-22	6.55e-20	822	347802464	AEP22046.1	1158	2.8e-124	cytochrome c oxidase subunit III (mitochondrion) [Przewalskium albirostris]	592746988	KJ025072.1	762	0	Cervus elaphus songaricus mitochondrion, complete genome	K02262	COX3	cytochrome c oxidase subunit 3	http://www.genome.jp/dbget-bin/www_bget?ko:K02262	O47691	1150	9.8e-125	Cytochrome c oxidase subunit 3 OS=Aepyceros melampus GN=MT-CO3 PE=3 SV=1	--	--	--	--	--	--	--	--	KOG4664	Cytochrome oxidase subunit III and related proteins
2-3k.c11934/1/1966	641.107	0	Inf	4.06e-22	6.7e-20	2024	556736168	XP_005963686.1	2820	0	PREDICTED: nucleolar GTP-binding protein 2 [Pantholops hodgsonii]	556736167	XM_005963624.1	1161	0	PREDICTED: Pantholops hodgsonii guanine nucleotide binding protein-like 2 (nucleolar) (GNL2), mRNA	K14537	NUG2, GNL2	nuclear GTP-binding protein	http://www.genome.jp/dbget-bin/www_bget?ko:K14537	Q13823	2602	1e-292	Nucleolar GTP-binding protein 2 OS=Homo sapiens GN=GNL2 PE=1 SV=1	PF02421//PF03193//PF00025//PF01926	Ferrous iron transport protein B//Protein of unknown function, DUF258//ADP-ribosylation factor family//50S ribosome-binding GTPase	GO:0015684	ferrous iron transport	GO:0003924//GO:0015093//GO:0005525	GTPase activity//ferrous iron transmembrane transporter activity//GTP binding	GO:0016021	integral component of membrane	KOG2423	Nucleolar GTPase
i2_LQ_sample9a8d22|c3185/f1p11/2233	3.42919	2131.63	-9.2799	4.13e-22	6.79e-20	2225	821468877	XP_012398475.1	2808	0	PREDICTED: transitional endoplasmic reticulum ATPase [Sarcophilus harrisii]	742151065	XM_010846115.1	1726	0	PREDICTED: Bison bison bison valosin containing protein (VCP), mRNA	K13525	VCP, CDC48	transitional endoplasmic reticulum ATPase	http://www.genome.jp/dbget-bin/www_bget?ko:K13525	P46462	2808	0	Transitional endoplasmic reticulum ATPase OS=Rattus norvegicus GN=Vcp PE=1 SV=3	PF01637//PF02367//PF01695//PF00004//PF14532//PF07726//PF04851//PF05496//PF00005//PF07724//PF00158//PF00910//PF01057//PF06068//PF10662//PF02562//PF01443//PF00931//PF07728//PF06414	Archaeal ATPase//Threonylcarbamoyl adenosine biosynthesis protein TsaE//IstB-like ATP binding protein//ATPase family associated with various cellular activities (AAA)//Sigma-54 interaction domain//ATPase family associated with various cellular activities (AAA)//Type III restriction enzyme, res subunit//Holliday junction DNA helicase ruvB N-terminus//ABC transporter//AAA domain (Cdc48 subfamily)//…	GO:0006576//GO:0006355//GO:0019079//GO:0006310//GO:0006281//GO:0002949	cellular biogenic amine metabolic process//regulation of transcription, DNA-templated//viral genome replication//DNA recombination//DNA repair//tRNA threonylcarbamoyladenosine modification	GO:0003723//GO:0008134//GO:0005524//GO:0043531//GO:0003724//GO:0003677//GO:0016787//GO:0009378//GO:0016887//GO:0016301//GO:0003678	RNA binding//transcription factor binding//ATP binding//ADP binding//RNA helicase activity//DNA binding//hydrolase activity//four-way junction helicase activity//ATPase activity//kinase activity//DNA helicase activity	GO:0009379//GO:0005667//GO:0005657	Holliday junction helicase complex//transcription factor complex//replication fork	KOG0730	AAA+-type ATPase
i2_LQ_sample9a8d22|c16311/f1p43/2447	0	1150.12	#NAME?	4.14e-22	6.79e-20	2454	548514003	XP_005695411.1	1953	5.5e-216	PREDICTED: serpin A12 isoform X1 [Capra hircus]	555968471	XM_005896209.1	1337	0	PREDICTED: Bos mutus serpin peptidase inhibitor, clade A (alpha-1 antiproteinase, antitrypsin), member 12 (SERPINA12), mRNA	K04525	SERPINA	serpin peptidase inhibitor, clade A	http://www.genome.jp/dbget-bin/www_bget?ko:K04525	Q8IW75	1422	8.4e-156	Serpin A12 OS=Homo sapiens GN=SERPINA12 PE=1 SV=1	PF01339	CheB methylesterase	GO:0006935//GO:0000160	chemotaxis//phosphorelay signal transduction system	GO:0000156//GO:0008984	phosphorelay response regulator activity//protein-glutamate methylesterase activity	GO:0005737	cytoplasm	--	--
3-6k.c27368/1/4246	1496.42	0.324468	12.171	4.46e-22	7.26e-20	4227	556758364	XP_005974515.1	4336	0	PREDICTED: prostaglandin F2 receptor negative regulator [Pantholops hodgsonii]	594060075	XM_006054090.1	3744	0	PREDICTED: Bubalus bubalis prostaglandin F2 receptor inhibitor (PTGFRN), mRNA	K06729	PTGFRN	prostaglandin F2 receptor negative regulator	http://www.genome.jp/dbget-bin/www_bget?ko:K06729	Q9P2B2	4051	0	Prostaglandin F2 receptor negative regulator OS=Homo sapiens GN=PTGFRN PE=1 SV=2	PF13895//PF08043	Immunoglobulin domain//Xin repeat	GO:0030036	actin cytoskeleton organization	GO:0005515//GO:0003779	protein binding//actin binding	GO:0030054	cell junction	--	--
i2_LQ_sample9a8d22|c12169/f1p20/3147	0	673.296	#NAME?	4.47e-22	7.26e-20	3149	594080728	XP_006063997.1	2684	1.2e-300	PREDICTED: condensin complex subunit 3 isoform X1 [Bubalus bubalis]	594080727	XM_006063935.1	1613	0	PREDICTED: Bubalus bubalis non-SMC condensin I complex, subunit G (NCAPG), transcript variant X1, mRNA	K06678	YCG1, CAPG	condensin complex subunit 3	http://www.genome.jp/dbget-bin/www_bget?ko:K06678	Q9BPX3	2510	7.5e-282	Condensin complex subunit 3 OS=Homo sapiens GN=NCAPG PE=1 SV=1	PF02985//PF15937	HEAT repeat//prlF antitoxin for toxin YhaV_toxin	GO:0001558	regulation of cell growth	GO:0005515//GO:0097351//GO:0003700	protein binding//toxin-antitoxin pair type II binding//transcription factor activity, sequence-specific DNA binding	GO:0005667	transcription factor complex	KOG2025	Chromosome condensation complex Condensin, subunit G
1-2k.c24919/1/1601	0	669.663	#NAME?	4.53e-22	7.33e-20	1606	41386727	NP_788835.1	1706	1.6e-187	glucosidase 2 subunit beta precursor [Bos taurus]>gi|528955091|ref|XP_005208774.1| PREDICTED: glucosidase 2 subunit beta isoform X1 [Bos taurus]>gi|555957395|ref|XP_005890830.1| PREDICTED: glucosidase 2 subunit beta isoform X1 [Bos mutus]>gi|2493459|sp|Q28034.1|GLU2B_BOVIN RecName: Full=Glucosidase 2 subunit beta; AltName: Full=80K-H protein; AltName: Full=Glucosidase II subunit beta; AltName: Fu…	803263669	XM_012136150.1	1038	0	PREDICTED: Ovis aries musimon protein kinase C substrate 80K-H (PRKCSH), transcript variant X3, mRNA	K08288	PRKCSH	protein kinase C substrate 80K-H	http://www.genome.jp/dbget-bin/www_bget?ko:K08288	Q28034	1706	6.5e-189	Glucosidase 2 subunit beta OS=Bos taurus GN=PRKCSH PE=2 SV=1	PF01496//PF13202//PF05505	V-type ATPase 116kDa subunit family//EF hand//Ebola nucleoprotein	GO:0009987//GO:0015991//GO:0015992//GO:0019074	cellular process//ATP hydrolysis coupled proton transport//proton transport//viral RNA genome packaging	GO:0003824//GO:0005509//GO:0015078//GO:0005488	catalytic activity//calcium ion binding//hydrogen ion transmembrane transporter activity//binding	GO:0044444//GO:0019013//GO:0043231//GO:0033179	cytoplasmic part//viral nucleocapsid//intracellular membrane-bounded organelle//proton-transporting V-type ATPase, V0 domain	KOG2397	Protein kinase C substrate, 80 KD protein, heavy chain
i5_LQ_sample9a8d22|c1207/f1p66/4884.1	2.41793	1945.28	-9.652	4.62e-22	7.45e-20	1615	440908053	ELR58120.1	1147	1e-122	60S ribosomal protein L4, partial [Bos mutus]	803087586	XM_004010252.2	937	0	PREDICTED: Ovis aries ribosomal protein L4 (RPL4), transcript variant X1, mRNA	K02930	RP-L4e, RPL4	large subunit ribosomal protein L4e	http://www.genome.jp/dbget-bin/www_bget?ko:K02930	Q58DW0	1147	4.3e-124	60S ribosomal protein L4 OS=Bos taurus GN=RPL4 PE=2 SV=3	PF00573//PF01136	Ribosomal protein L4/L1 family//Peptidase family U32	GO:0006412//GO:0042254//GO:0006508	translation//ribosome biogenesis//proteolysis	GO:0003735//GO:0008233	structural constituent of ribosome//peptidase activity	GO:0005840	ribosome	KOG1475	Ribosomal protein RPL1/RPL2/RL4L4
i2_LQ_sample9a8d22|c11534/f1p12/2486	0	673.356	#NAME?	4.73e-22	7.6e-20	2468	594073220	XP_006060434.1	1473	2.5e-160	PREDICTED: RAB6-interacting golgin [Bubalus bubalis]	148743919	BC142523.1	2123	0	Bos taurus golgin, RAB6-interacting, mRNA (cDNA clone IMAGE:8263129), partial cds	--	--	--	--	A5PKK7	1331	3e-145	RAB6-interacting golgin OS=Bos taurus GN=GORAB PE=2 SV=2	PF03082	Male accessory gland secretory protein	GO:0007618	mating	--	--	GO:0005576	extracellular region	--	--
i2_LQ_sample9a8d22|c9685/f1p3/2110	0	663.269	#NAME?	5.11e-22	8.18e-20	2113	--	--	--	--	--	741981093	XM_005227485.2	1736	0	PREDICTED: Bos taurus apelin (APLN), transcript variant X2, mRNA	--	--	--	--	--	--	--	--	--	--	--	--	--	--	--	--	--	--
1-2k.c3268/3/1426	7920.04	0	Inf	5.25e-22	8.37e-20	1423	440899105	ELR50470.1	1741	1.2e-191	Annexin A2, partial [Bos mutus]	82469908	DQ239920.1	1316	0	Cervus elaphus annexin A2 (ANXA2) mRNA, complete cds	K17092	ANXA2	annexin A2	http://www.genome.jp/dbget-bin/www_bget?ko:K17092	A2SW69	1726	2.7e-191	Annexin A2 OS=Ovis aries GN=ANXA2 PE=1 SV=1	PF00191	Annexin	--	--	GO:0005544//GO:0005509	calcium-dependent phospholipid binding//calcium ion binding	--	--	--	--
i1_LQ_sample9a8d22|c27433/f1p1/1816	0	663.04	#NAME?	5.27e-22	8.37e-20	1816	555997683	XP_005910561.1	2184	6.6e-243	PREDICTED: LOW QUALITY PROTEIN: protocadherin gamma-C4 [Bos mutus]	742167160	XM_010850640.1	1379	0	PREDICTED: Bison bison bison protocadherin gamma-C4 (LOC104996381), mRNA	K16497	PCDHGC	protocadherin gamma subfamily C	http://www.genome.jp/dbget-bin/www_bget?ko:K16497	Q5DRA4	2024	9.8e-226	Protocadherin gamma-C3 OS=Pan troglodytes GN=PCDHGC3 PE=3 SV=1	PF00028	Cadherin domain	GO:0007156	homophilic cell adhesion via plasma membrane adhesion molecules	GO:0005509	calcium ion binding	GO:0016020	membrane	--	--
i1_LQ_sample9a8d22|c24314/f1p3/1842	1.7633	3798.63	-11.073	5.35e-22	8.46e-20	1843	731494266	XP_010592337.1	774	2.1e-79	PREDICTED: collagen alpha-1(IV) chain [Loxodonta africana]	556736669	XM_005963869.1	1167	0	PREDICTED: Pantholops hodgsonii collagen, type IV, alpha 1 (COL4A1), mRNA	K06237	COL4A	collagen, type IV, alpha	http://www.genome.jp/dbget-bin/www_bget?ko:K06237	Q7SIB2	765	9.7e-80	Collagen alpha-1(IV) chain (Fragment) OS=Bos taurus GN=COL4A1 PE=1 SV=1	PF01413	C-terminal tandem repeated domain in type 4 procollagen	--	--	GO:0005201	extracellular matrix structural constituent	GO:0005581//GO:0005578	collagen trimer//proteinaceous extracellular matrix	--	--
1-2k.c27207/1/1370	1066.3	1.48958	9.4835	6.05e-22	9.53e-20	1351	440903145	ELR53843.1	1820	8e-201	cAMP-dependent protein kinase type I-alpha regulatory subunit, partial [Bos mutus]	115496661	NM_001076358.1	1071	0	Bos taurus protein kinase, cAMP-dependent, regulatory, type I, alpha (PRKAR1A), mRNA >gnl|BL_ORD_ID|3128875 Bos taurus protein kinase, cAMP-dependent, regulatory, type I, alpha (tissue specific extinguisher 1), mRNA (cDNA clone MGC:139780 IMAGE:8282573), complete cds	K04739	PRKAR	cAMP-dependent protein kinase regulator	http://www.genome.jp/dbget-bin/www_bget?ko:K04739	P00514	1815	1.2e-201	cAMP-dependent protein kinase type I-alpha regulatory subunit OS=Bos taurus GN=PRKAR1A PE=1 SV=2	--	--	--	--	--	--	--	--	KOG1113	cAMP-dependent protein kinase types I and II, regulatory subunit
2-3k.c15999/1/1682	0	659.486	#NAME?	6.12e-22	9.62e-20	1778	311256987	XP_003126905.1	739	2.3e-75	PREDICTED: telomeric repeat-binding factor 2-interacting protein 1 [Sus scrofa]	556770028	XM_005980151.1	1252	0	PREDICTED: Pantholops hodgsonii telomeric repeat binding factor 2, interacting protein (TERF2IP), mRNA	K11113	TERF2IP, RAP1	telomeric repeat-binding factor 2-interacting protein 1	http://www.genome.jp/dbget-bin/www_bget?ko:K11113	Q0VCT3	732	6.3e-76	Telomeric repeat-binding factor 2-interacting protein 1 OS=Bos taurus GN=TERF2IP PE=2 SV=1	PF00816	H-NS histone family	GO:0006355	regulation of transcription, DNA-templated	GO:0003677	DNA binding	GO:0005622	intracellular	--	--
3-6k.c25780/1/3640	2651.21	3.44719	9.587	6.22e-22	9.73e-20	3600	594058007	XP_006053171.1	2960	0	PREDICTED: versican core protein isoform X3 [Bubalus bubalis]	594058006	XM_006053109.1	3266	0	PREDICTED: Bubalus bubalis versican (VCAN), transcript variant X3, mRNA	K06793	VCAN, CSPG2	versican core protein	http://www.genome.jp/dbget-bin/www_bget?ko:K06793	P81282	2923	0	Versican core protein OS=Bos taurus GN=VCAN PE=1 SV=2	PF00599//PF00008//PF07645	Influenza Matrix protein (M2)//EGF-like domain//Calcium-binding EGF domain	GO:0015992	proton transport	GO:0005509//GO:0015078//GO:0005515	calcium ion binding//hydrogen ion transmembrane transporter activity//protein binding	GO:0055036//GO:0033644	virion membrane//host cell membrane	--	--
3-6k.c9879/2/2090	1476.25	0	Inf	6.76e-22	1.05e-19	2093	556738312	XP_005964731.1	1400	6.2e-152	PREDICTED: phosphoethanolamine/phosphocholine phosphatase isoform X2 [Pantholops hodgsonii]>gi|803246138|ref|XP_011983063.1| PREDICTED: phosphoethanolamine/phosphocholine phosphatase isoform X3 [Ovis aries musimon]	300797509	NM_001193119.1	1796	0	Bos taurus phosphatase, orphan 1 (PHOSPHO1), mRNA	K06124	PHOSPHO1	phosphoethanolamine/phosphocholine phosphatase	http://www.genome.jp/dbget-bin/www_bget?ko:K06124	Q8TCT1	1329	4.4e-145	Phosphoethanolamine/phosphocholine phosphatase OS=Homo sapiens GN=PHOSPHO1 PE=1 SV=1	PF06888	Putative Phosphatase	GO:0008152	metabolic process	GO:0016791	phosphatase activity	--	--	KOG3120	Predicted haloacid dehalogenase-like hydrolase
1-2k.c5822/1/1130	603.154	0	Inf	8.5e-22	1.32e-19	1157	187607461	NP_001119815.1	1265	1.6e-136	beta-hexosaminidase subunit alpha precursor [Ovis aries]>gi|182382506|gb|ACB87535.1| hexosaminidase A alpha polypeptide [Ovis aries]	742234455	XM_010831389.1	716	0	PREDICTED: Bison bison bison hexosaminidase A (alpha polypeptide) (HEXA), mRNA	K12373	HEXA_B	hexosaminidase	http://www.genome.jp/dbget-bin/www_bget?ko:K12373	Q0V8R6	1250	3.5e-136	Beta-hexosaminidase subunit alpha OS=Bos taurus GN=HEXA PE=2 SV=1	PF00728//PF09618	Glycosyl hydrolase family 20, catalytic domain//CRISPR-associated protein (Cas_Csy4)	GO:0001575//GO:0043571//GO:0005975//GO:0006040//GO:0006027	globoside metabolic process//maintenance of CRISPR repeat elements//carbohydrate metabolic process//amino sugar metabolic process//glycosaminoglycan catabolic process	GO:0004553//GO:0043169//GO:0004519//GO:0004563	hydrolase activity, hydrolyzing O-glycosyl compounds//cation binding//endonuclease activity//beta-N-acetylhexosaminidase activity	--	--	KOG2499	Beta-N-acetylhexosaminidase
1-2k.c10217/3/1554	8210.97	0	Inf	8.73e-22	1.35e-19	1438	731214977	XP_010621916.1	2261	6.2e-252	PREDICTED: tubulin alpha-1B chain isoform X2 [Fukomys damarensis]	262073061	NM_001166505.1	1308	0	Bos taurus tubulin, alpha 1a (TUBA1A), mRNA	K07374	TUBA	tubulin alpha	http://www.genome.jp/dbget-bin/www_bget?ko:K07374	Q9JJZ2	2092	1e-233	Tubulin alpha-8 chain OS=Mus musculus GN=Tuba8 PE=1 SV=1	PF00091	Tubulin/FtsZ family, GTPase domain	--	--	GO:0003924	GTPase activity	--	--	KOG1376	Alpha tubulin
3-6k.c8935/1/1853.1	2.41793	1617.74	-9.386	9.06e-22	1.4e-19	640	742106135	XP_010835383.1	360	7.5e-32	PREDICTED: collagen alpha-1(XVI) chain [Bison bison bison]	803243581	XM_012126464.1	531	0	PREDICTED: Ovis aries musimon collagen, type XVI, alpha 1 (COL16A1), transcript variant X11, mRNA	--	--	--	--	Q8BLX7	345	1.7e-31	Collagen alpha-1(XVI) chain OS=Mus musculus GN=Col16a1 PE=2 SV=2	--	--	--	--	--	--	--	--	--	--
i2_LQ_sample9a8d22|c11858/f1p2/2320	0	632.25	#NAME?	1.02e-21	1.56e-19	818	530667592	EQB77893.1	697	8e-71	epithelial membrane protein 3-like protein [Camelus ferus]	556719013	XM_005955334.1	626	0	PREDICTED: Pantholops hodgsonii epithelial membrane protein 3 (EMP3), transcript variant X1, mRNA	--	--	--	--	Q58DR6	683	1.4e-70	Epithelial membrane protein 3 OS=Bos taurus GN=EMP3 PE=2 SV=1	PF13903//PF11857//PF00822//PF01529	PMP-22/EMP/MP20/Claudin tight junction//Domain of unknown function (DUF3377)//PMP-22/EMP/MP20/Claudin family//DHHC palmitoyltransferase	--	--	GO:0004222//GO:0008270	metalloendopeptidase activity//zinc ion binding	GO:0016021	integral component of membrane	--	--
1-2k.c21011/1/1660	3893.38	0	Inf	1.11e-21	1.7e-19	1645	288903461	YP_003434179.1	2180	1.7e-242	NADH dehydrogenase subunit 5 [Cervus nippon hortulorum]>gi|357017893|ref|YP_004934919.1| NADH dehydrogenase subunit 5 (mitochondrion) [Cervus nippon kopschi]>gi|404333636|ref|YP_006702456.1| NADH dehydrogenase subunit 5 (mitochondrion) [Cervus nippon sichuanicus]>gi|285013427|gb|ADC32706.1| NADH dehydrogenase subunit 5 [Cervus nippon hortulorum]>gi|309399277|gb|ADO78911.1| NADH dehydrogenase subu…	309399266	HQ191428.1	1642	0	Cervus nippon hortulorum mitochondrion, complete genome	K03883	ND5	NADH-ubiquinone oxidoreductase chain 5	http://www.genome.jp/dbget-bin/www_bget?ko:K03883	O78756	2037	2.7e-227	NADH-ubiquinone oxidoreductase chain 5 OS=Ovis aries GN=MT-ND5 PE=3 SV=1	--	--	GO:0042773//GO:0006814//GO:0015992//GO:0006744//GO:0006120	ATP synthesis coupled electron transport//sodium ion transport//proton transport//ubiquinone biosynthetic process//mitochondrial electron transport, NADH to ubiquinone	GO:0008137	NADH dehydrogenase (ubiquinone) activity	GO:0016021//GO:0005743//GO:0070469	integral component of membrane//mitochondrial inner membrane//respiratory chain	KOG4668	NADH dehydrogenase subunits 2, 5, and related proteins
1-2k.c28869/1/1046	2216.88	3.55654	9.2838	1.21e-21	1.84e-19	913	602731422	XP_007451114.1	737	2e-75	PREDICTED: histone H3.3-like [Lipotes vexillifer]	803126106	XM_004013123.2	798	0	PREDICTED: Ovis aries H3 histone, family 3B (H3.3B) (H3F3B), transcript variant X1, mRNA	K11253	H3	histone H3	http://www.genome.jp/dbget-bin/www_bget?ko:K11253	P84250	676	1e-69	Histone H3.3 OS=Drosophila hydei GN=His3.3A PE=3 SV=2	PF15715//PF00125	PCNA-associated factor//Core histone H2A/H2B/H3/H4	GO:0051726//GO:0006974	regulation of cell cycle//cellular response to DNA damage stimulus	GO:0003677	DNA binding	--	--	KOG1745	Histones H3 and H4
i1_LQ_sample9a8d22|c20065/f1p66/1905	3.07504	1490.84	-8.9213	1.29e-21	1.96e-19	1889	821005783	XP_012366090.1	1924	9.7e-213	PREDICTED: eukaryotic initiation factor 4A-II isoform X1 [Nomascus leucogenys]	528936713	XM_005201462.1	1752	0	PREDICTED: Bos taurus eukaryotic translation initiation factor 4A2 (EIF4A2), transcript variant X2, mRNA	K03257	EIF4A	translation initiation factor 4A	http://www.genome.jp/dbget-bin/www_bget?ko:K03257	Q5R4X1	1929	1.1e-214	Eukaryotic initiation factor 4A-II OS=Pongo abelii GN=EIF4A2 PE=2 SV=1	PF00270//PF00579//PF04851//PF00580//PF00176//PF07652//PF00392	DEAD/DEAH box helicase//tRNA synthetases class I (W and Y)//Type III restriction enzyme, res subunit//UvrD/REP helicase N-terminal domain//SNF2 family N-terminal domain//Flavivirus DEAD domain//Bacterial regulatory proteins, gntR family	GO:0006418//GO:0019079//GO:0006355	tRNA aminoacylation for protein translation//viral genome replication//regulation of transcription, DNA-templated	GO:0004812//GO:0003700//GO:0003677//GO:0000166//GO:0003676//GO:0016787//GO:0005524//GO:0008026	aminoacyl-tRNA ligase activity//transcription factor activity, sequence-specific DNA binding//DNA binding//nucleotide binding//nucleic acid binding//hydrolase activity//ATP binding//ATP-dependent helicase activity	GO:0005667	transcription factor complex	KOG0327	Translation initiation factor 4F, helicase subunit (eIF-4A) and related helicases
2-3k.c17492/1/2080	606.111	0	Inf	1.3e-21	1.96e-19	2081	803329493	XP_012022879.1	741	1.6e-75	PREDICTED: FUN14 domain-containing protein 2 [Ovis aries musimon]	803329492	XM_012167489.1	1697	0	PREDICTED: Ovis aries musimon FUN14 domain containing 2 (FUNDC2), mRNA	--	--	--	--	Q8MJN0	741	6.6e-77	FUN14 domain-containing protein 2 OS=Bos taurus GN=FUNDC2 PE=2 SV=1	PF06645	Microsomal signal peptidase 12 kDa subunit (SPC12)	GO:0006465	signal peptide processing	GO:0008233	peptidase activity	GO:0016021//GO:0005787	integral component of membrane//signal peptidase complex	KOG4099	Predicted membrane protein
2-3k.c2963/12/2214	583.624	0	Inf	1.39e-21	2.1e-19	2201	426242893	XP_004015303.1	2361	2.4e-263	PREDICTED: phospholipase D3 [Ovis aries]>gi|548504223|ref|XP_005692468.1| PREDICTED: phospholipase D3 isoform X1 [Capra hircus]>gi|548504225|ref|XP_005692469.1| PREDICTED: phospholipase D3 isoform X2 [Capra hircus]>gi|548504227|ref|XP_005692470.1| PREDICTED: phospholipase D3 isoform X3 [Capra hircus]>gi|548504229|ref|XP_005692471.1| PREDICTED: phospholipase D3 isoform X4 [Capra hircus]>gi|5485042…	594051565	XM_006050053.1	1986	0	PREDICTED: Bubalus bubalis phospholipase D family, member 3 (PLD3), transcript variant X2, mRNA	K16860	PLD3_4	phospholipase D3/4	http://www.genome.jp/dbget-bin/www_bget?ko:K16860	Q2KJJ8	2350	1.9e-263	Phospholipase D3 OS=Bos taurus GN=PLD3 PE=2 SV=1	PF00614	Phospholipase D Active site motif	--	--	GO:0003824	catalytic activity	--	--	KOG3603	Predicted phospholipase D
1-2k.c14338/1/3489.2	577.113	0	Inf	1.44e-21	2.16e-19	774	548477473	XP_005683962.1	1186	1.5e-127	PREDICTED: sialic acid synthase [Capra hircus]	548477472	XM_005683905.1	705	0	PREDICTED: Capra hircus N-acetylneuraminic acid synthase (NANS), mRNA	K05304	NANS, SAS	sialic acid synthase	http://www.genome.jp/dbget-bin/www_bget?ko:K05304	Q9NR45	1170	4.4e-127	Sialic acid synthase OS=Homo sapiens GN=NANS PE=1 SV=2	PF03102	NeuB family	GO:0016051	carbohydrate biosynthetic process	--	--	--	--	--	--
1-2k.c23484/1/1312	588.745	0	Inf	1.46e-21	2.18e-19	1315	78369508	NP_001030475.1	1924	6.8e-213	N-acylneuraminate cytidylyltransferase [Bos taurus]>gi|555962415|ref|XP_005893297.1| PREDICTED: N-acylneuraminate cytidylyltransferase [Bos mutus]>gi|594088524|ref|XP_006067710.1| PREDICTED: N-acylneuraminate cytidylyltransferase [Bubalus bubalis]>gi|742186619|ref|XP_010854256.1| PREDICTED: N-acylneuraminate cytidylyltransferase [Bison bison bison]>gi|122140256|sp|Q3SZM5.1|NEUA_BOVIN RecName: Ful…	594088523	XM_006067648.1	1135	0	PREDICTED: Bubalus bubalis cytidine monophosphate N-acetylneuraminic acid synthetase (CMAS), mRNA	K00983	E2.7.7.43, neuA, CMAS	N-acylneuraminate cytidylyltransferase	http://www.genome.jp/dbget-bin/www_bget?ko:K00983	Q3SZM5	1924	2.8e-214	N-acylneuraminate cytidylyltransferase OS=Bos taurus GN=CMAS PE=2 SV=1	--	--	GO:0006054//GO:0009103//GO:0006040	N-acetylneuraminate metabolic process//lipopolysaccharide biosynthetic process//amino sugar metabolic process	GO:0008781	N-acylneuraminate cytidylyltransferase activity	GO:0005634	nucleus	--	--
2-3k.c20255/1/1828	586.429	0	Inf	1.5e-21	2.24e-19	1763	556777759	XP_005983965.1	867	3.3e-90	PREDICTED: probable UDP-sugar transporter protein SLC35A4 isoform X1 [Pantholops hodgsonii]>gi|556777761|ref|XP_005983966.1| PREDICTED: probable UDP-sugar transporter protein SLC35A4 isoform X2 [Pantholops hodgsonii]	556777758	XM_005983903.1	1189	0	PREDICTED: Pantholops hodgsonii solute carrier family 35, member A4 (SLC35A4), transcript variant X1, mRNA	K15273	SLC35A4	solute carrier family 35 (probable UDP-sugar transporter), member A4	http://www.genome.jp/dbget-bin/www_bget?ko:K15273	Q05B73	748	8.7e-78	Probable UDP-sugar transporter protein SLC35A4 OS=Bos taurus GN=SLC35A4 PE=2 SV=1	PF00892//PF04142	EamA-like transporter family//Nucleotide-sugar transporter	GO:0008643	carbohydrate transport	GO:0005351	sugar:proton symporter activity	GO:0000139//GO:0016021//GO:0016020	Golgi membrane//integral component of membrane//membrane	--	--
3-6k.c8131/1/3861	573.013	0	Inf	1.6e-21	2.38e-19	3836	358420838	XP_003584743.1	3918	0	PREDICTED: importin-9 isoform X1 [Bos taurus]	741908043	XM_003584695.3	2115	0	PREDICTED: Bos taurus importin 9 (IPO9), transcript variant X1, mRNA	--	--	--	--	Q96P70	3854	0	Importin-9 OS=Homo sapiens GN=IPO9 PE=1 SV=3	PF03810//PF00301//PF04931//PF00863//PF00475//PF03896	Importin-beta N-terminal domain//Rubredoxin//DNA polymerase phi//Peptidase family C4//Imidazoleglycerol-phosphate dehydratase//Translocon-associated protein (TRAP), alpha subunit	GO:0006508//GO:0006260//GO:0000105//GO:0006886//GO:0006351	proteolysis//DNA replication//histidine biosynthetic process//intracellular protein transport//transcription, DNA-templated	GO:0003887//GO:0004424//GO:0008536//GO:0005506//GO:0003677//GO:0008234	DNA-directed DNA polymerase activity//imidazoleglycerol-phosphate dehydratase activity//Ran GTPase binding//iron ion binding//DNA binding//cysteine-type peptidase activity	GO:0042575//GO:0005789	DNA polymerase complex//endoplasmic reticulum membrane	KOG2274	Predicted importin 9
i1_HQ_sample9a8d22|c21944/f1p5/1990	0	618.538	#NAME?	1.7e-21	2.52e-19	1975	803288841	XP_012004081.1	2384	4.7e-266	PREDICTED: alanine--tRNA ligase, cytoplasmic [Ovis aries musimon]	548502422	XM_005691789.1	1281	0	PREDICTED: Capra hircus alanyl-tRNA synthetase (AARS), mRNA	K01872	AARS, alaS	alanyl-tRNA synthetase	http://www.genome.jp/dbget-bin/www_bget?ko:K01872	P49588	2354	5.8e-264	Alanine--tRNA ligase, cytoplasmic OS=Homo sapiens GN=AARS PE=1 SV=2	PF02272//PF01411	DHHA1 domain//tRNA synthetases class II (A)	GO:0006419//GO:0006531//GO:0006522	alanyl-tRNA aminoacylation//aspartate metabolic process//alanine metabolic process	GO:0005524//GO:0000166//GO:0003676//GO:0004813	ATP binding//nucleotide binding//nucleic acid binding//alanine-tRNA ligase activity	--	--	KOG0188	Alanyl-tRNA synthetase
3-6k.c20094/1/3465.1	660.53	0.344719	10.904	1.96e-21	2.88e-19	2633	556962856	XP_005991484.1	2879	0	PREDICTED: probable ATP-dependent RNA helicase DDX23 [Latimeria chalumnae]	741926020	XM_005206310.2	2288	0	PREDICTED: Bos taurus DEAD (Asp-Glu-Ala-Asp) box polypeptide 23 (DDX23), transcript variant X1, mRNA	K12858	DDX23, PRP28	ATP-dependent RNA helicase DDX23/PRP28	http://www.genome.jp/dbget-bin/www_bget?ko:K12858	Q4WPE9	1607	3.2e-177	Pre-mRNA-splicing ATP-dependent RNA helicase prp28 OS=Neosartorya fumigata (strain ATCC MYA-4609 / Af293 / CBS 101355 / FGSC A1100) GN=prp28 PE=3 SV=1	PF01277//PF04851//PF06862//PF00270	Oleosin//Type III restriction enzyme, res subunit//Utp25, U3 small nucleolar RNA-associated SSU processome protein 25//DEAD/DEAH box helicase	--	--	GO:0003676//GO:0016787//GO:0003677//GO:0005524	nucleic acid binding//hydrolase activity//DNA binding//ATP binding	GO:0012511//GO:0005634//GO:0016021	monolayer-surrounded lipid storage body//nucleus//integral component of membrane	KOG0333	U5 snRNP-like RNA helicase subunit
3-6k.c14798/1/5461	4880.47	2.41303	10.982	1.95e-21	2.88e-19	5468	803266605	XP_011993061.1	8734	0	PREDICTED: laminin subunit alpha-4 isoform X3 [Ovis aries musimon]	594093682	XM_006070095.1	4612	0	PREDICTED: Bubalus bubalis laminin, alpha 4 (LAMA4), transcript variant X2, mRNA	K06241	LAMA4	laminin, alpha 4	http://www.genome.jp/dbget-bin/www_bget?ko:K06241	Q16363	8243	0	Laminin subunit alpha-4 OS=Homo sapiens GN=LAMA4 PE=1 SV=4	PF06009//PF06008//PF03623	Laminin Domain II//Laminin Domain I//Focal adhesion targeting region	GO:0007172//GO:0045995//GO:0030155//GO:0007165//GO:0030334//GO:0006468//GO:0007155	signal complex assembly//regulation of embryonic development//regulation of cell adhesion//signal transduction//regulation of cell migration//protein phosphorylation//cell adhesion	GO:0004713//GO:0005102//GO:0004871	protein tyrosine kinase activity//receptor binding//signal transducer activity	GO:0005925	focal adhesion	KOG1836	Extracellular matrix glycoprotein Laminin subunits alpha and gamma
i2_LQ_sample9a8d22|c9474/f1p56/2052	0	614.126	#NAME?	1.96e-21	2.88e-19	2055	611991939	XP_007482323.1	1392	5.2e-151	PREDICTED: SWI/SNF-related matrix-associated actin-dependent regulator of chromatin subfamily E member 1 [Monodelphis domestica]	803120890	XM_004012869.2	1011	0	PREDICTED: Ovis aries SWI/SNF related, matrix associated, actin dependent regulator of chromatin, subfamily e, member 1 (SMARCE1), transcript variant X2, mRNA	K11651	SMARCE1	SWI/SNF-related matrix-associated actin-dependent regulator of chromatin subfamily E, member 1	http://www.genome.jp/dbget-bin/www_bget?ko:K11651	Q969G3	1294	4.9e-141	SWI/SNF-related matrix-associated actin-dependent regulator of chromatin subfamily E member 1 OS=Homo sapiens GN=SMARCE1 PE=1 SV=2	PF06320//PF14865	GCN5-like protein 1 (GCN5L1)//Macin	GO:0006952	defense response	--	--	GO:0031083	BLOC-1 complex	KOG4715	SWI/SNF-related matrix-associated actin-dependent regulator of chromatin
2-3k.c13112/1/2020	575.294	0	Inf	1.99e-21	2.91e-19	1976	752420505	XP_011229622.1	2205	2.7e-245	PREDICTED: LOW QUALITY PROTEIN: very long-chain specific acyl-CoA dehydrogenase, mitochondrial [Ailuropoda melanoleuca]	742155447	XM_010847344.1	1371	0	PREDICTED: Bison bison bison acyl-CoA dehydrogenase, very long chain (ACADVL), transcript variant X1, mRNA	K09479	ACADVL	very long chain acyl-CoA dehydrogenase	http://www.genome.jp/dbget-bin/www_bget?ko:K09479	P48818	2322	3e-260	Very long-chain specific acyl-CoA dehydrogenase, mitochondrial OS=Bos taurus GN=ACADVL PE=2 SV=3	PF02770//PF00441//PF02771	Acyl-CoA dehydrogenase, middle domain//Acyl-CoA dehydrogenase, C-terminal domain//Acyl-CoA dehydrogenase, N-terminal domain	GO:0006118//GO:0055114//GO:0008152	obsolete electron transport//oxidation-reduction process//metabolic process	GO:0016627//GO:0050660//GO:0003995	oxidoreductase activity, acting on the CH-CH group of donors//flavin adenine dinucleotide binding//acyl-CoA dehydrogenase activity	--	--	KOG0137	Very-long-chain acyl-CoA dehydrogenase
2-3k.c17496/1/2001	2690.59	3.89361	9.4326	2.06e-21	3.01e-19	1990	803338278	XP_012027209.1	1905	1.6e-210	PREDICTED: hydroxymethylglutaryl-CoA synthase, cytoplasmic [Ovis aries musimon]>gi|803338280|ref|XP_012027210.1| PREDICTED: hydroxymethylglutaryl-CoA synthase, cytoplasmic [Ovis aries musimon]	556751192	XM_005970941.1	1711	0	PREDICTED: Pantholops hodgsonii 3-hydroxy-3-methylglutaryl-CoA synthase 1 (soluble) (HMGCS1), transcript variant X2, mRNA	K01641	E2.3.3.10	hydroxymethylglutaryl-CoA synthase	http://www.genome.jp/dbget-bin/www_bget?ko:K01641	Q5R7Z9	1837	5.2e-204	Hydroxymethylglutaryl-CoA synthase, cytoplasmic OS=Pongo abelii GN=HMGCS1 PE=2 SV=1	PF00888//PF08540//PF01154	Cullin family//Hydroxymethylglutaryl-coenzyme A synthase C terminal//Hydroxymethylglutaryl-coenzyme A synthase N terminal	GO:0008299//GO:0006574//GO:0006084//GO:0006552//GO:0006550//GO:0046950//GO:0006511	isoprenoid biosynthetic process//valine catabolic process//acetyl-CoA metabolic process//leucine catabolic process//isoleucine catabolic process//cellular ketone body metabolic process//ubiquitin-dependent protein catabolic process	GO:0004421//GO:0031625	hydroxymethylglutaryl-CoA synthase activity//ubiquitin protein ligase binding	--	--	KOG1393	Hydroxymethylglutaryl-CoA synthase
1-2k.c23468/1/1048	714.825	0.648935	10.105	2.11e-21	3.06e-19	1063	556750602	XP_005970716.1	1274	1.3e-137	PREDICTED: proteasome subunit beta type-4 [Pantholops hodgsonii]	803334634	XM_012170023.1	711	0	PREDICTED: Ovis aries musimon proteasome (prosome, macropain) subunit, beta type, 4 (PSMB4), mRNA	K02736	PSMB4	20S proteasome subunit beta 7	http://www.genome.jp/dbget-bin/www_bget?ko:K02736	Q3T108	1270	1.5e-138	Proteasome subunit beta type-4 OS=Bos taurus GN=PSMB4 PE=1 SV=1	PF00227	Proteasome subunit	GO:0051603	proteolysis involved in cellular protein catabolic process	GO:0004298	threonine-type endopeptidase activity	GO:0005839	proteasome core complex	KOG0185	20S proteasome, regulatory subunit beta type PSMB4/PRE4
2-3k.c20610/1/1788	745.526	0.648935	10.166	2.18e-21	3.15e-19	1755	548529766	XP_005700396.1	1674	8.8e-184	PREDICTED: lysosome-associated membrane glycoprotein 2 isoform X1 [Capra hircus]	803291752	XM_012150144.1	1440	0	PREDICTED: Ovis aries musimon lysosomal-associated membrane protein 2 (LAMP2), transcript variant X2, mRNA	K06528	LAMP1_2, CD107	lysosomal-associated membrane protein 1/2	http://www.genome.jp/dbget-bin/www_bget?ko:K06528	P13473	1435	1.9e-157	Lysosome-associated membrane glycoprotein 2 OS=Homo sapiens GN=LAMP2 PE=1 SV=2	PF01299	Lysosome-associated membrane glycoprotein (Lamp)	--	--	--	--	GO:0016020	membrane	--	--
i1_HQ_sample9a8d22|c22272/f1p11/1755	2.3845	1400.9	-9.1985	2.2e-21	3.17e-19	1752	--	--	--	--	--	803219785	XM_012114826.1	1067	0	PREDICTED: Ovis aries musimon erythrocyte membrane protein band 4.1-like 1 (EPB41L1), transcript variant X10, mRNA	--	--	--	--	--	--	--	--	PF08488	Wall-associated kinase	GO:0009069//GO:0016310	serine family amino acid metabolic process//phosphorylation	GO:0004674	protein serine/threonine kinase activity	GO:0016021	integral component of membrane	--	--
1-2k.c27175/1/1125	1235.73	2.38333	9.0182	2.22e-21	3.18e-19	1132	556720879	XP_005956302.1	915	5.8e-96	PREDICTED: procollagen C-endopeptidase enhancer 1, partial [Pantholops hodgsonii]	555962284	XM_005893172.1	614	0	PREDICTED: Bos mutus procollagen C-endopeptidase enhancer (PCOLCE), mRNA	--	--	--	--	Q15113	859	7.5e-91	Procollagen C-endopeptidase enhancer 1 OS=Homo sapiens GN=PCOLCE PE=1 SV=2	--	--	--	--	--	--	--	--	--	--
2-3k.c7129/1/2190	553.47	0	Inf	2.22e-21	3.18e-19	2187	594058775	XP_006053543.1	1764	4e-194	PREDICTED: succinate dehydrogenase [ubiquinone] flavoprotein subunit, mitochondrial isoform X2 [Bubalus bubalis]	548512715	XM_005694893.1	1065	0	PREDICTED: Capra hircus succinate dehydrogenase complex, subunit A, flavoprotein (Fp) (SDHA), mRNA	K00234	SDHA, SDH1	succinate dehydrogenase (ubiquinone) flavoprotein subunit	http://www.genome.jp/dbget-bin/www_bget?ko:K00234	Q0QF01	1740	1e-192	Succinate dehydrogenase [ubiquinone] flavoprotein subunit, mitochondrial OS=Sus scrofa GN=SDHA PE=1 SV=2	PF02910//PF01494//PF01266//PF01134//PF07992	Fumarate reductase flavoprotein C-term//FAD binding domain//FAD dependent oxidoreductase//Glucose inhibited division protein A//Pyridine nucleotide-disulphide oxidoreductase	GO:0055114//GO:0008033	oxidation-reduction process//tRNA processing	GO:0016491//GO:0050660//GO:0071949	oxidoreductase activity//flavin adenine dinucleotide binding//FAD binding	--	--	KOG2403	Succinate dehydrogenase, flavoprotein subunit
1-2k.c25112/1/1442	752.824	0.648935	10.18	2.24e-21	3.2e-19	1438	478527148	XP_004437757.1	1724	1.2e-189	PREDICTED: serine/threonine-protein phosphatase PP1-alpha catalytic subunit isoform 1 [Ceratotherium simum simum]	803225040	XM_012117439.1	905	0	PREDICTED: Ovis aries musimon protein phosphatase 1, catalytic subunit, alpha isozyme (PPP1CA), mRNA	K06269	PPP1C	serine/threonine-protein phosphatase PP1 catalytic subunit	http://www.genome.jp/dbget-bin/www_bget?ko:K06269	P62136	1676	1.7e-185	Serine/threonine-protein phosphatase PP1-alpha catalytic subunit OS=Homo sapiens GN=PPP1CA PE=1 SV=1	PF00149	Calcineurin-like phosphoesterase	--	--	GO:0016787	hydrolase activity	--	--	KOG0374	Serine/threonine specific protein phosphatase PP1, catalytic subunit
2-3k.c13386/3/2028	563.524	0	Inf	2.3e-21	3.26e-19	2028	426253856	XP_004020607.1	2248	2.8e-250	PREDICTED: transcription factor 4 isoform X22 [Ovis aries]>gi|548519419|ref|XP_005697333.1| PREDICTED: transcription factor 4 isoform X16 [Capra hircus]>gi|803232042|ref|XP_011976210.1| PREDICTED: transcription factor 4 isoform X22 [Ovis aries musimon]	803232041	XM_012120820.1	1878	0	PREDICTED: Ovis aries musimon transcription factor 4 (TCF4), transcript variant X31, mRNA	K15603	TCF4_12	transcription factor 4/12	http://www.genome.jp/dbget-bin/www_bget?ko:K15603	Q60722	2082	2.1e-232	Transcription factor 4 OS=Mus musculus GN=Tcf4 PE=1 SV=1	PF02724//PF00010	CDC45-like protein//Helix-loop-helix DNA-binding domain	GO:0006270	DNA replication initiation	GO:0046983	protein dimerization activity	--	--	KOG3910	Helix loop helix transcription factor
2-3k.c26919/1/1726	565.076	0	Inf	2.29e-21	3.26e-19	1747	803239001	XP_011979600.1	2002	8.1e-222	PREDICTED: sushi repeat-containing protein SRPX isoform X2 [Ovis aries musimon]	548531645	XM_005700940.1	922	0	PREDICTED: Capra hircus sushi-repeat containing protein, X-linked (SRPX), mRNA	--	--	--	--	P78539	1865	2.6e-207	Sushi repeat-containing protein SRPX OS=Homo sapiens GN=SRPX PE=1 SV=1	--	--	--	--	--	--	--	--	--	--
2-3k.c5443/4/2155	1565.71	3.74511	8.7076	2.48e-21	3.51e-19	2135	115497004	NP_001069133.1	2140	9.9e-238	melanoma-associated antigen D2 [Bos taurus]>gi|529015465|ref|XP_005228281.1| PREDICTED: melanoma-associated antigen D2 isoform X1 [Bos taurus]>gi|529015467|ref|XP_005228282.1| PREDICTED: melanoma-associated antigen D2 isoform X1 [Bos taurus]>gi|529015469|ref|XP_005228283.1| PREDICTED: melanoma-associated antigen D2 isoform X1 [Bos taurus]>gi|555971409|ref|XP_005897715.1| PREDICTED: melanoma-assoc…	109658309	BC118289.1	1935	0	Bos taurus melanoma antigen family D, 2, mRNA (cDNA clone MGC:139951 IMAGE:8285134), complete cds	--	--	--	--	Q9UNF1	1919	1.7e-213	Melanoma-associated antigen D2 OS=Homo sapiens GN=MAGED2 PE=1 SV=2	PF06280	Fn3-like domain	--	--	GO:0004252	serine-type endopeptidase activity	GO:0016020//GO:0005618	membrane//cell wall	--	--
i1_LQ_sample9a8d22|c51921/f1p1/1154	0	8145.24	#NAME?	2.53e-21	3.55e-19	1164	620952856	XP_001508904.2	1537	4.5e-168	PREDICTED: polyubiquitin-B [Ornithorhynchus anatinus]>gi|620983603|ref|XP_007658838.1| PREDICTED: polyubiquitin-B isoform X1 [Ornithorhynchus anatinus]	31342776	NM_174133.2	1027	0	Bos taurus ubiquitin B (UBB), mRNA >gnl|BL_ORD_ID|200 Bos taurus gene for polyubiquitin	K08770	UBC	ubiquitin C	http://www.genome.jp/dbget-bin/www_bget?ko:K08770	P0CG53	1533	5.4e-169	Polyubiquitin-B OS=Bos taurus GN=UBB PE=1 SV=1	PF04452//PF00240//PF14560	RNA methyltransferase//Ubiquitin family//Ubiquitin-like domain	GO:0006364	rRNA processing	GO:0008168//GO:0005515	methyltransferase activity//protein binding	--	--	KOG0001	Ubiquitin and ubiquitin-like proteins
2-3k.c20978/1/1785	562.322	0	Inf	3.04e-21	4.23e-19	1738	594058775	XP_006053543.1	1987	4.4e-220	PREDICTED: succinate dehydrogenase [ubiquinone] flavoprotein subunit, mitochondrial isoform X2 [Bubalus bubalis]	548512715	XM_005694893.1	1173	0	PREDICTED: Capra hircus succinate dehydrogenase complex, subunit A, flavoprotein (Fp) (SDHA), mRNA	K00234	SDHA, SDH1	succinate dehydrogenase (ubiquinone) flavoprotein subunit	http://www.genome.jp/dbget-bin/www_bget?ko:K00234	Q0QF01	1963	1.1e-218	Succinate dehydrogenase [ubiquinone] flavoprotein subunit, mitochondrial OS=Sus scrofa GN=SDHA PE=1 SV=2	PF07992//PF01134//PF01494//PF02910	Pyridine nucleotide-disulphide oxidoreductase//Glucose inhibited division protein A//FAD binding domain//Fumarate reductase flavoprotein C-term	GO:0055114//GO:0008033	oxidation-reduction process//tRNA processing	GO:0050660//GO:0016491//GO:0071949	flavin adenine dinucleotide binding//oxidoreductase activity//FAD binding	--	--	KOG2403	Succinate dehydrogenase, flavoprotein subunit
3-6k.c17336/1/3082	576.775	0	Inf	3.03e-21	4.23e-19	3080	426234397	XP_004011182.1	1478	8.3e-161	PREDICTED: ethylmalonyl-CoA decarboxylase [Ovis aries]>gi|803097306|ref|XP_012037857.1| PREDICTED: ethylmalonyl-CoA decarboxylase [Ovis aries]>gi|803097308|ref|XP_012037858.1| PREDICTED: ethylmalonyl-CoA decarboxylase [Ovis aries]>gi|803097310|ref|XP_012037859.1| PREDICTED: ethylmalonyl-CoA decarboxylase [Ovis aries]	594044538	XM_006046701.1	1032	0	PREDICTED: Bubalus bubalis E3 ubiquitin-protein ligase RNF146-B-like (LOC102393757), transcript variant X2, mRNA	K18426	ECHDC1	ethylmalonyl-CoA/methylmalonyl-CoA decarboxylase	http://www.genome.jp/dbget-bin/www_bget?ko:K18426	Q2HJD5	1443	3.9e-158	Ethylmalonyl-CoA decarboxylase OS=Bos taurus GN=ECHDC1 PE=2 SV=1	PF16113//PF00378	Enoyl-CoA hydratase/isomerase//Enoyl-CoA hydratase/isomerase	GO:0008152	metabolic process	GO:0016836//GO:0003824	hydro-lyase activity//catalytic activity	--	--	KOG1679	Enoyl-CoA hydratase
2-3k.c17837/1/1978	0	1532.67	#NAME?	3.02e-21	4.23e-19	1929	795402686	XP_011755982.1	364	7.8e-32	PREDICTED: NEDD4-like E3 ubiquitin-protein ligase WWP2 isoform X2 [Macaca nemestrina]	402746589	NM_001083414.2	1423	0	Bos taurus WW domain containing E3 ubiquitin protein ligase 2 (WWP2), mRNA	K05630	WWP2, AIP2	atrophin-1 interacting protein 2 (WW domain containing E3 ubiquitin protein ligase 2)	http://www.genome.jp/dbget-bin/www_bget?ko:K05630	Q9DBH0	348	2.3e-31	NEDD4-like E3 ubiquitin-protein ligase WWP2 OS=Mus musculus GN=Wwp2 PE=1 SV=1	--	--	--	--	--	--	--	--	--	--
i3_LQ_sample9a8d22|c7160/f1p15/3248	4.05803	2421.1	-9.2207	3.1e-21	4.3e-19	1241	817318986	XP_012330187.1	936	2.3e-98	PREDICTED: procollagen C-endopeptidase enhancer 1 isoform X2 [Aotus nancymaae]	742109883	XM_010837900.1	1111	0	PREDICTED: Bison bison bison procollagen C-endopeptidase enhancer (PCOLCE), mRNA	--	--	--	--	Q15113	923	3.1e-98	Procollagen C-endopeptidase enhancer 1 OS=Homo sapiens GN=PCOLCE PE=1 SV=2	--	--	--	--	--	--	--	--	--	--
3-6k.c30549/1/4073	561.869	0	Inf	3.27e-21	4.53e-19	4040	156121061	NP_001095677.1	2371	3.1e-264	exocyst complex component 4 [Bos taurus]>gi|151554479|gb|AAI47922.1| EXOC4 protein [Bos taurus]>gi|296488259|tpg|DAA30372.1| TPA: SEC8 protein [Bos taurus]	555982110	XM_005902902.1	1886	0	PREDICTED: Bos mutus exocyst complex component 4-like (LOC102284621), partial mRNA	K06111	EXOC4, SEC8L1	exocyst complex component 4	http://www.genome.jp/dbget-bin/www_bget?ko:K06111	Q96A65	2281	3.4e-255	Exocyst complex component 4 OS=Homo sapiens GN=EXOC4 PE=1 SV=1	PF10392//PF08651//PF03233//PF04048//PF08988//PF04851//PF04124//PF05524//PF05478	Golgi transport complex subunit 5//DASH complex subunit Duo1//Aphid transmission protein//Sec8 exocyst complex component specific domain//Type III secretion system, cytoplasmic E component of needle//Type III restriction enzyme, res subunit//Dor1-like family//PEP-utilising enzyme, N-terminal//Prominin	GO:0009401//GO:0007067//GO:0019089//GO:0015031//GO:0009405//GO:0006904//GO:0006891	phosphoenolpyruvate-dependent sugar phosphotransferase system//mitotic nuclear division//transmission of virus//protein transport//pathogenesis//vesicle docking involved in exocytosis//intra-Golgi vesicle-mediated transport	GO:0047485//GO:0005524//GO:0003677//GO:0016787	protein N-terminus binding//ATP binding//DNA binding//hydrolase activity	GO:0016021//GO:0032584//GO:0000145//GO:0017119//GO:0035748//GO:0072686//GO:0042729	integral component of membrane//growth cone membrane//exocyst//Golgi transport complex//myelin sheath abaxonal region//mitotic spindle//DASH complex	KOG3691	Exocyst complex subunit Sec8
1-2k.c2895/10/1585	1198.54	2.51609	8.8959	3.39e-21	4.68e-19	1576	795117913	XP_011831798.1	2106	6.4e-234	PREDICTED: H/ACA ribonucleoprotein complex subunit 4 isoform X1 [Mandrillus leucophaeus]	594074235	XM_006060860.1	1396	0	PREDICTED: Bubalus bubalis dyskeratosis congenita 1, dyskerin (DKC1), transcript variant X1, mRNA	K11131	DKC1, NOLA4, CBF5	H/ACA ribonucleoprotein complex subunit 4	http://www.genome.jp/dbget-bin/www_bget?ko:K11131	Q9ESX5	2044	4.1e-228	H/ACA ribonucleoprotein complex subunit 4 OS=Mus musculus GN=Dkc1 PE=1 SV=4	PF01509//PF02517//PF01472	TruB family pseudouridylate synthase (N terminal domain)//CAAX protease self-immunity//PUA domain	GO:0006396	RNA processing	GO:0003723	RNA binding	GO:0016020	membrane	KOG2529	Pseudouridine synthase
2-3k.c20803/1/1949	0	591.311	#NAME?	3.57e-21	4.9e-19	1986	803263155	XP_011991271.1	1668	5e-183	PREDICTED: ATP-dependent 6-phosphofructokinase, liver type isoform X2 [Ovis aries musimon]	594074203	XM_006060845.1	1037	0	PREDICTED: Bubalus bubalis phosphofructokinase, liver (PFKL), mRNA	K00850	pfkA, PFK	6-phosphofructokinase 1	http://www.genome.jp/dbget-bin/www_bget?ko:K00850	A1A4J1	1663	7.7e-184	ATP-dependent 6-phosphofructokinase, liver type OS=Bos taurus GN=PFKL PE=2 SV=1	PF00365	Phosphofructokinase	GO:0006094//GO:0006096//GO:0006098//GO:0006000//GO:0006012//GO:0006013	gluconeogenesis//glycolytic process//pentose-phosphate shunt//fructose metabolic process//galactose metabolic process//mannose metabolic process	GO:0003872	6-phosphofructokinase activity	GO:0005945	6-phosphofructokinase complex	KOG2440	Pyrophosphate-dependent phosphofructo-1-kinase
3-6k.c24623/2/3583.2	561.096	0	Inf	3.74e-21	5.12e-19	1083	670980150	XP_008698509.1	589	3.5e-58	PREDICTED: enhancer of rudimentary homolog [Ursus maritimus]	742153095	XM_010846694.1	448	0	PREDICTED: Bison bison bison enhancer of rudimentary homolog (Drosophila) (ERH), mRNA	--	--	--	--	Q3SZC0	556	9.8e-56	Enhancer of rudimentary homolog OS=Bos taurus GN=ERH PE=3 SV=1	PF01133//PF07886//PF06072	Enhancer of rudimentary//BA14K-like protein//Alphaherpesvirus tegument protein US9	GO:0007049//GO:0006221//GO:0009405//GO:0045747	cell cycle//pyrimidine nucleotide biosynthetic process//pathogenesis//positive regulation of Notch signaling pathway	--	--	GO:0019033	viral tegument	KOG1766	Enhancer of rudimentary
2-3k.c20243/1/1949	1272.07	2.814	8.8203	4.01e-21	5.48e-19	1937	440895380	ELR47584.1	2842	0	Glucose-6-phosphate isomerase, partial [Bos mutus]	555992111	XM_005907771.1	1058	0	PREDICTED: Bos mutus glucose-6-phosphate isomerase (GPI), mRNA	K01810	GPI, pgi	glucose-6-phosphate isomerase	http://www.genome.jp/dbget-bin/www_bget?ko:K01810	Q3ZBD7	2780	0	Glucose-6-phosphate isomerase OS=Bos taurus GN=GPI PE=2 SV=4	PF00342	Phosphoglucose isomerase	GO:0005982//GO:0005985//GO:0006096//GO:0006098//GO:0006094	starch metabolic process//sucrose metabolic process//glycolytic process//pentose-phosphate shunt//gluconeogenesis	GO:0004347	glucose-6-phosphate isomerase activity	--	--	KOG2446	Glucose-6-phosphate isomerase
i2_LQ_sample9a8d22|c16830/f1p52/2716.1	2.76444	1193.86	-8.7544	4.22e-21	5.74e-19	1556	440903145	ELR53843.1	1708	8.9e-188	cAMP-dependent protein kinase type I-alpha regulatory subunit, partial [Bos mutus]	115496661	NM_001076358.1	1029	0	Bos taurus protein kinase, cAMP-dependent, regulatory, type I, alpha (PRKAR1A), mRNA >gnl|BL_ORD_ID|3128875 Bos taurus protein kinase, cAMP-dependent, regulatory, type I, alpha (tissue specific extinguisher 1), mRNA (cDNA clone MGC:139780 IMAGE:8282573), complete cds	K04739	PRKAR	cAMP-dependent protein kinase regulator	http://www.genome.jp/dbget-bin/www_bget?ko:K04739	P00514	1703	1.4e-188	cAMP-dependent protein kinase type I-alpha regulatory subunit OS=Bos taurus GN=PRKAR1A PE=1 SV=2	--	--	--	--	--	--	--	--	KOG1113	cAMP-dependent protein kinase types I and II, regulatory subunit
1-2k.c15488/1/1605	549.14	0	Inf	4.33e-21	5.87e-19	1589	426251964	XP_004019689.1	1402	2.8e-152	PREDICTED: stress-induced-phosphoprotein 1 isoform X1 [Ovis aries]>gi|803224304|ref|XP_011972448.1| PREDICTED: stress-induced-phosphoprotein 1 isoform X1 [Ovis aries musimon]	594053241	XM_006050858.1	803	0	PREDICTED: Bubalus bubalis stress-induced-phosphoprotein 1 (STIP1), mRNA	K09553	STIP1	stress-induced-phosphoprotein 1	http://www.genome.jp/dbget-bin/www_bget?ko:K09553	Q3ZBZ8	1396	5.7e-153	Stress-induced-phosphoprotein 1 OS=Bos taurus GN=STIP1 PE=2 SV=1	PF00515//PF13176//PF13374//PF13174//PF13181//PF13414//PF14863//PF13371	Tetratricopeptide repeat//Tetratricopeptide repeat//Tetratricopeptide repeat//Tetratricopeptide repeat//Tetratricopeptide repeat//TPR repeat//Alkyl sulfatase dimerisation//Tetratricopeptide repeat	--	--	GO:0046983//GO:0005515	protein dimerization activity//protein binding	--	--	KOG0548	Molecular co-chaperone STI1
1-2k.c24300/1/5403.1	2887.27	4.16633	9.4367	4.4e-21	5.96e-19	1456	472386205	XP_004412456.1	1102	1.6e-117	PREDICTED: L-lactate dehydrogenase B chain-like isoform X1 [Odobenus rosmarus divergens]	340400042	HQ874653.1	632	0	Bos grunniens lactate dehydrogenase B-M mRNA, complete cds	K00016	LDH, ldh	L-lactate dehydrogenase	http://www.genome.jp/dbget-bin/www_bget?ko:K00016	Q5E9B1	1141	1.9e-123	L-lactate dehydrogenase B chain OS=Bos taurus GN=LDHB PE=2 SV=4	PF00056//PF02056//PF02866//PF00324	lactate/malate dehydrogenase, NAD binding domain//Family 4 glycosyl hydrolase//lactate/malate dehydrogenase, alpha/beta C-terminal domain//Amino acid permease	GO:0055114//GO:0006810//GO:0005975//GO:0055085	oxidation-reduction process//transport//carbohydrate metabolic process//transmembrane transport	GO:0004553//GO:0016491//GO:0016616	hydrolase activity, hydrolyzing O-glycosyl compounds//oxidoreductase activity//oxidoreductase activity, acting on the CH-OH group of donors, NAD or NADP as acceptor	GO:0016020	membrane	KOG1495	Lactate dehydrogenase
1-2k.c5188/9/1594	547.821	0	Inf	4.49e-21	6.05e-19	1565	114051395	NP_001039520.1	1818	1.6e-200	RNA 3'-terminal phosphate cyclase [Bos taurus]>gi|122143846|sp|Q2HJ88.1|RTCA_BOVIN RecName: Full=RNA 3'-terminal phosphate cyclase; Short=RNA cyclase; Short=RNA-3'-phosphate cyclase; AltName: Full=RNA terminal phosphate cyclase domain-containing protein 1 [Bos taurus]>gi|87578223|gb|AAI13252.1| RNA terminal phosphate cyclase domain 1 [Bos taurus]>gi|296489342|tpg|DAA31455.1| TPA: RNA terminal pho…	594051035	XM_006049796.1	1415	0	PREDICTED: Bubalus bubalis RNA 3'-terminal phosphate cyclase (RTCA), transcript variant X1, mRNA	K01974	RTCA, rtcA	RNA 3'-terminal phosphate cyclase (ATP)	http://www.genome.jp/dbget-bin/www_bget?ko:K01974	Q2HJ88	1818	6.5e-202	RNA 3'-terminal phosphate cyclase OS=Bos taurus GN=RTCA PE=2 SV=1	PF15462	Bartter syndrome, infantile, with sensorineural deafness (Barttin)	GO:0006821//GO:0006396	chloride transport//RNA processing	GO:0005524//GO:0003963	ATP binding//RNA-3'-phosphate cyclase activity	GO:0005654	nucleoplasm	KOG3980	RNA 3'-terminal phosphate cyclase
2-3k.c16536/1/1752	548.714	0	Inf	4.65e-21	6.24e-19	1740	742135826	XP_010841021.1	2187	2.9e-243	PREDICTED: CDK5 regulatory subunit-associated protein 3 isoform X1 [Bison bison bison]	742135825	XM_010842719.1	1452	0	PREDICTED: Bison bison bison CDK5 regulatory subunit associated protein 3 (CDK5RAP3), transcript variant X1, mRNA	--	--	--	--	Q96JB5	2009	5.1e-224	CDK5 regulatory subunit-associated protein 3 OS=Homo sapiens GN=CDK5RAP3 PE=1 SV=2	--	--	--	--	--	--	--	--	KOG2607	CDK5 activator-binding protein
1-2k.c8526/1/1710	8829.87	0	Inf	4.7e-21	6.28e-19	1708	288903461	YP_003434179.1	2315	4e-258	NADH dehydrogenase subunit 5 [Cervus nippon hortulorum]>gi|357017893|ref|YP_004934919.1| NADH dehydrogenase subunit 5 (mitochondrion) [Cervus nippon kopschi]>gi|404333636|ref|YP_006702456.1| NADH dehydrogenase subunit 5 (mitochondrion) [Cervus nippon sichuanicus]>gi|285013427|gb|ADC32706.1| NADH dehydrogenase subunit 5 [Cervus nippon hortulorum]>gi|309399277|gb|ADO78911.1| NADH dehydrogenase subu…	309399266	HQ191428.1	1705	0	Cervus nippon hortulorum mitochondrion, complete genome	K03883	ND5	NADH-ubiquinone oxidoreductase chain 5	http://www.genome.jp/dbget-bin/www_bget?ko:K03883	O78756	2141	2.5e-239	NADH-ubiquinone oxidoreductase chain 5 OS=Ovis aries GN=MT-ND5 PE=3 SV=1	--	--	GO:0042773//GO:0006120//GO:0006814//GO:0015992//GO:0006744	ATP synthesis coupled electron transport//mitochondrial electron transport, NADH to ubiquinone//sodium ion transport//proton transport//ubiquinone biosynthetic process	GO:0008137	NADH dehydrogenase (ubiquinone) activity	GO:0005743//GO:0016021//GO:0070469	mitochondrial inner membrane//integral component of membrane//respiratory chain	KOG4668	NADH dehydrogenase subunits 2, 5, and related proteins
3-6k.c28230/1/3758	535.335	0	Inf	4.69e-21	6.28e-19	3779	830066105	XP_012583745.1	1798	7.9e-198	PREDICTED: RNA-binding protein 39 isoform X3 [Condylura cristata]	548491379	XM_005688509.1	1638	0	PREDICTED: Capra hircus RNA binding motif protein 39 (RBM39), transcript variant X3, mRNA	K13091	RBM39, RNPC2	RNA-binding protein 39	http://www.genome.jp/dbget-bin/www_bget?ko:K13091	Q5RC80	1798	3.3e-199	RNA-binding protein 39 OS=Pongo abelii GN=RBM39 PE=2 SV=1	PF00076//PF16367	RNA recognition motif. (a.k.a. RRM, RBD, or RNP domain)//RNA recognition motif	--	--	GO:0003676	nucleic acid binding	--	--	KOG0147	Transcriptional coactivator CAPER (RRM superfamily)
3-6k.c5667/1/3509	0	572.561	#NAME?	5.18e-21	6.89e-19	3514	594032936	XP_006041214.1	1376	6.3e-149	PREDICTED: collagen alpha-1(I) chain-like [Bubalus bubalis]	742136091	XM_010842787.1	2470	0	PREDICTED: Bison bison bison collagen, type I, alpha 1 (COL1A1), mRNA	K06236	COL1AS	collagen, type I/II/III/V/XI/XXIV/XXVII, alpha	http://www.genome.jp/dbget-bin/www_bget?ko:K06236	P02453	1376	2.6e-150	Collagen alpha-1(I) chain OS=Bos taurus GN=COL1A1 PE=1 SV=3	PF01410	Fibrillar collagen C-terminal domain	--	--	GO:0005201	extracellular matrix structural constituent	GO:0005581//GO:0005578	collagen trimer//proteinaceous extracellular matrix	--	--
i1_HQ_sample9a8d22|c18937/f2p2/1976	1.17553	901.245	-9.5825	6.12e-21	8.12e-19	1975	594088162	XP_006067537.1	2523	3.5e-282	PREDICTED: serine/threonine-protein phosphatase 5 isoform X1 [Bubalus bubalis]	594088161	XM_006067475.1	1797	0	PREDICTED: Bubalus bubalis protein phosphatase 5, catalytic subunit (PPP5C), transcript variant X1, mRNA	K04460	PPP5C	serine/threonine-protein phosphatase 5	http://www.genome.jp/dbget-bin/www_bget?ko:K04460	P53041	2491	7.5e-280	Serine/threonine-protein phosphatase 5 OS=Homo sapiens GN=PPP5C PE=1 SV=1	PF00149//PF13174//PF00515//PF13371//PF13414//PF13176//PF13181	Calcineurin-like phosphoesterase//Tetratricopeptide repeat//Tetratricopeptide repeat//Tetratricopeptide repeat//TPR repeat//Tetratricopeptide repeat//Tetratricopeptide repeat	--	--	GO:0005515//GO:0016787	protein binding//hydrolase activity	--	--	KOG0376	Serine-threonine phosphatase 2A, catalytic subunit
1-2k.c18351/1/1403	529.445	0	Inf	6.15e-21	8.13e-19	1383	803245171	XP_011982585.1	1428	2.3e-155	PREDICTED: acetyl-CoA acetyltransferase, cytosolic isoform X2 [Ovis aries musimon]	555976987	XM_005900390.1	935	0	PREDICTED: Bos mutus acetyl-CoA acetyltransferase 2 (ACAT2), transcript variant X1, mRNA	K00626	E2.3.1.9, atoB	acetyl-CoA C-acetyltransferase	http://www.genome.jp/dbget-bin/www_bget?ko:K00626	Q9BWD1	1298	1.1e-141	Acetyl-CoA acetyltransferase, cytosolic OS=Homo sapiens GN=ACAT2 PE=1 SV=2	PF00108//PF00520//PF02803//PF08036//PF08541	Thiolase, N-terminal domain//Ion transport protein//Thiolase, C-terminal domain//Diapausin family of antimicrobial peptide//3-Oxoacyl-[acyl-carrier-protein (ACP)] synthase III C terminal	GO:0008152//GO:0008610//GO:0050832//GO:0006811//GO:0055085	metabolic process//lipid biosynthetic process//defense response to fungus//ion transport//transmembrane transport	GO:0016747//GO:0005216	transferase activity, transferring acyl groups other than amino-acyl groups//ion channel activity	GO:0016020//GO:0005576	membrane//extracellular region	KOG1390	Acetyl-CoA acetyltransferase
2-3k.c18857/1/1899	1112.65	2.38333	8.8668	6.44e-21	8.48e-19	1897	440903642	ELR54279.1	2790	0	T-complex protein 1 subunit gamma, partial [Bos mutus]	402692562	NM_001017934.3	1723	0	Bos taurus chaperonin containing TCP1, subunit 3 (gamma) (CCT3), mRNA	K09495	CCT3, TRIC5	T-complex protein 1 subunit gamma	http://www.genome.jp/dbget-bin/www_bget?ko:K09495	Q3T0K2	2688	1e-302	T-complex protein 1 subunit gamma OS=Bos taurus GN=CCT3 PE=1 SV=1	PF00118	TCP-1/cpn60 chaperonin family	--	--	GO:0005524	ATP binding	--	--	KOG0364	Chaperonin complex component, TCP-1 gamma subunit (CCT3)
2-3k.c16119/2/1903	541.633	0	Inf	6.46e-21	8.48e-19	1854	594043912	XP_006046462.1	1214	2e-130	PREDICTED: protein lifeguard 3 [Bubalus bubalis]	594043911	XM_006046400.1	1015	0	PREDICTED: Bubalus bubalis transmembrane BAX inhibitor motif containing 1 (TMBIM1), mRNA	K06890	K06890	uncharacterized protein	http://www.genome.jp/dbget-bin/www_bget?ko:K06890	Q969X1	1101	1.1e-118	Protein lifeguard 3 OS=Homo sapiens GN=TMBIM1 PE=1 SV=2	PF04772	Influenza B matrix protein 2 (BM2)	GO:0015992	proton transport	--	--	GO:0016021	integral component of membrane	KOG2322	N-methyl-D-aspartate receptor glutamate-binding subunit
i2_HQ_sample9a8d22|c1276/f8p45/2086	3.40339	1336.76	-8.6176	7.72e-21	1.01e-18	2085	803250016	XP_011984986.1	769	9.2e-79	PREDICTED: ubiquitin-conjugating enzyme E2 variant 1 isoform X7 [Ovis aries musimon]	594675062	XM_007185305.1	1626	0	PREDICTED: Balaenoptera acutorostrata scammoni ubiquitin-conjugating enzyme E2 variant 1-like (LOC102998724), transcript variant X1, mRNA	K10704	UBE2V	ubiquitin-conjugating enzyme E2 variant	http://www.genome.jp/dbget-bin/www_bget?ko:K10704	Q3SZ52	716	5.3e-74	Ubiquitin-conjugating enzyme E2 variant 1 OS=Bos taurus GN=UBE2V1 PE=2 SV=1	PF05773	RWD domain	--	--	GO:0005515	protein binding	--	--	KOG0896	Ubiquitin-conjugating enzyme E2
i2_LQ_sample9a8d22|c2890/f1p8/2402	0	8721.37	#NAME?	7.69e-21	1.01e-18	2409	742112079	XP_010836751.1	1970	5.8e-218	PREDICTED: amyloid beta A4 protein isoform X1 [Bison bison bison]	594034882	XM_006042073.1	2135	0	PREDICTED: Bubalus bubalis amyloid beta A4 protein-like (LOC102416140), transcript variant X6, mRNA	K04520	APP	amyloid beta A4 protein	http://www.genome.jp/dbget-bin/www_bget?ko:K04520	Q60495	1967	5.3e-219	Amyloid beta A4 protein OS=Cavia porcellus GN=APP PE=1 SV=2	PF02064//PF03494//PF11657//PF02601	MAS20 protein import receptor//Beta-amyloid peptide (beta-APP)//Transcriptional activator TraM//Exonuclease VII, large subunit	GO:0006886//GO:0009372//GO:0006605//GO:0006308	intracellular protein transport//quorum sensing//protein targeting//DNA catabolic process	GO:0008855	exodeoxyribonuclease VII activity	GO:0005742//GO:0009318//GO:0016021	mitochondrial outer membrane translocase complex//exodeoxyribonuclease VII complex//integral component of membrane	KOG3540	Beta amyloid precursor protein
1-2k.c10422/1/1428	538.053	0	Inf	7.94e-21	1.03e-18	1426	75911280	ABA29452.1	2035	9.9e-226	protein O-fucosyltransferase 2a [Bos taurus]	594056162	XM_006052231.1	1175	0	PREDICTED: Bubalus bubalis protein O-fucosyltransferase 2 (POFUT2), transcript variant X2, mRNA	K03691	POFUT	peptide-O-fucosyltransferase	http://www.genome.jp/dbget-bin/www_bget?ko:K03691	Q6EV56	1952	1.7e-217	GDP-fucose protein O-fucosyltransferase 2 OS=Pan troglodytes GN=POFUT2 PE=2 SV=1	--	--	--	--	--	--	--	--	--	--
i1_LQ_sample9a8d22|c27512/f1p55/1492	1.29358	880.913	-9.4115	8.75e-21	1.14e-18	1385	742227813	XP_010828065.1	1274	1.7e-137	PREDICTED: T-complex protein 1 subunit eta [Bison bison bison]	556748202	XM_005969486.1	686	0	PREDICTED: Pantholops hodgsonii chaperonin containing TCP1, subunit 7 (eta) (CCT7), transcript variant X4, mRNA	K09499	CCT7	T-complex protein 1 subunit eta	http://www.genome.jp/dbget-bin/www_bget?ko:K09499	Q2NKZ1	1266	5.8e-138	T-complex protein 1 subunit eta OS=Bos taurus GN=CCT7 PE=1 SV=1	PF09507//PF03522//PF00580//PF01080//PF02724//PF04636//PF00118//PF02535//PF11744//PF00264	DNA polymerase subunit Cdc27//Solute carrier family 12//UvrD/REP helicase N-terminal domain//Presenilin//CDC45-like protein//PA26 p53-induced protein (sestrin)//TCP-1/cpn60 chaperonin family//ZIP Zinc transporter//Aluminium activated malate transporter//Common central domain of tyrosinase	GO:0015743//GO:0008152//GO:1901031//GO:0006260//GO:0030001//GO:0006270//GO:0006810//GO:0006811//GO:0055085	malate transport//metabolic process//regulation of response to reactive oxygen species//DNA replication//metal ion transport//DNA replication initiation//transport//ion transport//transmembrane transport	GO:0046873//GO:0005215//GO:0004190//GO:0016491//GO:0005524	metal ion transmembrane transporter activity//transporter activity//aspartic-type endopeptidase activity//oxidoreductase activity//ATP binding	GO:0005634//GO:0016020//GO:0016021	nucleus//membrane//integral component of membrane	KOG0361	Chaperonin complex component, TCP-1 eta subunit (CCT7)
1-2k.c22702/1/1596	523.119	0	Inf	8.81e-21	1.14e-18	1478	149723790	XP_001495006.1	960	4.6e-101	PREDICTED: ras-related protein Rab-5C isoform X1 [Equus caballus]>gi|478520617|ref|XP_004434522.1| PREDICTED: ras-related protein Rab-5C [Ceratotherium simum simum]>gi|545178886|ref|XP_005597442.1| PREDICTED: ras-related protein Rab-5C isoform X2 [Equus caballus]>gi|586539668|ref|XP_006924671.1| PREDICTED: ras-related protein Rab-5C [Pteropus alecto]>gi|640833420|ref|XP_008072388.1| PREDICTED: ra…	548509086	XM_005693844.1	1311	0	PREDICTED: Capra hircus RAB5C, member RAS oncogene family (RAB5C), mRNA	K07889	RAB5C	Ras-related protein Rab-5C	http://www.genome.jp/dbget-bin/www_bget?ko:K07889	Q58DS9	963	8.5e-103	Ras-related protein Rab-5C OS=Bos taurus GN=RAB5C PE=2 SV=1	PF08477//PF00071//PF04670//PF01926//PF00025//PF03193	Ras of Complex, Roc, domain of DAPkinase//Ras family//Gtr1/RagA G protein conserved region//50S ribosome-binding GTPase//ADP-ribosylation factor family//Protein of unknown function, DUF258	GO:0007264	small GTPase mediated signal transduction	GO:0005525//GO:0003924	GTP binding//GTPase activity	--	--	KOG0092	GTPase Rab5/YPT51 and related small G protein superfamily GTPases
i3_LQ_sample9a8d22|c1019/f1p83/3898.1	0	560.84	#NAME?	8.95e-21	1.15e-18	1228	594115739	XP_006080552.1	482	1e-45	PREDICTED: LOW QUALITY PROTEIN: 15 kDa selenoprotein-like [Bubalus bubalis]	556745593	XM_005968210.1	787	0	PREDICTED: Pantholops hodgsonii 15 kDa selenoprotein-like (LOC102321126), mRNA	--	--	--	--	A8YXY3	482	4.2e-47	15 kDa selenoprotein OS=Bos taurus GN=SEP15 PE=2 SV=2	--	--	--	--	--	--	--	--	KOG3384	Selenoprotein
1-2k.c28451/1/1290	1760.94	0	Inf	8.99e-21	1.16e-18	1290	556748786	XP_005969834.1	944	2.9e-99	PREDICTED: annexin A1-like [Pantholops hodgsonii]	803333752	XM_012169585.1	786	0	PREDICTED: Ovis aries musimon annexin A1 (ANXA1), mRNA	K17091	ANXA1	annexin A1	http://www.genome.jp/dbget-bin/www_bget?ko:K17091	P46193	930	5e-99	Annexin A1 OS=Bos taurus GN=ANXA1 PE=2 SV=2	PF08587//PF00191	Ubiquitin associated domain (UBA)//Annexin	GO:0009069//GO:0016310	serine family amino acid metabolic process//phosphorylation	GO:0004674//GO:0005544//GO:0005509	protein serine/threonine kinase activity//calcium-dependent phospholipid binding//calcium ion binding	--	--	--	--
i2_LQ_sample9a8d22|c8729/f1p136/2860	3.55239	3410.81	-9.9071	9.5e-21	1.22e-18	2665	803258816	XP_011989158.1	2150	8.5e-239	PREDICTED: alpha-enolase isoform X6 [Ovis aries musimon]	803258813	XM_012133767.1	1571	0	PREDICTED: Ovis aries musimon enolase 1, (alpha) (ENO1), transcript variant X4, mRNA	K01689	ENO, eno	enolase	http://www.genome.jp/dbget-bin/www_bget?ko:K01689	Q9XSJ4	2124	3.6e-237	Alpha-enolase OS=Bos taurus GN=ENO1 PE=1 SV=4	PF03952//PF00113	Enolase, N-terminal domain//Enolase, C-terminal TIM barrel domain	GO:0009094//GO:0000162//GO:0006571//GO:0006096//GO:0006094	L-phenylalanine biosynthetic process//tryptophan biosynthetic process//tyrosine biosynthetic process//glycolytic process//gluconeogenesis	GO:0004634//GO:0000287	phosphopyruvate hydratase activity//magnesium ion binding	GO:0000015	phosphopyruvate hydratase complex	KOG2670	Enolase
1-2k.c22440/1/1129	517.885	0	Inf	9.8e-21	1.25e-18	1116	803281274	XP_012000338.1	1589	4e-174	PREDICTED: very-long-chain enoyl-CoA reductase isoform X2 [Ovis aries musimon]	594086194	XM_006066548.1	570	0	PREDICTED: Bubalus bubalis trans-2,3-enoyl-CoA reductase (TECR), mRNA	K10258	TER, TSC13, CER10	very-long-chain enoyl-CoA reductase	http://www.genome.jp/dbget-bin/www_bget?ko:K10258	Q9NZ01	1584	6.3e-175	Very-long-chain enoyl-CoA reductase OS=Homo sapiens GN=TECR PE=1 SV=1	PF02544	3-oxo-5-alpha-steroid 4-dehydrogenase	GO:0006629	lipid metabolic process	GO:0016627	oxidoreductase activity, acting on the CH-CH group of donors	GO:0016021//GO:0005737	integral component of membrane//cytoplasm	KOG1639	Steroid reductase required for elongation of the very long chain fatty acids
i3_LQ_sample9a8d22|c5622/f1p21/3921	4.76384	2037.07	-8.7402	1e-20	1.28e-18	3875	802989307	XP_012037755.1	2462	8.2e-275	PREDICTED: ubiquitin-associated protein 2-like isoform X11 [Ovis aries]>gi|803255376|ref|XP_011987642.1| PREDICTED: ubiquitin-associated protein 2-like isoform X11 [Ovis aries musimon]	548457343	XM_005677451.1	3697	0	PREDICTED: Capra hircus ubiquitin associated protein 2-like (UBAP2L), transcript variant X10, mRNA	--	--	--	--	Q14157	2424	8.6e-272	Ubiquitin-associated protein 2-like OS=Homo sapiens GN=UBAP2L PE=1 SV=2	PF15957//PF02845	Commissureless//CUE domain	GO:0007411	axon guidance	GO:0005515	protein binding	--	--	--	--
i1_LQ_sample9a8d22|c5132/f1p17/1609	0	550.901	#NAME?	1.03e-20	1.3e-18	1590	593737896	XP_007114306.1	1019	7.2e-108	PREDICTED: rho-related GTP-binding protein RhoC [Physeter catodon]	594096615	XM_006071508.1	909	0	PREDICTED: Bubalus bubalis ras homolog family member C (RHOC), transcript variant X2, mRNA	K07857	RHOC	Ras homolog gene family, member C	http://www.genome.jp/dbget-bin/www_bget?ko:K07857	P08134	1014	1.1e-108	Rho-related GTP-binding protein RhoC OS=Homo sapiens GN=RHOC PE=1 SV=1	PF00025//PF00071//PF04670//PF08477	ADP-ribosylation factor family//Ras family//Gtr1/RagA G protein conserved region//Ras of Complex, Roc, domain of DAPkinase	GO:0007264	small GTPase mediated signal transduction	GO:0005525	GTP binding	--	--	KOG0393	Ras-related small GTPase, Rho type
i8_LQ_sample9a8d22|c68/f1p67/8058.2	0.621199	713.543	-10.166	1.05e-20	1.33e-18	1519	--	--	--	--	--	741950709	XM_005215652.2	567	0	PREDICTED: Bos taurus inositol(myo)-1(or 4)-monophosphatase 1 (IMPA1), transcript variant X1, mRNA	--	--	--	--	--	--	--	--	--	--	--	--	--	--	--	--	--	--
i2_HQ_sample9a8d22|c1453/f5p32/2192	4.28649	3957.4	-9.8505	1.06e-20	1.33e-18	2192	62089150	BAD93019.1	3400	0	ubiquitin C variant [Homo sapiens]	329665077	NM_001206307.1	1991	0	Bos taurus ubiquitin C (UBC), mRNA	K08770	UBC	ubiquitin C	http://www.genome.jp/dbget-bin/www_bget?ko:K08770	P0CH28	3393	0	Polyubiquitin-C OS=Bos taurus GN=UBC PE=1 SV=1	PF14560//PF00240	Ubiquitin-like domain//Ubiquitin family	--	--	GO:0005515	protein binding	--	--	KOG0001	Ubiquitin and ubiquitin-like proteins
i2_LQ_sample9a8d22|c11757/f1p21/2678	3.326	1664.01	-8.9667	1.19e-20	1.5e-18	2699	803288227	XP_012003767.1	1153	3.5e-123	PREDICTED: mRNA turnover protein 4 homolog isoform X2 [Ovis aries musimon]	803303548	XM_012154862.1	1607	0	PREDICTED: Ovis aries musimon transcription factor SOX-4 (LOC105611687), mRNA	K14815	MRT4	mRNA turnover protein 4	http://www.genome.jp/dbget-bin/www_bget?ko:K14815	A4FV84	1153	1.4e-124	mRNA turnover protein 4 homolog OS=Bos taurus GN=MRTO4 PE=2 SV=1	PF00466	Ribosomal protein L10	GO:0042254	ribosome biogenesis	--	--	GO:0005622	intracellular	KOG0816	Protein involved in mRNA turnover
3-6k.c30756/1/3924	524.964	0	Inf	1.22e-20	1.53e-18	3841	284813544	NP_777017.1	4689	0	E3 SUMO-protein ligase RanBP2 [Bos taurus]>gi|296482680|tpg|DAA24795.1| TPA: RAN binding protein 2 [Bos taurus]	284813543	NM_174592.1	3502	0	Bos taurus RAN binding protein 2 (RANBP2), mRNA	K12172	RANBP2, NUP358	E3 SUMO-protein ligase RanBP2	http://www.genome.jp/dbget-bin/www_bget?ko:K12172	P48820	4689	0	E3 SUMO-protein ligase RanBP2 (Fragment) OS=Bos taurus GN=RANBP2 PE=2 SV=2	PF00160//PF00638	Cyclophilin type peptidyl-prolyl cis-trans isomerase/CLD//RanBP1 domain	GO:0000413//GO:0006457//GO:0015031//GO:0046907//GO:0051028//GO:0016925	protein peptidyl-prolyl isomerization//protein folding//protein transport//intracellular transport//mRNA transport//protein sumoylation	GO:0016874//GO:0008270//GO:0003755	ligase activity//zinc ion binding//peptidyl-prolyl cis-trans isomerase activity	GO:0005643	nuclear pore	KOG0865	Cyclophilin type peptidyl-prolyl cis-trans isomerase
2-3k.c5401/1/1943	3365.67	4.54255	9.5332	1.27e-20	1.59e-18	1917	641732267	XP_008156483.1	1442	7.7e-157	PREDICTED: melanoma-associated antigen D1 isoform X2 [Eptesicus fuscus]	594055917	XM_006052112.1	1222	0	PREDICTED: Bubalus bubalis melanoma-associated antigen D1-like (LOC102413445), transcript variant X4, mRNA	K12464	MAGED1, NRAGE	melanoma-associated antigen D1	http://www.genome.jp/dbget-bin/www_bget?ko:K12464	Q6ITT4	946	1e-100	Melanoma-associated antigen D1 OS=Sus scrofa GN=MAGED1 PE=2 SV=1	--	--	--	--	--	--	--	--	--	--
3-6k.c19786/1/4336	501.724	0	Inf	1.28e-20	1.6e-18	4417	594112943	XP_006079245.1	6453	0	PREDICTED: niemann-Pick C1 protein [Bubalus bubalis]	594112942	XM_006079183.1	3799	0	PREDICTED: Bubalus bubalis Niemann-Pick disease, type C1 (NPC1), mRNA	K12385	NPC1	Niemann-Pick C1 protein	http://www.genome.jp/dbget-bin/www_bget?ko:K12385	P56941	6099	0	Niemann-Pick C1 protein OS=Sus scrofa GN=NPC1 PE=2 SV=1	PF00873//PF03176//PF02460	AcrB/AcrD/AcrF family//MMPL family//Patched family	GO:0007165//GO:0006810	signal transduction//transport	GO:0005215//GO:0008158	transporter activity//hedgehog receptor activity	GO:0016020	membrane	KOG1933	Cholesterol transport protein (Niemann-Pick C disease protein)
3-6k.c14789/1/3108	518.05	0	Inf	1.42e-20	1.77e-18	3116	532075180	XP_005323387.1	1583	5.6e-173	PREDICTED: plastin-3 isoform X1 [Ictidomys tridecemlineatus]>gi|532075182|ref|XP_005323388.1| PREDICTED: plastin-3 isoform X2 [Ictidomys tridecemlineatus]	548530380	XM_005700568.1	1950	0	PREDICTED: Capra hircus plastin-3-like (LOC102174198), transcript variant X5, mRNA	K17336	PLS3	plastin-3	http://www.genome.jp/dbget-bin/www_bget?ko:K17336	A7E3Q8	1613	7.6e-178	Plastin-3 OS=Bos taurus GN=PLS3 PE=2 SV=1	PF13202//PF00036//PF10591//PF13833//PF13499//PF13405//PF00307	EF hand//EF hand//Secreted protein acidic and rich in cysteine Ca binding region//EF-hand domain pair//EF-hand domain pair//EF-hand domain//Calponin homology (CH) domain	GO:0007165	signal transduction	GO:0005515//GO:0005509	protein binding//calcium ion binding	GO:0005578	proteinaceous extracellular matrix	KOG0046	Ca2+-binding actin-bundling protein (fimbrin/plastin), EF-Hand protein superfamily
1-2k.c22260/1/1223	513.007	0	Inf	1.44e-20	1.78e-18	1221	803107055	XP_004011913.2	1018	7.2e-108	PREDICTED: inositol monophosphatase 1 isoform X1 [Ovis aries]>gi|803304484|ref|XP_012010705.1| PREDICTED: inositol monophosphatase 1 isoform X1 [Ovis aries musimon]	803304485	XM_012155316.1	591	0	PREDICTED: Ovis aries musimon inositol(myo)-1(or 4)-monophosphatase 1 (IMPA1), transcript variant X3, mRNA	K01092	E3.1.3.25, IMPA, suhB	myo-inositol-1(or 4)-monophosphatase	http://www.genome.jp/dbget-bin/www_bget?ko:K01092	P20456	1018	2.9e-109	Inositol monophosphatase 1 OS=Bos taurus GN=IMPA1 PE=1 SV=1	PF00459	Inositol monophosphatase family	GO:0046854	phosphatidylinositol phosphorylation	--	--	--	--	KOG2951	Inositol monophosphatase
1-2k.c31994/1/1168.1	515.143	0	Inf	1.48e-20	1.83e-18	944	84000051	NP_001033127.1	863	5.2e-90	V-type proton ATPase 21 kDa proteolipid subunit [Bos taurus]>gi|426215366|ref|XP_004001943.1| PREDICTED: V-type proton ATPase 21 kDa proteolipid subunit [Ovis aries]>gi|555990335|ref|XP_005906962.1| PREDICTED: V-type proton ATPase 21 kDa proteolipid subunit isoform X1 [Bos mutus]>gi|556740869|ref|XP_005965974.1| PREDICTED: V-type proton ATPase 21 kDa proteolipid subunit isoform X3 [Pantholops hod…	742213457	XM_010862592.1	824	0	PREDICTED: Bison bison bison ATPase, H+ transporting, lysosomal 21kDa, V0 subunit b (ATP6V0B), mRNA	K03661	ATPeV0B, ATP6F	V-type H+-transporting ATPase 21kDa proteolipid subunit	http://www.genome.jp/dbget-bin/www_bget?ko:K03661	Q2TA24	863	2.1e-91	V-type proton ATPase 21 kDa proteolipid subunit OS=Bos taurus GN=ATP6V0B PE=2 SV=1	PF00137	ATP synthase subunit C	GO:0015992//GO:0015991	proton transport//ATP hydrolysis coupled proton transport	GO:0015078	hydrogen ion transmembrane transporter activity	GO:0016021//GO:0033179//GO:0005774//GO:0005768//GO:0033177	integral component of membrane//proton-transporting V-type ATPase, V0 domain//vacuolar membrane//endosome//proton-transporting two-sector ATPase complex, proton-transporting domain	KOG0233	Vacuolar H+-ATPase V0 sector, subunit c''
i1_LQ_sample9a8d22|c22834/f1p8/1679.1	0	728.294	#NAME?	1.49e-20	1.83e-18	1117	555964763	XP_005894445.1	298	2e-24	PREDICTED: taste receptor type 2 member 42-like, partial [Bos mutus]	850484145	CP011891.1	664	0	Ovis canadensis canadensis isolate 43U chromosome 6 sequence	--	--	--	--	--	--	--	--	--	--	--	--	--	--	--	--	--	--
2-3k.c20909/1/1970	817.878	0	Inf	1.5e-20	1.85e-18	1956	548497860	XP_005690536.1	1352	2.1e-146	PREDICTED: bifunctional glutamate/proline--tRNA ligase isoform X1 [Capra hircus]>gi|548497862|ref|XP_005690537.1| PREDICTED: bifunctional glutamate/proline--tRNA ligase isoform X2 [Capra hircus]	803285675	XM_012147087.1	838	0	PREDICTED: Ovis aries musimon glutamyl-prolyl-tRNA synthetase (EPRS), transcript variant X2, mRNA	K14163	EPRS	bifunctional glutamyl/prolyl-tRNA synthetase	http://www.genome.jp/dbget-bin/www_bget?ko:K14163	Q8CGC7	1294	4.7e-141	Bifunctional glutamate/proline--tRNA ligase OS=Mus musculus GN=Eprs PE=1 SV=4	PF02724//PF09180//PF00587//PF12090//PF01080//PF01214//PF10152	CDC45-like protein//Prolyl-tRNA synthetase, C-terminal//tRNA synthetase class II core domain (G, H, P, S and T)//Spt20 family//Presenilin//Casein kinase II regulatory subunit//Predicted coiled-coil domain-containing protein (DUF2360)	GO:0006525//GO:0006418//GO:0006560//GO:0006433//GO:0045859//GO:0006270	arginine metabolic process//tRNA aminoacylation for protein translation//proline metabolic process//prolyl-tRNA aminoacylation//regulation of protein kinase activity//DNA replication initiation	GO:0019887//GO:0004827//GO:0000166//GO:0005524//GO:0004812//GO:0004190//GO:0003712	protein kinase regulator activity//proline-tRNA ligase activity//nucleotide binding//ATP binding//aminoacyl-tRNA ligase activity//aspartic-type endopeptidase activity//transcription cofactor activity	GO:0005737//GO:0016021//GO:0071203//GO:0000124//GO:0005667//GO:0005956	cytoplasm//integral component of membrane//WASH complex//SAGA complex//transcription factor complex//protein kinase CK2 complex	KOG4163	Prolyl-tRNA synthetase
2-3k.c3949/6/2052	1427.97	4.13977	8.4302	1.79e-20	2.19e-18	2045	803304781	XP_012010843.1	797	5.1e-82	PREDICTED: transmembrane protein 109 isoform X4 [Ovis aries musimon]	594076007	XM_006061704.1	1692	0	PREDICTED: Bubalus bubalis transmembrane protein 109 (TMEM109), mRNA	--	--	--	--	O77751	703	1.7e-72	Transmembrane protein 109 OS=Oryctolagus cuniculus GN=TMEM109 PE=1 SV=1	--	--	--	--	--	--	--	--	--	--
i2_LQ_sample9a8d22|c7655/f1p4/2101	4.96651	1718.57	-8.4348	1.83e-20	2.23e-18	1974	46255774	AAH34144.1	1025	1.8e-108	Polymerase (RNA) II (DNA directed) polypeptide E, 25kDa [Homo sapiens]	594052485	XM_006050494.1	1196	0	PREDICTED: Bubalus bubalis polymerase (RNA) II (DNA directed) polypeptide E, 25kDa (POLR2E), transcript variant X1, mRNA	K03013	RPB5, POLR2E	DNA-directed RNA polymerases I, II, and III subunit RPABC1	http://www.genome.jp/dbget-bin/www_bget?ko:K03013	Q5R587	1023	1.3e-109	DNA-directed RNA polymerases I, II, and III subunit RPABC1 OS=Pongo abelii GN=POLR2E PE=2 SV=1	PF01191//PF10415//PF03871//PF14073	RNA polymerase Rpb5, C-terminal domain//Fumarase C C-terminus//RNA polymerase Rpb5, N-terminal domain//Centrosome localisation domain of Cep57	GO:0006144//GO:0006206//GO:0006351//GO:0006099	purine nucleobase metabolic process//pyrimidine nucleobase metabolic process//transcription, DNA-templated//tricarboxylic acid cycle	GO:0016829//GO:0003899//GO:0043015//GO:0003677//GO:0042802	lyase activity//DNA-directed RNA polymerase activity//gamma-tubulin binding//DNA binding//identical protein binding	GO:0045298//GO:0005634//GO:0005730	tubulin complex//nucleus//nucleolus	KOG3218	RNA polymerase, 25-kDa subunit (common to polymerases I, II and III)
i3_LQ_sample9a8d22|c1264/f1p69/3123	3.81429	1304.85	-8.4182	1.84e-20	2.24e-18	3053	852779018	XP_012881979.1	2299	5.2e-256	PREDICTED: eukaryotic translation initiation factor 2 subunit 3 [Dipodomys ordii]	803201672	XM_004021971.2	1779	0	PREDICTED: Ovis aries eukaryotic translation initiation factor 2, subunit 3 gamma, 52kDa (EIF2S3), mRNA	K03242	EIF2S3	translation initiation factor 2 subunit 3	http://www.genome.jp/dbget-bin/www_bget?ko:K03242	Q2KHU8	2309	1.5e-258	Eukaryotic translation initiation factor 2 subunit 3 OS=Bos taurus GN=EIF2S3 PE=2 SV=1	PF01926//PF03193//PF03144	50S ribosome-binding GTPase//Protein of unknown function, DUF258//Elongation factor Tu domain 2	--	--	GO:0005525//GO:0003924	GTP binding//GTPase activity	--	--	KOG0466	Translation initiation factor 2, gamma subunit (eIF-2gamma; GTPase)
i1_HQ_sample9a8d22|c19108/f2p3/1636	3.326	1489.86	-8.8072	2.15e-20	2.61e-18	1620	826350096	XP_012519692.1	2285	1.2e-254	PREDICTED: sorting and assembly machinery component 50 homolog isoform X1 [Propithecus coquereli]	742108611	XM_010837587.1	1403	0	PREDICTED: Bison bison bison SAMM50 sorting and assembly machinery component (SAMM50), mRNA	K07277	SAM50, TOB55, bamA	outer membrane protein insertion porin family	http://www.genome.jp/dbget-bin/www_bget?ko:K07277	Q2HJ55	2307	1.3e-258	Sorting and assembly machinery component 50 homolog OS=Bos taurus GN=SAMM50 PE=2 SV=1	PF01103//PF07244	Surface antigen//Surface antigen variable number repeat	--	--	--	--	GO:0019867	outer membrane	KOG2602	Predicted cell surface protein homologous to bacterial outer membrane proteins
3-6k.c22211/1/3319	830.165	1.48958	9.1223	2.22e-20	2.69e-18	3316	555970575	XP_005897308.1	3004	0	PREDICTED: zinc finger transcription factor Trps1-like isoform X3 [Bos mutus]	741950472	XM_010812145.1	3129	0	PREDICTED: Bos taurus trichorhinophalangeal syndrome I (TRPS1), transcript variant X3, mRNA	--	--	--	--	Q9UHF7	2931	0	Zinc finger transcription factor Trps1 OS=Homo sapiens GN=TRPS1 PE=1 SV=2	PF00320//PF10147//PF08683	GATA zinc finger//Growth arrest and DNA-damage-inducible proteins-interacting protein 1//Microtubule-binding calmodulin-regulated spectrin-associated	GO:0007049//GO:0006355	cell cycle//regulation of transcription, DNA-templated	GO:0008017//GO:0043565//GO:0008270//GO:0003700	microtubule binding//sequence-specific DNA binding//zinc ion binding//transcription factor activity, sequence-specific DNA binding	GO:0045298//GO:0005667//GO:0005634	tubulin complex//transcription factor complex//nucleus	--	--
1-2k.c23160/1/1318	0	525.111	#NAME?	2.23e-20	2.69e-18	1323	555959672	XP_005891945.1	722	1.6e-73	PREDICTED: fibromodulin [Bos mutus]>gi|742179445|ref|XP_010852425.1| PREDICTED: LOW QUALITY PROTEIN: fibromodulin [Bison bison bison]>gi|160332313|sp|P13605.2|FMOD_BOVIN RecName: Full=Fibromodulin; Short=FM; AltName: Full=Collagen-binding 59 kDa protein; AltName: Full=Keratan sulfate proteoglycan fibromodulin; Short=KSPG fibromodulin; Flags: Precursor [Bos taurus]>gi|74356334|gb|AAI04616.1| Fibro…	555959671	XM_005891883.1	710	0	PREDICTED: Bos mutus fibromodulin (FMOD), mRNA	K08121	FMOD	fibromodulin	http://www.genome.jp/dbget-bin/www_bget?ko:K08121	P13605	722	6.7e-75	Fibromodulin OS=Bos taurus GN=FMOD PE=1 SV=2	PF13855//PF00560	Leucine rich repeat//Leucine Rich Repeat	--	--	GO:0005515	protein binding	GO:0005578//GO:0005615	proteinaceous extracellular matrix//extracellular space	--	--
i7_LQ_sample9a8d22|c29/f1p46/7756	0	530.313	#NAME?	2.25e-20	2.71e-18	3363	823408228	XP_012418090.1	1372	1.8e-148	PREDICTED: ATP-dependent RNA helicase DDX3X-like isoform X3 [Odobenus rosmarus divergens]	741983997	XM_005228498.2	2541	0	PREDICTED: Bos taurus DEAD (Asp-Glu-Ala-Asp) box polypeptide 3, Y-linked (DDX3Y), transcript variant X2, mRNA	K11594	DDX3X, bel	ATP-dependent RNA helicase DDX3X	http://www.genome.jp/dbget-bin/www_bget?ko:K11594	O00571	1357	4e-148	ATP-dependent RNA helicase DDX3X OS=Homo sapiens GN=DDX3X PE=1 SV=3	PF06862//PF00270	Utp25, U3 small nucleolar RNA-associated SSU processome protein 25//DEAD/DEAH box helicase	--	--	GO:0005524//GO:0003676	ATP binding//nucleic acid binding	GO:0005634	nucleus	KOG0335	ATP-dependent RNA helicase
i1_LQ_sample9a8d22|c25355/f1p2/1953	1.28595	736.677	-9.1621	2.6e-20	3.13e-18	1953	742104027	XP_010834913.1	1333	3.4e-144	PREDICTED: glycogen phosphorylase, brain form [Bison bison bison]	78369231	NM_001035270.1	1503	0	Bos taurus phosphorylase, glycogen; brain (PYGB), mRNA >gnl|BL_ORD_ID|2002466 Bos taurus phosphorylase, glycogen; brain, mRNA (cDNA clone MGC:128680 IMAGE:7987210), complete cds	K00688	E2.4.1.1, glgP, PYG	starch phosphorylase	http://www.genome.jp/dbget-bin/www_bget?ko:K00688	Q3B7M9	1328	5.3e-145	Glycogen phosphorylase, brain form OS=Bos taurus GN=PYGB PE=2 SV=3	PF00343	Carbohydrate phosphorylase	GO:0005975	carbohydrate metabolic process	GO:0008184	glycogen phosphorylase activity	--	--	KOG2099	Glycogen phosphorylase
1-2k.c10010/2/1434	492.48	0	Inf	2.76e-20	3.3e-18	1420	803245171	XP_011982585.1	1718	5.6e-189	PREDICTED: acetyl-CoA acetyltransferase, cytosolic isoform X2 [Ovis aries musimon]	803245170	XM_012127195.1	989	0	PREDICTED: Ovis aries musimon acetyl-CoA acetyltransferase 2 (ACAT2), transcript variant X2, mRNA	K00626	E2.3.1.9, atoB	acetyl-CoA C-acetyltransferase	http://www.genome.jp/dbget-bin/www_bget?ko:K00626	Q9BWD1	1568	5.7e-173	Acetyl-CoA acetyltransferase, cytosolic OS=Homo sapiens GN=ACAT2 PE=1 SV=2	PF08545//PF08541//PF00108//PF02803//PF00520	3-Oxoacyl-[acyl-carrier-protein (ACP)] synthase III//3-Oxoacyl-[acyl-carrier-protein (ACP)] synthase III C terminal//Thiolase, N-terminal domain//Thiolase, C-terminal domain//Ion transport protein	GO:0008610//GO:0006811//GO:0008152//GO:0042967//GO:0055085//GO:0006633	lipid biosynthetic process//ion transport//metabolic process//acyl-carrier-protein biosynthetic process//transmembrane transport//fatty acid biosynthetic process	GO:0005216//GO:0004315//GO:0016747	ion channel activity//3-oxoacyl-[acyl-carrier-protein] synthase activity//transferase activity, transferring acyl groups other than amino-acyl groups	GO:0016020//GO:0005835	membrane//fatty acid synthase complex	KOG1390	Acetyl-CoA acetyltransferase
i2_LQ_sample9a8d22|c2558/f1p106/2204	0.554334	670.162	-10.24	2.89e-20	3.45e-18	2165	213021235	NP_001132948.1	645	2.3e-64	DAZ-associated protein 2 [Sus scrofa]>gi|803043377|ref|XP_012029646.1| PREDICTED: DAZ-associated protein 2 isoform X1 [Ovis aries]>gi|803288624|ref|XP_012003971.1| PREDICTED: DAZ-associated protein 2 isoform X1 [Ovis aries musimon]>gi|210062868|gb|ACJ06404.1| DAZ-associated protein 2 [Sus scrofa]	742193903	XM_010857842.1	1719	0	PREDICTED: Bison bison bison DAZ associated protein 2 (DAZAP2), transcript variant X1, mRNA	--	--	--	--	Q15038	645	9.3e-66	DAZ-associated protein 2 OS=Homo sapiens GN=DAZAP2 PE=1 SV=1	--	--	--	--	--	--	--	--	--	--
1-2k.c20151/1/1589	1191.72	3.51109	8.4069	2.97e-20	3.54e-18	1555	62460420	NP_001014860.1	2056	4e-228	heterogeneous nuclear ribonucleoprotein F [Bos taurus]>gi|426255588|ref|XP_004021430.1| PREDICTED: heterogeneous nuclear ribonucleoprotein F [Ovis aries]>gi|529010470|ref|XP_005226300.1| PREDICTED: heterogeneous nuclear ribonucleoprotein F isoform X1 [Bos taurus]>gi|529010474|ref|XP_005226302.1| PREDICTED: heterogeneous nuclear ribonucleoprotein F isoform X1 [Bos taurus]>gi|529010476|ref|XP_00522…	803300587	XM_012153416.1	1398	0	PREDICTED: Ovis aries musimon heterogeneous nuclear ribonucleoprotein F (HNRNPF), transcript variant X14, mRNA	K12898	HNRNPF_H	heterogeneous nuclear ribonucleoprotein F/H	http://www.genome.jp/dbget-bin/www_bget?ko:K12898	Q5E9J1	2056	1.6e-229	Heterogeneous nuclear ribonucleoprotein F OS=Bos taurus GN=HNRNPF PE=2 SV=3	PF00076//PF08777	RNA recognition motif. (a.k.a. RRM, RBD, or RNP domain)//RNA binding motif	GO:0043484//GO:0006397	regulation of RNA splicing//mRNA processing	GO:0003676//GO:0003727//GO:0003723//GO:0000166	nucleic acid binding//single-stranded RNA binding//RNA binding//nucleotide binding	GO:0005654//GO:0005681	nucleoplasm//spliceosomal complex	KOG4211	Splicing factor hnRNP-F and related RNA-binding proteins
3-6k.c1243/11/4615	1250.69	4.13663	8.2401	3.07e-20	3.63e-18	4586	704569778	XP_010185090.1	4688	0	PREDICTED: SWI/SNF-related matrix-associated actin-dependent regulator of chromatin subfamily A member 5 [Mesitornis unicolor]	594059463	XM_006053806.1	4212	0	PREDICTED: Bubalus bubalis SWI/SNF related, matrix associated, actin dependent regulator of chromatin, subfamily a, member 5 (SMARCA5), mRNA	K11654	SMARCA5, SNF2H, ISWI	SWI/SNF-related matrix-associated actin-dependent regulator of chromatin subfamily A member 5	http://www.genome.jp/dbget-bin/www_bget?ko:K11654	O60264	4807	0	SWI/SNF-related matrix-associated actin-dependent regulator of chromatin subfamily A member 5 OS=Homo sapiens GN=SMARCA5 PE=1 SV=1	PF00270//PF00176//PF04851//PF09110//PF09111//PF13892//PF07174	DEAD/DEAH box helicase//SNF2 family N-terminal domain//Type III restriction enzyme, res subunit//HAND//SLIDE//DNA-binding domain//Fibronectin-attachment protein (FAP)	GO:0006338//GO:0043044	chromatin remodeling//ATP-dependent chromatin remodeling	GO:0016818//GO:0016787//GO:0005524//GO:0003676//GO:0031491//GO:0050840//GO:0003677	hydrolase activity, acting on acid anhydrides, in phosphorus-containing anhydrides//hydrolase activity//ATP binding//nucleic acid binding//nucleosome binding//extracellular matrix binding//DNA binding	GO:0005634//GO:0000785//GO:0005576	nucleus//chromatin//extracellular region	KOG0385	Chromatin remodeling complex WSTF-ISWI, small subunit
i3_LQ_sample9a8d22|c3019/f1p30/3735	0	521.274	#NAME?	3.06e-20	3.63e-18	3756	831216331	XP_012657160.1	268	2e-20	PREDICTED: LOW QUALITY PROTEIN: zinc finger Ran-binding domain-containing protein 2 [Otolemur garnettii]	850474981	CP011886.1	1670	0	Ovis canadensis canadensis isolate 43U chromosome 1 sequence	--	--	--	--	--	--	--	--	--	--	--	--	--	--	--	--	--	--
i1_LQ_sample9a8d22|c20345/f1p14/1965	0	512.568	#NAME?	3.35e-20	3.95e-18	1963	803247027	XP_011983515.1	1692	8.1e-186	PREDICTED: glutaminyl-peptide cyclotransferase-like protein isoform X2 [Ovis aries musimon]>gi|803247029|ref|XP_011983516.1| PREDICTED: glutaminyl-peptide cyclotransferase-like protein isoform X2 [Ovis aries musimon]	803247026	XM_012128125.1	1596	0	PREDICTED: Ovis aries musimon glutaminyl-peptide cyclotransferase-like (QPCTL), transcript variant X2, mRNA	K00683	QPCT	glutaminyl-peptide cyclotransferase	http://www.genome.jp/dbget-bin/www_bget?ko:K00683	Q0V8G3	1659	2.2e-183	Glutaminyl-peptide cyclotransferase-like protein OS=Bos taurus GN=QPCTL PE=2 SV=1	PF08098	Anemonia sulcata toxin III family	GO:0009405//GO:0006810	pathogenesis//transport	GO:0019871	sodium channel inhibitor activity	GO:0042151	nematocyst	KOG3946	Glutaminyl cyclase
2-3k.c5875/1/2103	565.256	0.297916	10.89	3.51e-20	4.12e-18	2104	803098512	XP_012038120.1	958	1.1e-100	PREDICTED: arginine/serine-rich protein PNISR isoform X1 [Ovis aries]>gi|803098517|ref|XP_012038121.1| PREDICTED: arginine/serine-rich protein PNISR isoform X1 [Ovis aries]>gi|803273276|ref|XP_011996330.1| PREDICTED: arginine/serine-rich protein PNISR isoform X1 [Ovis aries musimon]>gi|803273278|ref|XP_011996331.1| PREDICTED: arginine/serine-rich protein PNISR isoform X1 [Ovis aries musimon]	594056624	XM_006052449.1	1329	0	PREDICTED: Bubalus bubalis PNN-interacting serine/arginine-rich protein (PNISR), transcript variant X3, mRNA	K13170	SFRS18	splicing factor, arginine/serine-rich 18	http://www.genome.jp/dbget-bin/www_bget?ko:K13170	Q8TF01	950	3.9e-101	Arginine/serine-rich protein PNISR OS=Homo sapiens GN=PNISR PE=1 SV=2	--	--	--	--	--	--	--	--	--	--
i2_LQ_sample9a8d22|c5681/f1p4/2261	0	514.989	#NAME?	3.51e-20	4.12e-18	1080	586545829	XP_006908021.1	1290	1.8e-139	PREDICTED: tumor susceptibility gene 101 protein [Pteropus alecto]>gi|759171502|ref|XP_011376058.1| PREDICTED: tumor susceptibility gene 101 protein [Pteropus vampyrus]>gi|431915632|gb|ELK15965.1| Tumor susceptibility protein 101 protein [Pteropus alecto]	402745613	NM_001097995.2	1017	0	Bos taurus tumor susceptibility 101 (TSG101), mRNA	K12183	TSG101, STP22, VPS23	ESCRT-I complex subunit TSG101	http://www.genome.jp/dbget-bin/www_bget?ko:K12183	Q99816	1259	3e-137	Tumor susceptibility gene 101 protein OS=Homo sapiens GN=TSG101 PE=1 SV=2	PF00769//PF04111//PF01105//PF04799//PF09726//PF02022//PF05531//PF03285//PF04977//PF08702//PF07851//PF05478	Ezrin/radixin/moesin family//Autophagy protein Apg6//emp24/gp25L/p24 family/GOLD//fzo-like conserved region//Transmembrane protein//Integrase Zinc binding domain//Nucleopolyhedrovirus P10 protein//Paralemmin//Septum formation initiator//Fibrinogen alpha/beta chain family//TMPIT-like protein//Prominin	GO:0008053//GO:0007049//GO:0051258//GO:0030168//GO:0007165//GO:0008360//GO:0006810//GO:0006914	mitochondrial fusion//cell cycle//protein polymerization//platelet activation//signal transduction//regulation of cell shape//transport//autophagy	GO:0005102//GO:0008092//GO:0008270//GO:0030674//GO:0003924	receptor binding//cytoskeletal protein binding//zinc ion binding//protein binding, bridging//GTPase activity	GO:0016020//GO:0016021//GO:0019898//GO:0005577//GO:0005737//GO:0019028//GO:0005741	membrane//integral component of membrane//extrinsic component of membrane//fibrinogen complex//cytoplasm//viral capsid//mitochondrial outer membrane	KOG2391	Vacuolar sorting protein/ubiquitin receptor VPS23
i3_LQ_sample9a8d22|c3974/f1p69/3546.1	4.54549	1478.64	-8.3456	3.6e-20	4.21e-18	2273	594060754	XP_006054473.1	699	1.3e-70	PREDICTED: thy-1 membrane glycoprotein [Bubalus bubalis]	77736474	NM_001034765.1	1322	0	Bos taurus Thy-1 cell surface antigen (THY1), mRNA >gnl|BL_ORD_ID|1995493 Bos taurus Thy-1 cell surface antigen, mRNA (cDNA clone MGC:128895 IMAGE:8120085), complete cds	K06236	COL1AS	collagen, type I/II/III/V/XI/XXIV/XXVII, alpha	http://www.genome.jp/dbget-bin/www_bget?ko:K06236	P02453	620	7.8e-63	Collagen alpha-1(I) chain OS=Bos taurus GN=COL1A1 PE=1 SV=3	PF13895//PF01410	Immunoglobulin domain//Fibrillar collagen C-terminal domain	--	--	GO:0005515//GO:0005201	protein binding//extracellular matrix structural constituent	GO:0005581//GO:0005578	collagen trimer//proteinaceous extracellular matrix	--	--
i1_HQ_sample9a8d22|c19107/f2p4/1720	3.56003	4117.1	-10.176	3.74e-20	4.37e-18	1722	768403663	XP_011597865.1	442	6.3e-41	PREDICTED: angiopoietin-related protein 2 [Aquila chrysaetos canadensis]>gi|768403665|ref|XP_011597866.1| PREDICTED: angiopoietin-related protein 2 [Aquila chrysaetos canadensis]	555986044	XM_005904826.1	1384	0	PREDICTED: Bos mutus angiopoietin-like 2 (ANGPTL2), mRNA	--	--	--	--	Q9R045	442	2.6e-42	Angiopoietin-related protein 2 OS=Mus musculus GN=Angptl2 PE=2 SV=2	--	--	--	--	--	--	--	--	--	--
3-6k.c1883/4/3543	1166.96	3.6299	8.3286	3.78e-20	4.4e-18	3571	556779856	XP_005984969.1	3504	0	PREDICTED: cell cycle progression protein 1 [Pantholops hodgsonii]	556779855	XM_005984907.1	3262	0	PREDICTED: Pantholops hodgsonii cell cycle progression 1 (CCPG1), mRNA	--	--	--	--	Q5R6R3	2964	0	Cell cycle progression protein 1 OS=Pongo abelii GN=CCPG1 PE=2 SV=1	PF00441//PF04433//PF04210	Acyl-CoA dehydrogenase, C-terminal domain//SWIRM domain//Tetrahydromethanopterin S-methyltransferase, subunit G	GO:0055114//GO:0015948//GO:0046656	oxidation-reduction process//methanogenesis//folic acid biosynthetic process	GO:0005515//GO:0016627//GO:0030269	protein binding//oxidoreductase activity, acting on the CH-CH group of donors//tetrahydromethanopterin S-methyltransferase activity	GO:0016021	integral component of membrane	--	--
i3_LQ_sample9a8d22|c3144/f1p73/3844.1	0	511.593	#NAME?	3.87e-20	4.49e-18	2607	594034006	XP_006041720.1	1068	2.4e-113	PREDICTED: ras-related protein Rab-18 isoform X1 [Bubalus bubalis]	594034005	XM_006041658.1	2170	0	PREDICTED: Bubalus bubalis RAB18, member RAS oncogene family (RAB18), transcript variant X1, mRNA	K07910	RAB18	Ras-related protein Rab-18	http://www.genome.jp/dbget-bin/www_bget?ko:K07910	Q5EB77	1006	1.6e-107	Ras-related protein Rab-18 OS=Rattus norvegicus GN=Rab18 PE=2 SV=1	PF01926//PF00071//PF04548//PF01048//PF00735//PF04670//PF00005//PF00025//PF03193//PF08477//PF00158	50S ribosome-binding GTPase//Ras family//AIG1 family//Phosphorylase superfamily//Septin//Gtr1/RagA G protein conserved region//ABC transporter//ADP-ribosylation factor family//Protein of unknown function, DUF258//Ras of Complex, Roc, domain of DAPkinase//Sigma-54 interaction domain	GO:0006355//GO:0007264//GO:0009116	regulation of transcription, DNA-templated//small GTPase mediated signal transduction//nucleoside metabolic process	GO:0005524//GO:0008134//GO:0003824//GO:0005525//GO:0016887//GO:0003924	ATP binding//transcription factor binding//catalytic activity//GTP binding//ATPase activity//GTPase activity	GO:0005667	transcription factor complex	KOG0080	GTPase Rab18, small G protein superfamily
2-3k.c19621/1/2085	552.918	0.297916	10.858	3.9e-20	4.52e-18	2041	594051389	XP_006050028.1	2018	1.3e-223	PREDICTED: mitochondrial Rho GTPase 2 [Bubalus bubalis]	556723747	XM_005957626.1	1406	0	PREDICTED: Pantholops hodgsonii ras homolog family member T2 (RHOT2), mRNA	K07871	RHOT2, ARHT2	Ras homolog gene family, member T2	http://www.genome.jp/dbget-bin/www_bget?ko:K07871	Q5E9M9	2018	5.4e-225	Mitochondrial Rho GTPase 2 OS=Bos taurus GN=RHOT2 PE=2 SV=1	PF00005//PF13202//PF08477//PF13405//PF13499//PF03193//PF10662//PF06220//PF00036//PF00071//PF13833//PF10591//PF00025//PF01926	ABC transporter//EF hand//Ras of Complex, Roc, domain of DAPkinase//EF-hand domain//EF-hand domain pair//Protein of unknown function, DUF258//Ethanolamine utilisation - propanediol utilisation//U1 zinc finger//EF hand//Ras family//EF-hand domain pair//Secreted protein acidic and rich in cysteine Ca binding region//ADP-ribosylation factor family//50S ribosome-binding GTPase	GO:0007165//GO:0006576//GO:0007264	signal transduction//cellular biogenic amine metabolic process//small GTPase mediated signal transduction	GO:0003924//GO:0016887//GO:0005509//GO:0005524//GO:0005525//GO:0008270	GTPase activity//ATPase activity//calcium ion binding//ATP binding//GTP binding//zinc ion binding	GO:0005578	proteinaceous extracellular matrix	KOG1707	Predicted Ras related/Rac-GTP binding protein
i2_LQ_sample9a8d22|c4463/f1p5/2953	4.66354	1480.83	-8.3108	4.18e-20	4.83e-18	2958	--	--	--	--	--	850494870	CP011909.1	2132	0	Ovis canadensis canadensis isolate 43U chromosome 24 sequence	--	--	--	--	--	--	--	--	--	--	--	--	--	--	--	--	--	--
2-3k.c15496/1/1667	0	2880.11	#NAME?	4.23e-20	4.87e-18	1669	548526946	XP_005699630.1	862	1.2e-89	PREDICTED: pannexin-3 [Capra hircus]	850493339	CP011906.1	1234	0	Ovis canadensis canadensis isolate 43U chromosome 21 sequence	K03443	PANX	pannexin	http://www.genome.jp/dbget-bin/www_bget?ko:K03443	Q96QZ0	808	9e-85	Pannexin-3 OS=Homo sapiens GN=PANX3 PE=2 SV=1	--	--	--	--	--	--	--	--	KOG3373	Glycine cleavage system H protein (lipoate-binding)
i1_LQ_sample9a8d22|c23428/f1p47/1897	1.53732	6371.66	-12.017	4.28e-20	4.91e-18	1869	115497900	NP_001068589.1	1491	1.6e-162	elongation factor 2 [Bos taurus]>gi|426229147|ref|XP_004008653.1| PREDICTED: elongation factor 2 isoform X1 [Ovis aries]>gi|555967949|ref|XP_005896018.1| PREDICTED: elongation factor 2 [Bos mutus]>gi|594035846|ref|XP_006042595.1| PREDICTED: elongation factor 2 [Bubalus bubalis]>gi|742217761|ref|XP_010826433.1| PREDICTED: elongation factor 2 [Bison bison bison]>gi|803073307|ref|XP_012033467.1| PRE…	115497899	NM_001075121.1	1220	0	Bos taurus eukaryotic translation elongation factor 2 (EEF2), mRNA >gnl|BL_ORD_ID|1994946 Bos taurus eukaryotic translation elongation factor 2, mRNA (cDNA clone MGC:127305 IMAGE:7949634), complete cds	K03234	EEF2	elongation factor 2	http://www.genome.jp/dbget-bin/www_bget?ko:K03234	Q3SYU2	1491	6.4e-164	Elongation factor 2 OS=Bos taurus GN=EEF2 PE=2 SV=3	PF03764//PF00649	Elongation factor G, domain IV//Copper fist DNA binding domain	GO:0006355//GO:0006448	regulation of transcription, DNA-templated//regulation of translational elongation	GO:0005525//GO:0003677//GO:0003924//GO:0005507//GO:0003746//GO:0003700	GTP binding//DNA binding//GTPase activity//copper ion binding//translation elongation factor activity//transcription factor activity, sequence-specific DNA binding	GO:0005737//GO:0005844//GO:0005840//GO:0005667//GO:0005634	cytoplasm//polysome//ribosome//transcription factor complex//nucleus	KOG0469	Elongation factor 2
3-6k.c23675/1/3437	485.239	0	Inf	4.31e-20	4.93e-18	3451	594043873	XP_006046443.1	2005	7.2e-222	PREDICTED: tensin-1 isoform X1 [Bubalus bubalis]	594043887	XM_006046388.1	2672	0	PREDICTED: Bubalus bubalis tensin 1 (TNS1), transcript variant X8, mRNA	K18080	TNS	tensin	http://www.genome.jp/dbget-bin/www_bget?ko:K18080	Q9GLM4	2005	3e-223	Tensin-1 OS=Bos taurus GN=TNS1 PE=2 SV=1	PF08416	Phosphotyrosine-binding domain	--	--	GO:0005515	protein binding	--	--	KOG1930	Focal adhesion protein Tensin, contains PTB domain
1-2k.c2205/15/1101	4739.01	3.95437	10.227	4.43e-20	5.05e-18	1085	344286884	XP_003415186.1	877	1.4e-91	PREDICTED: translocon-associated protein subunit beta [Loxodonta africana]	742111341	XM_010838254.1	964	0	PREDICTED: Bison bison bison signal sequence receptor, beta (translocon-associated protein beta) (SSR2), transcript variant X2, mRNA	K13250	SSR2	translocon-associated protein subunit beta	http://www.genome.jp/dbget-bin/www_bget?ko:K13250	Q5E9E4	875	1e-92	Translocon-associated protein subunit beta OS=Bos taurus GN=SSR2 PE=2 SV=1	PF08563	P53 transactivation motif	--	--	GO:0005515	protein binding	--	--	KOG3317	Translocon-associated complex TRAP, beta subunit
3-6k.c2003/4/3207	483.199	0	Inf	4.42e-20	5.05e-18	3205	556767209	XP_005978844.1	2543	2.8e-284	PREDICTED: tRNA:m(4)X modification enzyme TRM13 homolog [Pantholops hodgsonii]	742232740	XM_010830985.1	2735	0	PREDICTED: Bison bison bison tRNA methyltransferase 13 homolog (S. cerevisiae) (TRMT13), transcript variant X1, mRNA	K15446	TRM13, CCDC76	tRNA:m4X modification enzyme	http://www.genome.jp/dbget-bin/www_bget?ko:K15446	Q9NUP7	2342	2.3e-262	tRNA:m(4)X modification enzyme TRM13 homolog OS=Homo sapiens GN=TRMT13 PE=1 SV=2	PF05206//PF11722	Methyltransferase TRM13//CCCH zinc finger in TRM13 protein	GO:0008033	tRNA processing	GO:0008168	methyltransferase activity	--	--	KOG2811	Uncharacterized conserved protein
3-6k.c27103/1/4236	485.97	0	Inf	4.61e-20	5.23e-18	4225	300795520	NP_001179439.1	5082	0	PDZ domain-containing protein 8 [Bos taurus]>gi|296472632|tpg|DAA14747.1| TPA: PDZ domain containing 8 [Bos taurus]	594097013	XM_006071693.1	3574	0	PREDICTED: Bubalus bubalis PDZ domain containing 8 (PDZD8), transcript variant X1, mRNA	--	--	--	--	Q8NEN9	4680	0	PDZ domain-containing protein 8 OS=Homo sapiens GN=PDZD8 PE=1 SV=1	PF00130//PF16497	Phorbol esters/diacylglycerol binding domain (C1 domain)//MHC-I family domain	GO:0006955//GO:0035556//GO:0022604//GO:0007010	immune response//intracellular signal transduction//regulation of cell morphogenesis//cytoskeleton organization	GO:0046872	metal ion binding	GO:0005622	intracellular	KOG3532	Predicted protein kinase
i5_LQ_sample9a8d22|c310/f1p6/5339.2	0	504.534	#NAME?	4.73e-20	5.35e-18	899	803284003	XP_012001672.1	890	3.7e-93	PREDICTED: neuroblast differentiation-associated protein AHNAK isoform X3 [Ovis aries musimon]>gi|803284005|ref|XP_012001673.1| PREDICTED: neuroblast differentiation-associated protein AHNAK isoform X4 [Ovis aries musimon]	803284004	XM_012146283.1	452	0	PREDICTED: Ovis aries musimon AHNAK nucleoprotein (AHNAK), transcript variant X4, mRNA	--	--	--	--	Q09666	814	9.8e-86	Neuroblast differentiation-associated protein AHNAK OS=Homo sapiens GN=AHNAK PE=1 SV=2	--	--	--	--	--	--	--	--	--	--
i5_LQ_sample9a8d22|c453/f1p24/6327.1	0.587766	1061.79	-10.819	4.89e-20	5.52e-18	3267	556779856	XP_005984969.1	3289	0	PREDICTED: cell cycle progression protein 1 [Pantholops hodgsonii]	556779855	XM_005984907.1	2962	0	PREDICTED: Pantholops hodgsonii cell cycle progression 1 (CCPG1), mRNA	--	--	--	--	Q5R6R3	2794	0	Cell cycle progression protein 1 OS=Pongo abelii GN=CCPG1 PE=2 SV=1	PF00441//PF04433//PF04210	Acyl-CoA dehydrogenase, C-terminal domain//SWIRM domain//Tetrahydromethanopterin S-methyltransferase, subunit G	GO:0055114//GO:0046656//GO:0015948	oxidation-reduction process//folic acid biosynthetic process//methanogenesis	GO:0030269//GO:0016627//GO:0005515	tetrahydromethanopterin S-methyltransferase activity//oxidoreductase activity, acting on the CH-CH group of donors//protein binding	GO:0016021	integral component of membrane	--	--
3-6k.c14852/1/2468	4238.71	5.02903	9.7191	5.14e-20	5.79e-18	2421	594104319	XP_006075148.1	1053	1.2e-111	PREDICTED: CD63 antigen [Bubalus bubalis]	850480667	CP011888.1	798	0	Ovis canadensis canadensis isolate 43U chromosome 3 sequence	K06497	CD63, MLA1, TSPAN30	CD63 antigen	http://www.genome.jp/dbget-bin/www_bget?ko:K06497	Q9XSK2	1038	2.8e-111	CD63 antigen OS=Bos taurus GN=CD63 PE=2 SV=4	PF03600//PF06687//PF00335	Citrate transporter//SUR7/PalI family//Tetraspanin family	GO:0055085	transmembrane transport	--	--	GO:0016021//GO:0005886	integral component of membrane//plasma membrane	--	--
1-2k.c32568/1/1163	470.158	0	Inf	6.06e-20	6.81e-18	1159	803222660	XP_011971609.1	1064	3.2e-113	PREDICTED: membralin isoform X2 [Ovis aries musimon]	742142593	XM_010844644.1	882	0	PREDICTED: Bison bison bison transmembrane protein 259 (TMEM259), mRNA	--	--	--	--	Q4ZIN3	1013	1.1e-108	Membralin OS=Homo sapiens GN=TMEM259 PE=1 SV=1	--	--	--	--	--	--	--	--	KOG2092	Uncharacterized conserved protein
2-3k.c13631/1/1391	647.671	1.01391	9.3192	6.12e-20	6.86e-18	1374	641732267	XP_008156483.1	1453	2.9e-158	PREDICTED: melanoma-associated antigen D1 isoform X2 [Eptesicus fuscus]	594055917	XM_006052112.1	1122	0	PREDICTED: Bubalus bubalis melanoma-associated antigen D1-like (LOC102413445), transcript variant X4, mRNA	K12464	MAGED1, NRAGE	melanoma-associated antigen D1	http://www.genome.jp/dbget-bin/www_bget?ko:K12464	Q6ITT4	1057	1e-113	Melanoma-associated antigen D1 OS=Sus scrofa GN=MAGED1 PE=2 SV=1	--	--	--	--	--	--	--	--	--	--
2-3k.c4894/1/1811	4981.32	3.57499	10.444	6.14e-20	6.86e-18	1800	556775761	XP_005982993.1	1037	6.6e-110	PREDICTED: vimentin [Pantholops hodgsonii]>gi|803278206|ref|XP_011998780.1| PREDICTED: vimentin [Ovis aries musimon]	556775760	XM_005982931.1	895	0	PREDICTED: Pantholops hodgsonii vimentin (VIM), mRNA	K07606	VIM	vimentin	http://www.genome.jp/dbget-bin/www_bget?ko:K07606	P48616	1034	6.1e-111	Vimentin OS=Bos taurus GN=VIM PE=1 SV=3	PF10186//PF07926//PF05478//PF04111//PF04977//PF03255//PF01401//PF05700//PF00038//PF04732//PF06005//PF06009//PF05837//PF03243//PF02050//PF07464//PF06160//PF10473//PF07851//PF06810//PF08702//PF15898//PF02183//PF16331//PF01025//PF13851//PF00170	Vacuolar sorting 38 and autophagy-related subunit 14//TPR/MLP1/MLP2-like protein//Prominin//Autophagy protein Apg6//Septum formation initiator//Acetyl co-enzyme A carboxylase carboxyltransferase alpha subunit//Angiotensin-converting enzyme//Breast carcinoma amplified sequence 2 (BCAS2)//Intermediate filament protein//Intermediate filament head (DNA binding) region//Protein of unknown function (DU…	GO:0030168//GO:0000921//GO:0006914//GO:0006508//GO:0007049//GO:0043093//GO:0071973//GO:0000917//GO:0006457//GO:0006355//GO:0070206//GO:0006606//GO:0006869//GO:0007165//GO:0006090//GO:0006633//GO:0046413//GO:0051382//GO:0006935//GO:0007155//GO:0051258//GO:0006397//GO:0010508//GO:0048870	platelet activation//septin ring assembly//autophagy//proteolysis//cell cycle//FtsZ-dependent cytokinesis//bacterial-type flagellum-dependent cell motility//barrier septum assembly//protein folding//regulation of transcription, DNA-templated//protein trimerization//protein import into nucleus//lipid transport//signal transduction//pyruvate metabolic process//fatty acid biosynthetic process//organ…	GO:0030674//GO:0003774//GO:0008241//GO:0019901//GO:0043565//GO:0008289//GO:0003700//GO:0008237//GO:0000774//GO:0018836//GO:0005102//GO:0042803//GO:0003989//GO:0005198//GO:0051087//GO:0008134//GO:0045502	protein binding, bridging//motor activity//peptidyl-dipeptidase activity//protein kinase binding//sequence-specific DNA binding//lipid binding//transcription factor activity, sequence-specific DNA binding//metallopeptidase activity//adenyl-nucleotide exchange factor activity//alkylmercury lyase activity//receptor binding//protein homodimerization activity//acetyl-CoA carboxylase activity//structu…	GO:0009317//GO:0005577//GO:0016021//GO:0016020//GO:0005667//GO:0030286//GO:0000776//GO:0009288//GO:0005882//GO:0005576//GO:0031514//GO:0005737//GO:0005940	acetyl-CoA carboxylase complex//fibrinogen complex//integral component of membrane//membrane//transcription factor complex//dynein complex//kinetochore//bacterial-type flagellum//intermediate filament//extracellular region//motile cilium//cytoplasm//septin ring	--	--
1-2k.c10634/1/1352	1156.49	0	Inf	6.21e-20	6.92e-18	1349	129277520	NP_001076074.1	1735	5.7e-191	dolichyl-diphosphooligosaccharide--protein glycosyltransferase subunit 1 precursor [Bos taurus]>gi|126717391|gb|AAI33460.1| RPN1 protein [Bos taurus]>gi|296474621|tpg|DAA16736.1| TPA: dolichyl-diphosphooligosaccharide--protein glycosyltransferase subunit 1 [Bos taurus]	402692423	NM_001082605.2	1056	0	Bos taurus ribophorin I (RPN1), mRNA	K12666	OST1, RPN1	oligosaccharyltransferase complex subunit alpha (ribophorin I)	http://www.genome.jp/dbget-bin/www_bget?ko:K12666	Q5RFB6	1693	1.7e-187	Dolichyl-diphosphooligosaccharide--protein glycosyltransferase subunit 1 OS=Pongo abelii GN=RPN1 PE=2 SV=1	PF04597	Ribophorin I	GO:0006486//GO:0018279	protein glycosylation//protein N-linked glycosylation via asparagine	GO:0004579	dolichyl-diphosphooligosaccharide-protein glycotransferase activity	GO:0016021//GO:0005783//GO:0008250	integral component of membrane//endoplasmic reticulum//oligosaccharyltransferase complex	KOG2291	Oligosaccharyltransferase, alpha subunit (ribophorin I)
1-2k.c24943/1/1466	467.908	0	Inf	6.34e-20	7.04e-18	1445	530668092	EQB78393.1	918	3.3e-96	hypothetical protein CB1_000765083 [Camelus ferus]	594035122	XM_006042184.1	822	0	PREDICTED: Bubalus bubalis stromal cell-derived factor 2 (SDF2), transcript variant X1, mRNA	--	--	--	--	Q3SZ45	917	1.8e-97	Stromal cell-derived factor 2 OS=Bos taurus GN=SDF2 PE=2 SV=1	--	--	--	--	--	--	--	--	KOG3358	Uncharacterized secreted protein SDF2 (Stromal cell-derived factor 2), contains MIR domains
i3_LQ_sample9a8d22|c1167/f1p21/2958.1	0	493.377	#NAME?	6.71e-20	7.43e-18	1120	83035061	NP_001032684.1	788	3.1e-81	tetraspanin-31 [Bos taurus]>gi|528949463|ref|XP_005206611.1| PREDICTED: tetraspanin-31 isoform X1 [Bos taurus]>gi|555979593|ref|XP_005901727.1| PREDICTED: tetraspanin-31 isoform X1 [Bos mutus]>gi|594110282|ref|XP_006077981.1| PREDICTED: tetraspanin-31 isoform X1 [Bubalus bubalis]>gi|742115795|ref|XP_010837657.1| PREDICTED: tetraspanin-31 [Bison bison bison]>gi|122138624|sp|Q32KP1.1|TSN31_BOVIN Re…	742115794	XM_010839355.1	879	0	PREDICTED: Bison bison bison tetraspanin 31 (TSPAN31), mRNA	K17356	TSPAN13_31	tetraspanin-13/31	http://www.genome.jp/dbget-bin/www_bget?ko:K17356	Q32KP1	788	1.3e-82	Tetraspanin-31 OS=Bos taurus GN=TSPAN31 PE=2 SV=1	PF00335//PF16048	Tetraspanin family//Frog antimicrobial peptide	GO:0006952	defense response	--	--	GO:0005576//GO:0016021	extracellular region//integral component of membrane	--	--
3-6k.c25673/1/4023	1413.27	4.86702	8.1818	6.99e-20	7.72e-18	4031	532017554	XP_005352529.1	5435	0	PREDICTED: structural maintenance of chromosomes protein 3 [Microtus ochrogaster]	803247585	XM_012128390.1	2397	0	PREDICTED: Ovis aries musimon structural maintenance of chromosomes 3 (SMC3), mRNA	K06669	SMC3, CSPG6	structural maintenance of chromosome 3 (chondroitin sulfate proteoglycan 6)	http://www.genome.jp/dbget-bin/www_bget?ko:K06669	Q9UQE7	5435	0	Structural maintenance of chromosomes protein 3 OS=Homo sapiens GN=SMC3 PE=1 SV=2	PF04513//PF04136//PF13304//PF06470//PF09262	Baculovirus polyhedron envelope protein, PEP, C terminus//Sec34-like family//AAA domain, putative AbiEii toxin, Type IV TA system//SMC proteins Flexible Hinge Domain//Peroxisome biogenesis factor 1, N-terminal	GO:0007031//GO:0006886//GO:0051276	peroxisome organization//intracellular protein transport//chromosome organization	GO:0005524//GO:0005198//GO:0005515	ATP binding//structural molecule activity//protein binding	GO:0019028//GO:0005777//GO:0019031//GO:0005801//GO:0016020//GO:0005694	viral capsid//peroxisome//viral envelope//cis-Golgi network//membrane//chromosome	KOG0964	Structural maintenance of chromosome protein 3 (sister chromatid cohesion complex Cohesin, subunit SMC3)
i2_LQ_sample9a8d22|c3303/f1p24/2756	2.35106	1003.59	-8.7376	7.23e-20	7.95e-18	2714	471360356	XP_004370748.1	2339	1.1e-260	PREDICTED: eukaryotic translation initiation factor 3 subunit E [Trichechus manatus latirostris]	803275535	XM_012142049.1	1437	0	PREDICTED: Ovis aries musimon eukaryotic translation initiation factor 3, subunit E (EIF3E), mRNA	K03250	EIF3E, INT6	translation initiation factor 3 subunit E	http://www.genome.jp/dbget-bin/www_bget?ko:K03250	Q3T102	2318	1.2e-259	Eukaryotic translation initiation factor 3 subunit E OS=Bos taurus GN=EIF3E PE=2 SV=1	PF15754//PF13181//PF13371//PF01399//PF13174//PF04509//PF13414//PF00515	Sperm equatorial segment protein 1//Tetratricopeptide repeat//Tetratricopeptide repeat//PCI domain//Tetratricopeptide repeat//CheC-like family//TPR repeat//Tetratricopeptide repeat	GO:0007342//GO:0007340	fusion of sperm to egg plasma membrane//acrosome reaction	GO:0005515//GO:0016787	protein binding//hydrolase activity	GO:0001669	acrosomal vesicle	KOG2758	Translation initiation factor 3, subunit e (eIF-3e)
i2_LQ_sample9a8d22|c6237/f1p25/2465.1	0	492.878	#NAME?	7.23e-20	7.95e-18	1551	830066161	XP_012583747.1	1675	6e-184	PREDICTED: RNA-binding protein 39 isoform X7 [Condylura cristata]	548491389	XM_005688511.1	1515	0	PREDICTED: Capra hircus RNA binding motif protein 39 (RBM39), transcript variant X5, mRNA	K13091	RBM39, RNPC2	RNA-binding protein 39	http://www.genome.jp/dbget-bin/www_bget?ko:K13091	Q5RC80	1675	2.5e-185	RNA-binding protein 39 OS=Pongo abelii GN=RBM39 PE=2 SV=1	PF00076//PF16367//PF00263	RNA recognition motif. (a.k.a. RRM, RBD, or RNP domain)//RNA recognition motif//Bacterial type II and III secretion system protein	GO:0009306	protein secretion	GO:0003676	nucleic acid binding	--	--	KOG0147	Transcriptional coactivator CAPER (RRM superfamily)
3-6k.c12536/1/2595	464.509	0	Inf	7.37e-20	8.08e-18	2596	432099499	ELK28647.1	935	6.4e-98	Heterogeneous nuclear ribonucleoprotein G-like 1 [Myotis davidii]	741981267	XM_005227540.2	1316	0	PREDICTED: Bos taurus RNA binding motif protein, X-linked (RBMX), transcript variant X2, mRNA	K12885	RBMX, HNRNPG	heterogeneous nuclear ribonucleoprotein G	http://www.genome.jp/dbget-bin/www_bget?ko:K12885	Q96E39	918	2.5e-97	RNA binding motif protein, X-linked-like-1 OS=Homo sapiens GN=RBMXL1 PE=1 SV=1	PF00076//PF16367	RNA recognition motif. (a.k.a. RRM, RBD, or RNP domain)//RNA recognition motif	--	--	GO:0003676	nucleic acid binding	--	--	--	--
i2_LQ_sample9a8d22|c16475/f1p4/2433	0	494.865	#NAME?	7.56e-20	8.27e-18	2421	548457924	XP_005677729.1	3280	0	PREDICTED: U4/U6 small nuclear ribonucleoprotein Prp3 isoform X1 [Capra hircus]	594049859	XM_006049234.1	2316	0	PREDICTED: Bubalus bubalis pre-mRNA processing factor 3 (PRPF3), transcript variant X3, mRNA	K12843	PRPF3, PRP3	U4/U6 small nuclear ribonucleoprotein PRP3	http://www.genome.jp/dbget-bin/www_bget?ko:K12843	O43395	3023	0	U4/U6 small nuclear ribonucleoprotein Prp3 OS=Homo sapiens GN=PRPF3 PE=1 SV=2	PF02216//PF01480	B domain//PWI domain	GO:0006397//GO:0009405	mRNA processing//pathogenesis	GO:0019865	immunoglobulin binding	GO:0019814	immunoglobulin complex	KOG2769	Putative u4/u6 small nuclear ribonucleoprotein
2-3k.c16493/1/1600	562.173	0	Inf	7.63e-20	8.33e-18	1601	803312934	XP_012014790.1	1566	2.7e-171	PREDICTED: dynactin subunit 2 isoform X2 [Ovis aries musimon]	556750445	XM_005970577.1	778	0	PREDICTED: Pantholops hodgsonii dynactin 2 (p50) (DCTN2), transcript variant X4, mRNA	K10424	DCTN2	dynactin 2	http://www.genome.jp/dbget-bin/www_bget?ko:K10424	Q3ZCF0	1553	3.6e-171	Dynactin subunit 2 OS=Bos taurus GN=DCTN2 PE=2 SV=1	PF01367//PF01486//PF06005//PF13949	5'-3' exonuclease, C-terminal SAM fold//K-box region//Protein of unknown function (DUF904)//ALIX V-shaped domain binding to HIV	GO:0000917//GO:0043093//GO:0006355	barrier septum assembly//FtsZ-dependent cytokinesis//regulation of transcription, DNA-templated	GO:0003824//GO:0005515//GO:0003677//GO:0003700	catalytic activity//protein binding//DNA binding//transcription factor activity, sequence-specific DNA binding	GO:0005667//GO:0005634//GO:0005737	transcription factor complex//nucleus//cytoplasm	KOG3958	Putative dynamitin
i2_HQ_sample9a8d22|c15179/f29p41/2090	0	488.574	#NAME?	7.73e-20	8.41e-18	2079	744619030	XP_010996729.1	664	1.4e-66	PREDICTED: microtubule-associated proteins 1A/1B light chain 3B [Camelus dromedarius]	803329256	XM_012167382.1	1730	0	PREDICTED: Ovis aries musimon microtubule-associated protein 1 light chain 3 beta (MAP1LC3B), mRNA	K10435	MAP1LC	microtubule-associated protein 1 light chain	http://www.genome.jp/dbget-bin/www_bget?ko:K10435	O41515	636	9.9e-65	Microtubule-associated proteins 1A/1B light chain 3B OS=Bos taurus GN=MAP1LC3B PE=1 SV=4	PF10399//PF04110	Ubiquitinol-cytochrome C reductase Fe-S subunit TAT signal//Ubiquitin-like autophagy protein Apg12	GO:0006119//GO:0006118//GO:0015992//GO:0000045//GO:0055114	oxidative phosphorylation//obsolete electron transport//proton transport//autophagosome assembly//oxidation-reduction process	GO:0008121	ubiquinol-cytochrome-c reductase activity	GO:0005737	cytoplasm	KOG1654	Microtubule-associated anchor protein involved in autophagy and membrane trafficking
i6_LQ_sample9a8d22|c638/f1p2/6056.1	0	488.99	#NAME?	7.92e-20	8.59e-18	3176	795445225	XP_011885950.1	2632	1.3e-294	PREDICTED: zinc finger CCCH domain-containing protein 7A isoform X2 [Cercocebus atys]	795445224	XM_012030560.1	1184	0	PREDICTED: Cercocebus atys zinc finger CCCH-type containing 7A (ZC3H7A), transcript variant X5, mRNA	--	--	--	--	Q8IWR0	1643	2.6e-181	Zinc finger CCCH domain-containing protein 7A OS=Homo sapiens GN=ZC3H7A PE=1 SV=1	PF00642	Zinc finger C-x8-C-x5-C-x3-H type (and similar)	--	--	GO:0046872	metal ion binding	--	--	--	--
2-3k.c26398/1/1789	461.115	0	Inf	8.87e-20	9.6e-18	1794	795097506	XP_011828753.1	1948	1.5e-215	PREDICTED: RNA polymerase II-associated factor 1 homolog isoform X1 [Mandrillus leucophaeus]	594090642	XM_006068660.1	1518	0	PREDICTED: Bubalus bubalis Paf1, RNA polymerase II associated factor, homolog (S. cerevisiae) (PAF1), transcript variant X1, mRNA	K15174	PAF1	RNA polymerase II-associated factor 1	http://www.genome.jp/dbget-bin/www_bget?ko:K15174	Q2KJ14	1948	6.3e-217	RNA polymerase II-associated factor 1 homolog OS=Bos taurus GN=PAF1 PE=2 SV=1	PF03985	Paf1	GO:0016570//GO:0006368	histone modification//transcription elongation from RNA polymerase II promoter	--	--	GO:0016593	Cdc73/Paf1 complex	KOG2478	Putative RNA polymerase II regulator
2-3k.c19117/1/1764.1	455.171	0	Inf	9.03e-20	9.75e-18	1547	426252181	XP_004019794.1	550	1.7e-53	PREDICTED: BET1-like protein isoform X4 [Ovis aries]>gi|594044955|ref|XP_006046963.1| PREDICTED: BET1-like protein isoform X2 [Bubalus bubalis]>gi|803339990|ref|XP_012028032.1| PREDICTED: BET1-like protein isoform X4 [Ovis aries musimon]	742088812	XM_010832933.1	1256	0	PREDICTED: Bison bison bison Bet1 golgi vesicular membrane trafficking protein-like (BET1L), mRNA	K08504	BET1	blocked early in transport 1	http://www.genome.jp/dbget-bin/www_bget?ko:K08504	Q3MHP8	546	2e-54	BET1-like protein OS=Bos taurus GN=BET1L PE=3 SV=1	--	--	--	--	--	--	--	--	KOG3385	V-SNARE
i3_LQ_sample9a8d22|c1105/f1p25/3561.1	1587.94	0	Inf	9.24e-20	9.95e-18	805	852428	AAA82155.1	921	8.4e-97	ornithine decarboxylase antizyme, partial [Homo sapiens]	666638009	NM_001289795.2	642	0	Ovis aries ornithine decarboxylase antizyme 1 (OAZ1), mRNA	K16548	OAZ1	ornithine decarboxylase antizyme 1	http://www.genome.jp/dbget-bin/www_bget?ko:K16548	Q56K12	845	2.2e-89	Ornithine decarboxylase antizyme 1 OS=Bos taurus GN=OAZ1 PE=2 SV=3	PF02100//PF00484	Ornithine decarboxylase antizyme//Carbonic anhydrase	GO:0019467//GO:0006807//GO:0006730	ornithine catabolic process, by decarboxylation//nitrogen compound metabolic process//one-carbon metabolic process	GO:0004089//GO:0004857//GO:0008073//GO:0008270	carbonate dehydratase activity//enzyme inhibitor activity//ornithine decarboxylase inhibitor activity//zinc ion binding	--	--	--	--
i1_LQ_sample9a8d22|c23848/f1p64/1563	0	488.251	#NAME?	9.36e-20	1.01e-17	1545	803198149	XP_011960380.1	1568	1.5e-171	PREDICTED: eukaryotic translation initiation factor 2 subunit 2 [Ovis aries]>gi|803220007|ref|XP_011970329.1| PREDICTED: eukaryotic translation initiation factor 2 subunit 2 isoform X2 [Ovis aries musimon]	803220006	XM_012114939.1	1332	0	PREDICTED: Ovis aries musimon eukaryotic translation initiation factor 2, subunit 2 beta, 38kDa (EIF2S2), transcript variant X2, mRNA	K03238	EIF2S2	translation initiation factor 2 subunit 2	http://www.genome.jp/dbget-bin/www_bget?ko:K03238	Q5E9D0	1564	1.8e-172	Eukaryotic translation initiation factor 2 subunit 2 OS=Bos taurus GN=EIF2S2 PE=2 SV=1	PF01873	Domain found in IF2B/IF5	GO:0006413//GO:0006446	translational initiation//regulation of translational initiation	GO:0003743	translation initiation factor activity	GO:0005840	ribosome	KOG2768	Translation initiation factor 2, beta subunit (eIF-2beta)
1-2k.c11023/1/3476.1	998.706	0	Inf	9.58e-20	1.03e-17	1374	742161890	XP_010847490.1	1220	3e-131	PREDICTED: LOW QUALITY PROTEIN: 26S proteasome non-ATPase regulatory subunit 8 [Bison bison bison]	742161889	XM_010849188.1	912	0	PREDICTED: Bison bison bison proteasome (prosome, macropain) 26S subunit, non-ATPase, 8 (PSMD8), mRNA	K03031	PSMD8, RPN12	26S proteasome regulatory subunit N12	http://www.genome.jp/dbget-bin/www_bget?ko:K03031	P48556	1183	2.4e-128	26S proteasome non-ATPase regulatory subunit 8 OS=Homo sapiens GN=PSMD8 PE=1 SV=2	--	--	--	--	--	--	--	--	KOG3151	26S proteasome regulatory complex, subunit RPN12/PSMD8
i1_LQ_sample9a8d22|c44467/f1p85/1890	0	10067.9	#NAME?	9.59e-20	1.03e-17	984	288903451	YP_003434169.1	1122	5e-120	NADH dehydrogenase subunit 1 [Cervus nippon hortulorum]>gi|285013417|gb|ADC32696.1| NADH dehydrogenase subunit 1 [Cervus nippon hortulorum]>gi|760173646|gb|AJP09675.1| NADH dehydrogenase subunit 1 (mitochondrion) [Cervus elaphus]	592746988	KJ025072.1	929	0	Cervus elaphus songaricus mitochondrion, complete genome	K03878	ND1	NADH-ubiquinone oxidoreductase chain 1	http://www.genome.jp/dbget-bin/www_bget?ko:K03878	O78747	1099	9.6e-119	NADH-ubiquinone oxidoreductase chain 1 OS=Ovis aries GN=MT-ND1 PE=3 SV=1	PF01922//PF00146	SRP19 protein//NADH dehydrogenase	GO:0006614//GO:0055114	SRP-dependent cotranslational protein targeting to membrane//oxidation-reduction process	GO:0008312//GO:0016491	7S RNA binding//oxidoreductase activity	GO:0005739//GO:0048500//GO:0016021//GO:0016020	mitochondrion//signal recognition particle//integral component of membrane//membrane	KOG4770	NADH dehydrogenase subunit 1
3-6k.c17235/1/5015.4	467.87	0	Inf	9.89e-20	1.05e-17	539	511885625	XP_004762619.1	664	3.5e-67	PREDICTED: peptidyl-prolyl cis-trans isomerase FKBP14 [Mustela putorius furo]	556772231	XM_005981220.1	477	0	PREDICTED: Pantholops hodgsonii FK506 binding protein 14, 22 kDa (FKBP14), mRNA	K09577	FKBP14	FK506-binding protein 14	http://www.genome.jp/dbget-bin/www_bget?ko:K09577	Q9NWM8	618	3.1e-63	Peptidyl-prolyl cis-trans isomerase FKBP14 OS=Homo sapiens GN=FKBP14 PE=1 SV=1	PF00254	FKBP-type peptidyl-prolyl cis-trans isomerase	GO:0006457	protein folding	--	--	--	--	KOG0549	FKBP-type peptidyl-prolyl cis-trans isomerase
i1_HQ_sample9a8d22|c26529/f1p5/1867	0.898366	682.714	-9.5698	1.04e-19	1.1e-17	1860	--	--	--	--	--	548466905	XM_005680564.1	1447	0	PREDICTED: Capra hircus thioredoxin reductase 1 (TXNRD1), transcript variant X8, mRNA	--	--	--	--	--	--	--	--	PF00781	Diacylglycerol kinase catalytic domain	--	--	GO:0016301	kinase activity	--	--	--	--
i2_LQ_sample9a8d22|c10866/f1p13/2671.1	4.32508	4338.53	-9.9703	1.12e-19	1.19e-17	909	602625904	XP_007419915.1	1448	7.3e-158	PREDICTED: LOW QUALITY PROTEIN: actin, cytoplasmic 2 [Python bivittatus]	594081269	XM_006064198.1	833	0	PREDICTED: Bubalus bubalis actin, gamma 1 (ACTG1), mRNA	K05692	ACTB_G1	actin beta/gamma 1	http://www.genome.jp/dbget-bin/www_bget?ko:K05692	P60708	1316	6.1e-144	Actin, cytoplasmic 1 OS=Equus caballus GN=ACTB PE=2 SV=1	--	--	--	--	--	--	--	--	KOG0676	Actin and related proteins
2-3k.c20099/2/2177	7277.89	1.58319	12.166	1.14e-19	1.2e-17	2179	428	CAA37823.1	1984	1.2e-219	unnamed protein product [Bos taurus]>gi|5777790|emb|CAA37422.1| unnamed protein product [Bos taurus]	548494981	XM_005689565.1	1254	0	PREDICTED: Capra hircus heat shock 70kDa protein 8 (HSPA8), mRNA	K03283	HSPA1_8	heat shock 70kDa protein 1/8	http://www.genome.jp/dbget-bin/www_bget?ko:K03283	P19120	1984	5.1e-221	Heat shock cognate 71 kDa protein OS=Bos taurus GN=HSPA8 PE=1 SV=2	PF06723//PF02782//PF17123	MreB/Mbl protein//FGGY family of carbohydrate kinases, C-terminal domain//RING-like zinc finger	GO:0006950//GO:0006397//GO:0051085//GO:0005975//GO:0000902//GO:0008380//GO:0051726//GO:0045892	response to stress//mRNA processing//chaperone mediated protein folding requiring cofactor//carbohydrate metabolic process//cell morphogenesis//RNA splicing//regulation of cell cycle//negative regulation of transcription, DNA-templated	GO:0016773//GO:0051082//GO:0005515//GO:0005524//GO:0042623//GO:0008270	phosphotransferase activity, alcohol group as acceptor//unfolded protein binding//protein binding//ATP binding//ATPase activity, coupled//zinc ion binding	GO:0005681//GO:0005829//GO:0042470//GO:0000974//GO:0009986//GO:0070062//GO:0005730	spliceosomal complex//cytosol//melanosome//Prp19 complex//cell surface//extracellular exosome//nucleolus	KOG0101	Molecular chaperones HSP70/HSC70, HSP70 superfamily
3-6k.c15394/1/3647	447.432	0	Inf	1.17e-19	1.23e-17	3647	803294186	XP_012006751.1	2418	9.8e-270	PREDICTED: fibronectin type III domain-containing protein 3B [Ovis aries musimon]>gi|803294188|ref|XP_012006752.1| PREDICTED: fibronectin type III domain-containing protein 3B [Ovis aries musimon]>gi|803294190|ref|XP_012006753.1| PREDICTED: fibronectin type III domain-containing protein 3B [Ovis aries musimon]	741914501	XM_010801384.1	3036	0	PREDICTED: Bos taurus fibronectin type III domain containing 3B (FNDC3B), transcript variant X7, mRNA	--	--	--	--	Q53EP0	2340	4.5e-262	Fibronectin type III domain-containing protein 3B OS=Homo sapiens GN=FNDC3B PE=1 SV=2	PF00041//PF16656	Fibronectin type III domain//Purple acid Phosphatase, N-terminal domain	GO:0006771//GO:0019497	riboflavin metabolic process//hexachlorocyclohexane metabolic process	GO:0046872//GO:0003993//GO:0005515	metal ion binding//acid phosphatase activity//protein binding	--	--	--	--
2-3k.c20316/1/4585.1	446.524	0	Inf	1.25e-19	1.31e-17	2308	556777759	XP_005983965.1	915	1.2e-95	PREDICTED: probable UDP-sugar transporter protein SLC35A4 isoform X1 [Pantholops hodgsonii]>gi|556777761|ref|XP_005983966.1| PREDICTED: probable UDP-sugar transporter protein SLC35A4 isoform X2 [Pantholops hodgsonii]	556777760	XM_005983904.1	1488	0	PREDICTED: Pantholops hodgsonii solute carrier family 35, member A4 (SLC35A4), transcript variant X2, mRNA	K15273	SLC35A4	solute carrier family 35 (probable UDP-sugar transporter), member A4	http://www.genome.jp/dbget-bin/www_bget?ko:K15273	Q05B73	867	1.8e-91	Probable UDP-sugar transporter protein SLC35A4 OS=Bos taurus GN=SLC35A4 PE=2 SV=1	PF00892//PF04142	EamA-like transporter family//Nucleotide-sugar transporter	GO:0008643	carbohydrate transport	GO:0005351	sugar:proton symporter activity	GO:0016021//GO:0000139//GO:0016020	integral component of membrane//Golgi membrane//membrane	--	--
3-6k.c23461/1/2950	679.66	1.37888	8.9452	1.3e-19	1.37e-17	2954	194223612	XP_001499220.2	1511	1.2e-164	PREDICTED: elongation of very long chain fatty acids protein 5 isoform X1 [Equus caballus]>gi|664729520|ref|XP_008521955.1| PREDICTED: elongation of very long chain fatty acids protein 5 [Equus przewalskii]>gi|664729522|ref|XP_008521956.1| PREDICTED: elongation of very long chain fatty acids protein 5 [Equus przewalskii]>gi|664729524|ref|XP_008521957.1| PREDICTED: elongation of very long chain fa…	550822116	NM_001285628.1	1615	0	Capra hircus ELOVL fatty acid elongase 5 (ELOVL5), mRNA >gnl|BL_ORD_ID|3968754 Capra hircus ELOVL5 mRNA for ELOVL family member 5, complete cds	K10244	ELOVL5	elongation of very long chain fatty acids protein 5	http://www.genome.jp/dbget-bin/www_bget?ko:K10244	Q2KJD9	1623	5e-179	Elongation of very long chain fatty acids protein 5 OS=Bos taurus GN=ELOVL5 PE=2 SV=1	PF01151	GNS1/SUR4 family	--	--	--	--	GO:0016021	integral component of membrane	--	--
i1_LQ_sample9a8d22|c22364/f1p1/1950	0	479.301	#NAME?	1.35e-19	1.41e-17	1947	803208475	XP_011964746.1	2144	3.1e-238	PREDICTED: fatty acid synthase isoform X2 [Ovis aries musimon]	803208474	XM_012109356.1	1174	0	PREDICTED: Ovis aries musimon fatty acid synthase (FASN), transcript variant X2, mRNA	K00665	FASN	fatty acid synthase, animal type	http://www.genome.jp/dbget-bin/www_bget?ko:K00665	Q71SP7	2076	9.8e-232	Fatty acid synthase OS=Bos taurus GN=FASN PE=2 SV=1	PF00975//PF00107//PF00106	Thioesterase domain//Zinc-binding dehydrogenase//short chain dehydrogenase	GO:0055114//GO:0008152//GO:0009058	oxidation-reduction process//metabolic process//biosynthetic process	GO:0016491//GO:0016788	oxidoreductase activity//hydrolase activity, acting on ester bonds	--	--	KOG1202	Animal-type fatty acid synthase and related proteins
i2_LQ_sample9a8d22|c8980/f1p63/2087	0	2033.86	#NAME?	1.35e-19	1.41e-17	2094	545808464	XP_005661195.1	1009	1.4e-106	PREDICTED: ADP-ribosylation factor 1 isoform X3 [Sus scrofa]	402693412	NM_176653.4	1668	0	Bos taurus ADP-ribosylation factor 1 (ARF1), mRNA	K07937	ARF1	ADP-ribosylation factor 1	http://www.genome.jp/dbget-bin/www_bget?ko:K07937	P84079	943	2.5e-100	ADP-ribosylation factor 1 OS=Rattus norvegicus GN=Arf1 PE=1 SV=2	PF04670//PF01591//PF01294//PF00071//PF01926//PF00503//PF08477//PF00025	Gtr1/RagA G protein conserved region//6-phosphofructo-2-kinase//Ribosomal protein L13e//Ras family//50S ribosome-binding GTPase//G-protein alpha subunit//Ras of Complex, Roc, domain of DAPkinase//ADP-ribosylation factor family	GO:0006412//GO:0042254//GO:0007186//GO:0007264//GO:0006000//GO:0006013//GO:0007165	translation//ribosome biogenesis//G-protein coupled receptor signaling pathway//small GTPase mediated signal transduction//fructose metabolic process//mannose metabolic process//signal transduction	GO:0004871//GO:0003735//GO:0005524//GO:0003873//GO:0005525//GO:0019001//GO:0031683//GO:0003924	signal transducer activity//structural constituent of ribosome//ATP binding//6-phosphofructo-2-kinase activity//GTP binding//guanyl nucleotide binding//G-protein beta/gamma-subunit complex binding//GTPase activity	GO:0005840//GO:0005622	ribosome//intracellular	KOG0070	GTP-binding ADP-ribosylation factor Arf1
3-6k.c8071/1/4185.1	451.31	0	Inf	1.37e-19	1.43e-17	1691	528753875	EPY73534.1	890	6.9e-93	actin-related protein 2/3 complex subunit 5 [Camelus ferus]	594048630	XM_006048643.1	1082	0	PREDICTED: Bubalus bubalis actin related protein 2/3 complex, subunit 5, 16kDa (ARPC5), transcript variant X1, mRNA	K05754	ARPC5	actin related protein 2/3 complex, subunit 5	http://www.genome.jp/dbget-bin/www_bget?ko:K05754	Q9CPW4	758	5.8e-79	Actin-related protein 2/3 complex subunit 5 OS=Mus musculus GN=Arpc5 PE=2 SV=3	PF06662//PF09384//PF04699	D-glucuronyl C5-epimerase C-terminus//UTP15 C terminal//ARP2/3 complex 16 kDa subunit (p16-Arc)	GO:0034314//GO:0006024//GO:0006364//GO:0030833	Arp2/3 complex-mediated actin nucleation//glycosaminoglycan biosynthetic process//rRNA processing//regulation of actin filament polymerization	GO:0016857	racemase and epimerase activity, acting on carbohydrates and derivatives	GO:0005730//GO:0015629//GO:0016021//GO:0005885	nucleolus//actin cytoskeleton//integral component of membrane//Arp2/3 protein complex	KOG3380	Actin-related protein Arp2/3 complex, subunit ARPC5
i0_LQ_sample9a8d22|c17509/f1p5/817	0	474.704	#NAME?	1.48e-19	1.54e-17	819	--	--	--	--	--	742113949	XM_010838891.1	625	0	PREDICTED: Bison bison bison squalene epoxidase (SQLE), mRNA	--	--	--	--	--	--	--	--	--	--	--	--	--	--	--	--	--	--
i2_LQ_sample9a8d22|c9684/f1p82/2858.1	0	473.573	#NAME?	1.48e-19	1.54e-17	1019	640795240	XP_008053666.1	860	1.3e-89	PREDICTED: stathmin-like [Tarsius syrichta]	402693156	NM_001034790.2	921	0	Bos taurus stathmin 1 (STMN1), mRNA	K04381	STMN1	stathmin	http://www.genome.jp/dbget-bin/www_bget?ko:K04381	A9YWH3	736	1.2e-76	Stathmin OS=Gecko japonicus GN=STMN1 PE=2 SV=1	PF04281//PF00836//PF02601//PF06479	Mitochondrial import receptor subunit Tom22//Stathmin family//Exonuclease VII, large subunit//Ribonuclease 2-5A	GO:0051252//GO:0006886//GO:0031110//GO:0006397//GO:0006308	regulation of RNA metabolic process//intracellular protein transport//regulation of microtubule polymerization or depolymerization//mRNA processing//DNA catabolic process	GO:0004540//GO:0008855	ribonuclease activity//exodeoxyribonuclease VII activity	GO:0009318//GO:0005741	exodeoxyribonuclease VII complex//mitochondrial outer membrane	--	--
i1_LQ_sample9a8d22|c20871/f1p146/1660	4.76136	1441.15	-8.2416	1.51e-19	1.56e-17	1647	755778241	XP_011285993.1	1146	1.4e-122	PREDICTED: GTP-binding nuclear protein Ran [Felis catus]	154426159	BC151426.1	1022	0	Bos taurus RAN, member RAS oncogene family, mRNA (cDNA clone MGC:179263 IMAGE:7952224), complete cds	K07936	RAN	GTP-binding nuclear protein Ran	http://www.genome.jp/dbget-bin/www_bget?ko:K07936	Q3T054	1114	2.9e-120	GTP-binding nuclear protein Ran OS=Bos taurus GN=RAN PE=2 SV=3	PF00735//PF01926//PF00071//PF02367//PF04670//PF03193//PF00025//PF00503//PF08477//PF00910	Septin//50S ribosome-binding GTPase//Ras family//Threonylcarbamoyl adenosine biosynthesis protein TsaE//Gtr1/RagA G protein conserved region//Protein of unknown function, DUF258//ADP-ribosylation factor family//G-protein alpha subunit//Ras of Complex, Roc, domain of DAPkinase//RNA helicase	GO:0007165//GO:0007264//GO:0007186//GO:0002949	signal transduction//small GTPase mediated signal transduction//G-protein coupled receptor signaling pathway//tRNA threonylcarbamoyladenosine modification	GO:0005525//GO:0003924//GO:0031683//GO:0003723//GO:0019001//GO:0004871//GO:0003724	GTP binding//GTPase activity//G-protein beta/gamma-subunit complex binding//RNA binding//guanyl nucleotide binding//signal transducer activity//RNA helicase activity	--	--	KOG0096	GTPase Ran/TC4/GSP1 (nuclear protein transport pathway), small G protein superfamily
2-3k.c2582/24/2025	1002.83	3.79191	8.0469	1.66e-19	1.72e-17	2025	741950047	XP_005215495.2	1515	2.8e-165	PREDICTED: syntenin-1 isoform X3 [Bos taurus]	741950042	XM_005215436.2	1753	0	PREDICTED: Bos taurus syndecan binding protein (syntenin) (SDCBP), transcript variant X1, mRNA	K17254	SDCBP	syntenin-1	http://www.genome.jp/dbget-bin/www_bget?ko:K17254	O00560	1441	4.4e-158	Syntenin-1 OS=Homo sapiens GN=SDCBP PE=1 SV=1	PF00595//PF13180	PDZ domain (Also known as DHR or GLGF)//PDZ domain	--	--	GO:0005515	protein binding	--	--	KOG3605	Beta amyloid precursor-binding protein
1-2k.c19371/1/1776	430.629	0	Inf	1.72e-19	1.77e-17	1737	329664750	NP_001193199.1	2044	1.1e-226	rho guanine nucleotide exchange factor 19 [Bos taurus]	803326939	XM_012166247.1	1460	0	PREDICTED: Ovis aries musimon Rho guanine nucleotide exchange factor (GEF) 19 (ARHGEF19), transcript variant X19, mRNA	--	--	--	--	Q8IW93	1979	1.5e-220	Rho guanine nucleotide exchange factor 19 OS=Homo sapiens GN=ARHGEF19 PE=1 SV=1	PF00621//PF14604//PF00018	RhoGEF domain//Variant SH3 domain//SH3 domain	GO:0035023//GO:0043087	regulation of Rho protein signal transduction//regulation of GTPase activity	GO:0005089//GO:0005515	Rho guanyl-nucleotide exchange factor activity//protein binding	--	--	KOG3523	Putative guanine nucleotide exchange factor TIM
1-2k.c23054/1/5846.1	447.316	0	Inf	1.75e-19	1.8e-17	1268	114051588	NP_001039617.1	1070	6.9e-114	Golgi apparatus membrane protein TVP23 homolog B [Bos taurus]>gi|555950221|ref|XP_005887314.1| PREDICTED: Golgi apparatus membrane protein TVP23 homolog B-like isoform X1 [Bos mutus]>gi|742136774|ref|XP_010841281.1| PREDICTED: Golgi apparatus membrane protein TVP23 homolog B isoform X1 [Bison bison bison]>gi|110808226|sp|Q29S14.1|TV23B_BOVIN RecName: Full=Golgi apparatus membrane protein TVP23 ho…	555950220	XM_005887252.1	1077	0	PREDICTED: Bos mutus Golgi apparatus membrane protein TVP23 homolog B-like (LOC102266227), transcript variant X1, mRNA	--	--	--	--	Q29S14	1070	2.9e-115	Golgi apparatus membrane protein TVP23 homolog B OS=Bos taurus GN=TVP23B PE=2 SV=1	PF09771//PF05832	Transmembrane protein 188//Eukaryotic protein of unknown function (DUF846)	GO:0035307	positive regulation of protein dephosphorylation	--	--	GO:0071595//GO:0016021	Nem1-Spo7 phosphatase complex//integral component of membrane	KOG3195	Uncharacterized membrane protein NPD008/CGI-148
i1_LQ_sample9a8d22|c29377/f1p16/1225	5.63641	1626.66	-8.1729	1.8e-19	1.85e-17	1062	743724899	XP_010956397.1	1250	7.8e-135	PREDICTED: NADH dehydrogenase [ubiquinone] flavoprotein 2, mitochondrial [Camelus bactrianus]	594085617	XM_006066270.1	918	0	PREDICTED: Bubalus bubalis NADH dehydrogenase (ubiquinone) flavoprotein 2, 24kDa (NDUFV2), mRNA	K03943	NDUFV2	NADH dehydrogenase (ubiquinone) flavoprotein 2	http://www.genome.jp/dbget-bin/www_bget?ko:K03943	P04394	1248	5.5e-136	NADH dehydrogenase [ubiquinone] flavoprotein 2, mitochondrial OS=Bos taurus GN=NDUFV2 PE=1 SV=3	--	--	--	--	--	--	--	--	KOG3196	NADH:ubiquinone oxidoreductase, NDUFV2/24 kD subunit
3-6k.c23519/1/3435.1	439.611	0	Inf	1.81e-19	1.85e-17	2510	803226799	XP_011973714.1	1409	6.8e-153	PREDICTED: torsin-1B isoform X2 [Ovis aries musimon]	742189673	XM_010856805.1	1973	0	PREDICTED: Bison bison bison torsin family 1, member B (torsin B) (TOR1B), mRNA	--	--	--	--	O14657	1356	3.9e-148	Torsin-1B OS=Homo sapiens GN=TOR1B PE=1 SV=2	PF06309//PF01443//PF05676//PF02950//PF07359//PF00004//PF07724//PF07728	Torsin//Viral (Superfamily 1) RNA helicase//NADH-ubiquinone oxidoreductase B18 subunit (NDUFB7)//Conotoxin//Liver-expressed antimicrobial peptide 2 precursor (LEAP-2)//ATPase family associated with various cellular activities (AAA)//AAA domain (Cdc48 subfamily)//AAA domain (dynein-related subfamily)	GO:0006120//GO:0009405//GO:0006810//GO:0006814//GO:0006744//GO:0015992//GO:0042742//GO:0006118	mitochondrial electron transport, NADH to ubiquinone//pathogenesis//transport//sodium ion transport//ubiquinone biosynthetic process//proton transport//defense response to bacterium//obsolete electron transport	GO:0016887//GO:0003954//GO:0005524//GO:0008137//GO:0008200	ATPase activity//NADH dehydrogenase activity//ATP binding//NADH dehydrogenase (ubiquinone) activity//ion channel inhibitor activity	GO:0005739//GO:0005576	mitochondrion//extracellular region	KOG2170	ATPase of the AAA+ superfamily
i7_LQ_sample9a8d22|c247/f1p14/7933.3	0	470.203	#NAME?	1.85e-19	1.89e-17	568	823392651	XP_012420062.1	170	7.1e-10	PREDICTED: vimentin isoform X2 [Odobenus rosmarus divergens]	110347569	NM_173969.3	456	0	Bos taurus vimentin (VIM), mRNA >gnl|BL_ORD_ID|3128794 Bos taurus vimentin, mRNA (cDNA clone MGC:139781 IMAGE:8282574), complete cds	K07606	VIM	vimentin	http://www.genome.jp/dbget-bin/www_bget?ko:K07606	P48616	170	2.9e-11	Vimentin OS=Bos taurus GN=VIM PE=1 SV=3	--	--	--	--	--	--	--	--	--	--
3-6k.c8492/1/2928	439.993	0	Inf	1.94e-19	1.97e-17	2952	803230473	XP_011975489.1	1260	1.5e-135	PREDICTED: syntaxin-2 isoform X9 [Ovis aries musimon]	741892709	XM_003583301.3	2409	0	PREDICTED: Bos taurus syntaxin 2 (STX2), transcript variant X3, mRNA >gnl|BL_ORD_ID|26836972 PREDICTED: Bos taurus syntaxin 2 (STX2), transcript variant X3, mRNA	K08486	STX1B_2_3	syntaxin 1B/2/3	http://www.genome.jp/dbget-bin/www_bget?ko:K08486	P32856	1196	1.6e-129	Syntaxin-2 OS=Homo sapiens GN=STX2 PE=2 SV=3	PF05478//PF07851//PF03938//PF07544//PF07464//PF04513//PF00804//PF05739//PF11365//PF00015//PF09177//PF02485//PF08245//PF10392	Prominin//TMPIT-like protein//Outer membrane protein (OmpH-like)//RNA polymerase II transcription mediator complex subunit 9//Apolipophorin-III precursor (apoLp-III)//Baculovirus polyhedron envelope protein, PEP, C terminus//Syntaxin//SNARE domain//Protein of unknown function (DUF3166)//Methyl-accepting chemotaxis protein (MCP) signalling domain//Syntaxin 6, N-terminal//Core-2/I-Branching enzyme/…	GO:0010506//GO:0009058//GO:0048193//GO:0006869//GO:0007165//GO:0006891//GO:0006357	regulation of autophagy//biosynthetic process//Golgi vesicle transport//lipid transport//signal transduction//intra-Golgi vesicle-mediated transport//regulation of transcription from RNA polymerase II promoter	GO:0005198//GO:0008375//GO:0001104//GO:0004871//GO:0005515//GO:0051082//GO:0008289//GO:0005524	structural molecule activity//acetylglucosaminyltransferase activity//RNA polymerase II transcription cofactor activity//signal transducer activity//protein binding//unfolded protein binding//lipid binding//ATP binding	GO:0005615//GO:0016020//GO:0005576//GO:0016021//GO:0016592//GO:0019028//GO:0019031//GO:0017119	extracellular space//membrane//extracellular region//integral component of membrane//mediator complex//viral capsid//viral envelope//Golgi transport complex	KOG0810	SNARE protein Syntaxin 1 and related proteins
2-3k.c20175/1/2194	435.813	0	Inf	2.08e-19	2.11e-17	2170	594663105	XP_007179732.1	2795	0	PREDICTED: methionine--tRNA ligase, cytoplasmic isoform X2 [Balaenoptera acutorostrata scammoni]	742115679	XM_010839326.1	1519	0	PREDICTED: Bison bison bison methionyl-tRNA synthetase (MARS), transcript variant X3, mRNA	K01874	MARS, metG	methionyl-tRNA synthetase	http://www.genome.jp/dbget-bin/www_bget?ko:K01874	Q2T9L8	2778	7.0e-313	Methionine--tRNA ligase, cytoplasmic OS=Bos taurus GN=MARS PE=2 SV=1	PF09334//PF00458//PF00133//PF02798//PF13409	tRNA synthetases class I (M)//WHEP-TRS domain//tRNA synthetases class I (I, L, M and V)//Glutathione S-transferase, N-terminal domain//Glutathione S-transferase, N-terminal domain	GO:0006418	tRNA aminoacylation for protein translation	GO:0005515//GO:0005524//GO:0000166//GO:0004812	protein binding//ATP binding//nucleotide binding//aminoacyl-tRNA ligase activity	--	--	KOG1247	Methionyl-tRNA synthetase
i2_LQ_sample9a8d22|c12107/f1p81/2191.1	0	1627.73	#NAME?	2.11e-19	2.13e-17	982	440908053	ELR58120.1	1110	1.2e-118	60S ribosomal protein L4, partial [Bos mutus]	803251645	XM_012130373.1	878	0	PREDICTED: Ovis aries musimon ribosomal protein L4 (RPL4), transcript variant X1, mRNA	K02930	RP-L4e, RPL4	large subunit ribosomal protein L4e	http://www.genome.jp/dbget-bin/www_bget?ko:K02930	Q58DW0	1110	5.1e-120	60S ribosomal protein L4 OS=Bos taurus GN=RPL4 PE=2 SV=3	PF01136//PF00573	Peptidase family U32//Ribosomal protein L4/L1 family	GO:0006412//GO:0042254//GO:0006508	translation//ribosome biogenesis//proteolysis	GO:0003735//GO:0008233	structural constituent of ribosome//peptidase activity	GO:0005840	ribosome	KOG1475	Ribosomal protein RPL1/RPL2/RL4L4
3-6k.c5145/1/3906	531.717	0	Inf	2.16e-19	2.18e-17	3841	--	--	--	--	--	742177190	XM_010853502.1	2621	0	PREDICTED: Bison bison bison interleukin 6 signal transducer (IL6ST), transcript variant X2, mRNA	--	--	--	--	--	--	--	--	--	--	--	--	--	--	--	--	--	--
i3_LQ_sample9a8d22|c1920/f1p8/3411	3.41659	1069.03	-8.2895	2.2e-19	2.21e-17	3414	823392928	XP_012411438.1	1162	4e-124	PREDICTED: luc7-like protein 3 isoform X3 [Trichechus manatus latirostris]	556738228	XM_005964628.1	3204	0	PREDICTED: Pantholops hodgsonii LUC7-like 3 (S. cerevisiae) (LUC7L3), transcript variant X3, mRNA	--	--	--	--	Q3SX41	1162	1.7e-125	Luc7-like protein 3 OS=Bos taurus GN=LUC7L3 PE=2 SV=1	PF03194	LUC7 N_terminus	GO:0006376	mRNA splice site selection	GO:0003729	mRNA binding	GO:0005685	U1 snRNP	KOG0796	Spliceosome subunit
i2_LQ_sample9a8d22|c6261/f1p70/2232	3.04883	5384.62	-10.786	2.21e-19	2.22e-17	2234	311270009	XP_003132728.1	1523	3.6e-166	PREDICTED: coiled-coil domain-containing protein 80 [Sus scrofa]	594102002	XM_006074017.1	1673	0	PREDICTED: Bubalus bubalis coiled-coil domain containing 80 (CCDC80), mRNA	--	--	--	--	Q76M96	1477	3.2e-162	Coiled-coil domain-containing protein 80 OS=Homo sapiens GN=CCDC80 PE=1 SV=1	PF02535//PF05023	ZIP Zinc transporter//Phytochelatin synthase	GO:0030001//GO:0055085//GO:0046938//GO:0010038	metal ion transport//transmembrane transport//phytochelatin biosynthetic process//response to metal ion	GO:0046872//GO:0016756//GO:0046873	metal ion binding//glutathione gamma-glutamylcysteinyltransferase activity//metal ion transmembrane transporter activity	GO:0016020	membrane	--	--
3-6k.c14473/2/2488	608.977	1.03416	9.2018	2.29e-19	2.29e-17	2505	426254665	XP_004020997.1	1199	1.5e-128	PREDICTED: ribosome maturation protein SBDS [Ovis aries]>gi|548520824|ref|XP_005697821.1| PREDICTED: ribosome maturation protein SBDS [Capra hircus]>gi|803279003|ref|XP_011999176.1| PREDICTED: ribosome maturation protein SBDS [Ovis aries musimon]	742107751	XM_010837405.1	1753	0	PREDICTED: Bison bison bison Shwachman-Bodian-Diamond syndrome (SBDS), mRNA	K14574	SDO1, SBDS	ribosome maturation protein SDO1	http://www.genome.jp/dbget-bin/www_bget?ko:K14574	Q3SWZ6	1193	3.1e-129	Ribosome maturation protein SBDS OS=Bos taurus GN=SBDS PE=2 SV=1	PF09377//PF02826	SBDS protein C-terminal domain//D-isomer specific 2-hydroxyacid dehydrogenase, NAD binding domain	GO:0055114//GO:0042254	oxidation-reduction process//ribosome biogenesis	GO:0051287	NAD binding	--	--	KOG2917	Predicted exosome subunit
2-3k.c26250/1/1959	862.276	3.04172	8.1471	2.39e-19	2.39e-17	1980	528766645	EPY86304.1	915	1e-95	Transcription initiation factor IIF alpha subunit-like protein [Camelus ferus]	742218125	XM_010828225.1	1677	0	PREDICTED: Bison bison bison general transcription factor IIF, polypeptide 1, 74kDa (GTF2F1), mRNA	K03138	TFIIF1, GTF2F1, TFG1	transcription initiation factor TFIIF subunit alpha	http://www.genome.jp/dbget-bin/www_bget?ko:K03138	Q5EA53	893	1.5e-94	General transcription factor IIF subunit 1 OS=Bos taurus GN=GTF2F1 PE=2 SV=1	PF05793	Transcription initiation factor IIF, alpha subunit (TFIIF-alpha)	GO:0006367//GO:0032968	transcription initiation from RNA polymerase II promoter//positive regulation of transcription elongation from RNA polymerase II promoter	GO:0003677	DNA binding	GO:0005634	nucleus	KOG2393	Transcription initiation factor IIF, large subunit (RAP74)
i1_LQ_sample9a8d22|c47484/f1p233/1773	0	463.375	#NAME?	2.39e-19	2.39e-17	1772	472386205	XP_004412456.1	1600	3.4e-175	PREDICTED: L-lactate dehydrogenase B chain-like isoform X1 [Odobenus rosmarus divergens]	556775816	XM_005982959.1	1104	0	PREDICTED: Pantholops hodgsonii lactate dehydrogenase B (LDHB), transcript variant X1, mRNA	K00016	LDH, ldh	L-lactate dehydrogenase	http://www.genome.jp/dbget-bin/www_bget?ko:K00016	Q5E9B1	1651	1.7e-182	L-lactate dehydrogenase B chain OS=Bos taurus GN=LDHB PE=2 SV=4	PF00056//PF04544//PF02866//PF02056	lactate/malate dehydrogenase, NAD binding domain//Herpesvirus egress protein UL20//lactate/malate dehydrogenase, alpha/beta C-terminal domain//Family 4 glycosyl hydrolase	GO:0019058//GO:0055114//GO:0005975	viral life cycle//oxidation-reduction process//carbohydrate metabolic process	GO:0016616//GO:0016491//GO:0004553	oxidoreductase activity, acting on the CH-OH group of donors, NAD or NADP as acceptor//oxidoreductase activity//hydrolase activity, hydrolyzing O-glycosyl compounds	--	--	KOG1495	Lactate dehydrogenase
2-3k.c21859/100/2063	3280.05	6.76207	8.922	2.41e-19	2.4e-17	2032	803231130	XP_011975766.1	2911	0	PREDICTED: glucose-6-phosphate isomerase [Ovis aries musimon]	94966764	NM_001040471.1	1813	0	Bos taurus glucose-6-phosphate isomerase (GPI), mRNA >gnl|BL_ORD_ID|1964481 Bos taurus glucose phosphate isomerase, mRNA (cDNA clone MGC:127793 IMAGE:7956246), complete cds	K01810	GPI, pgi	glucose-6-phosphate isomerase	http://www.genome.jp/dbget-bin/www_bget?ko:K01810	Q3ZBD7	2920	0	Glucose-6-phosphate isomerase OS=Bos taurus GN=GPI PE=2 SV=4	PF00342	Phosphoglucose isomerase	GO:0006094//GO:0006096//GO:0006098//GO:0005985//GO:0005982	gluconeogenesis//glycolytic process//pentose-phosphate shunt//sucrose metabolic process//starch metabolic process	GO:0004347	glucose-6-phosphate isomerase activity	--	--	KOG2446	Glucose-6-phosphate isomerase
i3_LQ_sample9a8d22|c7147/f1p33/3750.2	0.277167	9489.48	-15.063	2.46e-19	2.44e-17	668	45269029	AAS55927.1	994	2.4e-105	cytoskeletal beta actin, partial [Sus scrofa]	75832053	NM_173979.3	579	0	Bos taurus actin, beta (ACTB), mRNA >gnl|BL_ORD_ID|1995118 Bos taurus actin, beta, mRNA (cDNA clone MGC:128179 IMAGE:7945368), complete cds	K05692	ACTB_G1	actin beta/gamma 1	http://www.genome.jp/dbget-bin/www_bget?ko:K05692	Q4R561	966	1.7e-103	Actin, cytoplasmic 1 OS=Macaca fascicularis GN=ACTB PE=2 SV=1	--	--	--	--	--	--	--	--	KOG0676	Actin and related proteins
i1_HQ_sample9a8d22|c6687/f1p43/1565	2.14324	750.125	-8.4512	2.55e-19	2.52e-17	1566	602710826	XP_007465654.1	1893	3.2e-209	PREDICTED: 3-ketoacyl-CoA thiolase, mitochondrial [Lipotes vexillifer]	742164079	XM_010849817.1	1382	0	PREDICTED: Bison bison bison acetyl-CoA acyltransferase 2 (ACAA2), mRNA	K07508	ACAA2	acetyl-CoA acyltransferase 2	http://www.genome.jp/dbget-bin/www_bget?ko:K07508	Q3T0R7	1999	6.7e-223	3-ketoacyl-CoA thiolase, mitochondrial OS=Bos taurus GN=ACAA2 PE=2 SV=1	PF02803//PF03742//PF00108	Thiolase, C-terminal domain//PetN//Thiolase, N-terminal domain	GO:0017004//GO:0008152//GO:0006118	cytochrome complex assembly//metabolic process//obsolete electron transport	GO:0016747//GO:0045158	transferase activity, transferring acyl groups other than amino-acyl groups//electron transporter, transferring electrons within cytochrome b6/f complex of photosystem II activity	GO:0009512	cytochrome b6f complex	KOG1390	Acetyl-CoA acetyltransferase
i2_LQ_sample9a8d22|c14070/f1p20/1860	5.73671	1547.87	-8.0758	2.55e-19	2.52e-17	1835	741909160	XP_010798081.1	848	5.6e-88	PREDICTED: LOW QUALITY PROTEIN: uncharacterized protein LOC101908875 [Bos taurus]	803215183	XM_012112576.1	1363	0	PREDICTED: Ovis aries musimon X-box binding protein 1 (XBP1), transcript variant X2, mRNA	K09027	XBP1	X box-binding protein 1	http://www.genome.jp/dbget-bin/www_bget?ko:K09027	Q3SZZ2	818	6.9e-86	X-box-binding protein 1 OS=Bos taurus GN=XBP1 PE=2 SV=1	PF00170//PF01166//PF06156//PF04999	bZIP transcription factor//TSC-22/dip/bun family//Protein of unknown function (DUF972)//Cell division protein FtsL	GO:0051301//GO:0006260//GO:0006355//GO:0007049	cell division//DNA replication//regulation of transcription, DNA-templated//cell cycle	GO:0003700//GO:0043565	transcription factor activity, sequence-specific DNA binding//sequence-specific DNA binding	GO:0005667//GO:0016021	transcription factor complex//integral component of membrane	KOG4005	Transcription factor XBP-1
i1_HQ_sample9a8d22|c42613/f1p1/1791	0.277167	518.592	-10.87	2.71e-19	2.67e-17	1797	84370051	NP_001033598.1	1456	1.7e-158	glycoprotein integral membrane protein 1 precursor [Bos taurus]>gi|83638712|gb|AAI10006.1| Hypothetical LOC506714 [Bos taurus]>gi|296483924|tpg|DAA26039.1| TPA: hypothetical protein LOC506714 [Bos taurus]	594115281	XM_006080283.1	1427	0	PREDICTED: Bubalus bubalis glycoprotein integral membrane 1 (GINM1), mRNA	--	--	--	--	Q5RBQ2	1305	2.3e-142	Glycoprotein integral membrane protein 1 OS=Pongo abelii GN=GINM1 PE=2 SV=1	--	--	--	--	--	--	--	--	--	--
i2_LQ_sample9a8d22|c11278/f1p17/2274	4.18123	1275.11	-8.2525	2.71e-19	2.67e-17	2227	829860969	XP_012639249.1	2733	1.8e-306	PREDICTED: ATP-binding cassette sub-family E member 1 [Microcebus murinus]>gi|829860975|ref|XP_012639250.1| PREDICTED: ATP-binding cassette sub-family E member 1 [Microcebus murinus]	742114839	XM_010839122.1	2045	0	PREDICTED: Bison bison bison ATP-binding cassette, sub-family E (OABP), member 1 (ABCE1), transcript variant X2, mRNA	K06174	ABCE1	ATP-binding cassette, sub-family E, member 1	http://www.genome.jp/dbget-bin/www_bget?ko:K06174	P61221	2735	4.3e-308	ATP-binding cassette sub-family E member 1 OS=Homo sapiens GN=ABCE1 PE=1 SV=1	PF00004//PF00448//PF02367//PF13304//PF03193//PF00005//PF07728//PF00910	ATPase family associated with various cellular activities (AAA)//SRP54-type protein, GTPase domain//Threonylcarbamoyl adenosine biosynthesis protein TsaE//AAA domain, putative AbiEii toxin, Type IV TA system//Protein of unknown function, DUF258//ABC transporter//AAA domain (dynein-related subfamily)//RNA helicase	GO:0006614//GO:0002949	SRP-dependent cotranslational protein targeting to membrane//tRNA threonylcarbamoyladenosine modification	GO:0003724//GO:0003723//GO:0005524//GO:0003924//GO:0005525//GO:0016887	RNA helicase activity//RNA binding//ATP binding//GTPase activity//GTP binding//ATPase activity	--	--	KOG0063	RNAse L inhibitor, ABC superfamily
1-2k.c2259/34/1555	703.349	1.62234	8.76	2.88e-19	2.83e-17	1517	359392421	AEV45769.1	1927	3.5e-213	tumor susceptibility 101 protein [Sus scrofa]	594064222	XM_006056068.1	1430	0	PREDICTED: Bubalus bubalis tumor susceptibility 101 (TSG101), transcript variant X2, mRNA	K12183	TSG101, STP22, VPS23	ESCRT-I complex subunit TSG101	http://www.genome.jp/dbget-bin/www_bget?ko:K12183	Q99816	1895	7.4e-211	Tumor susceptibility gene 101 protein OS=Homo sapiens GN=TSG101 PE=1 SV=2	PF04799//PF00769//PF02022//PF04977//PF08702//PF03938//PF04111//PF07851//PF05478//PF05743//PF05531//PF09726	fzo-like conserved region//Ezrin/radixin/moesin family//Integrase Zinc binding domain//Septum formation initiator//Fibrinogen alpha/beta chain family//Outer membrane protein (OmpH-like)//Autophagy protein Apg6//TMPIT-like protein//Prominin//UEV domain//Nucleopolyhedrovirus P10 protein//Transmembrane protein	GO:0015031//GO:0006464//GO:0051258//GO:0008053//GO:0030168//GO:0007165//GO:0007049//GO:0006914	protein transport//cellular protein modification process//protein polymerization//mitochondrial fusion//platelet activation//signal transduction//cell cycle//autophagy	GO:0005102//GO:0008092//GO:0008270//GO:0003924//GO:0051082//GO:0030674	receptor binding//cytoskeletal protein binding//zinc ion binding//GTPase activity//unfolded protein binding//protein binding, bridging	GO:0016021//GO:0005737//GO:0005577//GO:0019898//GO:0019028//GO:0005741	integral component of membrane//cytoplasm//fibrinogen complex//extrinsic component of membrane//viral capsid//mitochondrial outer membrane	KOG2391	Vacuolar sorting protein/ubiquitin receptor VPS23
2-3k.c16255/1/1863	429.413	0	Inf	3.04e-19	2.97e-17	1861	852730607	XP_012884484.1	1604	1.2e-175	PREDICTED: pre-mRNA-processing factor 40 homolog A isoform X2 [Dipodomys ordii]	742118599	XM_010840013.1	1394	0	PREDICTED: Bison bison bison PRP40 pre-mRNA processing factor 40 homolog A (S. cerevisiae) (PRPF40A), transcript variant X7, mRNA	K12821	PRPF40, PRP40	pre-mRNA-processing factor 40	http://www.genome.jp/dbget-bin/www_bget?ko:K12821	Q9R1C7	1604	5e-177	Pre-mRNA-processing factor 40 homolog A OS=Mus musculus GN=Prpf40a PE=1 SV=1	PF07669	Eco57I restriction-modification methylase	GO:0006304	DNA modification	GO:0003824//GO:0003677	catalytic activity//DNA binding	--	--	KOG0152	Spliceosomal protein FBP11/Splicing factor PRP40
3-6k.c20009/1/5226	769.359	2.27127	8.404	3.08e-19	3.01e-17	5207	528979920	XP_005217024.1	5266	0	PREDICTED: ubiquitin conjugation factor E4 B isoform X1 [Bos taurus]>gi|555961355|ref|XP_005892774.1| PREDICTED: ubiquitin conjugation factor E4 B isoform X2 [Bos mutus]>gi|594107756|ref|XP_006076770.1| PREDICTED: ubiquitin conjugation factor E4 B isoform X2 [Bubalus bubalis]>gi|742164454|ref|XP_010848218.1| PREDICTED: ubiquitin conjugation factor E4 B isoform X2 [Bison bison bison]	555961354	XM_005892712.1	4836	0	PREDICTED: Bos mutus ubiquitination factor E4B (UBE4B), transcript variant X2, mRNA	K10597	UBE4B, UFD2	ubiquitin conjugation factor E4 B	http://www.genome.jp/dbget-bin/www_bget?ko:K10597	Q9ES00	5153	0	Ubiquitin conjugation factor E4 B OS=Mus musculus GN=Ube4b PE=1 SV=3	PF10408//PF04564//PF04506//PF02772	Ubiquitin elongating factor core//U-box domain//Rft protein//S-adenosylmethionine synthetase, central domain	GO:0006556//GO:0016567//GO:0006555//GO:0006511//GO:0006869	S-adenosylmethionine biosynthetic process//protein ubiquitination//methionine metabolic process//ubiquitin-dependent protein catabolic process//lipid transport	GO:0005319//GO:0004478//GO:0004842//GO:0034450	lipid transporter activity//methionine adenosyltransferase activity//ubiquitin-protein transferase activity//ubiquitin-ubiquitin ligase activity	GO:0016021//GO:0000151	integral component of membrane//ubiquitin ligase complex	KOG2042	Ubiquitin fusion degradation protein-2
i1_HQ_sample9a8d22|c13230/f1p33/1066	6.75519	1914.3	-8.1466	3.13e-19	3.05e-17	479	670986342	XP_008684233.1	463	6.4e-44	PREDICTED: LOW QUALITY PROTEIN: polyubiquitin-B [Ursus maritimus]	89994035	BC114001.1	386	0	Bos taurus polyubiquitin, mRNA (cDNA clone MGC:133799 IMAGE:8064312), complete cds	K04551	UBB	ubiquitin B	http://www.genome.jp/dbget-bin/www_bget?ko:K04551	P0CG67	454	2.9e-44	Polyubiquitin-B OS=Gorilla gorilla gorilla GN=UBB PE=3 SV=1	PF00240//PF14560	Ubiquitin family//Ubiquitin-like domain	--	--	GO:0005515	protein binding	--	--	KOG0001	Ubiquitin and ubiquitin-like proteins
2-3k.c6757/1/2497	11277.8	0	Inf	3.19e-19	3.1e-17	2497	594063621	XP_006055839.1	2954	0	PREDICTED: peptidyl-prolyl cis-trans isomerase FKBP10 isoform X1 [Bubalus bubalis]	594063620	XM_006055777.1	2240	0	PREDICTED: Bubalus bubalis FK506 binding protein 10, 65 kDa (FKBP10), transcript variant X1, mRNA	K09575	FKBP9_10	FK506-binding protein 9/10	http://www.genome.jp/dbget-bin/www_bget?ko:K09575	Q2HJ89	2943	0	Peptidyl-prolyl cis-trans isomerase FKBP10 OS=Bos taurus GN=FKBP10 PE=2 SV=1	PF00254//PF12601//PF13499//PF13833//PF13405//PF13202//PF00036	FKBP-type peptidyl-prolyl cis-trans isomerase//Rubivirus non-structural protein//EF-hand domain pair//EF-hand domain pair//EF-hand domain//EF hand//EF hand	GO:0006508//GO:0006144//GO:0006457	proteolysis//purine nucleobase metabolic process//protein folding	GO:0005509//GO:0017111//GO:0004197//GO:0003968//GO:0016817	calcium ion binding//nucleoside-triphosphatase activity//cysteine-type endopeptidase activity//RNA-directed RNA polymerase activity//hydrolase activity, acting on acid anhydrides	GO:0031379	RNA-directed RNA polymerase complex	KOG0549	FKBP-type peptidyl-prolyl cis-trans isomerase
3-6k.c15477/1/3397	974.286	1.03416	9.8797	3.26e-19	3.16e-17	3377	555985907	XP_005904822.1	2354	2.4e-262	PREDICTED: NADH-ubiquinone oxidoreductase 75 kDa subunit, mitochondrial isoform X2 [Bos mutus]	594080081	XM_006063621.1	2333	0	PREDICTED: Bubalus bubalis NADH dehydrogenase (ubiquinone) Fe-S protein 1, 75kDa (NADH-coenzyme Q reductase) (NDUFS1), transcript variant X3, mRNA	K03934	NDUFS1	NADH dehydrogenase (ubiquinone) Fe-S protein 1	http://www.genome.jp/dbget-bin/www_bget?ko:K03934	P15690	2349	3.7e-263	NADH-ubiquinone oxidoreductase 75 kDa subunit, mitochondrial OS=Bos taurus GN=NDUFS1 PE=1 SV=1	PF00384//PF00205//PF02918//PF09326//PF00111//PF10588	Molybdopterin oxidoreductase//Thiamine pyrophosphate enzyme, central domain//Pertussis toxin, subunit 2 and 3, C-terminal domain//NADH-ubiquinone oxidoreductase subunit G, C-terminal//2Fe-2S iron-sulfur cluster binding domain//NADH-ubiquinone oxidoreductase-G iron-sulfur binding region	GO:0009405//GO:0055114//GO:0006118	pathogenesis//oxidation-reduction process//obsolete electron transport	GO:0000287//GO:0016491//GO:0051536//GO:0016651//GO:0030976//GO:0009055	magnesium ion binding//oxidoreductase activity//iron-sulfur cluster binding//oxidoreductase activity, acting on NAD(P)H//thiamine pyrophosphate binding//electron carrier activity	GO:0005576	extracellular region	KOG2282	NADH-ubiquinone oxidoreductase, NDUFS1/75 kDa subunit
i2_LQ_sample9a8d22|c16888/f1p18/2034.1	0	451.925	#NAME?	3.29e-19	3.18e-17	1403	426224280	XP_004006300.1	809	1.4e-83	PREDICTED: lumican [Ovis aries]>gi|803042238|ref|XP_012029466.1| PREDICTED: lumican [Ovis aries]>gi|803238147|ref|XP_011979192.1| PREDICTED: lumican [Ovis aries musimon]>gi|803238149|ref|XP_011979193.1| PREDICTED: lumican [Ovis aries musimon]	556730583	XR_318635.1	608	0	PREDICTED: Pantholops hodgsonii methylsterol monooxygenase 1-like (LOC102325556), misc_RNA	K08122	LUM	lumican	http://www.genome.jp/dbget-bin/www_bget?ko:K08122	Q05443	794	3.2e-83	Lumican OS=Bos taurus GN=LUM PE=1 SV=1	PF03554//PF13855//PF00560//PF07562	UL73 viral envelope glycoprotein//Leucine rich repeat//Leucine Rich Repeat//Nine Cysteines Domain of family 3 GPCR	GO:0007186	G-protein coupled receptor signaling pathway	GO:0004930//GO:0005515	G-protein coupled receptor activity//protein binding	GO:0019031	viral envelope	--	--
1-2k.c18435/1/1229	6364.65	3.44719	10.85	3.31e-19	3.19e-17	1227	148680533	EDL12480.1	833	2e-86	eukaryotic translation initiation factor 5A, isoform CRA_d, partial [Mus musculus]	803235840	XM_012122665.1	1136	0	PREDICTED: Ovis aries musimon eukaryotic translation initiation factor 5A-1 (LOC101121157), transcript variant X3, mRNA	K03263	EIF5A	translation initiation factor 5A	http://www.genome.jp/dbget-bin/www_bget?ko:K03263	Q3T1J1	797	1.3e-83	Eukaryotic translation initiation factor 5A-1 OS=Rattus norvegicus GN=Eif5a PE=1 SV=3	PF01287	Eukaryotic elongation factor 5A hypusine, DNA-binding OB fold	GO:0006452//GO:0006448//GO:0045905//GO:0045901	translational frameshifting//regulation of translational elongation//positive regulation of translational termination//positive regulation of translational elongation	GO:0003746//GO:0043022//GO:0003723	translation elongation factor activity//ribosome binding//RNA binding	GO:0005840	ribosome	KOG3271	Translation initiation factor 5A (eIF-5A)
3-6k.c1946/2/3888.1	957.358	3.79191	7.98	3.42e-19	3.29e-17	3011	591387385	XP_007068108.1	558	3.9e-54	PREDICTED: serine/arginine-rich splicing factor 10 [Chelonia mydas]	548455515	XM_005676852.1	2710	0	PREDICTED: Capra hircus serine/arginine-rich splicing factor 10 (SRSF10), transcript variant X3, mRNA	K12900	FUSIP1	FUS-interacting serine-arginine-rich protein 1	http://www.genome.jp/dbget-bin/www_bget?ko:K12900	Q9R0U0	555	3.5e-55	Serine/arginine-rich splicing factor 10 OS=Mus musculus GN=Srsf10 PE=1 SV=2	PF00076	RNA recognition motif. (a.k.a. RRM, RBD, or RNP domain)	--	--	GO:0003676	nucleic acid binding	--	--	--	--
3-6k.c19576/1/3570.1	1232.69	5.23334	7.8799	3.44e-19	3.3e-17	2372	149028369	EDL83766.1	807	4.1e-83	rCG40811, isoform CRA_b [Rattus norvegicus]	594034005	XM_006041658.1	2024	0	PREDICTED: Bubalus bubalis RAB18, member RAS oncogene family (RAB18), transcript variant X1, mRNA	K07910	RAB18	Ras-related protein Rab-18	http://www.genome.jp/dbget-bin/www_bget?ko:K07910	Q5EB77	807	1.7e-84	Ras-related protein Rab-18 OS=Rattus norvegicus GN=Rab18 PE=2 SV=1	PF00071//PF01048	Ras family//Phosphorylase superfamily	GO:0007264//GO:0009116	small GTPase mediated signal transduction//nucleoside metabolic process	GO:0005525//GO:0003824	GTP binding//catalytic activity	--	--	KOG0080	GTPase Rab18, small G protein superfamily
1-2k.c24081/1/1637	430.054	0	Inf	3.44e-19	3.3e-17	1656	110283011	P17248.3	759	1e-77	RecName: Full=Tryptophan--tRNA ligase, cytoplasmic; AltName: Full=Tryptophanyl-tRNA synthetase; Short=TrpRS; Contains: RecName: Full=T1-TrpRS; Contains: RecName: Full=T2-TrpRS>gi|74354933|gb|AAI02807.1| WARS protein [Bos taurus]>gi|296475163|tpg|DAA17278.1| TPA: tryptophanyl-tRNA synthetase, cytoplasmic [Bos taurus]	556762828	XM_005976645.1	1108	0	PREDICTED: Pantholops hodgsonii tryptophanyl-tRNA synthetase (WARS), mRNA	K01867	WARS, trpS	tryptophanyl-tRNA synthetase	http://www.genome.jp/dbget-bin/www_bget?ko:K01867	P17248	759	4.3e-79	Tryptophan--tRNA ligase, cytoplasmic OS=Bos taurus GN=WARS PE=1 SV=3	PF06415//PF00579	BPG-independent PGAM N-terminus (iPGM_N)//tRNA synthetases class I (W and Y)	GO:0006418//GO:0045765//GO:0006094//GO:0006007//GO:0006436//GO:0006096//GO:0006568	tRNA aminoacylation for protein translation//regulation of angiogenesis//gluconeogenesis//glucose catabolic process//tryptophanyl-tRNA aminoacylation//glycolytic process//tryptophan metabolic process	GO:0004830//GO:0000166//GO:0030145//GO:0004619//GO:0005524//GO:0004812	tryptophan-tRNA ligase activity//nucleotide binding//manganese ion binding//phosphoglycerate mutase activity//ATP binding//aminoacyl-tRNA ligase activity	GO:0005737	cytoplasm	KOG2145	Cytoplasmic tryptophanyl-tRNA synthetase
2-3k.c11333/1/2085	430.822	0	Inf	3.46e-19	3.31e-17	2087	594047756	XP_006048292.1	1896	1.9e-209	PREDICTED: protein SON isoform X1 [Bubalus bubalis]	556734394	XM_005962768.1	1344	0	PREDICTED: Pantholops hodgsonii SON DNA binding protein (SON), transcript variant X2, mRNA	--	--	--	--	P18583	1510	4.5e-166	Protein SON OS=Homo sapiens GN=SON PE=1 SV=4	PF02535//PF08496//PF10278//PF06459//PF14631//PF12326//PF01080//PF02724	ZIP Zinc transporter//Peptidase family S49 N-terminal//Mediator of RNA pol II transcription subunit 19//Ryanodine Receptor TM 4-6//Fanconi anaemia protein FancD2 nuclease//N-glycosylation protein//Presenilin//CDC45-like protein	GO:0030001//GO:0006816//GO:0006270//GO:0006281//GO:0006874//GO:0034599//GO:0055085//GO:0006357	metal ion transport//calcium ion transport//DNA replication initiation//DNA repair//cellular calcium ion homeostasis//cellular response to oxidative stress//transmembrane transport//regulation of transcription from RNA polymerase II promoter	GO:0004252//GO:0001104//GO:0005219//GO:0046873//GO:0004190	serine-type endopeptidase activity//RNA polymerase II transcription cofactor activity//ryanodine-sensitive calcium-release channel activity//metal ion transmembrane transporter activity//aspartic-type endopeptidase activity	GO:0016020//GO:0016021//GO:0005622//GO:0005789//GO:0016592//GO:0005886	membrane//integral component of membrane//intracellular//endoplasmic reticulum membrane//mediator complex//plasma membrane	--	--
1-2k.c33624/1/1321	0	444.685	#NAME?	3.51e-19	3.35e-17	1303	742208304	XP_010859630.1	1811	8.5e-200	PREDICTED: pigment epithelium-derived factor [Bison bison bison]	742208303	XM_010861328.1	1165	0	PREDICTED: Bison bison bison serpin peptidase inhibitor, clade F (alpha-2 antiplasmin, pigment epithelium derived factor), member 1 (SERPINF1), mRNA	K19614	SERPINF1, PEDF	pigment epithelium-derived factor	http://www.genome.jp/dbget-bin/www_bget?ko:K19614	Q95121	1807	1e-200	Pigment epithelium-derived factor OS=Bos taurus GN=SERPINF1 PE=1 SV=1	--	--	--	--	--	--	--	--	--	--
i2_LQ_sample9a8d22|c14839/f1p3/2037	1.28595	627.607	-8.9309	3.72e-19	3.54e-17	2043	768393621	XP_011592481.1	532	2.7e-51	PREDICTED: proteasome activator complex subunit 3, partial [Aquila chrysaetos canadensis]	594063497	XM_006055717.1	1680	0	PREDICTED: Bubalus bubalis proteasome (prosome, macropain) activator subunit 3 (PA28 gamma; Ki) (PSME3), transcript variant X3, mRNA	K06698	PSME3	proteasome activator subunit 3 (PA28 gamma)	http://www.genome.jp/dbget-bin/www_bget?ko:K06698	Q5F3J5	532	1.1e-52	Proteasome activator complex subunit 3 OS=Gallus gallus GN=PSME3 PE=1 SV=1	PF02252	Proteasome activator pa28 beta subunit	--	--	--	--	GO:0008537	proteasome activator complex	KOG4470	Proteasome activator subunit
3-6k.c18076/1/7189.1	1729.92	0	Inf	3.84e-19	3.65e-17	3561	612007141	XP_007487636.1	3304	0	PREDICTED: cadherin-2 [Monodelphis domestica]	548519056	XM_005697108.1	3204	0	PREDICTED: Capra hircus cadherin 2, type 1, N-cadherin (neuronal) (CDH2), mRNA	K06736	CDH2, NCAD	cadherin 2, type 1, N-cadherin	http://www.genome.jp/dbget-bin/www_bget?ko:K06736	P19534	3415	0	Cadherin-2 (Fragment) OS=Bos taurus GN=CDH2 PE=2 SV=1	PF01049//PF00028	Cadherin cytoplasmic region//Cadherin domain	GO:0007156	homophilic cell adhesion via plasma membrane adhesion molecules	GO:0005509	calcium ion binding	GO:0016020	membrane	--	--
i1_LQ_sample9a8d22|c38626/f1p58/2024	0	442.761	#NAME?	3.85e-19	3.65e-17	2011	--	--	--	--	--	741914620	XM_005201744.2	1365	0	PREDICTED: Bos taurus golgi integral membrane protein 4 (GOLIM4), transcript variant X2, mRNA	--	--	--	--	--	--	--	--	--	--	--	--	--	--	--	--	--	--
3-6k.c18860/1/3952	4422.17	6.01323	9.5224	4.05e-19	3.83e-17	3950	803328979	XP_012022650.1	1453	8.4e-158	PREDICTED: protein-lysine 6-oxidase isoform X2 [Ovis aries musimon]>gi|803328981|ref|XP_012022651.1| PREDICTED: protein-lysine 6-oxidase isoform X2 [Ovis aries musimon]	742151641	XM_010846286.1	3006	0	PREDICTED: Bison bison bison lysyl oxidase (LOX), transcript variant X2, mRNA	K00277	LOX	protein-lysine 6-oxidase	http://www.genome.jp/dbget-bin/www_bget?ko:K00277	P33072	1448	1.3e-158	Protein-lysine 6-oxidase OS=Bos taurus GN=LOX PE=1 SV=3	PF01186	Lysyl oxidase	GO:0055114	oxidation-reduction process	GO:0016641//GO:0005507	oxidoreductase activity, acting on the CH-NH2 group of donors, oxygen as acceptor//copper ion binding	--	--	--	--
2-3k.c12004/1/1714	424.683	0	Inf	4.21e-19	3.96e-17	1721	114051588	NP_001039617.1	867	3.3e-90	Golgi apparatus membrane protein TVP23 homolog B [Bos taurus]>gi|555950221|ref|XP_005887314.1| PREDICTED: Golgi apparatus membrane protein TVP23 homolog B-like isoform X1 [Bos mutus]>gi|742136774|ref|XP_010841281.1| PREDICTED: Golgi apparatus membrane protein TVP23 homolog B isoform X1 [Bison bison bison]>gi|110808226|sp|Q29S14.1|TV23B_BOVIN RecName: Full=Golgi apparatus membrane protein TVP23 ho…	530339570	NM_001046152.2	1149	0	Bos taurus trans-golgi network vesicle protein 23 homolog B (S. cerevisiae) (TVP23B), mRNA	--	--	--	--	Q29S14	867	1.3e-91	Golgi apparatus membrane protein TVP23 homolog B OS=Bos taurus GN=TVP23B PE=2 SV=1	PF05832//PF05975//PF09771	Eukaryotic protein of unknown function (DUF846)//Bacterial ABC transporter protein EcsB//Transmembrane protein 188	GO:0035307	positive regulation of protein dephosphorylation	--	--	GO:0016021//GO:0071595	integral component of membrane//Nem1-Spo7 phosphatase complex	KOG3195	Uncharacterized membrane protein NPD008/CGI-148
i1_HQ_sample9a8d22|c26748/f1p5/1990	0	445.423	#NAME?	4.2e-19	3.96e-17	1983	556743976	XP_005967489.1	1791	2.7e-197	PREDICTED: synembryn-A [Pantholops hodgsonii]	594044966	XM_006046907.1	1679	0	PREDICTED: Bubalus bubalis RIC8 guanine nucleotide exchange factor A (RIC8A), mRNA	--	--	--	--	Q5E9J8	1788	2.5e-198	Synembryn-A OS=Bos taurus GN=RIC8A PE=2 SV=1	PF00514	Armadillo/beta-catenin-like repeat	--	--	GO:0005515	protein binding	--	--	KOG4464	Signaling protein RIC-8/synembryn (regulates neurotransmitter secretion)
i1_HQ_sample9a8d22|c44803/f1p3/1833	0	444.415	#NAME?	4.48e-19	4.21e-17	1819	594663105	XP_007179732.1	2185	5.1e-243	PREDICTED: methionine--tRNA ligase, cytoplasmic isoform X2 [Balaenoptera acutorostrata scammoni]	742115679	XM_010839326.1	1196	0	PREDICTED: Bison bison bison methionyl-tRNA synthetase (MARS), transcript variant X3, mRNA	K01874	MARS, metG	methionyl-tRNA synthetase	http://www.genome.jp/dbget-bin/www_bget?ko:K01874	Q2T9L8	2161	1.3e-241	Methionine--tRNA ligase, cytoplasmic OS=Bos taurus GN=MARS PE=2 SV=1	PF13409//PF09334//PF00133//PF02798//PF00458	Glutathione S-transferase, N-terminal domain//tRNA synthetases class I (M)//tRNA synthetases class I (I, L, M and V)//Glutathione S-transferase, N-terminal domain//WHEP-TRS domain	GO:0006418	tRNA aminoacylation for protein translation	GO:0000166//GO:0005515//GO:0005524//GO:0004812	nucleotide binding//protein binding//ATP binding//aminoacyl-tRNA ligase activity	--	--	KOG1247	Methionyl-tRNA synthetase
3-6k.c15985/1/2716	0	442.211	#NAME?	4.82e-19	4.51e-17	2707	803198615	XP_011960585.1	1540	4.7e-168	PREDICTED: cell division cycle and apoptosis regulator protein 1 isoform X2 [Ovis aries]>gi|803241777|ref|XP_011980990.1| PREDICTED: cell division cycle and apoptosis regulator protein 1 isoform X2 [Ovis aries musimon]	803241768	XM_012125596.1	2588	0	PREDICTED: Ovis aries musimon cell division cycle and apoptosis regulator 1 (CCAR1), transcript variant X3, mRNA	--	--	--	--	Q8IX12	1532	1.6e-168	Cell division cycle and apoptosis regulator protein 1 OS=Homo sapiens GN=CCAR1 PE=1 SV=2	PF14552	Tautomerase enzyme	GO:0006725	cellular aromatic compound metabolic process	GO:0016853	isomerase activity	--	--	--	--
2-3k.c16115/1/1868	894.284	0	Inf	4.84e-19	4.52e-17	1878	741934018	XP_010805731.1	2454	3.4e-274	PREDICTED: annexin A6 isoform X3 [Bos taurus]	594033041	XM_006041203.1	1718	0	PREDICTED: Bubalus bubalis annexin A6 (ANXA6), transcript variant X2, mRNA	K17094	ANXA6	annexin A6	http://www.genome.jp/dbget-bin/www_bget?ko:K17094	P79134	2437	1.3e-273	Annexin A6 OS=Bos taurus GN=ANXA6 PE=1 SV=2	PF02075//PF00191//PF04546	Crossover junction endodeoxyribonuclease RuvC//Annexin//Sigma-70, non-essential region	GO:0006355//GO:0006310//GO:0006281//GO:0006352//GO:0006308	regulation of transcription, DNA-templated//DNA recombination//DNA repair//DNA-templated transcription, initiation//DNA catabolic process	GO:0004520//GO:0003700//GO:0003677//GO:0016987//GO:0005509//GO:0005544	endodeoxyribonuclease activity//transcription factor activity, sequence-specific DNA binding//DNA binding//sigma factor activity//calcium ion binding//calcium-dependent phospholipid binding	GO:0005667	transcription factor complex	--	--
1-2k.c15101/1/1516	542.079	0.595832	9.8294	4.94e-19	4.61e-17	1530	532083652	XP_005327564.1	1488	2.8e-162	PREDICTED: tubulin beta-2A chain isoform X1 [Ictidomys tridecemlineatus]	528924696	XM_002702957.3	879	0	PREDICTED: Bos taurus tubulin beta-2A chain (LOC100295973), mRNA	K07375	TUBB	tubulin beta	http://www.genome.jp/dbget-bin/www_bget?ko:K07375	Q4R5B3	1488	1.2e-163	Tubulin beta-2A chain OS=Macaca fascicularis GN=TUBB2A PE=2 SV=1	PF00091	Tubulin/FtsZ family, GTPase domain	--	--	GO:0003924	GTPase activity	--	--	KOG1375	Beta tubulin
i2_LQ_sample9a8d22|c7442/f1p129/2244	2.14324	714.076	-8.3801	5.31e-19	4.94e-17	2231	556717337	XP_005985745.1	1672	1.9e-183	PREDICTED: LOW QUALITY PROTEIN: collagen, type I, alpha 2 [Pantholops hodgsonii]	741922889	XM_010803984.1	1570	0	PREDICTED: Bos taurus collagen, type I, alpha 2 (COL1A2), transcript variant X1, mRNA	K06236	COL1AS	collagen, type I/II/III/V/XI/XXIV/XXVII, alpha	http://www.genome.jp/dbget-bin/www_bget?ko:K06236	P02465	1668	2.3e-184	Collagen alpha-2(I) chain OS=Bos taurus GN=COL1A2 PE=1 SV=2	PF12235//PF01410	Fragile X-related 1 protein core C terminal//Fibrillar collagen C-terminal domain	--	--	GO:0003723//GO:0005201	RNA binding//extracellular matrix structural constituent	GO:0005581//GO:0005578	collagen trimer//proteinaceous extracellular matrix	--	--
i5_LQ_sample9a8d22|c498/f1p10/6050.1	6.60371	1655.9	-7.9701	5.46e-19	5.07e-17	4287	556734393	XP_005962829.1	2386	5.9e-266	PREDICTED: protein SON isoform X1 [Pantholops hodgsonii]	742212120	XM_010862272.1	2701	0	PREDICTED: Bison bison bison SON DNA binding protein (SON), transcript variant X4, mRNA	--	--	--	--	P18583	1806	4.4e-200	Protein SON OS=Homo sapiens GN=SON PE=1 SV=4	PF09726	Transmembrane protein	--	--	--	--	GO:0016021	integral component of membrane	--	--
i2_HQ_sample9a8d22|c15347/f12p25/2059	5.53611	1350.33	-7.9302	6e-19	5.56e-17	2059	803326961	XP_012021647.1	1214	2.3e-130	PREDICTED: adaptin ear-binding coat-associated protein 2 isoform X3 [Ovis aries musimon]	555988461	XM_005906008.1	1574	0	PREDICTED: Bos mutus NECAP endocytosis associated 2 (NECAP2), transcript variant X1, mRNA	--	--	--	--	Q5E9Q4	1214	9.3e-132	Adaptin ear-binding coat-associated protein 2 OS=Bos taurus GN=NECAP2 PE=2 SV=1	PF07933	Protein of unknown function (DUF1681)	GO:0006897	endocytosis	--	--	GO:0016020	membrane	KOG2500	Uncharacterized conserved protein
1-2k.c29425/1/1406	1563.96	7.08608	7.786	6.02e-19	5.56e-17	1406	77404252	NP_001029211.1	1476	6.4e-161	collagen alpha-1(I) chain precursor [Bos taurus]>gi|742136092|ref|XP_010841089.1| PREDICTED: collagen alpha-1(I) chain [Bison bison bison]>gi|109891947|sp|P02453.3|CO1A1_BOVIN RecName: Full=Collagen alpha-1(I) chain; AltName: Full=Alpha-1 type I collagen; Flags: Precursor>gi|75775290|gb|AAI05185.1| Collagen, type I, alpha 1 [Bos taurus]>gi|296476458|tpg|DAA18573.1| TPA: collagen alpha-1(I) chain …	594032935	XM_006041152.1	1175	0	PREDICTED: Bubalus bubalis collagen alpha-1(I) chain-like (LOC102391895), mRNA	K06236	COL1AS	collagen, type I/II/III/V/XI/XXIV/XXVII, alpha	http://www.genome.jp/dbget-bin/www_bget?ko:K06236	P02453	1476	2.6e-162	Collagen alpha-1(I) chain OS=Bos taurus GN=COL1A1 PE=1 SV=3	PF01410	Fibrillar collagen C-terminal domain	GO:0008104//GO:0048522//GO:0009888//GO:0060350//GO:0030154//GO:0007600//GO:0001503//GO:0051716//GO:0009059//GO:0016043	protein localization//positive regulation of cellular process//tissue development//endochondral bone morphogenesis//cell differentiation//sensory perception//ossification//cellular response to stimulus//macromolecule biosynthetic process//cellular component organization	GO:0005515//GO:0005201	protein binding//extracellular matrix structural constituent	GO:0005581//GO:0044421//GO:0005578	collagen trimer//extracellular region part//proteinaceous extracellular matrix	--	--
1-2k.c26578/1/4104.1	1378.43	6.48891	7.7308	6.1e-19	5.62e-17	1398	593758812	XP_007118169.1	1676	4.1e-184	PREDICTED: pyruvate dehydrogenase E1 component subunit beta, mitochondrial [Physeter catodon]	555974106	XM_005898986.1	1293	0	PREDICTED: Bos mutus pyruvate dehydrogenase (lipoamide) beta (PDHB), transcript variant X2, mRNA	K00162	PDHB, pdhB	pyruvate dehydrogenase E1 component beta subunit	http://www.genome.jp/dbget-bin/www_bget?ko:K00162	P11966	1715	5.1e-190	Pyruvate dehydrogenase E1 component subunit beta, mitochondrial OS=Bos taurus GN=PDHB PE=1 SV=2	PF02780	Transketolase, C-terminal domain	GO:0008152	metabolic process	GO:0003824	catalytic activity	--	--	KOG0524	Pyruvate dehydrogenase E1, beta subunit
3-6k.c14459/3/2745	1884.94	8.15175	7.8532	6.72e-19	6.19e-17	2746	803285702	XP_012002490.1	822	8.6e-85	PREDICTED: CKLF-like MARVEL transmembrane domain-containing protein 6 isoform X2 [Ovis aries musimon]	78050056	NM_001035066.1	1153	0	Bos taurus CKLF-like MARVEL transmembrane domain containing 6 (CMTM6), mRNA >gnl|BL_ORD_ID|1964403 Bos taurus CKLF-like MARVEL transmembrane domain containing 6, mRNA (cDNA clone MGC:127534 IMAGE:7951694), complete cds	--	--	--	--	Q9NX76	617	2.1e-62	CKLF-like MARVEL transmembrane domain-containing protein 6 OS=Homo sapiens GN=CMTM6 PE=1 SV=1	PF02517//PF01284	CAAX protease self-immunity//Membrane-associating domain	--	--	--	--	GO:0016020	membrane	--	--
i5_LQ_sample9a8d22|c466/f1p5/5174	9.00163	1773.06	-7.6218	6.8e-19	6.24e-17	5223	157280013	NP_001098522.1	1687	8.2e-185	choline-phosphate cytidylyltransferase A [Bos taurus]>gi|86438032|gb|AAI12539.1| PCYT1A protein [Bos taurus]>gi|296491349|tpg|DAA33412.1| TPA: choline-phosphate cytidylyltransferase A [Bos taurus]>gi|440904385|gb|ELR54908.1| Choline-phosphate cytidylyltransferase A [Bos mutus]	594060398	XM_006054242.1	3148	0	PREDICTED: Bubalus bubalis phosphate cytidylyltransferase 1, choline, alpha (PCYT1A), mRNA	K00968	PCYT1	choline-phosphate cytidylyltransferase	http://www.genome.jp/dbget-bin/www_bget?ko:K00968	P49585	1637	2.1e-180	Choline-phosphate cytidylyltransferase A OS=Homo sapiens GN=PCYT1A PE=1 SV=2	PF01467//PF01441//PF01736	Cytidylyltransferase-like//Lipoprotein//Polyomavirus agnoprotein	GO:0006656//GO:0009058//GO:0009628//GO:0006952	phosphatidylcholine biosynthetic process//biosynthetic process//response to abiotic stimulus//defense response	GO:0003677//GO:0003824//GO:0016779	DNA binding//catalytic activity//nucleotidyltransferase activity	GO:0005789//GO:0042587//GO:0009279	endoplasmic reticulum membrane//glycogen granule//cell outer membrane	KOG2804	Phosphorylcholine transferase/cholinephosphate cytidylyltransferase
2-3k.c15902/1/1946.2	407.349	0	Inf	6.96e-19	6.38e-17	849	351698543	EHB01462.1	301	6.9e-25	Arginine/serine-rich coiled-coil protein 2 [Heterocephalus glaber]	741956600	XM_005217871.2	798	0	PREDICTED: Bos taurus arginine/serine-rich coiled-coil 2 (RSRC2), transcript variant X2, mRNA	--	--	--	--	A6QLS2	291	4.1e-25	Arginine/serine-rich coiled-coil protein 2 OS=Bos taurus GN=RSRC2 PE=2 SV=2	--	--	--	--	--	--	--	--	--	--
i3_HQ_sample9a8d22|c899/f2p4/3163	6.70442	1401.91	-7.7081	7.03e-19	6.42e-17	3174	829982844	XP_012581964.1	1346	1.7e-145	PREDICTED: glutaminase kidney isoform, mitochondrial isoform X2 [Condylura cristata]	742206338	XM_010860833.1	2703	0	PREDICTED: Bison bison bison glutaminase (GLS), transcript variant X2, mRNA	K01425	glsA, GLS	glutaminase	http://www.genome.jp/dbget-bin/www_bget?ko:K01425	P13264	1101	1.8e-118	Glutaminase kidney isoform, mitochondrial OS=Rattus norvegicus GN=Gls PE=1 SV=2	PF04960	Glutaminase	GO:0006541	glutamine metabolic process	GO:0004359	glutaminase activity	--	--	KOG0506	Glutaminase (contains ankyrin repeat)
3-6k.c1602/3/3138	401.508	0	Inf	7.04e-19	6.42e-17	3041	568987089	XP_006518795.1	603	2.4e-59	PREDICTED: 40S ribosomal protein S24 isoform X1 [Mus musculus]	850494956	CP011910.1	2077	0	Ovis canadensis canadensis isolate 43U chromosome 25 sequence	K02974	RP-S24e, RPS24	small subunit ribosomal protein S24e	http://www.genome.jp/dbget-bin/www_bget?ko:K02974	Q56JU9	567	1.5e-56	40S ribosomal protein S24 OS=Bos taurus GN=RPS24 PE=2 SV=2	PF01282	Ribosomal protein S24e	GO:0006412//GO:0042254	translation//ribosome biogenesis	GO:0003735	structural constituent of ribosome	GO:0005622//GO:0005840	intracellular//ribosome	KOG3424	40S ribosomal protein S24
i1_HQ_sample9a8d22|c56840/f45p56/1755	5.48452	1494.47	-8.0901	7.78e-19	7.08e-17	1759	742112910	XP_010836966.1	1502	7.8e-164	PREDICTED: methylsterol monooxygenase 1 [Bison bison bison]>gi|742112914|ref|XP_010836967.1| PREDICTED: methylsterol monooxygenase 1 [Bison bison bison]>gi|742112934|ref|XP_010836968.1| PREDICTED: methylsterol monooxygenase 1 [Bison bison bison]	556765169	XM_005977788.1	1493	0	PREDICTED: Pantholops hodgsonii methylsterol monooxygenase 1 (MSMO1), mRNA	K07750	E1.14.13.72, SC4MOL, ERG25	methylsterol monooxygenase	http://www.genome.jp/dbget-bin/www_bget?ko:K07750	Q5R574	1473	7.4e-162	Methylsterol monooxygenase 1 OS=Pongo abelii GN=MSMO1 PE=2 SV=1	PF04116	Fatty acid hydroxylase superfamily	GO:0055114//GO:0006633	oxidation-reduction process//fatty acid biosynthetic process	GO:0016491//GO:0005506	oxidoreductase activity//iron ion binding	--	--	KOG0873	C-4 sterol methyl oxidase
i1_LQ_sample9a8d22|c47615/f1p6/1402	8.20623	2772.52	-8.4003	7.97e-19	7.24e-17	1396	440903145	ELR53843.1	1863	8.5e-206	cAMP-dependent protein kinase type I-alpha regulatory subunit, partial [Bos mutus]	215983083	NM_001142517.1	1144	0	Ovis aries protein kinase, cAMP-dependent, regulatory, type I, alpha (PRKAR1A), mRNA >gnl|BL_ORD_ID|6105205 Ovis aries cAMP-dependent protein kinase regulatory subunit alpha 1 mRNA, complete cds	K04739	PRKAR	cAMP-dependent protein kinase regulator	http://www.genome.jp/dbget-bin/www_bget?ko:K04739	P00514	1858	1.3e-206	cAMP-dependent protein kinase type I-alpha regulatory subunit OS=Bos taurus GN=PRKAR1A PE=1 SV=2	--	--	--	--	--	--	--	--	KOG1113	cAMP-dependent protein kinase types I and II, regulatory subunit
1-2k.c31557/1/1590	405.608	0	Inf	8.23e-19	7.46e-17	1599	548462100	XP_005679015.1	1581	4.9e-173	PREDICTED: asparagine synthetase [glutamine-hydrolyzing] isoform X2 [Capra hircus]	741922926	XM_010804001.1	916	0	PREDICTED: Bos taurus asparagine synthetase (glutamine-hydrolyzing) (ASNS), transcript variant X3, mRNA	K01953	asnB, ASNS	asparagine synthase (glutamine-hydrolysing)	http://www.genome.jp/dbget-bin/www_bget?ko:K01953	Q1LZA3	1532	9.7e-169	Asparagine synthetase [glutamine-hydrolyzing] OS=Bos taurus GN=ASNS PE=2 SV=3	PF00733//PF03513	Asparagine synthase//Cloacin immunity protein	GO:0006529//GO:0006955//GO:0030153//GO:0006531//GO:0006522	asparagine biosynthetic process//immune response//bacteriocin immunity//aspartate metabolic process//alanine metabolic process	GO:0015643//GO:0004066	toxic substance binding//asparagine synthase (glutamine-hydrolyzing) activity	GO:0019814	immunoglobulin complex	KOG0571	Asparagine synthase (glutamine-hydrolyzing)
i2_LQ_sample9a8d22|c10419/f1p374/2606	1.94017	7178.27	-11.853	8.86e-19	8.01e-17	2580	602625904	XP_007419915.1	2089	9.8e-232	PREDICTED: LOW QUALITY PROTEIN: actin, cytoplasmic 2 [Python bivittatus]	803208634	XM_012109433.1	1818	0	PREDICTED: Ovis aries musimon actin gamma 1 (ACTG1), mRNA	K05692	ACTB_G1	actin beta/gamma 1	http://www.genome.jp/dbget-bin/www_bget?ko:K05692	Q964D9	1897	7.4e-211	Actin, cytoplasmic OS=Planorbella trivolvis PE=3 SV=1	PF00183	Hsp90 protein	GO:0006457//GO:0006950	protein folding//response to stress	GO:0051082//GO:0005524	unfolded protein binding//ATP binding	--	--	KOG0676	Actin and related proteins
i2_HQ_sample9a8d22|c2588/f2p77/2229	3.4263	5935.81	-10.759	9.63e-19	8.68e-17	2234	594053375	XP_006050985.1	1918	5.7e-212	PREDICTED: nucleobindin-1 [Bubalus bubalis]	594053374	XM_006050923.1	1990	0	PREDICTED: Bubalus bubalis nucleobindin 1 (NUCB1), mRNA	--	--	--	--	Q0P569	1890	4.1e-210	Nucleobindin-1 OS=Bos taurus GN=NUCB1 PE=2 SV=1	PF13202//PF13405//PF13499//PF00036	EF hand//EF-hand domain//EF-hand domain pair//EF hand	--	--	GO:0005509	calcium ion binding	--	--	KOG3866	DNA-binding protein of the nucleobindin family
3-6k.c10310/1/3197	407.005	0	Inf	9.64e-19	8.68e-17	3162	594073468	XP_006060552.1	1045	1.4e-110	PREDICTED: peroxisomal biogenesis factor 19 isoform X2 [Bubalus bubalis]	556773220	XM_005981704.1	2470	0	PREDICTED: Pantholops hodgsonii peroxisomal biogenesis factor 19 (PEX19), transcript variant X2, mRNA	K13337	PEX19	peroxin-19	http://www.genome.jp/dbget-bin/www_bget?ko:K13337	Q3SZD1	1014	2.2e-108	Peroxisomal biogenesis factor 19 OS=Bos taurus GN=PEX19 PE=2 SV=1	PF13851//PF04614	Growth-arrest specific micro-tubule binding//Pex19 protein family	GO:0048870	cell motility	--	--	GO:0005777//GO:0031514	peroxisome//motile cilium	KOG3133	40 kDa farnesylated protein associated with peroxisomes
i2_LQ_sample9a8d22|c8734/f1p12/2075	0.310599	478.51	-10.589	1.04e-18	9.36e-17	2049	426258194	XP_004022703.1	1329	1e-143	PREDICTED: deoxyribonuclease-1-like 1, partial [Ovis aries]	151553570	BC148924.1	1533	0	Bos taurus deoxyribonuclease I-like 1, mRNA (cDNA clone MGC:140136 IMAGE:8164887), complete cds	K11995	DNASE1L	deoxyribonuclease-1-like protein	http://www.genome.jp/dbget-bin/www_bget?ko:K11995	Q2QDE9	1299	1.3e-141	Deoxyribonuclease-1-like 1 OS=Bos taurus GN=DNASE1L1 PE=2 SV=1	--	--	--	--	--	--	--	--	--	--
i2_LQ_sample9a8d22|c12090/f1p51/2074	0	420.677	#NAME?	1.11e-18	9.98e-17	1793	166971606	A6YLM6.1	675	6.2e-68	RecName: Full=Fatty acid-binding protein, adipocyte; AltName: Full=Adipocyte-type fatty acid-binding protein; Short=A-FABP; Short=AFABP; AltName: Full=Fatty acid-binding protein 4 [Cervus elaphus]>gi|150387439|gb|ABR68240.1| fatty acid binding protein 4 [Cervus elaphus]	742216765	XM_010863410.1	1012	0	PREDICTED: Bison bison bison fatty acid binding protein 4, adipocyte (FABP4), mRNA	K08753	FABP4, aP2	fatty acid-binding protein 4, adipocyte	http://www.genome.jp/dbget-bin/www_bget?ko:K08753	A6YLM6	675	2.6e-69	Fatty acid-binding protein, adipocyte OS=Cervus elaphus GN=FABP4 PE=2 SV=1	--	--	--	--	--	--	--	--	KOG4015	Fatty acid-binding protein FABP
[truncated: 3,433 more rows]
