# Supplementary material for: Identification and Characterization of Alternative Splicing Variants and Positive Selection Genes Related to Distinct Growth Rates of Antlers Using Comparative Transcriptome Sequencing
Source: Animals (Basel). 2022 Aug 26;12(17):2203. doi: 10.3390/ani12172203 (PMC9454627; doi:10.3390/ani12172203)
Supplement: Supplementary file 1 [file animals-12-02203-s001.zip › animals-1855021-supplementary/Table S5 Differential expression genes.xlsx]

## Sheet: DEGs
Table S5 Differential expression genes in the developing velvet antler of wapiti and sika deer
Gene ID	Swissprot ID	Gene description
SLC2A10	O95528	Homo sapiens	solute carrier family 2 member 10(SLC2A10)
SERPINH1	Q2KJH6	Bos taurus	serpin family H member 1(SERPINH1)
WDR1	Q2KJH4	Bos taurus	WD repeat domain 1(WDR1)
ARF4	Q3SZF2	Bos taurus	ADP ribosylation factor 4(ARF4)
HNRNPH2	Q3SZF3	Bos taurus	heterogeneous nuclear ribonucleoprotein H2 (H')(HNRNPH2)
BMP4	Q2KJH1	Bos taurus	bone morphogenetic protein 4(BMP4)
KLHDC3	Q58CV6	Bos taurus	kelch domain containing 3(KLHDC3)
COPG1	P53620	Bos taurus	coatomer protein complex subunit gamma 1(COPG1)
CLIC4	Q9XSA7	Bos taurus	chloride intracellular channel 4(CLIC4)
RAB8A	Q4R5P1	Macaca fascicularis	RAB8A, member RAS oncogene family(RAB8A)
CCDC86	Q2TBX7	Bos taurus	coiled-coil domain containing 86(CCDC86)
PSMD11	F1LMZ8	Rattus norvegicus	proteasome 26S subunit, non-ATPase 11(Psmd11)
VBP1	Q2TBX2	Bos taurus	VHL binding protein 1(VBP1)
MAP1LC3B	O41515	Bos taurus	microtubule associated protein 1 light chain 3 beta(MAP1LC3B)
FMO2	Q8HZ70	Pan troglodytes	flavin containing monooxygenase 2(FMO2)
AMPD2	Q01433	Homo sapiens	adenosine monophosphate deaminase 2(AMPD2)
ZNF665	Q5R8X1	Pongo abelii	zinc finger protein 665(ZNF665)
ACAT1	Q29RZ0	Bos taurus	acetyl-CoA acetyltransferase 1(ACAT1)
RAB31	Q921E2	Mus musculus	RAB31, member RAS oncogene family(Rab31)
COX3	O47691	Aepyceros melampus	cytochrome c oxidase subunit III(COX3)
IARS2	Q9NSE4	Homo sapiens	isoleucyl-tRNA synthetase 2, mitochondrial(IARS2)
EIF4G1	Q04637	Homo sapiens	eukaryotic translation initiation factor 4 gamma 1(EIF4G1)
AFG3L2	Q2KJI7	Bos taurus	AFG3 like matrix AAA peptidase subunit 2(AFG3L2)
FAM49B	Q2KJI3	Bos taurus	family with sequence similarity 49 member B(FAM49B)
MOB3A	Q58D63	Bos taurus	MOB kinase activator 3A(MOB3A)
BCL2L1	Q07817	Homo sapiens	BCL2 like 1(BCL2L1)
ALDH3B1	Q1JPA0	Bos taurus	aldehyde dehydrogenase 3 family member B1(ALDH3B1)
HYI	Q5T013	Homo sapiens	hydroxypyruvate isomerase (putative)(HYI)
FARSB	Q9NSD9	Homo sapiens	phenylalanyl-tRNA synthetase beta subunit(FARSB)
FMR1	Q06787	Homo sapiens	fragile X mental retardation 1(FMR1)
SKA2	Q2TBY0	Bos taurus	spindle and kinetochore associated complex subunit 2(SKA2)
EML4	Q3UMY5	Mus musculus	echinoderm microtubule associated protein like 4(Eml4)
RBM22	Q8BHS3	Mus musculus	RNA binding motif protein 22(Rbm22)
BGN	P21809	Bos taurus	biglycan(BGN)
UBC	P0CH28	Bos taurus	ubiquitin C(UBC)
PEX19	Q3SZD1	Bos taurus	peroxisomal biogenesis factor 19(PEX19)
DCTN1	O08788	Mus musculus	dynactin 1(Dctn1)
ZMYM2	Q9UBW7	Homo sapiens	zinc finger MYM-type containing 2(ZMYM2)
PLD3	Q2KJJ8	Bos taurus	phospholipase D family member 3(PLD3)
REXO2	A2VE52	Bos taurus	RNA exonuclease 2(REXO2)
COPS7A	Q9UBW8	Homo sapiens	COP9 signalosome subunit 7A(COPS7A)
BRD9	Q9H8M2	Homo sapiens	bromodomain containing 9(BRD9)
TMED1	Q13445	Homo sapiens	transmembrane p24 trafficking protein 1(TMED1)
CARS	Q9ER72	Mus musculus	cysteinyl-tRNA synthetase(Cars)
GLB1	Q58D55	Bos taurus	galactosidase beta 1(GLB1)
FGFR2	P21802	Homo sapiens	fibroblast growth factor receptor 2(FGFR2)
GALK2	Q01415	Homo sapiens	galactokinase 2(GALK2)
NAPG	P81127	Bos taurus	NSF attachment protein gamma(NAPG)
CFDP2	O02751	Bos taurus	craniofacial development protein 2(CFDP2)
DDX42	Q810A7	Mus musculus	DEAD (Asp-Glu-Ala-Asp) box polypeptide 42(Ddx42)
ARCN1	P53619	Bos taurus	archain 1(ARCN1)
TBCC	Q3SZE9	Bos taurus	tubulin folding cofactor C(TBCC)
ASCC1	Q9D8Z1	Mus musculus	activating signal cointegrator 1 complex subunit 1(Ascc1)
MMAB	Q58D49	Bos taurus	methylmalonic aciduria (cobalamin deficiency) cblB type(MMAB)
SLC39A6	Q13433	Homo sapiens	solute carrier family 39 member 6(SLC39A6)
MCL1	Q8HYS5	Canis lupus familiaris	BCL2 family apoptosis regulator(MCL1)
ARL3	Q2TBW6	Bos taurus	ADP ribosylation factor like GTPase 3(ARL3)
IFIT5	Q13325	Homo sapiens	interferon induced protein with tetratricopeptide repeats 5(IFIT5)
CDIP1	Q58D45	Bos taurus	cell death inducing p53 target 1(CDIP1)
TBC1D1	O97790	Bos taurus	TBC1 domain family member 1(TBC1D1)
AOC3	Q9TTK6	Bos taurus	amine oxidase, copper containing 3(AOC3)
PTGES3	Q6PWL5	Macaca fascicularis	prostaglandin E synthase 3(PTGES3)
ATP6AP2	P81134	Bos taurus	ATPase H+ transporting accessory protein 2(ATP6AP2)
ANXA11	P27214	Bos taurus	annexin A11(ANXA11)
VAPB	A2VDZ9	Bos taurus	VAMP associated protein B and C(VAPB)
RNF141	Q8WVD5	Homo sapiens	ring finger protein 141(RNF141)
HSP90AA1.1	Q90474	Danio rerio	heat shock protein 90, alpha (cytosolic), class A member 1, tandem duplicate 1(hsp90aa1.1)
RAB9A	P24408	Canis lupus familiaris	RAB9A, member RAS oncogene family(RAB9A)
PDGFRA	P16234	Homo sapiens	platelet derived growth factor receptor alpha(PDGFRA)
GNB1	P54311	Rattus norvegicus	G protein subunit beta 1(Gnb1)
CTSB	P07688	Bos taurus	cathepsin B(CTSB)
ARFRP1	Q32LJ2	Bos taurus	ADP ribosylation factor related protein 1(ARFRP1)
LINC00998	A4D0T7	Homo sapiens	long intergenic non-protein coding RNA 998(LINC00998)
AIF1L	Q9EQX4	Mus musculus	allograft inflammatory factor 1-like(Aif1l)
DOLK	Q58CR4	Bos taurus	dolichol kinase(DOLK)
F2	P00735	Bos taurus	coagulation factor II, thrombin(F2)
KLC1	Q07866	Homo sapiens	kinesin light chain 1(KLC1)
PLEKHA3	Q9HB20	Homo sapiens	pleckstrin homology domain containing A3(PLEKHA3)
GLB1L	Q6UWU2	Homo sapiens	galactosidase beta 1 like(GLB1L)
SCPEP1	Q9HB40	Homo sapiens	serine carboxypeptidase 1(SCPEP1)
LOC374195	B6ZLK2	Gallus gallus	chromodomain helicase DNA binding protein 1(LOC374195)
SH3BGRL3	Q3ZCL8	Bos taurus	SH3 domain binding glutamate rich protein like 3(SH3BGRL3)
FLNA	P21333	Homo sapiens	filamin A(FLNA)
CYP51A1	Q4PJW3	Bos taurus	cytochrome P450, family 51, subfamily A, polypeptide 1(CYP51A1)
DCN	Q9TTE2	Ovis aries	decorin(DCN)
SKP2	Q13309	Homo sapiens	S-phase kinase associated protein 2(SKP2)
BCKDHB	P21839	Bos taurus	branched chain keto acid dehydrogenase E1 subunit beta(BCKDHB)
TTC13	Q8NBP0	Homo sapiens	tetratricopeptide repeat domain 13(TTC13)
ARPC1B	Q58CQ2	Bos taurus	actin related protein 2/3 complex subunit 1B(ARPC1B)
FASN	Q71SP7	Bos taurus	fatty acid synthase(FASN)
POLR1C	O15160	Homo sapiens	RNA polymerase I subunit C(POLR1C)
DHRS4	Q8SPU8	Bos taurus	dehydrogenase/reductase (SDR family) member 4(DHRS4)
ORC5	Q9WUV0	Mus musculus	origin recognition complex, subunit 5(Orc5)
TMBIM6	Q0V882	Bos taurus	transmembrane BAX inhibitor motif containing 6(TMBIM6)
SPON2	Q9WV75	Rattus norvegicus	spondin 2(Spon2)
EIF3L	Q3ZCK1	Bos taurus	eukaryotic translation initiation factor 3 subunit L(EIF3L)
PHKB	P12798	Oryctolagus cuniculus	phosphorylase kinase regulatory subunit beta(PHKB)
UQCC1	Q9NVA1	Homo sapiens	ubiquinol-cytochrome c reductase complex assembly factor 1(UQCC1)
MITF	O75030	Homo sapiens	melanogenesis associated transcription factor(MITF)
JKAMP	Q8BI36	Mus musculus	JNK1/MAPK8-associated membrane protein(Jkamp)
PPHLN1	Q8K2H1	Mus musculus	periphilin 1(Pphln1)
DNAJC10	Q8IXB1	Homo sapiens	DnaJ heat shock protein family (Hsp40) member C10(DNAJC10)
SKIV2L2	P42285	Homo sapiens	Ski2 like RNA helicase 2(SKIV2L2)
TNFRSF26	P83626	Mus musculus	tumor necrosis factor receptor superfamily, member 26(Tnfrsf26)
STOML2	Q32LL2	Bos taurus	stomatin like 2(STOML2)
INTS12	Q32LL5	Bos taurus	integrator complex subunit 12(INTS12)
UBE2V1	Q13404	Homo sapiens	ubiquitin conjugating enzyme E2 V1(UBE2V1)
SUMF2	Q58CP2	Bos taurus	sulfatase modifying factor 2(SUMF2)
RPN2	Q3SZI6	Bos taurus	ribophorin II(RPN2)
YWHAQ	Q3SZI4	Bos taurus	tyrosine 3-monooxygenase/tryptophan 5-monooxygenase activation protein theta(YWHAQ)
TXNIP	Q2HY40	Sus scrofa	thioredoxin interacting protein(TXNIP)
ND4	P03910	Bos taurus	NADH dehydrogenase subunit 4(ND4)
AKR1A1	Q3ZCJ2	Bos taurus	aldo-keto reductase family 1 member A1(AKR1A1)
MPI	Q3SZI0	Bos taurus	mannose phosphate isomerase(MPI)
TJP1	O97758	Canis lupus familiaris	tight junction protein 1(TJP1)
SGTA	Q32LM2	Bos taurus	small glutamine rich tetratricopeptide repeat containing alpha(SGTA)
CAV1	Q6RVA9	Sus scrofa	caveolin 1(CAV1)
SNAI1	O95863	Homo sapiens	snail family transcriptional repressor 1(SNAI1)
TSG101	Q99816	Homo sapiens	tumor susceptibility 101(TSG101)
PSMD8	P48556	Homo sapiens	proteasome 26S subunit, non-ATPase 8(PSMD8)
HSPA1A	Q27975	Bos taurus	heat shock 70kDa protein 1A(HSPA1A)
LGALS1	P81184	Ovis aries	galectin 1(LGALS1)
MTHFD1	Q5R8P0	Pongo abelii	methylenetetrahydrofolate dehydrogenase, cyclohydrolase and formyltetrahydrofolate synthetase 1(MTHFD1)
FBXW7	F1MNN4	Bos taurus	F-box and WD repeat domain containing 7(FBXW7)
TRIM2	A4IF63	Bos taurus	tripartite motif containing 2(TRIM2)
FAM204A	Q3ZCI6	Bos taurus	family with sequence similarity 204 member A(FAM204A)
KLHL7	Q8IXQ5	Homo sapiens	kelch like family member 7(KLHL7)
CCT8	Q3ZCI9	Bos taurus	chaperonin containing TCP1 subunit 8(CCT8)
UBA1	A3KMV5	Bos taurus	ubiquitin like modifier activating enzyme 1(UBA1)
AP2M1	Q5ZMP6	Gallus gallus	adaptor related protein complex 2 mu 1 subunit(AP2M1)
MOB1A	Q9H8S9	Homo sapiens	MOB kinase activator 1A(MOB1A)
TMEM14C	Q3ZCI1	Bos taurus	transmembrane protein 14C(TMEM14C)
POC1A	Q2TBP4	Bos taurus	POC1 centriolar protein A(POC1A)
GSAP	A4D1B5	Homo sapiens	gamma-secretase activating protein(GSAP)
HINFP	Q2TBP2	Bos taurus	histone H4 transcription factor(HINFP)
POFUT2	Q6EV56	Pan troglodytes	protein O-fucosyltransferase 2(POFUT2)
PSKH1	Q0V7M1	Bos taurus	protein serine kinase H1(PSKH1)
CPNE1	Q99829	Homo sapiens	copine 1(CPNE1)
CCNL2	Q96S94	Homo sapiens	cyclin L2(CCNL2)
OLAH	Q9NV23	Homo sapiens	oleoyl-ACP hydrolase(OLAH)
FAM122B	Q7Z309	Homo sapiens	family with sequence similarity 122B(FAM122B)
ITM2C	A2VDN0	Bos taurus	integral membrane protein 2C(ITM2C)
ANKRD26	Q9UPS8	Homo sapiens	ankyrin repeat domain 26(ANKRD26)
PNN	O35691	Mus musculus	pinin(Pnn)
CANT1	Q8WVQ1	Homo sapiens	calcium activated nucleotidase 1(CANT1)
PCOLCE	Q15113	Homo sapiens	procollagen C-endopeptidase enhancer(PCOLCE)
LOC100533357	P17304	Aplysia californica	actin, muscle(LOC100533357)
USP9X	Q93008	Homo sapiens	ubiquitin specific peptidase 9, X-linked(USP9X)
FAM167A	Q0V7M8	Bos taurus	family with sequence similarity 167 member A(FAM167A)
PRDX2	Q9BGI3	Bos taurus	peroxiredoxin 2(PRDX2)
DDX27	A1A4H6	Bos taurus	DEAD-box helicase 27(DDX27)
PRDX5	Q9BGI1	Bos taurus	peroxiredoxin 5(PRDX5)
ENO1	Q9XSJ4	Bos taurus	enolase 1(ENO1)
MUS81	Q96NY9	Homo sapiens	MUS81 structure-specific endonuclease subunit(MUS81)
HDHD2	Q3ZCH9	Bos taurus	haloacid dehalogenase-like hydrolase domain containing 2(HDHD2)
TMEM50A	O95807	Homo sapiens	transmembrane protein 50A(TMEM50A)
HSPA9	Q3ZCH0	Bos taurus	heat shock protein family A (Hsp70) member 9(HSPA9)
SMARCA1	P28370	Homo sapiens	SWI/SNF related, matrix associated, actin dependent regulator of chromatin, subfamily a, member 1(SMARCA1)
TTI2	Q6NXR4	Homo sapiens	TELO2 interacting protein 2(TTI2)
RPL7A	Q2TBQ5	Bos taurus	ribosomal protein L7a(RPL7A)
EXOC4	Q96A65	Homo sapiens	exocyst complex component 4(EXOC4)
KPNB1	Q14974	Homo sapiens	karyopherin subunit beta 1(KPNB1)
RAB10	P61027	Mus musculus	RAB10, member RAS oncogene family(Rab10)
COPA	Q27954	Bos taurus	coatomer protein complex subunit alpha(COPA)
SDHA	P31039	Bos taurus	succinate dehydrogenase complex flavoprotein subunit A(SDHA)
WASF2	A2VDK6	Bos taurus	WAS protein family member 2(WASF2)
RERG	Q0VCJ7	Bos taurus	RAS like estrogen regulated growth inhibitor(RERG)
TUBB	Q6GLE7	Xenopus tropicalis	tubulin beta class I(tubb)
KATNBL1	Q9H079	Homo sapiens	katanin regulatory subunit B1 like 1(KATNBL1)
ACLY	Q32PF2	Bos taurus	ATP citrate lyase(ACLY)
C8H9ORF64	Q1JP73	Bos taurus	chromosome 8 open reading frame, human C9orf64(C8H9orf64)
TMEM50B	Q3SZL9	Bos taurus	transmembrane protein 50B(TMEM50B)
PIGS	Q3SZL5	Bos taurus	phosphatidylinositol glycan anchor biosynthesis class S(PIGS)
NUMA1	Q14980	Homo sapiens	nuclear mitotic apparatus protein 1(NUMA1)
TRIM52	Q96A61	Homo sapiens	tripartite motif containing 52(TRIM52)
IREB2	B3VKQ2	Sus scrofa	iron responsive element binding protein 2(IREB2)
ERLEC1	Q5R8S4	Pongo abelii	endoplasmic reticulum lectin 1(ERLEC1)
C19H17ORF62	Q3SZM3	Bos taurus	chromosome 19 open reading frame, human C17orf62(C19H17orf62)
NKTR	P30414	Homo sapiens	natural killer cell triggering receptor(NKTR)
ARPC2	O15144	Homo sapiens	actin related protein 2/3 complex subunit 2(ARPC2)
ATIC	Q0VCK0	Bos taurus	5-aminoimidazole-4-carboxamide ribonucleotide formyltransferase/IMP cyclohydrolase(ATIC)
ZNF638	Q14966	Homo sapiens	zinc finger protein 638(ZNF638)
GCN1	Q92616	Homo sapiens	GCN1, eIF2 alpha kinase activator homolog(GCN1)
WWP2	Q9DBH0	Mus musculus	WW domain containing E3 ubiquitin protein ligase 2(Wwp2)
CCAR2	Q5R8S0	Pongo abelii	KIAA1967(CCAR2)
ATRX	Q7YQM4	Pan troglodytes	ATRX, chromatin remodeler(ATRX)
VMP1	Q0VCK9	Bos taurus	vacuole membrane protein 1(VMP1)
OAT	Q3ZCF5	Bos taurus	ornithine aminotransferase(OAT)
SVOP	Q1JP63	Bos taurus	SV2 related protein(SVOP)
HSD17B12	Q4R5G7	Macaca fascicularis	hydroxysteroid 17-beta dehydrogenase 12(HSD17B12)
ADD1	Q5RA10	Pongo abelii	adducin 1(ADD1)
NAGK	Q3SZM9	Bos taurus	N-acetylglucosamine kinase(NAGK)
CAPN2	Q27971	Bos taurus	calpain 2, (m/II) large subunit(CAPN2)
CHAD	Q27972	Bos taurus	chondroadherin(CHAD)
DCTN2	Q3ZCF0	Bos taurus	dynactin subunit 2(DCTN2)
CMAS	Q3SZM5	Bos taurus	cytidine monophosphate N-acetylneuraminic acid synthetase(CMAS)
AAGAB	Q6PD74	Homo sapiens	alpha- and gamma-adaptin binding protein(AAGAB)
ST6GALNAC4	Q9H4F1	Homo sapiens	ST6 N-acetylgalactosaminide alpha-2,6-sialyltransferase 4(ST6GALNAC4)
MYOF	Q69ZN7	Mus musculus	myoferlin(Myof)
HNRNPC	O77768	Oryctolagus cuniculus	heterogeneous nuclear ribonucleoprotein C (C1/C2)(HNRNPC)
GOLGA2	Q62839	Rattus norvegicus	golgin A2(Golga2)
SMN	O02771	Canis lupus familiaris	survival motor neuron(SMN)
TM4SF1	P30408	Homo sapiens	transmembrane 4 L six family member 1(TM4SF1)
LMF2	A1L504	Bos taurus	lipase maturation factor 2(LMF2)
SPCS3	P61009	Homo sapiens	signal peptidase complex subunit 3(SPCS3)
SRSF3	Q3SZR8	Bos taurus	serine and arginine rich splicing factor 3(SRSF3)
NLN	A2VDQ5	Bos taurus	neurolysin (metallopeptidase M3 family)(NLN)
SMPD1	Q0VD19	Bos taurus	sphingomyelin phosphodiesterase 1(SMPD1)
LHPP	Q0VD18	Bos taurus	phospholysine phosphohistidine inorganic pyrophosphate phosphatase(LHPP)
SOCS5	Q29RN6	Bos taurus	suppressor of cytokine signaling 5(SOCS5)
RPL35A	P04646	Rattus norvegicus	ribosomal protein L35a(Rpl35a)
SLC38A2	A2VE31	Bos taurus	solute carrier family 38 member 2(SLC38A2)
MALAT1	Q9UHZ2	Homo sapiens	metastasis associated lung adenocarcinoma transcript 1 (non-protein coding)(MALAT1)
ATP5A1	A5A6H5	Pan troglodytes	ATP synthase, H+ transporting, mitochondrial F1 complex, alpha subunit 1, cardiac muscle(ATP5A1)
SLC50A1	Q9BRV3	Homo sapiens	solute carrier family 50 member 1(SLC50A1)
RBM8A	Q3ZCE8	Bos taurus	RNA binding motif protein 8A(RBM8A)
SLC3A2	Q7YQK3	Oryctolagus cuniculus	solute carrier family 3 member 2(SLC3A2)
PEX2	P28328	Homo sapiens	peroxisomal biogenesis factor 2(PEX2)
TBCCD1	A4IF93	Bos taurus	TBCC domain containing 1(TBCCD1)
SRP54	P61010	Canis lupus familiaris	signal recognition particle 54(SRP54)
EIF5A	Q3T1J1	Rattus norvegicus	eukaryotic translation initiation factor 5A(Eif5a)
MYL12B	A4IF97	Bos taurus	myosin, light chain 12B, regulatory(MYL12B)
DIEXF	Q68CQ4	Homo sapiens	digestive organ expansion factor homolog (zebrafish)(DIEXF)
TMX2	Q2TBU2	Bos taurus	thioredoxin related transmembrane protein 2(TMX2)
TMEM109	O77751	Oryctolagus cuniculus	transmembrane protein 109(TMEM109)
TEX261	Q62302	Mus musculus	testis expressed gene 261(Tex261)
SLC4A7	Q8BTY2	Mus musculus	solute carrier family 4, sodium bicarbonate cotransporter, member 7(Slc4a7)
COL16A1	Q8BLX7	Mus musculus	collagen, type XVI, alpha 1(Col16a1)
ENOPH1	Q0VD27	Bos taurus	enolase-phosphatase 1(ENOPH1)
ERBIN	Q96RT1	Homo sapiens	erbb2 interacting protein(ERBIN)
FEM1A	Q29RM5	Bos taurus	fem-1 homolog A(FEM1A)
TMEM94	Q12767	Homo sapiens	transmembrane protein 94(TMEM94)
ERMP1	Q7Z2K6	Homo sapiens	endoplasmic reticulum metallopeptidase 1(ERMP1)
TSPAN7	P41732	Homo sapiens	tetraspanin 7(TSPAN7)
PAFAH2	P79106	Bos taurus	platelet activating factor acetylhydrolase 2(PAFAH2)
VAT1	Q3MIE4	Rattus norvegicus	vesicle amine transport 1(Vat1)
RUVBL2	Q2TBU9	Bos taurus	RuvB like AAA ATPase 2(RUVBL2)
NHLRC3	Q5JS37	Homo sapiens	NHL repeat containing 3(NHLRC3)
SCFD1	Q8WVM8	Homo sapiens	sec1 family domain containing 1(SCFD1)
SEMA6D	Q8NFY4	Homo sapiens	semaphorin 6D(SEMA6D)
ECT2	Q9H8V3	Homo sapiens	epithelial cell transforming 2(ECT2)
HNRNPM	Q62826	Rattus norvegicus	heterogeneous nuclear ribonucleoprotein M(Hnrnpm)
FEZ2	Q9UHY8	Homo sapiens	fasciculation and elongation protein zeta 2(FEZ2)
MGLL	Q8R431	Rattus norvegicus	monoglyceride lipase(Mgll)
CALM3	P62157	Bos taurus	calmodulin 3(CALM3)
SIRT2	Q8IXJ6	Homo sapiens	sirtuin 2(SIRT2)
ARFGAP2	A1L520	Bos taurus	ADP ribosylation factor GTPase activating protein 2(ARFGAP2)
DDB1	A1A4K3	Bos taurus	damage specific DNA binding protein 1(DDB1)
TRAF5	P70191	Mus musculus	TNF receptor-associated factor 5(Traf5)
SEPT2	P42208	Mus musculus	septin 2(Sept2)
OMD	O77742	Bos taurus	osteomodulin(OMD)
PCCB	Q2TBR0	Bos taurus	propionyl-CoA carboxylase beta subunit(PCCB)
C1QTNF6	Q3T1I2	Rattus norvegicus	C1q and tumor necrosis factor related protein 6(C1qtnf6)
GSPT1	Q8R050	Mus musculus	G1 to S phase transition 1(Gspt1)
C16H16ORF62	Q5R8N4	Pongo abelii	chromosome 16 open reading frame, human C16orf62(C16H16orf62)
ANXA6	P79134	Bos taurus	annexin A6(ANXA6)
LLPH	Q2TBR9	Bos taurus	LLP homolog, long-term synaptic facilitation(LLPH)
TADA2A	Q3SZP8	Bos taurus	transcriptional adaptor 2A(TADA2A)
RXRB	P28702	Homo sapiens	retinoid X receptor beta(RXRB)
CASC4	A2VE10	Bos taurus	cancer susceptibility candidate 4(CASC4)
ACAT2	Q9BWD1	Homo sapiens	acetyl-CoA acetyltransferase 2(ACAT2)
RBM18	Q3ZCC5	Bos taurus	RNA binding motif protein 18(RBM18)
MATR3	Q8K310	Mus musculus	matrin 3(Matr3)
MAP4K5	Q9Y4K4	Homo sapiens	mitogen-activated protein kinase kinase kinase kinase 5(MAP4K5)
CD63	Q9XSK2	Bos taurus	CD63 molecule(CD63)
HSPD1	P31081	Bos taurus	heat shock protein family D (Hsp60) member 1(HSPD1)
SEC24A	A6QNT8	Bos taurus	SEC24 homolog A, COPII coat complex component(SEC24A)
SGCE	Q4R5B1	Macaca fascicularis	sarcoglycan epsilon(SGCE)
TUBB2A	Q4R5B3	Macaca fascicularis	tubulin beta 2A class IIa(TUBB2A)
GORASP2	Q9H8Y8	Homo sapiens	golgi reassembly stacking protein 2(GORASP2)
JUN	P17325	Rattus norvegicus	Jun proto-oncogene, AP-1 transcription factor subunit(Jun)
RPS6KC1	Q96S38	Homo sapiens	ribosomal protein S6 kinase C1(RPS6KC1)
PDHX	P22439	Bos taurus	pyruvate dehydrogenase complex component X(PDHX)
CALM1	P62161	Rattus norvegicus	calmodulin 1(Calm1)
PFKL	A1A4J1	Bos taurus	phosphofructokinase, liver type(PFKL)
ZMAT2	Q96NC0	Homo sapiens	zinc finger matrin-type 2(ZMAT2)
MSRB3	Q8BU85	Mus musculus	methionine sulfoxide reductase B3(Msrb3)
CCDC47	Q96A33	Homo sapiens	coiled-coil domain containing 47(CCDC47)
SLC29A1	Q99808	Homo sapiens	solute carrier family 29 member 1 (Augustine blood group)(SLC29A1)
MTX1	Q2TBS1	Bos taurus	metaxin 1(MTX1)
MAGEF1	Q9HAY2	Homo sapiens	MAGE family member F1(MAGEF1)
FSTL1	Q58D84	Bos taurus	follistatin like 1(FSTL1)
DTL	Q9NZJ0	Homo sapiens	denticleless E3 ubiquitin protein ligase homolog(DTL)
TVP23B	Q29S14	Bos taurus	trans-golgi network vesicle protein 23 homolog B(TVP23B)
ADGRE5	Q8SQA4	Bos taurus	adhesion G protein-coupled receptor E5(ADGRE5)
MARCH7	Q9H992	Homo sapiens	membrane associated ring-CH-type finger 7(MARCH7)
MAOA	P21398	Bos taurus	monoamine oxidase A(MAOA)
HYOU1	Q9Y4L1	Homo sapiens	hypoxia up-regulated 1(HYOU1)
EIF2S3L	Q5ZMS3	Gallus gallus	Putative eukaryotic translation initiation factor 2 subunit 3-like protein(EIF2S3L)
RPL4	P36578	Homo sapiens	ribosomal protein L4(RPL4)
AQR	O60306	Homo sapiens	aquarius intron-binding spliceosomal factor(AQR)
USP5	Q5R407	Pongo abelii	ubiquitin specific peptidase 5(USP5)
GSTO1	P78417	Homo sapiens	glutathione S-transferase omega 1(GSTO1)
C14H11ORF49	Q4R5A4	Macaca fascicularis	chromosome 14 open reading frame, human C11orf49(C14H11orf49)
TBC1D23	Q5R8I6	Pongo abelii	TBC1 domain family member 23(TBC1D23)
C17ORF80	Q9BSJ5	Homo sapiens	chromosome 17 open reading frame 80(C17orf80)
ESYT1	Q9BSJ8	Homo sapiens	extended synaptotagmin 1(ESYT1)
GPAA1	O43292	Homo sapiens	glycosylphosphatidylinositol anchor attachment 1(GPAA1)
NOP56	Q3SZ63	Bos taurus	NOP56 ribonucleoprotein(NOP56)
TMED4	Q7Z7H5	Homo sapiens	transmembrane p24 trafficking protein 4(TMED4)
SLC39A1	Q3SYU3	Bos taurus	solute carrier family 39 member 1(SLC39A1)
PGAM1	Q3SZ62	Bos taurus	phosphoglycerate mutase 1(PGAM1)
EEF2	Q3SYU2	Bos taurus	eukaryotic translation elongation factor 2(EEF2)
NOC2L	Q3SYU1	Bos taurus	NOC2 like nucleolar associated transcriptional repressor(NOC2L)
RBMX	A5A6M3	Pan troglodytes	RNA binding motif protein, X-linked(RBMX)
RPS3	P23396	Homo sapiens	ribosomal protein S3(RPS3)
RPS14	P62263	Homo sapiens	ribosomal protein S14(RPS14)
EEF1A1	P68104	Homo sapiens	eukaryotic translation elongation factor 1 alpha 1(EEF1A1)
EIF2S1	P68102	Bos taurus	eukaryotic translation initiation factor 2 subunit alpha(EIF2S1)
SRPX	P78539	Homo sapiens	sushi repeat containing protein, X-linked(SRPX)
SRP72	P33731	Canis lupus familiaris	signal recognition particle 72(SRP72)
LGALS8	O00214	Homo sapiens	galectin 8(LGALS8)
UBXN8	Q2TBH5	Bos taurus	UBX domain protein 8(UBXN8)
IARS	P41252	Homo sapiens	isoleucyl-tRNA synthetase(IARS)
UBAC1	Q9BSL1	Homo sapiens	UBA domain containing 1(UBAC1)
TSPAN11	Q0VC33	Bos taurus	tetraspanin 11(TSPAN11)
ADAM17	P78536	Homo sapiens	ADAM metallopeptidase domain 17(ADAM17)
SLC8A3	P70549	Rattus norvegicus	solute carrier family 8 member A3(Slc8a3)
POR	Q3SYT8	Bos taurus	P450 (cytochrome) oxidoreductase(POR)
NOP2	P46087	Homo sapiens	NOP2 nucleolar protein(NOP2)
WDR43	Q15061	Homo sapiens	WD repeat domain 43(WDR43)
HDAC5	Q9UQL6	Homo sapiens	histone deacetylase 5(HDAC5)
EIF4A1	Q3SZ54	Bos taurus	eukaryotic translation initiation factor 4A1(EIF4A1)
SRGN	P10124	Homo sapiens	serglycin(SRGN)
DPH1	Q3SYT1	Bos taurus	diphthamide biosynthesis 1(DPH1)
RELA	Q04206	Homo sapiens	RELA proto-oncogene, NF-kB subunit(RELA)
LEPROT	Q3SYT0	Bos taurus	leptin receptor overlapping transcript(LEPROT)
ZEB2	O60315	Homo sapiens	zinc finger E-box binding homeobox 2(ZEB2)
POSTN	Q15063	Homo sapiens	periostin(POSTN)
SCARB1	O18824	Bos taurus	scavenger receptor class B member 1(SCARB1)
FAM46A	Q96IP4	Homo sapiens	family with sequence similarity 46 member A(FAM46A)
ATG13	Q08DY8	Bos taurus	autophagy related 13(ATG13)
PSMC2	P35998	Homo sapiens	proteasome 26S subunit, ATPase 2(PSMC2)
H3F3B	Q6P823	Xenopus tropicalis	H3 histone, family 3B (H3.3B)(h3f3b)
NEMF	Q8CCP0	Mus musculus	nuclear export mediator factor(Nemf)
PFKP	Q01813	Homo sapiens	phosphofructokinase, platelet(PFKP)
LAMP2	P13473	Homo sapiens	lysosomal associated membrane protein 2(LAMP2)
NECTIN2	Q92692	Homo sapiens	nectin cell adhesion molecule 2(NECTIN2)
C11ORF24	Q96F05	Homo sapiens	chromosome 11 open reading frame 24(C11orf24)
EHD2	Q9NZN4	Homo sapiens	EH domain containing 2(EHD2)
DUSP14	O95147	Homo sapiens	dual specificity phosphatase 14(DUSP14)
WDR12	Q0VC24	Bos taurus	WD repeat domain 12(WDR12)
UPRT	Q32LA4	Bos taurus	uracil phosphoribosyltransferase homolog(UPRT)
CHP1	Q3SYS6	Bos taurus	calcineurin like EF-hand protein 1(CHP1)
MYDGF	P62248	Bos taurus	myeloid derived growth factor(MYDGF)
SDF2	Q3SZ45	Bos taurus	stromal cell derived factor 2(SDF2)
CDKAL1	Q5VV42	Homo sapiens	CDK5 regulatory subunit associated protein 1 like 1(CDKAL1)
KIF1BP	Q3SYS9	Bos taurus	KIF1 binding protein(KIF1BP)
SPARC	P09486	Homo sapiens	secreted protein acidic and cysteine rich(SPARC)
MXRA8	Q148M6	Bos taurus	matrix remodeling associated 8(MXRA8)
ABT1	Q148M8	Bos taurus	activator of basal transcription 1(ABT1)
ASUN	Q9NVM9	Homo sapiens	asunder, spermatogenesis regulator(ASUN)
ALPL	P09487	Bos taurus	alkaline phosphatase, liver/bone/kidney(ALPL)
TAF13	Q148M7	Bos taurus	TATA-box binding protein associated factor 13(TAF13)
WARS	P17248	Bos taurus	tryptophanyl-tRNA synthetase(WARS)
MORF4L2	A5A6J5	Pan troglodytes	mortality factor 4 like 2(MORF4L2)
PRUNE2	Q8WUY3	Homo sapiens	prune homolog 2(PRUNE2)
USP22	P0C8Z3	Bos taurus	ubiquitin specific peptidase 22(USP22)
ANKRD50	Q9ULJ7	Homo sapiens	ankyrin repeat domain 50(ANKRD50)
ADSL	A3KN12	Bos taurus	adenylosuccinate lyase(ADSL)
ALG3	Q92685	Homo sapiens	ALG3, alpha-1,3- mannosyltransferase(ALG3)
PDIA6	Q15084	Homo sapiens	protein disulfide isomerase family A member 6(PDIA6)
MIA3	Q0VC16	Bos taurus	MIA family member 3, ER export factor(MIA3)
OGDH	Q148N0	Bos taurus	oxoglutarate dehydrogenase(OGDH)
PNRC1	Q12796	Homo sapiens	proline rich nuclear receptor coactivator 1(PNRC1)
PCDHGC3	Q5DRA4	Pan troglodytes	protocadherin gamma subfamily C, 3(PCDHGC3)
FUNDC2	Q8MJN0	Bos taurus	FUN14 domain containing 2(FUNDC2)
MARCH6	O60337	Homo sapiens	membrane associated ring-CH-type finger 6(MARCH6)
MBIP	Q9NS73	Homo sapiens	MAP3K12 binding inhibitory protein 1(MBIP)
EEF1G	A2Q127	Equus caballus	eukaryotic translation elongation factor 1 gamma(EEF1G)
SPOP	O43791	Homo sapiens	speckle type BTB/POZ protein(SPOP)
TTC37	Q6PGP7	Homo sapiens	tetratricopeptide repeat domain 37(TTC37)
CCL2	P28291	Bos taurus	chemokine (C-C motif) ligand 2(CCL2)
ZDHHC20	Q0VC89	Bos taurus	zinc finger DHHC-type containing 20(ZDHHC20)
ATP6V0C	O18882	Ovis aries	ATPase H+ transporting V0 subunit c(ATP6V0C)
HYAL2	Q8SQG7	Ovis aries	hyaluronoglucosaminidase 2(HYAL2)
GNL2	Q13823	Homo sapiens	G protein nucleolar 2(GNL2)
LDHA	P13491	Oryctolagus cuniculus	lactate dehydrogenase A(LDHA)
SNX33	Q8WV41	Homo sapiens	sorting nexin 33(SNX33)
ASB3	Q08DV6	Bos taurus	ankyrin repeat and SOCS box containing 3(ASB3)
STIP1	Q3ZBZ8	Bos taurus	stress induced phosphoprotein 1(STIP1)
RARS2	Q0P5H7	Bos taurus	arginyl-tRNA synthetase 2, mitochondrial(RARS2)
RAI14	Q9P0K7	Homo sapiens	retinoic acid induced 14(RAI14)
FV4	P11370	Mus musculus	Friend virus susceptibility 4(Fv4)
CDIPT	P70500	Rattus norvegicus	CDP-diacylglycerol--inositol 3-phosphatidyltransferase(Cdipt)
CD247	P29329	Ovis aries	CD247 molecule(CD247)
TALDO1	Q2TBL6	Bos taurus	transaldolase 1(TALDO1)
DYNC1LI2	O43237	Homo sapiens	dynein cytoplasmic 1 light intermediate chain 2(DYNC1LI2)
SAP30BP	Q9UHR5	Homo sapiens	SAP30 binding protein(SAP30BP)
PSMD13	Q9WVJ2	Mus musculus	proteasome (prosome, macropain) 26S subunit, non-ATPase, 13(Psmd13)
LAMTOR3	Q9UHA4	Homo sapiens	late endosomal/lysosomal adaptor, MAPK and MTOR activator 3(LAMTOR3)
SUZ12	Q15022	Homo sapiens	SUZ12 polycomb repressive complex 2 subunit(SUZ12)
NCAPD2	Q15021	Homo sapiens	non-SMC condensin I complex subunit D2(NCAPD2)
TNN	Q9UQP3	Homo sapiens	tenascin N(TNN)
EEF1D	A5D989	Bos taurus	eukaryotic translation elongation factor 1 delta(EEF1D)
HDAC7	Q8C2B3	Mus musculus	histone deacetylase 7(Hdac7)
SARNP	P82979	Homo sapiens	SAP domain containing ribonucleoprotein(SARNP)
ZNF79	Q15937	Homo sapiens	zinc finger protein 79(ZNF79)
TCF25	Q8R3L2	Mus musculus	transcription factor 25 (basic helix-loop-helix)(Tcf25)
SEPT5	Q0VC68	Bos taurus	septin 5(SEPT5)
ND5	O78756	Ovis aries	NADH dehydrogenase subunit 5(ND5)
TCTN1	Q2MV58	Homo sapiens	tectonic family member 1(TCTN1)
ND6	O78757	Ovis aries	NADH dehydrogenase subunit 6(ND6)
PAPOLA	P25500	Bos taurus	poly(A) polymerase alpha(PAPOLA)
SNUPN	Q2TBK8	Bos taurus	snurportin 1(SNUPN)
NRBP1	Q4R8X0	Macaca fascicularis	nuclear receptor binding protein 1(NRBP1)
HSPA4	Q61316	Mus musculus	heat shock protein 4(Hspa4)
RBM39	Q14498	Homo sapiens	RNA binding motif protein 39(RBM39)
PTRHD1	Q3SZ85	Bos taurus	peptidyl-tRNA hydrolase domain containing 1(PTRHD1)
EIF3CL	Q3SYW6	Bos taurus	eukaryotic translation initiation factor 3, subunit C-like(EIF3CL)
PABPN1	Q28165	Bos taurus	poly(A) binding protein nuclear 1(PABPN1)
AHNAK	Q09666	Homo sapiens	AHNAK nucleoprotein(AHNAK)
GPBP1	Q0P5K1	Bos taurus	GC-rich promoter binding protein 1(GPBP1)
ZKSCAN7	Q9P0L1	Homo sapiens	zinc finger with KRAB and SCAN domains 7(ZKSCAN7)
DCUN1D2	Q8BZJ7	Mus musculus	DCN1, defective in cullin neddylation 1, domain containing 2 (S. cerevisiae)(Dcun1d2)
RPS10	P46783	Homo sapiens	ribosomal protein S10(RPS10)
CAT	P00432	Bos taurus	catalase(CAT)
ND1	O78747	Ovis aries	NADH dehydrogenase subunit 1(ND1)
TOX4	Q0P5K4	Bos taurus	TOX high mobility group box family member 4(TOX4)
ND2	O78748	Ovis aries	NADH dehydrogenase subunit 2(ND2)
KBTBD2	Q8IY47	Homo sapiens	kelch repeat and BTB domain containing 2(KBTBD2)
PABPC1	Q5R8F7	Pongo abelii	poly(A) binding protein cytoplasmic 1(PABPC1)
DAZAP2	Q15038	Homo sapiens	DAZ associated protein 2(DAZAP2)
PIP5K1A	Q99755	Homo sapiens	phosphatidylinositol-4-phosphate 5-kinase type 1 alpha(PIP5K1A)
PMPCB	Q3SZ71	Bos taurus	peptidase, mitochondrial processing beta subunit(PMPCB)
CPXM1	Q96SM3	Homo sapiens	carboxypeptidase X, M14 family member 1(CPXM1)
FANCL	Q9NW38	Homo sapiens	Fanconi anemia complementation group L(FANCL)
PHF23	A5D962	Bos taurus	PHD finger protein 23(PHF23)
IGFBP6	Q05718	Bos taurus	insulin like growth factor binding protein 6(IGFBP6)
GNPNAT1	Q96EK6	Homo sapiens	glucosamine-phosphate N-acetyltransferase 1(GNPNAT1)
VIM	Q4R4X4	Macaca fascicularis	vimentin(VIM)
SGO1	Q5FBB7	Homo sapiens	shugoshin 1(SGO1)
SPG21	Q8MJJ1	Bos taurus	spastic paraplegia 21 (autosomal recessive, Mast syndrome)(SPG21)
SLBP	P97440	Mus musculus	stem-loop binding protein(Slbp)
CBS	P35520	Homo sapiens	cystathionine-beta-synthase(CBS)
MDH2	Q32LG3	Bos taurus	malate dehydrogenase 2(MDH2)
CORO1C	Q9ULV4	Homo sapiens	coronin 1C(CORO1C)
ALDH3A2	Q5RF60	Pongo abelii	aldehyde dehydrogenase 3 family member A2(ALDH3A2)
RPSA	P08865	Homo sapiens	ribosomal protein SA(RPSA)
SF3B3	Q921M3	Mus musculus	splicing factor 3b, subunit 3(Sf3b3)
TSPAN13	Q3ZBV0	Bos taurus	tetraspanin 13(TSPAN13)
EIF3H.S	Q5PPY6	Xenopus laevis	eukaryotic translation initiation factor 3 subunit H S homeolog(eif3h.S)
MEAF6	Q9HAF1	Homo sapiens	MYST/Esa1 associated factor 6(MEAF6)
CMTM3	Q96MX0	Homo sapiens	CKLF like MARVEL transmembrane domain containing 3(CMTM3)
LOC504773	P82943	Bos taurus	regakine 1(LOC504773)
EXOSC4	Q7YRA3	Bos taurus	exosome component 4(EXOSC4)
SMC3	Q9UQE7	Homo sapiens	structural maintenance of chromosomes 3(SMC3)
PSME3	Q4R4V3	Macaca fascicularis	proteasome activator subunit 3(PSME3)
UBQ-1	P0CG71	Caenorhabditis elegans	UBiQuitin(ubq-1)
RHOB	Q3ZBW5	Bos taurus	ras homolog family member B(RHOB)
ARPC5	Q9CPW4	Mus musculus	actin related protein 2/3 complex, subunit 5(Arpc5)
MTFR1L	Q3ZBW7	Bos taurus	mitochondrial fission regulator 1 like(MTFR1L)
ZMYND8	Q9ULU4	Homo sapiens	zinc finger MYND-type containing 8(ZMYND8)
GFPT2	Q08DQ2	Bos taurus	glutamine-fructose-6-phosphate transaminase 2(GFPT2)
CNDP2	Q3ZC84	Bos taurus	CNDP dipeptidase 2 (metallopeptidase M20 family)(CNDP2)
SARAF	Q08E24	Bos taurus	store-operated calcium entry associated regulatory factor(SARAF)
NOL10	Q9BSC4	Homo sapiens	nucleolar protein 10(NOL10)
IL23A	Q64FU1	Equus caballus	interleukin 23 subunit alpha(IL23A)
BAZ1A	Q9NRL2	Homo sapiens	bromodomain adjacent to zinc finger domain 1A(BAZ1A)
RACK1	P63247	Gallus gallus	receptor for activated C kinase 1(RACK1)
VDAC3	Q9MZ13	Bos taurus	voltage dependent anion channel 3(VDAC3)
CCDC43	Q96MW1	Homo sapiens	coiled-coil domain containing 43(CCDC43)
SP3	Q02447	Homo sapiens	Sp3 transcription factor(SP3)
HECTD1	Q9ULT8	Homo sapiens	HECT domain E3 ubiquitin protein ligase 1(HECTD1)
XPNPEP1	Q1JPJ2	Bos taurus	X-prolyl aminopeptidase 1(XPNPEP1)
AUP1	A1L134	Rattus norvegicus	ancient ubiquitous protein 1(Aup1)
MARCKSL1	Q0VBZ9	Bos taurus	MARCKS like 1(MARCKSL1)
UBB	P0CG67	Gorilla gorilla	ubiquitin B(UBB)
PRR14	Q0VBZ8	Bos taurus	proline rich 14(PRR14)
TIGD1	Q96MW7	Homo sapiens	tigger transposable element derived 1(TIGD1)
MRPS33	P82926	Bos taurus	mitochondrial ribosomal protein S33(MRPS33)
ACTB	Q4R561	Macaca fascicularis	actin beta(ACTB)
TRA2B	Q3ZBT6	Bos taurus	transformer 2 beta homolog (Drosophila)(TRA2B)
WDR45	Q9Y484	Homo sapiens	WD repeat domain 45(WDR45)
DDX3Y	Q5RF43	Pongo abelii	DEAD (Asp-Glu-Ala-Asp) box polypeptide 3, Y-linked(DDX3Y)
PAK1	Q08E52	Bos taurus	p21 (RAC1) activated kinase 1(PAK1)
VCP	Q3ZBT1	Bos taurus	valosin containing protein(VCP)
CRIP2	Q0VFX8	Bos taurus	cysteine-rich protein 2(CRIP2)
SNX15	Q148E7	Bos taurus	sorting nexin 15(SNX15)
SUPT5H	O00267	Homo sapiens	SPT5 homolog, DSIF elongation factor subunit(SUPT5H)
BRCC3	P46737	Mus musculus	BRCA1/BRCA2-containing complex, subunit 3(Brcc3)
PARVA	Q9NVD7	Homo sapiens	parvin alpha(PARVA)
MSTO1	A5D9D4	Bos taurus	misato 1, mitochondrial distribution and morphology regulator(MSTO1)
PPEF1	O14829	Homo sapiens	protein phosphatase with EF-hand domain 1(PPEF1)
LEO1	Q8WVC0	Homo sapiens	LEO1 homolog, Paf1/RNA polymerase II complex component(LEO1)
MYO1B	P46735	Mus musculus	myosin IB(Myo1b)
MRPS21	P82920	Bos taurus	mitochondrial ribosomal protein S21(MRPS21)
LDLRAP1	Q5SW96	Homo sapiens	low density lipoprotein receptor adaptor protein 1(LDLRAP1)
CHTOP	Q9CY57	Mus musculus	chromatin target of PRMT1(Chtop)
RPN1	Q4R4T0	Macaca fascicularis	ribophorin I(RPN1)
CORO1B	Q9XS70	Oryctolagus cuniculus	coronin, actin binding protein, 1B(CORO1B)
UBXN4	Q3ZBU9	Bos taurus	UBX domain protein 4(UBXN4)
GAPDH	Q5RAB4	Pongo abelii	glyceraldehyde-3-phosphate dehydrogenase(GAPDH)
FLRT3	Q9NZU0	Homo sapiens	fibronectin leucine rich transmembrane protein 3(FLRT3)
DARS	Q3SYZ4	Bos taurus	aspartyl-tRNA synthetase(DARS)
URM1	Q148F0	Bos taurus	ubiquitin related modifier 1(URM1)
NMD3	Q08DS5	Bos taurus	NMD3 ribosome export adaptor(NMD3)
TTYH2	Q9BSA4	Homo sapiens	tweety family member 2(TTYH2)
AP2B1	Q08DS7	Bos taurus	adaptor-related protein complex 2, beta 1 subunit(AP2B1)
PLAT	Q28198	Bos taurus	plasminogen activator, tissue type(PLAT)
SUPT6H	Q7KZ85	Homo sapiens	SPT6 homolog, histone chaperone(SUPT6H)
FN1	P07589	Bos taurus	fibronectin 1(FN1)
HTATSF1	O43719	Homo sapiens	HIV-1 Tat specific factor 1(HTATSF1)
RALY	Q64012	Mus musculus	hnRNP-associated with lethal yellow(Raly)
MRPS11	P82911	Bos taurus	mitochondrial ribosomal protein S11(MRPS11)
BRD8	Q8R3B7	Mus musculus	bromodomain containing 8(Brd8)
SEC23A	Q01405	Mus musculus	SEC23 homolog A, COPII coat complex component(Sec23a)
PLVAP	Q9BX97	Homo sapiens	plasmalemma vesicle associated protein(PLVAP)
UACA	Q8HYY4	Bos taurus	uveal autoantigen with coiled-coil domains and ankyrin repeats(UACA)
WDR13	Q5RF24	Pongo abelii	WD repeat domain 13(WDR13)
RBMS2	Q3ZC34	Bos taurus	RNA binding motif single stranded interacting protein 2(RBMS2)
IP6K2	Q9UHH9	Homo sapiens	inositol hexakisphosphate kinase 2(IP6K2)
ERH	Q3SZC0	Bos taurus	enhancer of rudimentary homolog (Drosophila)(ERH)
HSPA8	P19120	Bos taurus	heat shock protein family A (Hsp70) member 8(HSPA8)
MRAS	O14807	Homo sapiens	muscle RAS oncogene homolog(MRAS)
FLOT1	Q08DN8	Bos taurus	flotillin 1(FLOT1)
PAFAH1B1	B0LSW3	Felis catus	platelet activating factor acetylhydrolase 1b regulatory subunit 1(PAFAH1B1)
GABARAP	O95166	Homo sapiens	GABA type A receptor-associated protein(GABARAP)
RB1CC1	Q8TDY2	Homo sapiens	RB1 inducible coiled-coil 1(RB1CC1)
FABP5	P55052	Bos taurus	fatty acid binding protein 5(FABP5)
TUBA1B	Q4R538	Macaca fascicularis	Tubulin alpha-1B chain(TUBA1B)
NAPA	Q9DB05	Mus musculus	N-ethylmaleimide sensitive fusion protein attachment protein alpha(Napa)
NID1	P14543	Homo sapiens	nidogen 1(NID1)
MLX	Q9UH92	Homo sapiens	MLX, MAX dimerization protein(MLX)
CCNYL1	Q8N7R7	Homo sapiens	cyclin Y like 1(CCNYL1)
DGKA	A0JN54	Bos taurus	diacylglycerol kinase alpha(DGKA)
HMGCS1	Q5R7Z9	Pongo abelii	3-hydroxy-3-methylglutaryl-CoA synthase 1(HMGCS1)
PTN	P21782	Bos taurus	pleiotrophin(PTN)
ODF2	Q6AYX5	Rattus norvegicus	outer dense fiber of sperm tails 2(Odf2)
PXYLP1	Q8TE99	Homo sapiens	2-phosphoxylose phosphatase 1(PXYLP1)
ARRB2	P32120	Bos taurus	arrestin beta 2(ARRB2)
NDUFS1	P15690	Bos taurus	NADH:ubiquinone oxidoreductase core subunit S1(NDUFS1)
TSN	Q08DM8	Bos taurus	translin(TSN)
CCDC115	Q3SZB5	Bos taurus	coiled-coil domain containing 115(CCDC115)
ACADM	Q3SZB4	Bos taurus	acyl-CoA dehydrogenase, C-4 to C-12 straight chain(ACADM)
LIG1	P37913	Mus musculus	ligase I, DNA, ATP-dependent(Lig1)
PGM1	Q08DP0	Bos taurus	phosphoglucomutase 1(PGM1)
OAZ2	O95190	Homo sapiens	ornithine decarboxylase antizyme 2(OAZ2)
PPIC	Q08E11	Bos taurus	peptidylprolyl isomerase C(PPIC)
ADCK5	Q3MIX3	Homo sapiens	aarF domain containing kinase 5(ADCK5)
SNRPD1	Q3ZC10	Bos taurus	small nuclear ribonucleoprotein D1 polypeptide(SNRPD1)
TRPS1	Q9UHF7	Homo sapiens	transcriptional repressor GATA binding 1(TRPS1)
ATP6V1H	O46563	Bos taurus	ATPase H+ transporting V1 subunit H(ATP6V1H)
CENPQ	Q7L2Z9	Homo sapiens	centromere protein Q(CENPQ)
ARHGDIB	Q9TU03	Bos taurus	Rho GDP dissociation inhibitor beta(ARHGDIB)
PSMD4	P55036	Homo sapiens	proteasome 26S subunit, non-ATPase 4(PSMD4)
TTC4	Q5EA11	Bos taurus	tetratricopeptide repeat domain 4(TTC4)
TCF12	Q99081	Homo sapiens	transcription factor 12(TCF12)
SMS	Q3SZA5	Bos taurus	spermine synthase(SMS)
SORBS1	Q9BX66	Homo sapiens	sorbin and SH3 domain containing 1(SORBS1)
COPB1	A0JN39	Bos taurus	coatomer protein complex subunit beta 1(COPB1)
HUWE1	Q7Z6Z7	Homo sapiens	HECT, UBA and WWE domain containing 1, E3 ubiquitin protein ligase(HUWE1)
TPX2	Q9ULW0	Homo sapiens	TPX2, microtubule nucleation factor(TPX2)
TTC17	B5DEL3	Rattus norvegicus	tetratricopeptide repeat domain 17(Ttc17)
ZNF347	Q96SE7	Homo sapiens	zinc finger protein 347(ZNF347)
C7ORF73	E0CX11	Homo sapiens	chromosome 7 open reading frame 73(C7orf73)
HNRNPH1	O35737	Mus musculus	heterogeneous nuclear ribonucleoprotein H1(Hnrnph1)
HSPA14	Q2YDD0	Bos taurus	heat shock protein family A (Hsp70) member 14(HSPA14)
ITGB1BP1	Q3ZBM4	Bos taurus	integrin subunit beta 1 binding protein 1(ITGB1BP1)
MBOAT2	Q6ZWT7	Homo sapiens	membrane bound O-acyltransferase domain containing 2(MBOAT2)
TCF4	Q60722	Mus musculus	transcription factor 4(Tcf4)
BET1L	Q3MHP8	Bos taurus	Bet1 golgi vesicular membrane trafficking protein like(BET1L)
THOC5	A4IFQ0	Bos taurus	THO complex 5(THOC5)
TUBD1	Q8HZV4	Canis lupus familiaris	tubulin delta 1(TUBD1)
TMED7	D3ZTX0	Rattus norvegicus	transmembrane p24 trafficking protein 7(Tmed7)
SGMS1	A0AAS4	Sus scrofa	sphingomyelin synthase 1(SGMS1)
SET	Q01105	Homo sapiens	SET nuclear proto-oncogene(SET)
CAPRIN2	Q5RJ80	Danio rerio	caprin family member 2(caprin2)
MTHFD2	P13995	Homo sapiens	methylenetetrahydrofolate dehydrogenase (NADP+ dependent) 2, methenyltetrahydrofolate cyclohydrolase(MTHFD2)
ROCK1	O77819	Oryctolagus cuniculus	Rho associated coiled-coil containing protein kinase 1(ROCK1)
FADS3	A4IFP3	Bos taurus	fatty acid desaturase 3(FADS3)
CMSS1	Q2T9Y1	Bos taurus	cms1 ribosomal small subunit homolog (yeast)(CMSS1)
PLIN2	Q9TUM6	Bos taurus	perilipin 2(PLIN2)
CHPF2	Q9P2E5	Homo sapiens	chondroitin polymerizing factor 2(CHPF2)
ZNFX1	Q9P2E3	Homo sapiens	zinc finger NFX1-type containing 1(ZNFX1)
MRPL28	Q2HJJ1	Bos taurus	mitochondrial ribosomal protein L28(MRPL28)
A2M	Q7SIH1	Bos taurus	alpha-2-macroglobulin(A2M)
HMG20A	Q9NP66	Homo sapiens	high mobility group 20A(HMG20A)
PDK3	Q922H2	Mus musculus	pyruvate dehydrogenase kinase, isoenzyme 3(Pdk3)
DNPEP	Q9Z2W0	Mus musculus	aspartyl aminopeptidase(Dnpep)
METTL1	Q2YDF1	Bos taurus	methyltransferase like 1(METTL1)
DNAJB1	Q3MI00	Bos taurus	DnaJ heat shock protein family (Hsp40) member B1(DNAJB1)
ACTG1.S	P53505	Xenopus laevis	actin gamma 1 S homeolog(actg1.S)
HSPA4L	O95757	Homo sapiens	heat shock protein family A (Hsp70) member 4 like(HSPA4L)
PTGFRN	Q9P2B2	Homo sapiens	prostaglandin F2 receptor inhibitor(PTGFRN)
ZFP36L1	Q07352	Homo sapiens	ZFP36 ring finger protein like 1(ZFP36L1)
PRPF39	Q86UA1	Homo sapiens	pre-mRNA processing factor 39(PRPF39)
PRPF8	Q6P2Q9	Homo sapiens	pre-mRNA processing factor 8(PRPF8)
PROS1	P07224	Bos taurus	protein S (alpha)(PROS1)
GRWD1	Q1JQD2	Bos taurus	glutamate rich WD repeat containing 1(GRWD1)
MPHOSPH6	Q99547	Homo sapiens	M-phase phosphoprotein 6(MPHOSPH6)
CRYZL1	Q59A28	Bos taurus	crystallin zeta like 1(CRYZL1)
ASPN	Q3ZBN5	Bos taurus	asporin(ASPN)
CPD	O75976	Homo sapiens	carboxypeptidase D(CPD)
RPL5	Q58DW5	Bos taurus	ribosomal protein L5(RPL5)
RAB18	Q9NP72	Homo sapiens	RAB18, member RAS oncogene family(RAB18)
FITM2	A4IFN5	Bos taurus	fat storage inducing transmembrane protein 2(FITM2)
PSMD2	P56701	Bos taurus	proteasome 26S subunit, non-ATPase 2(PSMD2)
MPHOSPH8	Q99549	Homo sapiens	M-phase phosphoprotein 8(MPHOSPH8)
PRDX6	O77834	Bos taurus	peroxiredoxin 6(PRDX6)
ATP5B	P00829	Bos taurus	ATP synthase, H+ transporting, mitochondrial F1 complex, beta polypeptide(ATP5B)
PKM	P14618	Homo sapiens	pyruvate kinase, muscle(PKM)
STAT3	P40763	Homo sapiens	signal transducer and activator of transcription 3(STAT3)
GPS2	Q13227	Homo sapiens	G protein pathway suppressor 2(GPS2)
EDEM2	Q9BV94	Homo sapiens	ER degradation enhancing alpha-mannosidase like protein 2(EDEM2)
P4HA2	O15460	Homo sapiens	prolyl 4-hydroxylase subunit alpha 2(P4HA2)
CD164	Q2YDH0	Bos taurus	CD164 molecule(CD164)
AHCY	Q3MHL4	Bos taurus	adenosylhomocysteinase(AHCY)
USMG5	Q3ZBI7	Bos taurus	up-regulated during skeletal muscle growth 5 homolog (mouse)(USMG5)
ZC3H11A	O75152	Homo sapiens	zinc finger CCCH-type containing 11A(ZC3H11A)
MSRB1	Q3MHL9	Bos taurus	methionine sulfoxide reductase B1(MSRB1)
CSTF2T	Q9H0L4	Homo sapiens	cleavage stimulation factor subunit 2 tau variant(CSTF2T)
CCT6A	Q3MHL7	Bos taurus	chaperonin containing TCP1 subunit 6A(CCT6A)
EMP3	Q58DR6	Bos taurus	epithelial membrane protein 3(EMP3)
PRPF4B	Q13523	Homo sapiens	pre-mRNA processing factor 4B(PRPF4B)
VCAN	P81282	Bos taurus	versican(VCAN)
GART	Q59A32	Bos taurus	phosphoribosylglycinamide formyltransferase, phosphoribosylglycinamide synthetase, phosphoribosylaminoimidazole synthetase(GART)
SCAMP3	Q58DR5	Bos taurus	secretory carrier membrane protein 3(SCAMP3)
HSP90AB1	P34058	Rattus norvegicus	heat shock protein 90 alpha family class B member 1(Hsp90ab1)
MEST	Q2HJM9	Bos taurus	mesoderm specific transcript(MEST)
ANXA5	P81287	Bos taurus	annexin A5(ANXA5)
TMEM19	Q5RF73	Pongo abelii	transmembrane protein 19(TMEM19)
GPRC5C	Q2YDG0	Bos taurus	G protein-coupled receptor class C group 5 member C(GPRC5C)
NCAPG	Q9BPX3	Homo sapiens	non-SMC condensin I complex subunit G(NCAPG)
STXBP3	O00186	Homo sapiens	syntaxin binding protein 3(STXBP3)
DHX40	Q6PE54	Mus musculus	DEAH (Asp-Glu-Ala-His) box polypeptide 40(Dhx40)
SON	P18583	Homo sapiens	SON DNA binding protein(SON)
TUBB4B	Q3MHM5	Bos taurus	tubulin beta 4B class IVb(TUBB4B)
MCM7	Q3ZBH9	Bos taurus	minichromosome maintenance complex component 7(MCM7)
CTNNA1	Q3MHM6	Bos taurus	catenin alpha 1(CTNNA1)
LYVE1	Q6UC88	Bos taurus	lymphatic vessel endothelial hyaluronan receptor 1(LYVE1)
ARL6IP6	Q3MHM8	Bos taurus	ADP ribosylation factor like GTPase 6 interacting protein 6(ARL6IP6)
RAB6A	Q5RAV6	Pongo abelii	RAB6A, member RAS oncogene family(RAB6A)
ANGPTL2	Q9R045	Mus musculus	angiopoietin-like 2(Angptl2)
RPL6	Q58DQ3	Bos taurus	ribosomal protein L6(RPL6)
CLU	P17697	Bos taurus	clusterin(CLU)
ALDOA	P00883	Oryctolagus cuniculus	aldolase, fructose-bisphosphate A(ALDOA)
AP1B1	Q10567	Homo sapiens	adaptor related protein complex 1 beta 1 subunit(AP1B1)
CPSF2	Q10568	Bos taurus	cleavage and polyadenylation specific factor 2(CPSF2)
FOSB	P53539	Homo sapiens	FosB proto-oncogene, AP-1 transcription factor subunit(FOSB)
MAEA	Q3MHJ2	Bos taurus	macrophage erythroblast attacher(MAEA)
CD99	P14209	Homo sapiens	CD99 molecule(CD99)
FOLR2	P14207	Homo sapiens	folate receptor beta(FOLR2)
RPL7	Q58DT1	Bos taurus	ribosomal protein L7(RPL7)
ZDHHC4	Q58DT3	Bos taurus	zinc finger DHHC-type containing 4(ZDHHC4)
PYCR1	Q58DT4	Bos taurus	pyrroline-5-carboxylate reductase 1(PYCR1)
UGDH	P12378	Bos taurus	UDP-glucose 6-dehydrogenase(UGDH)
WDR55	Q58DT8	Bos taurus	WD repeat domain 55(WDR55)
ABCC4	O15439	Homo sapiens	ATP binding cassette subfamily C member 4(ABCC4)
SPATS2	Q86XZ4	Homo sapiens	spermatogenesis associated serine rich 2(SPATS2)
CD276	Q5ZPR3	Homo sapiens	CD276 molecule(CD276)
ELOF1	A4IFR3	Bos taurus	elongation factor 1 homolog(ELOF1)
COL4A1	Q7SIB2	Bos taurus	collagen type IV alpha 1 chain(COL4A1)
TFCP2	Q12800	Homo sapiens	transcription factor CP2(TFCP2)
RAB5C	Q58DS9	Bos taurus	RAB5C, member RAS oncogene family(RAB5C)
PON2	Q58DS7	Bos taurus	paraoxonase 2(PON2)
DTD1	Q2T9V8	Bos taurus	D-tyrosyl-tRNA deacylase 1(DTD1)
TEF	Q10587	Homo sapiens	TEF, PAR bZIP transcription factor(TEF)
PDZD8	Q8NEN9	Homo sapiens	PDZ domain containing 8(PDZD8)
PLD2	Q0V8L6	Bos taurus	phospholipase D2(PLD2)
SERPINE1	P13909	Bos taurus	serpin family E member 1(SERPINE1)
COX1	P48659	Equus caballus	cytochrome c oxidase subunit I(COX1)
DDX3X	O00571	Homo sapiens	DEAD-box helicase 3, X-linked(DDX3X)
COL12A1	Q99715	Homo sapiens	collagen type XII alpha 1 chain(COL12A1)
S100PBP	Q3MHH3	Bos taurus	S100P binding protein(S100PBP)
ACAD9	Q9H845	Homo sapiens	acyl-CoA dehydrogenase family member 9(ACAD9)
TRAF7	Q922B6	Mus musculus	TNF receptor-associated factor 7(Traf7)
CCND3	Q3MHH5	Bos taurus	cyclin D3(CCND3)
ARMC1	Q3ZBE1	Bos taurus	armadillo repeat containing 1(ARMC1)
SLC31A1	Q5RAS6	Pongo abelii	solute carrier family 31 member 1(SLC31A1)
NSDHL	Q3ZBE9	Bos taurus	NAD(P) dependent steroid dehydrogenase-like(NSDHL)
DPM1	Q1JQ93	Bos taurus	dolichyl-phosphate mannosyltransferase subunit 1, catalytic(DPM1)
MAGED2	Q9UNF1	Homo sapiens	MAGE family member D2(MAGED2)
RPL15	P61314	Rattus norvegicus	ribosomal protein L15(Rpl15)
SLU7	Q3ZBE5	Bos taurus	SLU7 homolog, splicing factor(SLU7)
CA5B	Q9Y2D0	Homo sapiens	carbonic anhydrase 5B(CA5B)
TMEM135	Q3ZBE6	Bos taurus	transmembrane protein 135(TMEM135)
FASTK	Q14296	Homo sapiens	Fas activated serine/threonine kinase(FASTK)
B2M	P01888	Bos taurus	beta-2-microglobulin(B2M)
MAD2L1BP	Q15013	Homo sapiens	MAD2L1 binding protein(MAD2L1BP)
SLC2A3	P47843	Ovis aries	solute carrier family 2 (facilitated glucose transporter), member 3(SLC2A3)
RRN3	B2RS91	Mus musculus	RRN3 RNA polymerase I transcription factor homolog (yeast)(Rrn3)
SDCBP	O00560	Homo sapiens	syndecan binding protein(SDCBP)
LMNA	P02545	Homo sapiens	lamin A/C(LMNA)
APEX1	A2T6Y4	Pan troglodytes	apurinic/apyrimidinic endodeoxyribonuclease 1(APEX1)
TMEM199	Q5BK13	Rattus norvegicus	transmembrane protein 199(Tmem199)
PSMD6	Q15008	Homo sapiens	proteasome 26S subunit, non-ATPase 6(PSMD6)
GPI	Q3ZBD7	Bos taurus	glucose-6-phosphate isomerase(GPI)
ISG20L2	Q2YDK1	Bos taurus	interferon stimulated exonuclease gene 20 like 2(ISG20L2)
DNAJC18	Q9H819	Homo sapiens	DnaJ heat shock protein family (Hsp40) member C18(DNAJC18)
PSMA7	Q3ZBG0	Bos taurus	proteasome subunit alpha 7(PSMA7)
TEK	Q06807	Bos taurus	TEK receptor tyrosine kinase(TEK)
PDSS2	Q86YH6	Homo sapiens	prenyl (decaprenyl) diphosphate synthase, subunit 2(PDSS2)
NGRN	Q2HJC0	Bos taurus	neugrin, neurite outgrowth associated(NGRN)
VRK3	Q2YDN8	Bos taurus	vaccinia related kinase 3(VRK3)
CCDC8	Q9H0W5	Homo sapiens	coiled-coil domain containing 8(CCDC8)
INTS3	Q68E01	Homo sapiens	integrator complex subunit 3(INTS3)
PES1	O00541	Homo sapiens	pescadillo ribosomal biogenesis factor 1(PES1)
SMARCA5	O60264	Homo sapiens	SWI/SNF related, matrix associated, actin dependent regulator of chromatin, subfamily a, member 5(SMARCA5)
CDK5RAP1	Q96SZ6	Homo sapiens	CDK5 regulatory subunit associated protein 1(CDK5RAP1)
ZRANB2	Q9R020	Mus musculus	zinc finger, RAN-binding domain containing 2(Zranb2)
GDI2	P50397	Bos taurus	GDP dissociation inhibitor 2(GDI2)
CALR	P28491	Sus scrofa	calreticulin(CALR)
TUBB2B	Q9BVA1	Homo sapiens	tubulin beta 2B class IIb(TUBB2B)
ACADS	Q3ZBF6	Bos taurus	acyl-CoA dehydrogenase, C-2 to C-3 short chain(ACADS)
LMAN2L	Q2HJD1	Bos taurus	lectin, mannose binding 2 like(LMAN2L)
TNFRSF21	O75509	Homo sapiens	TNF receptor superfamily member 21(TNFRSF21)
CPSF3L	Q2YDM2	Bos taurus	cleavage and polyadenylation specific factor 3-like(CPSF3L)
ECHDC1	Q2HJD5	Bos taurus	ethylmalonyl-CoA decarboxylase 1(ECHDC1)
PAICS	Q5RB59	Pongo abelii	phosphoribosylaminoimidazole carboxylase; phosphoribosylaminoimidazolesuccinocarboxamide synthase(PAICS)
HACL1	Q9UJ83	Homo sapiens	2-hydroxyacyl-CoA lyase 1(HACL1)
EIF2S3	P41091	Homo sapiens	eukaryotic translation initiation factor 2 subunit gamma(EIF2S3)
PRMT5.S	Q6NUA1	Xenopus laevis	protein arginine methyltransferase 5 S homeolog(prmt5.S)
VWA5A	O00534	Homo sapiens	von Willebrand factor A domain containing 5A(VWA5A)
BCLAF1	Q9NYF8	Homo sapiens	BCL2 associated transcription factor 1(BCLAF1)
RPS29	P62275	Rattus norvegicus	ribosomal protein S29(Rps29)
ZFP207	Q9JMD0	Mus musculus	zinc finger protein 207(Zfp207)
GANAB	P79403	Sus scrofa	glucosidase II alpha subunit(GANAB)
RPS18	P62271	Rattus norvegicus	ribosomal protein S18(Rps18)
LXN	Q64361	Rattus norvegicus	latexin(Lxn)
GOLGA7	Q7Z5G4	Homo sapiens	golgin A7(GOLGA7)
TSNAX	Q99598	Homo sapiens	translin associated factor X(TSNAX)
COL11A2	P13942	Homo sapiens	collagen type XI alpha 2 chain(COL11A2)
TIMM17A	Q99595	Homo sapiens	translocase of inner mitochondrial membrane 17 homolog A (yeast)(TIMM17A)
LRWD1	Q9UFC0	Homo sapiens	leucine rich repeats and WD repeat domain containing 1(LRWD1)
EPS15	P42566	Homo sapiens	epidermal growth factor receptor pathway substrate 15(EPS15)
S100A10	Q6SQH4	Oryctolagus cuniculus	S100 calcium binding protein A10(S100A10)
ECI2	O75521	Homo sapiens	enoyl-CoA delta isomerase 2(ECI2)
TMEM115	A4FUB8	Bos taurus	transmembrane protein 115(TMEM115)
PDCD6IP	Q8WUM4	Homo sapiens	programmed cell death 6 interacting protein(PDCD6IP)
MRPL53	Q2HJF1	Bos taurus	mitochondrial ribosomal protein L53(MRPL53)
IPO9	Q96P70	Homo sapiens	importin 9(IPO9)
ATP6V1C1	P21282	Bos taurus	ATPase H+ transporting V1 subunit C1(ATP6V1C1)
KCTD10	Q9H3F6	Homo sapiens	potassium channel tetramerization domain containing 10(KCTD10)
PECAM1	P51866	Bos taurus	platelet and endothelial cell adhesion molecule 1(PECAM1)
ATP11B	Q9Y2G3	Homo sapiens	ATPase phospholipid transporting 11B (putative)(ATP11B)
PPP1R10	Q767K9	Sus scrofa	protein phosphatase 1 regulatory subunit 10(PPP1R10)
PARN	P69341	Bos taurus	poly(A)-specific ribonuclease(PARN)
MARS	Q2T9L8	Bos taurus	methionyl-tRNA synthetase(MARS)
UBAC2	Q4R910	Macaca fascicularis	UBA domain containing 2(UBAC2)
PUM3	Q15397	Homo sapiens	pumilio RNA binding family member 3(PUM3)
CYB5D2	Q8WUJ1	Homo sapiens	cytochrome b5 domain containing 2(CYB5D2)
HEXA	Q0V8R6	Bos taurus	hexosaminidase subunit alpha(HEXA)
SF3B1	O75533	Homo sapiens	splicing factor 3b subunit 1(SF3B1)
CSDE1	O75534	Homo sapiens	cold shock domain containing E1(CSDE1)
CAMK2D	Q6PHZ2	Mus musculus	calcium/calmodulin-dependent protein kinase II, delta(Camk2d)
RNF121	Q6P360	Xenopus tropicalis	ring finger protein 121(rnf121)
SDHAF2	Q3ZBC2	Bos taurus	succinate dehydrogenase complex assembly factor 2(SDHAF2)
HTRA1	F1N152	Bos taurus	HtrA serine peptidase 1(HTRA1)
PRKAG1	P58108	Bos taurus	protein kinase AMP-activated non-catalytic subunit gamma 1(PRKAG1)
HGS	Q0V8S0	Bos taurus	hepatocyte growth factor-regulated tyrosine kinase substrate(HGS)
RCC2	Q9P258	Homo sapiens	regulator of chromosome condensation 2(RCC2)
METTL3	Q86U44	Homo sapiens	methyltransferase like 3(METTL3)
MEIG1	Q5JSS6	Homo sapiens	meiosis/spermiogenesis associated 1(MEIG1)
TRIM28	Q13263	Homo sapiens	tripartite motif containing 28(TRIM28)
IMMT	Q16891	Homo sapiens	inner membrane mitochondrial protein(IMMT)
RPP30	Q3SZ21	Bos taurus	ribonuclease P/MRP subunit p30(RPP30)
MRPL46	Q3SZ22	Bos taurus	mitochondrial ribosomal protein L46(MRPL46)
DLG1	Q811D0	Mus musculus	discs, large homolog 1 (Drosophila)(Dlg1)
NCU08340	Q7RVM2	Neurospora crassa OR74A	ADP-ribosylation factor 1(NCU08340)
LTV1	Q0VC06	Bos taurus	LTV1 ribosome biogenesis factor(LTV1)
FAM114A2	Q2T9N1	Bos taurus	family with sequence similarity 114 member A2(FAM114A2)
SCAF11	Q99590	Homo sapiens	SR-related CTD associated factor 11(SCAF11)
FUBP3	Q96I24	Homo sapiens	far upstream element binding protein 3(FUBP3)
NDRG2	Q3ZBA8	Bos taurus	NDRG family member 2(NDRG2)
LAMA4	Q16363	Homo sapiens	laminin subunit alpha 4(LAMA4)
RAB1B	Q2HJH2	Bos taurus	RAB1B, member RAS oncogene family(RAB1B)
SHMT2	Q3SZ20	Bos taurus	serine hydroxymethyltransferase 2(SHMT2)
PDCD5	Q2HJH9	Bos taurus	programmed cell death 5(PDCD5)
LONP1	Q59HJ6	Bos taurus	lon peptidase 1, mitochondrial(LONP1)
HEPH	Q9BQS7	Homo sapiens	hephaestin(HEPH)
UBQLN1	Q8R317	Mus musculus	ubiquilin 1(Ubqln1)
YTHDF3	Q5RFL8	Pongo abelii	YTH N6-methyladenosine RNA binding protein 3(YTHDF3)
NFE2L2	Q5NUA6	Bos taurus	nuclear factor, erythroid 2 like 2(NFE2L2)
S100B	Q6YNR6	Oryctolagus cuniculus	S100 calcium binding protein B(S100B)
RPAP2	F6RRD7	Bos taurus	RNA polymerase II associated protein 2(RPAP2)
SRA1	Q9HD15	Homo sapiens	steroid receptor RNA activator 1(SRA1)
VEZT	Q5RFL7	Pongo abelii	vezatin, adherens junctions transmembrane protein(VEZT)
RPS6	P62755	Rattus norvegicus	ribosomal protein S6(Rps6)
TMF1	P82094	Homo sapiens	TATA element modulatory factor 1(TMF1)
SDC2	Q58DD4	Bos taurus	syndecan 2(SDC2)
IGBP1	P78318	Homo sapiens	immunoglobulin (CD79A) binding protein 1(IGBP1)
RPL23A	P62752	Rattus norvegicus	ribosomal protein L23a(Rpl23a)
CSNK1G1	Q9HCP0	Homo sapiens	casein kinase 1 gamma 1(CSNK1G1)
GARS	Q5RBL1	Pongo abelii	glycyl-tRNA synthetase(GARS)
RGS3	P49796	Homo sapiens	regulator of G-protein signaling 3(RGS3)
FLAD1	Q8NFF5	Homo sapiens	flavin adenine dinucleotide synthetase 1(FLAD1)
COG1	Q8WTW3	Homo sapiens	component of oligomeric golgi complex 1(COG1)
LBHD1	Q9BQE6	Homo sapiens	LBH domain containing 1(LBHD1)
APL_RS01865	B0BTB4	Actinobacillus pleuropneumoniae serovar 5b str. L20	uracil-DNA glycosylase(APL_RS01865)
APOL2	Q9BQE5	Homo sapiens	apolipoprotein L2(APOL2)
GLT8D2	Q2HJ96	Bos taurus	glycosyltransferase 8 domain containing 2(GLT8D2)
GNS	Q1LZH9	Bos taurus	glucosamine (N-acetyl)-6-sulfatase(GNS)
CGGBP1	Q9UFW8	Homo sapiens	CGG triplet repeat binding protein 1(CGGBP1)
DDX6	P26196	Homo sapiens	DEAD-box helicase 6(DDX6)
CCDC71	Q2HJ91	Bos taurus	coiled-coil domain containing 71(CCDC71)
PHF11	Q2HJ93	Bos taurus	PHD finger protein 11(PHF11)
ZDHHC6	Q2HJ95	Bos taurus	zinc finger DHHC-type containing 6(ZDHHC6)
ST7	Q2IBD0	Rattus norvegicus	suppression of tumorigenicity 7(ST7)
KAT7	O95251	Homo sapiens	lysine acetyltransferase 7(KAT7)
AEBP1	Q8IUX7	Homo sapiens	AE binding protein 1(AEBP1)
CGRRF1	Q99675	Homo sapiens	cell growth regulator with ring finger domain 1(CGRRF1)
RTCA	Q2HJ88	Bos taurus	RNA 3'-terminal phosphate cyclase(RTCA)
GMEB1	Q2HJ87	Bos taurus	glucocorticoid modulatory element binding protein 1(GMEB1)
FKBP10	Q2HJ89	Bos taurus	FK506 binding protein 10(FKBP10)
CCNB1	Q1LZG6	Bos taurus	cyclin B1(CCNB1)
CRAT	P43155	Homo sapiens	carnitine O-acetyltransferase(CRAT)
SYMPK	Q92797	Homo sapiens	symplekin(SYMPK)
C4H7ORF25	Q1LZE8	Bos taurus	chromosome 4 open reading frame, human C7orf25(C4H7orf25)
IRF3	Q4JF28	Bos taurus	interferon regulatory factor 3(IRF3)
P3H4	Q92791	Homo sapiens	prolyl 3-hydroxylase family member 4 (non-enzymatic)(P3H4)
PGD	P00349	Ovis aries	phosphogluconate dehydrogenase(PGD)
PHF20	Q9BVI0	Homo sapiens	PHD finger protein 20(PHF20)
QPCTL	Q0V8G3	Bos taurus	glutaminyl-peptide cyclotransferase like(QPCTL)
C7H19ORF25	Q1LZF3	Bos taurus	chromosome 7 open reading frame, human C19orf25(C7H19orf25)
RHBDD2	Q6NTF9	Homo sapiens	rhomboid domain containing 2(RHBDD2)
PIGU	Q9H490	Homo sapiens	phosphatidylinositol glycan anchor biosynthesis class U(PIGU)
PRPF3	O43395	Homo sapiens	pre-mRNA processing factor 3(PRPF3)
TNC	Q29116	Sus scrofa	tenascin C(TNC)
WDR35	A6N6J5	Rattus norvegicus	WD repeat domain 35(Wdr35)
AARS	Q5RC02	Pongo abelii	alanyl-tRNA synthetase(AARS)
LDHB	P00336	Sus scrofa	lactate dehydrogenase B(LDHB)
KIF4A	O95239	Homo sapiens	kinesin family member 4A(KIF4A)
TPD52L2	O43399	Homo sapiens	tumor protein D52 like 2(TPD52L2)
MINK1	Q9JM52	Mus musculus	misshapen-like kinase 1 (zebrafish)(Mink1)
MRS2	Q9HD23	Homo sapiens	MRS2, magnesium transporter(MRS2)
EIF4A2	P10630	Mus musculus	eukaryotic translation initiation factor 4A2(Eif4a2)
FAM198B	Q6UWH4	Homo sapiens	family with sequence similarity 198 member B(FAM198B)
UTP6	Q9NYH9	Homo sapiens	UTP6, small subunit processome component(UTP6)
RHNO1	Q1LZE2	Bos taurus	RAD9-HUS1-RAD1 interacting nuclear orphan 1(RHNO1)
DDHD1	O46606	Bos taurus	DDHD domain containing 1(DDHD1)
ITSN1	Q15811	Homo sapiens	intersectin 1(ITSN1)
RPII140	P08266	Drosophila melanogaster	RNA polymerase II 140kD subunit(RpII140)
ZNF208	O43345	Homo sapiens	zinc finger protein 208(ZNF208)
CYTB	Q75R30	Cervus nippon yesoensis	cytochrome b(CYTB)
CYBRD1	Q53TN4	Homo sapiens	cytochrome b reductase 1(CYBRD1)
SLC35B1	Q8MII5	Bos taurus	solute carrier family 35 member B1(SLC35B1)
ACVR1	Q28041	Bos taurus	activin A receptor type 1(ACVR1)
RALB	P11234	Homo sapiens	RAS like proto-oncogene B(RALB)
NDUFB3	Q02365	Bos taurus	NADH:ubiquinone oxidoreductase subunit B3(NDUFB3)
ULBP3	Q9BZM4	Homo sapiens	UL16 binding protein 3(ULBP3)
PHYH	O18778	Bos taurus	phytanoyl-CoA 2-hydroxylase(PHYH)
KAT5	Q5RBG4	Pongo abelii	lysine acetyltransferase 5(KAT5)
NUMB	P49757	Homo sapiens	NUMB, endocytic adaptor protein(NUMB)
TECR	Q9NZ01	Homo sapiens	trans-2,3-enoyl-CoA reductase(TECR)
POL	P31623	Jaagsiekte sheep retrovirus	pol protein(pol)
CHEK1	O14757	Homo sapiens	checkpoint kinase 1(CHEK1)
SLC35A2	Q58DA6	Bos taurus	solute carrier family 35 member A2(SLC35A2)
PAPOLA.L	P51006	Xenopus laevis	poly(A) polymerase alpha L homeolog(papola.L)
RBM25	P49756	Homo sapiens	RNA binding motif protein 25(RBM25)
TOMM40	Q1LZB5	Bos taurus	translocase of outer mitochondrial membrane 40(TOMM40)
CAPRIN1	Q1LZB6	Bos taurus	cell cycle associated protein 1(CAPRIN1)
SNX13	Q6PHS6	Mus musculus	sorting nexin 13(Snx13)
ENV	P31621	Jaagsiekte sheep retrovirus	envelope protein(env)
TRMT13	Q9NUP7	Homo sapiens	tRNA methyltransferase 13 homolog(TRMT13)
SLC30A7	A4IFD7	Bos taurus	solute carrier family 30 member 7(SLC30A7)
DOLPP1	Q86YN1	Homo sapiens	dolichyldiphosphatase 1(DOLPP1)
RAD9A	Q99638	Homo sapiens	RAD9 checkpoint clamp component A(RAD9A)
ZNF473	Q8WTR7	Homo sapiens	zinc finger protein 473(ZNF473)
PRKCSH	Q28034	Bos taurus	protein kinase C substrate 80K-H(PRKCSH)
ACTA2	P62737	Mus musculus	actin, alpha 2, smooth muscle, aorta(Acta2)
STXBP2	Q15833	Homo sapiens	syntaxin binding protein 2(STXBP2)
PPM1G	F1LNI5	Rattus norvegicus	protein phosphatase, Mg2+/Mn2+ dependent, 1G(Ppm1g)
SRRT	A4IFB1	Bos taurus	serrate, RNA effector molecule(SRRT)
ASNS	Q1LZA3	Bos taurus	asparagine synthetase (glutamine-hydrolyzing)(ASNS)
COPS8	Q99627	Homo sapiens	COP9 signalosome subunit 8(COPS8)
CBX1	P83916	Homo sapiens	chromobox 1(CBX1)
GNG12	Q28024	Bos taurus	G protein subunit gamma 12(GNG12)
ROCK2	Q28021	Bos taurus	Rho associated coiled-coil containing protein kinase 2(ROCK2)
CNOT6L	Q96LI5	Homo sapiens	CCR4-NOT transcription complex subunit 6 like(CNOT6L)
ANXA2	A2SW69	Ovis aries	annexin A2(ANXA2)
DPYD	Q28007	Bos taurus	dihydropyrimidine dehydrogenase(DPYD)
NUP58	Q9BVL2	Homo sapiens	nucleoporin 58(NUP58)
RPS6KA3	P51812	Homo sapiens	ribosomal protein S6 kinase A3(RPS6KA3)
GTPBP1	Q58DC5	Bos taurus	GTP binding protein 1(GTPBP1)
HACD2	Q5RBK3	Pongo abelii	3-hydroxyacyl-CoA dehydratase 2(HACD2)
DDX19B	Q9UMR2	Homo sapiens	DEAD-box helicase 19B(DDX19B)
SLC27A4	Q4R3Y4	Macaca fascicularis	solute carrier family 27 member 4(SLC27A4)
PIGB	Q1LZA0	Bos taurus	phosphatidylinositol glycan anchor biosynthesis class B(PIGB)
PRKACB	P05131	Bos taurus	protein kinase cAMP-activated catalytic subunit beta(PRKACB)
DNAJC7	Q99615	Homo sapiens	DnaJ heat shock protein family (Hsp40) member C7(DNAJC7)
EDIL3	O43854	Homo sapiens	EGF like repeats and discoidin domains 3(EDIL3)
NDUFC1	Q02376	Bos taurus	NADH:ubiquinone oxidoreductase subunit C1(NDUFC1)
PSMC6	P62333	Homo sapiens	proteasome 26S subunit, ATPase 6(PSMC6)
KLF6	Q99612	Homo sapiens	Kruppel like factor 6(KLF6)
PITHD1	Q9GZP4	Homo sapiens	PITH domain containing 1(PITHD1)
ABHD17A	Q2HJ19	Bos taurus	abhydrolase domain containing 17A(ABHD17A)
PIGK	Q3MHZ7	Bos taurus	phosphatidylinositol glycan anchor biosynthesis class K(PIGK)
PDGFD	Q9GZP0	Homo sapiens	platelet derived growth factor D(PDGFD)
SLC35B3	Q922Q5	Mus musculus	solute carrier family 35, member B3(Slc35b3)
FXYD6	Q3MHZ5	Bos taurus	FXYD domain containing ion transport regulator 6(FXYD6)
COL11A1	Q28083	Bos taurus	collagen type XI alpha 1 chain(COL11A1)
NRDC	O43847	Homo sapiens	nardilysin convertase(NRDC)
PPP2R1A	P54612	Sus scrofa	protein phosphatase 2 scaffold subunit Aalpha(PPP2R1A)
PPP2R1B	P54613	Sus scrofa	protein phosphatase 2 scaffold subunit Abeta(PPP2R1B)
HIGD1A	Q9Y241	Homo sapiens	HIG1 hypoxia inducible domain family member 1A(HIGD1A)
CSRP1	Q3MHY1	Bos taurus	cysteine and glycine rich protein 1(CSRP1)
AP3M1	Q9Y2T2	Homo sapiens	adaptor related protein complex 3 mu 1 subunit(AP3M1)
RACGAP1	Q9H0H5	Homo sapiens	Rac GTPase activating protein 1(RACGAP1)
UBAP2L	Q80X50	Mus musculus	ubiquitin-associated protein 2-like(Ubap2l)
CD24	P25063	Homo sapiens	CD24 molecule(CD24)
HIST1H1C	P16403	Homo sapiens	histone cluster 1 H1 family member c(HIST1H1C)
DERL2	Q9GZP9	Homo sapiens	derlin 2(DERL2)
SUCLG2	Q3MHX5	Bos taurus	succinate-CoA ligase GDP-forming beta subunit(SUCLG2)
UBE2R2	Q6ZWZ2	Mus musculus	ubiquitin-conjugating enzyme E2R 2(Ube2r2)
OAS1	Q29599	Sus scrofa	2'-5'-oligoadenylate synthetase 1(OAS1)
TMBIM4	Q9DA39	Mus musculus	transmembrane BAX inhibitor motif containing 4(Tmbim4)
C21ORF2	O43822	Homo sapiens	chromosome 21 open reading frame 2(C21orf2)
MAP4	P36225	Bos taurus	microtubule associated protein 4(MAP4)
TM9SF1	A4IFE9	Bos taurus	transmembrane 9 superfamily member 1(TM9SF1)
SERBP1	Q6AXS5	Rattus norvegicus	Serpine1 mRNA binding protein 1(Serbp1)
RND3	Q6SA80	Rattus norvegicus	Rho family GTPase 3(Rnd3)
GOT2	P12344	Bos taurus	glutamic-oxaloacetic transaminase 2(GOT2)
MUTYH	Q9UIF7	Homo sapiens	mutY DNA glycosylase(MUTYH)
SNRPE	P62303	Gallus gallus	small nuclear ribonucleoprotein polypeptide E(SNRPE)
THRAP3	Q9Y2W1	Homo sapiens	thyroid hormone receptor associated protein 3(THRAP3)
BDH1	Q02337	Bos taurus	3-hydroxybutyrate dehydrogenase, type 1(BDH1)
CTTN	Q66HL2	Rattus norvegicus	cortactin(Cttn)
GSK3B	Q9WV60	Mus musculus	glycogen synthase kinase 3 beta(Gsk3b)
NKIRAS2	Q9NYR9	Homo sapiens	NFKB inhibitor interacting Ras like 2(NKIRAS2)
GPBP1L1	Q5R9C3	Pongo abelii	GC-rich promoter binding protein 1 like 1(GPBP1L1)
ARFGAP1	Q9EPJ9	Mus musculus	ADP-ribosylation factor GTPase activating protein 1(Arfgap1)
SQSTM1	Q13501	Homo sapiens	sequestosome 1(SQSTM1)
DSN1	Q9H410	Homo sapiens	DSN1 homolog, MIS12 kinetochore complex component(DSN1)
LANCL1	O43813	Homo sapiens	LanC like 1(LANCL1)
WBSCR22	Q58DP0	Bos taurus	Williams-Beuren syndrome chromosome region 22(WBSCR22)
RNF38	Q9H0F5	Homo sapiens	ring finger protein 38(RNF38)
TMEM237	E1BN97	Bos taurus	transmembrane protein 237(TMEM237)
GPT2	Q8TD30	Homo sapiens	glutamic--pyruvic transaminase 2(GPT2)
ACNAT2	Q5FVR5	Rattus norvegicus	acyl-coenzyme A amino acid N-acyltransferase 2(Acnat2)
RMND5B	Q91YQ7	Mus musculus	required for meiotic nuclear division 5 homolog B(Rmnd5b)
LCLAT1	Q6UWP7	Homo sapiens	lysocardiolipin acyltransferase 1(LCLAT1)
ACTG1	A2BDB0	Xenopus laevis	actin, gamma 1 a(actg1)
TMEM219	Q1JQE1	Bos taurus	transmembrane protein 219(TMEM219)
TBP	Q2HJ52	Bos taurus	TATA box binding protein(TBP)
SAMM50	Q2HJ55	Bos taurus	SAMM50 sorting and assembly machinery component(SAMM50)
XRN2	Q9H0D6	Homo sapiens	5'-3' exoribonuclease 2(XRN2)
COTL1	Q2HJ57	Bos taurus	coactosin like F-actin binding protein 1(COTL1)
ARPP19.L	Q6DEB4	Xenopus laevis	cAMP regulated phosphoprotein 19kDa L homeolog(arpp19.L)
SH3D19	Q5HYK7	Homo sapiens	SH3 domain containing 19(SH3D19)
SLAIN2	Q3MHV6	Bos taurus	SLAIN motif family member 2(SLAIN2)
ACOT13	Q9CQR4	Mus musculus	acyl-CoA thioesterase 13(Acot13)
NAGA	Q58DH9	Bos taurus	alpha-N-acetylgalactosaminidase(NAGA)
PREX1	Q8TCU6	Homo sapiens	phosphatidylinositol-3,4,5-trisphosphate dependent Rac exchange factor 1(PREX1)
SLC25A20	Q9Z2Z6	Mus musculus	solute carrier family 25 (mitochondrial carnitine/acylcarnitine translocase), member 20(Slc25a20)
POLK	Q9UBT6	Homo sapiens	DNA polymerase kappa(POLK)
HNRNPA2B1	Q2HJ60	Bos taurus	heterogeneous nuclear ribonucleoprotein A2/B1(HNRNPA2B1)
HMGCR	A7Z064	Bos taurus	3-hydroxy-3-methylglutaryl-CoA reductase(HMGCR)
C6ORF62	Q9GZU0	Homo sapiens	chromosome 6 open reading frame 62(C6orf62)
DENR	Q2HJ47	Bos taurus	density-regulated protein(DENR)
PISD	Q9UG56	Homo sapiens	phosphatidylserine decarboxylase(PISD)
SNX12	Q9UMY4	Homo sapiens	sorting nexin 12(SNX12)
CTDSP1	Q9GZU7	Homo sapiens	CTD small phosphatase 1(CTDSP1)
MSN	Q2HJ49	Bos taurus	moesin(MSN)
FAM192A	Q9GZU8	Homo sapiens	family with sequence similarity 192 member A(FAM192A)
PHOSPHO1	Q8TCT1	Homo sapiens	phosphoethanolamine/phosphocholine phosphatase(PHOSPHO1)
CALD1	Q05682	Homo sapiens	caldesmon 1(CALD1)
RNF14	Q9UBS8	Homo sapiens	ring finger protein 14(RNF14)
CD58	P19256	Homo sapiens	CD58 molecule(CD58)
RBMXL1	Q96E39	Homo sapiens	RNA binding motif protein, X-linked like 1(RBMXL1)
HM13	Q8TCT9	Homo sapiens	histocompatibility minor 13(HM13)
TGM7	Q96PF1	Homo sapiens	transglutaminase 7(TGM7)
MAP1B	P46821	Homo sapiens	microtubule associated protein 1B(MAP1B)
TMUB2	Q71RG4	Homo sapiens	transmembrane and ubiquitin like domain containing 2(TMUB2)
FAM91A1	Q658Y4	Homo sapiens	family with sequence similarity 91 member A1(FAM91A1)
PDGFRB	Q6QNF3	Canis lupus familiaris	platelet derived growth factor receptor beta(PDGFRB)
SMOC2	Q9H3U7	Homo sapiens	SPARC related modular calcium binding 2(SMOC2)
BTRC	Q9Y297	Homo sapiens	beta-transducin repeat containing E3 ubiquitin protein ligase(BTRC)
PRRC1	Q96M27	Homo sapiens	proline rich coiled-coil 1(PRRC1)
CES1	Q29550	Sus scrofa	carboxylesterase 1(CES1)
OXCT1	Q29551	Sus scrofa	3-oxoacid CoA-transferase 1(OXCT1)
OSTF1	Q8MJ50	Bos taurus	osteoclast stimulating factor 1(OSTF1)
TUBB6	Q2HJ81	Bos taurus	tubulin beta 6 class V(TUBB6)
RBM6	P78332	Homo sapiens	RNA binding motif protein 6(RBM6)
CD82	P27701	Homo sapiens	CD82 molecule(CD82)
ATAD1	F6QV99	Bos taurus	ATPase family, AAA domain containing 1(ATAD1)
ELOVL1	Q9BW60	Homo sapiens	ELOVL fatty acid elongase 1(ELOVL1)
PSME1	Q4U5R3	Bos taurus	proteasome activator subunit 1(PSME1)
YARS2	Q9Y2Z4	Homo sapiens	tyrosyl-tRNA synthetase 2(YARS2)
MTDH	Q86UE4	Homo sapiens	metadherin(MTDH)
MGST1	Q64L89	Bos taurus	microsomal glutathione S-transferase 1(MGST1)
MFN1	Q811U4	Mus musculus	mitofusin 1(Mfn1)
SRRM2	Q8BTI8	Mus musculus	serine/arginine repetitive matrix 2(Srrm2)
EIF4G2	P78344	Homo sapiens	eukaryotic translation initiation factor 4 gamma 2(EIF4G2)
RAD17	O75943	Homo sapiens	RAD17 checkpoint clamp loader component(RAD17)
IQGAP1	P46940	Homo sapiens	IQ motif containing GTPase activating protein 1(IQGAP1)
FADS2	A4FV48	Bos taurus	fatty acid desaturase 2(FADS2)
USP3	Q9Y6I4	Homo sapiens	ubiquitin specific peptidase 3(USP3)
WSB1	Q9Y6I7	Homo sapiens	WD repeat and SOCS box containing 1(WSB1)
ACTC1	Q6P640	Xenopus tropicalis	actin, alpha, cardiac muscle 1(actc1)
ATP6V0B	Q2TA24	Bos taurus	ATPase H+ transporting V0 subunit b(ATP6V0B)
TEX264	Q9Y6I9	Homo sapiens	testis expressed 264(TEX264)
PLK1	Q2TA25	Bos taurus	polo like kinase 1(PLK1)
CEP95	Q8BVV7	Mus musculus	centrosomal protein 95(Cep95)
SRSF10	O75494	Homo sapiens	serine and arginine rich splicing factor 10(SRSF10)
STMN1	A9YWH3	Gekko japonicus	stathmin 1(STMN1)
CAND1	A7MBJ5	Bos taurus	cullin associated and neddylation dissociated 1(CAND1)
SENP7	A7MBJ2	Bos taurus	SUMO1/sentrin specific peptidase 7(SENP7)
NPM3	Q5RC37	Pongo abelii	nucleophosmin/nucleoplasmin 3(NPM3)
CLK4	O35493	Mus musculus	CDC like kinase 4(Clk4)
NECAP2	Q5E9Q4	Bos taurus	NECAP endocytosis associated 2(NECAP2)
RUVBL1	P60122	Mus musculus	RuvB-like protein 1(Ruvbl1)
NUP107	P57740	Homo sapiens	nucleoporin 107(NUP107)
LOC396224	P13648	Gallus gallus	lamin A(LOC396224)
SCAND1	A1YEW3	Gorilla gorilla	SCAN domain containing 1(SCAND1)
CANX	P24643	Canis lupus familiaris	calnexin(CANX)
HMGB1	B0CM99	Callithrix jacchus	high mobility group box 1(HMGB1)
TRNT1	Q96Q11	Homo sapiens	tRNA nucleotidyl transferase 1(TRNT1)
ATP6V1D	P57746	Mus musculus	ATPase, H+ transporting, lysosomal V1 subunit D(Atp6v1d)
EEF1A1O.L	P17507	Xenopus laevis	eukaryotic translation elongation factor 1 alpha 1, oocyte form L homeolog(eef1a1o.L)
ITCH	Q8C863	Mus musculus	itchy, E3 ubiquitin protein ligase(Itch)
TAOK3	Q9H2K8	Homo sapiens	TAO kinase 3(TAOK3)
ACTR6	Q9GZN1	Homo sapiens	ARP6 actin-related protein 6 homolog(ACTR6)
TGFB3	P17125	Mus musculus	transforming growth factor, beta 3(Tgfb3)
UTRN	P46939	Homo sapiens	utrophin(UTRN)
SACM1L	Q9EP69	Mus musculus	SAC1 suppressor of actin mutations 1-like (yeast)(Sacm1l)
ESCO1	Q5FWF5	Homo sapiens	establishment of sister chromatid cohesion N-acetyltransferase 1(ESCO1)
NLRC3	Q5DU56	Mus musculus	NLR family, CARD domain containing 3(Nlrc3)
SRSF1	Q3YLA6	Sus scrofa	serine and arginine rich splicing factor 1(SRSF1)
POLR2C	P19387	Homo sapiens	RNA polymerase II subunit C(POLR2C)
EHD1	Q5E9R3	Bos taurus	EH-domain containing 1(EHD1)
AGPAT4	Q5E9R2	Bos taurus	1-acylglycerol-3-phosphate O-acyltransferase 4(AGPAT4)
MMP14	Q9GLE4	Bos taurus	matrix metallopeptidase 14(MMP14)
MMAA	Q8IVH4	Homo sapiens	methylmalonic aciduria (cobalamin deficiency) cblA type(MMAA)
POLR2B	Q8CFI7	Mus musculus	polymerase (RNA) II (DNA directed) polypeptide B(Polr2b)
RPS24	Q56JU9	Bos taurus	ribosomal protein S24(RPS24)
MTA2	Q9R190	Mus musculus	metastasis-associated gene family, member 2(Mta2)
PAF1	Q4V886	Rattus norvegicus	PAF1 homolog, Paf1/RNA polymerase II complex component(Paf1)
SNRPB	P27048	Mus musculus	small nuclear ribonucleoprotein B(Snrpb)
ANXA8L1	Q95L54	Bos taurus	annexin A8-like 1(ANXA8L1)
EDNRA	Q95L55	Ovis aries	endothelin receptor type A(EDNRA)
BRMS1L	A4FV29	Bos taurus	breast cancer metastasis-suppressor 1-like(BRMS1L)
GFM1	Q8K0D5	Mus musculus	G elongation factor, mitochondrial 1(Gfm1)
SYF2	Q6DV01	Gekko japonicus	SYF2 pre-mRNA splicing factor(SYF2)
CCPG1	Q5R6R3	Pongo abelii	cell cycle progression 1(CCPG1)
PTP4A1	Q63739	Mus musculus	protein tyrosine phosphatase 4a1(Ptp4a1)
N4BP2L2	Q92802	Homo sapiens	NEDD4 binding protein 2 like 2(N4BP2L2)
YWHAZ	P63103	Bos taurus	tyrosine 3-monooxygenase/tryptophan 5-monooxygenase activation protein zeta(YWHAZ)
SLC38A5	Q5E9S9	Bos taurus	solute carrier family 38 member 5(SLC38A5)
RNFT1	Q5M7Z0	Homo sapiens	ring finger protein, transmembrane 1(RNFT1)
CCDC90B	Q4V897	Rattus norvegicus	coiled-coil domain containing 90B(Ccdc90b)
FKBP3	P26884	Bos taurus	FK506 binding protein 3(FKBP3)
MID1	O15344	Homo sapiens	midline 1(MID1)
KCNE3	Q9Y6H6	Homo sapiens	potassium voltage-gated channel subfamily E regulatory subunit 3(KCNE3)
GINM1	Q5RBQ2	Pongo abelii	glycoprotein integral membrane 1(GINM1)
PPP1CB	Q5R740	Pongo abelii	protein phosphatase 1 catalytic subunit beta(PPP1CB)
ZNF35	P13682	Homo sapiens	zinc finger protein 35(ZNF35)
GPC4	O75487	Homo sapiens	glypican 4(GPC4)
TMBIM1	Q969X1	Homo sapiens	transmembrane BAX inhibitor motif containing 1(TMBIM1)
SSR1	A6QLP7	Bos taurus	signal sequence receptor subunit 1(SSR1)
RBBP7	Q4R304	Macaca fascicularis	RB binding protein 7, chromatin remodeling factor(RBBP7)
MVK	Q5E9T8	Bos taurus	mevalonate kinase(MVK)
FMNL3	Q8IVF7	Homo sapiens	formin like 3(FMNL3)
EPRS	P07814	Homo sapiens	glutamyl-prolyl-tRNA synthetase(EPRS)
TPK1	Q5E9T4	Bos taurus	thiamin pyrophosphokinase 1(TPK1)
POLR2K	P53803	Homo sapiens	RNA polymerase II subunit K(POLR2K)
TTC3	P53804	Homo sapiens	tetratricopeptide repeat domain 3(TTC3)
CHN2	P52757	Homo sapiens	chimerin 2(CHN2)
CHCHD2	Q9Y6H1	Homo sapiens	coiled-coil-helix-coiled-coil-helix domain containing 2(CHCHD2)
MBNL1	Q5ZKW9	Gallus gallus	muscleblind-like splicing regulator 1(MBNL1)
UBE2E1	P51965	Homo sapiens	ubiquitin conjugating enzyme E2 E1(UBE2E1)
COPS2	P61201	Homo sapiens	COP9 signalosome subunit 2(COPS2)
ITGA5	P08648	Homo sapiens	integrin subunit alpha 5(ITGA5)
GNPDA1	A4FV08	Bos taurus	glucosamine-6-phosphate deaminase 1(GNPDA1)
TRIM27	P14373	Homo sapiens	tripartite motif containing 27(TRIM27)
HSD3B7	Q9H2F3	Homo sapiens	hydroxy-delta-5-steroid dehydrogenase, 3 beta- and steroid delta-isomerase 7(HSD3B7)
INPPL1	O15357	Homo sapiens	inositol polyphosphate phosphatase like 1(INPPL1)
RPL13	Q56JZ1	Bos taurus	ribosomal protein L13(RPL13)
FMOD	P13605	Bos taurus	fibromodulin(FMOD)
MFGE8	Q95114	Bos taurus	milk fat globule-EGF factor 8 protein(MFGE8)
ACAN	P13608	Bos taurus	aggrecan(ACAN)
CD46	Q6VE48	Bos taurus	CD46 molecule(CD46)
THBS2	Q95116	Bos taurus	thrombospondin 2(THBS2)
CRMP1	Q14194	Homo sapiens	collapsin response mediator protein 1(CRMP1)
ATP2C1	P57709	Bos taurus	ATPase secretory pathway Ca2+ transporting 1(ATP2C1)
RHOT2	Q5E9M9	Bos taurus	ras homolog family member T2(RHOT2)
C9ORF3	Q8N6M6	Homo sapiens	chromosome 9 open reading frame 3(C9orf3)
CCDC50	Q8IVM0	Homo sapiens	coiled-coil domain containing 50(CCDC50)
TBC1D15	Q8TC07	Homo sapiens	TBC1 domain family member 15(TBC1D15)
OTUD6B	Q8N6M0	Homo sapiens	OTU domain containing 6B(OTUD6B)
CDC42SE2	A6QLJ4	Bos taurus	CDC42 small effector 2(CDC42SE2)
COPB2	O55029	Mus musculus	coatomer protein complex, subunit beta 2 (beta prime)(Copb2)
SERPINF1	Q95121	Bos taurus	serpin family F member 1(SERPINF1)
SDHD	Q95123	Bos taurus	succinate dehydrogenase complex subunit D(SDHD)
STARD7	Q8R1R3	Mus musculus	START domain containing 7(Stard7)
IMPA1	P20456	Bos taurus	inositol monophosphatase 1(IMPA1)
G6PD	P11413	Homo sapiens	glucose-6-phosphate dehydrogenase(G6PD)
BYSL	Q5E9N0	Bos taurus	bystin like(BYSL)
ITM2B	Q52N47	Sus scrofa	integral membrane protein 2B(ITM2B)
APEX2	Q5E9N9	Bos taurus	apurinic/apyrimidinic endodeoxyribonuclease 2(APEX2)
CD9	P30932	Bos taurus	CD9 molecule(CD9)
GNAS	P04896	Bos taurus	GNAS complex locus(GNAS)
GNAI2	P04899	Homo sapiens	G protein subunit alpha i2(GNAI2)
NCAPG2	Q86XI2	Homo sapiens	non-SMC condensin II complex subunit G2(NCAPG2)
ZNF791	Q3KP31	Homo sapiens	zinc finger protein 791(ZNF791)
PGRMC1	Q17QC0	Bos taurus	progesterone receptor membrane component 1(PGRMC1)
2310022B05RIK	Q8C3W1	Mus musculus	RIKEN cDNA 2310022B05 gene(2310022B05Rik)
SC5D	O75845	Homo sapiens	sterol-C5-desaturase(SC5D)
ZMPSTE24	O75844	Homo sapiens	zinc metallopeptidase STE24(ZMPSTE24)
ATP5H	P13620	Bos taurus	ATP synthase, H+ transporting, mitochondrial Fo complex subunit D(ATP5H)
ZNF91	Q05481	Homo sapiens	zinc finger protein 91(ZNF91)
NIPBL	Q6KC79	Homo sapiens	NIPBL, cohesin loading factor(NIPBL)
KATNA1	O75449	Homo sapiens	katanin catalytic subunit A1(KATNA1)
CMBL	Q5RBU3	Pongo abelii	carboxymethylenebutenolidase homolog(CMBL)
WBP2	Q969T9	Homo sapiens	WW domain binding protein 2(WBP2)
SLC38A1	Q9H2H9	Homo sapiens	solute carrier family 38 member 1(SLC38A1)
ARMCX6	Q7L4S7	Homo sapiens	armadillo repeat containing, X-linked 6(ARMCX6)
ANXA1	P46193	Bos taurus	annexin A1(ANXA1)
PAMR1	Q5E9P5	Bos taurus	peptidase domain containing associated with muscle regeneration 1(PAMR1)
TXN2	Q95108	Bos taurus	thioredoxin 2(TXN2)
COL6A1	Q04857	Mus musculus	collagen, type VI, alpha 1(Col6a1)
PSMD10	O75832	Homo sapiens	proteasome 26S subunit, non-ATPase 10(PSMD10)
RNPS1	Q15287	Homo sapiens	RNA binding protein with serine rich domain 1(RNPS1)
NR1H2	Q5BIS6	Bos taurus	nuclear receptor subfamily 1 group H member 2(NR1H2)
HNRNPK	P61979	Mus musculus	heterogeneous nuclear ribonucleoprotein K(Hnrnpk)
MSH6	P52701	Homo sapiens	mutS homolog 6(MSH6)
STON1	Q9Y6Q2	Homo sapiens	stonin 1(STON1)
EIF3A	P23116	Mus musculus	eukaryotic translation initiation factor 3, subunit A(Eif3a)
LMCD1	Q17QE2	Bos taurus	LIM and cysteine rich domains 1(LMCD1)
COL3A1	P02461	Homo sapiens	collagen type III alpha 1 chain(COL3A1)
MED7	O43513	Homo sapiens	mediator complex subunit 7(MED7)
COL1A1	P02453	Bos taurus	collagen type I alpha 1 chain(COL1A1)
ABHD10	Q5E9H9	Bos taurus	abhydrolase domain containing 10(ABHD10)
BRD2	Q32S26	Bos taurus	bromodomain containing 2(BRD2)
ERGIC3	Q5EAE0	Bos taurus	ERGIC and golgi 3(ERGIC3)
COL2A1	P02459	Bos taurus	collagen type II alpha 1 chain(COL2A1)
CDC45	O75419	Homo sapiens	cell division cycle 45(CDC45)
RPS3A	P61247	Homo sapiens	ribosomal protein S3A(RPS3A)
PPFIA1	Q13136	Homo sapiens	PTPRF interacting protein alpha 1(PPFIA1)
GJA1	P18246	Bos taurus	gap junction protein alpha 1(GJA1)
STX18	Q9P2W9	Homo sapiens	syntaxin 18(STX18)
HNRNPF	Q5E9J1	Bos taurus	heterogeneous nuclear ribonucleoprotein F(HNRNPF)
RAD50	Q92878	Homo sapiens	RAD50 double strand break repair protein(RAD50)
CEBPZ	Q03701	Homo sapiens	CCAAT/enhancer binding protein zeta(CEBPZ)
ACADSB	Q5EAD4	Bos taurus	acyl-CoA dehydrogenase, short/branched chain(ACADSB)
TNS1	Q9GLM4	Bos taurus	tensin 1(TNS1)
PLS3	A7E3Q8	Bos taurus	plastin 3(PLS3)
SRI	Q5R4U9	Pongo abelii	sorcin(SRI)
QSER1	Q2KHR3	Homo sapiens	glutamine and serine rich 1(QSER1)
PPP5C	P53041	Homo sapiens	protein phosphatase 5 catalytic subunit(PPP5C)
COL1A2	P02465	Bos taurus	collagen type I alpha 2 chain(COL1A2)
ELK3	P41970	Homo sapiens	ELK3, ETS transcription factor(ELK3)
PHGDH	Q5EAD2	Bos taurus	phosphoglycerate dehydrogenase(PHGDH)
BAIAP2	Q5EAD0	Bos taurus	BAI1 associated protein 2(BAIAP2)
RPL26	P61257	Bos taurus	ribosomal protein L26(RPL26)
CTSD	P80209	Bos taurus	cathepsin D(CTSD)
GOLGB1	Q14789	Homo sapiens	golgin B1(GOLGB1)
CCNG1	Q5E9I1	Bos taurus	cyclin G1(CCNG1)
CCNT2	O60583	Homo sapiens	cyclin T2(CCNT2)
ARF3	Q5E9I6	Bos taurus	ADP ribosylation factor 3(ARF3)
AP1S1	P61966	Homo sapiens	adaptor related protein complex 1 sigma 1 subunit(AP1S1)
SUMO1	Q5R6J4	Pongo abelii	SMT3 suppressor of mif two 3 homolog 1 (S. cerevisiae)(SUMO1)
UBE2D3	Q5R4V7	Pongo abelii	ubiquitin conjugating enzyme E2 D3(UBE2D3)
ACADVL	P48818	Bos taurus	acyl-CoA dehydrogenase, very long chain(ACADVL)
MSMO1	Q5R574	Pongo abelii	methylsterol monooxygenase 1(MSMO1)
PEPD	P12955	Homo sapiens	peptidase D(PEPD)
TMEM259	Q4ZIN3	Homo sapiens	transmembrane protein 259(TMEM259)
BLM	P54132	Homo sapiens	Bloom syndrome RecQ like helicase(BLM)
NUDC	Q17QG2	Bos taurus	nuclear distribution C, dynein complex regulator(NUDC)
ACSL1	P33121	Homo sapiens	acyl-CoA synthetase long-chain family member 1(ACSL1)
ABCE1	P61221	Homo sapiens	ATP binding cassette subfamily E member 1(ABCE1)
FIP1L1	Q6UN15	Homo sapiens	factor interacting with PAPOLA and CPSF1(FIP1L1)
SSBP2	Q9CYZ8	Mus musculus	single-stranded DNA binding protein 2(Ssbp2)
RNF34	Q5E9J6	Bos taurus	ring finger protein 34(RNF34)
PSMC3	P17980	Homo sapiens	proteasome 26S subunit, ATPase 3(PSMC3)
RIC8A	Q5E9J8	Bos taurus	RIC8 guanine nucleotide exchange factor A(RIC8A)
VDAC1	P45879	Bos taurus	voltage dependent anion channel 1(VDAC1)
DHCR7	Q5E9J5	Bos taurus	7-dehydrocholesterol reductase(DHCR7)
MAPK1IP1L	Q5E9L3	Bos taurus	mitogen-activated protein kinase 1 interacting protein 1 like(MAPK1IP1L)
PLOD3	Q5R6K5	Pongo abelii	procollagen-lysine,2-oxoglutarate 5-dioxygenase 3(PLOD3)
POLR2E	Q5R587	Pongo abelii	RNA polymerase II subunit E(POLR2E)
SERPINB8	Q5BIR5	Bos taurus	serpin peptidase inhibitor, clade B (ovalbumin), member 8(SERPINB8)
UFD1L	Q92890	Homo sapiens	ubiquitin fusion degradation 1 like (yeast)(UFD1L)
KIF20B	Q96Q89	Homo sapiens	kinesin family member 20B(KIF20B)
RANBP2	P48820	Bos taurus	RAN binding protein 2(RANBP2)
TRIOBP	Q9H2D6	Homo sapiens	TRIO and F-actin binding protein(TRIOBP)
RPL14	A1XQU3	Sus scrofa	ribosomal protein L14(RPL14)
DDOST	A6QPY0	Bos taurus	dolichyl-diphosphooligosaccharide--protein glycosyltransferase non-catalytic subunit(DDOST)
NAD7	O21270	Reclinomonas americana	NADH dehydrogenase subunit 7(nad7)
ZNF148	Q3Y4E1	Bos taurus	zinc finger protein 148(ZNF148)
RLF	Q13129	Homo sapiens	rearranged L-myc fusion(RLF)
LTBP1	Q14766	Homo sapiens	latent transforming growth factor beta binding protein 1(LTBP1)
TRIP12	F1LP64	Rattus norvegicus	thyroid hormone receptor interactor 12(Trip12)
RPL22L1	A4FUH0	Bos taurus	ribosomal protein L22 like 1(RPL22L1)
CPM	P14384	Homo sapiens	carboxypeptidase M(CPM)
RAN	P62825	Canis lupus familiaris	RAN, member RAS oncogene family(RAN)
AGPAT1	Q95JH0	Ovis aries	1-acylglycerol-3-phosphate O-acyltransferase 1(AGPAT1)
RSRC2	A6QLS2	Bos taurus	arginine and serine rich coiled-coil 2(RSRC2)
SLC25A39	Q17QI7	Bos taurus	solute carrier family 25 member 39(SLC25A39)
STK3	Q13188	Homo sapiens	serine/threonine kinase 3(STK3)
SENP3	Q9EP97	Mus musculus	SUMO/sentrin specific peptidase 3(Senp3)
EIF2S2	Q5E9D0	Bos taurus	eukaryotic translation initiation factor 2 subunit beta(EIF2S2)
CHCHD3	Q5E9D3	Bos taurus	coiled-coil-helix-coiled-coil-helix domain containing 3(CHCHD3)
CMTM6	Q9NX76	Homo sapiens	CKLF like MARVEL transmembrane domain containing 6(CMTM6)
YME1L1	O88967	Mus musculus	YME1-like 1 (S. cerevisiae)(Yme1l1)
PSMC4	Q4R7L3	Macaca fascicularis	proteasome 26S subunit, ATPase 4(PSMC4)
FKBP15	Q5T1M5	Homo sapiens	FK506 binding protein 15(FKBP15)
PPP1CC	P61287	Bos taurus	protein phosphatase 1 catalytic subunit gamma(PPP1CC)
ACSF2	Q17QJ1	Bos taurus	acyl-CoA synthetase family member 2(ACSF2)
TAF6	P49848	Homo sapiens	TATA-box binding protein associated factor 6(TAF6)
APP	P79307	Sus scrofa	amyloid beta precursor protein(APP)
NT5E	Q05927	Bos taurus	5'-nucleotidase ecto(NT5E)
PDGFRL	Q5BIP2	Bos taurus	platelet derived growth factor receptor like(PDGFRL)
TUBA1A	P68362	Cricetulus griseus	tubulin, alpha 1A(Tuba1a)
NPM1	P06748	Homo sapiens	nucleophosmin(NPM1)
DPT	P45846	Sus scrofa	dermatopontin(DPT)
ABHD17C	A5PKD9	Bos taurus	abhydrolase domain containing 17C(ABHD17C)
GLYR1	A4FUF0	Bos taurus	glyoxylate reductase 1 homolog(GLYR1)
SSR2	Q5E9E4	Bos taurus	signal sequence receptor subunit 2(SSR2)
ATP6	Q8LTZ5	Bos indicus	ATP synthase F0 subunit 6(ATP6)
YIPF5	Q5E9E8	Bos taurus	Yip1 domain family member 5(YIPF5)
EEF1G.S	Q91375	Xenopus laevis	eukaryotic translation elongation factor 1 gamma S homeolog(eef1g.S)
ATG5	Q3MQ24	Bos taurus	autophagy related 5(ATG5)
ANAPC7	Q9UJX3	Homo sapiens	anaphase promoting complex subunit 7(ANAPC7)
NAP1L4	Q2TA40	Bos taurus	nucleosome assembly protein 1 like 4(NAP1L4)
CSE1L	A5D785	Bos taurus	chromosome segregation 1 like(CSE1L)
CPQ	Q17QK3	Bos taurus	carboxypeptidase Q(CPQ)
DNMT3A	Q9Y6K1	Homo sapiens	DNA methyltransferase 3 alpha(DNMT3A)
AGFG1	Q2TA45	Bos taurus	ArfGAP with FG repeats 1(AGFG1)
FNDC3B	Q53EP0	Homo sapiens	fibronectin type III domain containing 3B(FNDC3B)
GAB1	A6QLU3	Bos taurus	GRB2 associated binding protein 1(GAB1)
ASB6	Q9NWX5	Homo sapiens	ankyrin repeat and SOCS box containing 6(ASB6)
DDX17	Q92841	Homo sapiens	DEAD-box helicase 17(DDX17)
WBP1L	Q9NX94	Homo sapiens	WW domain binding protein 1-like(WBP1L)
NTPCR	Q1LZ78	Bos taurus	nucleoside-triphosphatase, cancer-related(NTPCR)
HMOX1	Q5E9F2	Bos taurus	heme oxygenase 1(HMOX1)
TAGLN2	Q5E9F5	Bos taurus	transgelin 2(TAGLN2)
LGALS3BP	A7E3W2	Bos taurus	galectin 3 binding protein(LGALS3BP)
PCSK7	Q16549	Homo sapiens	proprotein convertase subtilisin/kexin type 7(PCSK7)
COL6A2	Q02788	Mus musculus	collagen, type VI, alpha 2(Col6a2)
CFL1	Q5E9F7	Bos taurus	cofilin 1(CFL1)
DCTD	P32321	Homo sapiens	dCMP deaminase(DCTD)
PCNX4	Q63HM2	Homo sapiens	pecanex homolog 4 (Drosophila)(PCNX4)
TOMM7	Q2KI08	Bos taurus	translocase of outer mitochondrial membrane 7(TOMM7)
SYNGR2	A7E3W5	Bos taurus	synaptogyrin 2(SYNGR2)
DCTN4	Q9UJW0	Homo sapiens	dynactin subunit 4(DCTN4)
CDC37	Q61081	Mus musculus	cell division cycle 37(Cdc37)
EIF4E	P06730	Homo sapiens	eukaryotic translation initiation factor 4E(EIF4E)
CSGALNACT2	Q8N6G5	Homo sapiens	chondroitin sulfate N-acetylgalactosaminyltransferase 2(CSGALNACT2)
GSTA4	Q5E9G0	Bos taurus	glutathione S-transferase alpha 4(GSTA4)
CD93	Q9NPY3	Homo sapiens	CD93 molecule(CD93)
LIMA1	B0KYV5	Sus scrofa	LIM domain and actin binding 1(LIMA1)
RNMT	Q4R7K1	Macaca fascicularis	RNA guanine-7 methyltransferase(RNMT)
CCNL1	Q9UK58	Homo sapiens	cyclin L1(CCNL1)
GCDH	Q2KHZ9	Bos taurus	glutaryl-CoA dehydrogenase(GCDH)
GBA	Q2KHZ8	Bos taurus	glucosylceramidase beta(GBA)
ACTN1	Q3B7N2	Bos taurus	actinin alpha 1(ACTN1)
CDH13	Q3B7N0	Bos taurus	cadherin 13(CDH13)
MBTPS1	Q14703	Homo sapiens	membrane bound transcription factor peptidase, site 1(MBTPS1)
FAM3C	A5PKI3	Bos taurus	family with sequence similarity 3 member C(FAM3C)
MRPL43	Q95KE5	Bos taurus	mitochondrial ribosomal protein L43(MRPL43)
PYGB	Q3B7M9	Bos taurus	phosphorylase, glycogen; brain(PYGB)
LLGL1	Q15334	Homo sapiens	LLGL1, scribble cell polarity complex component(LLGL1)
BTD	A6QQ07	Bos taurus	biotinidase(BTD)
CDC40	O60508	Homo sapiens	cell division cycle 40(CDC40)
SORBS3	O60504	Homo sapiens	sorbin and SH3 domain containing 3(SORBS3)
TRNAU1AP	Q1RMJ7	Bos taurus	tRNA selenocysteine 1 associated protein 1(TRNAU1AP)
BNIP2	Q12982	Homo sapiens	BCL2 interacting protein 2(BNIP2)
PLP2	Q6Y1E2	Bos taurus	proteolipid protein 2(PLP2)
AGA	P20933	Homo sapiens	aspartylglucosaminidase(AGA)
SNX10	Q9Y5X0	Homo sapiens	sorting nexin 10(SNX10)
KRT10	Q6IFW6	Rattus norvegicus	keratin 10(Krt10)
ADI1	Q9BV57	Homo sapiens	acireductone dioxygenase 1(ADI1)
EEF2K	O00418	Homo sapiens	eukaryotic elongation factor 2 kinase(EEF2K)
FEM1B	Q9UK73	Homo sapiens	fem-1 homolog B(FEM1B)
ELF2	Q15723	Homo sapiens	E74 like ETS transcription factor 2(ELF2)
ARHGEF19	Q8IW93	Homo sapiens	Rho guanine nucleotide exchange factor 19(ARHGEF19)
GLS	P13264	Rattus norvegicus	glutaminase(Gls)
IPO5	O00410	Homo sapiens	importin 5(IPO5)
FAU	P62865	Bos taurus	FAU, ubiquitin like and ribosomal protein S30 fusion(FAU)
COL5A2	P05997	Homo sapiens	collagen type V alpha 2 chain(COL5A2)
DDAH2	Q3SX44	Bos taurus	dimethylarginine dimethylaminohydrolase 2(DDAH2)
LUC7L3	Q3SX41	Bos taurus	LUC7 like 3 pre-mRNA splicing factor(LUC7L3)
RNF168	Q0IIM1	Bos taurus	ring finger protein 168(RNF168)
PCYOX1	Q95KC9	Macaca fascicularis	prenylcysteine oxidase 1(PCYOX1)
EHHADH	Q9NY65	Homo sapiens	enoyl-CoA hydratase and 3-hydroxyacyl CoA dehydrogenase(EHHADH)
HSPH1	Q0IIM3	Bos taurus	heat shock protein family H (Hsp110) member 1(HSPH1)
UBE4A	A5PKG6	Bos taurus	ubiquitination factor E4A(UBE4A)
MAK16	Q1RML7	Bos taurus	MAK16 homolog(MAK16)
AKT2	P31751	Homo sapiens	AKT serine/threonine kinase 2(AKT2)
LSM7	Q9UK45	Homo sapiens	LSM7 homolog, U6 small nuclear RNA and mRNA degradation associated(LSM7)
COPS6	A6QQ21	Bos taurus	COP9 signalosome subunit 6(COPS6)
ZBTB48	P10074	Homo sapiens	zinc finger and BTB domain containing 48(ZBTB48)
HDLBP	Q8VDJ3	Mus musculus	high density lipoprotein (HDL) binding protein(Hdlbp)
ESR1	P49884	Bos taurus	estrogen receptor 1(ESR1)
SERPINA12	Q8IW75	Homo sapiens	serpin family A member 12(SERPINA12)
LARP7	Q4G0J3	Homo sapiens	La ribonucleoprotein domain family member 7(LARP7)
DDX23	Q9BUQ8	Homo sapiens	DEAD-box helicase 23(DDX23)
SPIN1	Q4V8J7	Rattus norvegicus	spindlin 1(Spin1)
C15ORF57	Q9BV29	Homo sapiens	chromosome 15 open reading frame 57(C15orf57)
SELENOF	A8YXY3	Bos taurus	selenoprotein F(SELENOF)
FASTKD5	Q95KD0	Macaca fascicularis	FAST kinase domains 5(FASTKD5)
TPM3	Q63610	Rattus norvegicus	tropomyosin 3(Tpm3)
SMARCE1	Q969G3	Homo sapiens	SWI/SNF related, matrix associated, actin dependent regulator of chromatin, subfamily e, member 1(SMARCE1)
RNH1	P10775	Sus scrofa	ribonuclease/angiogenin inhibitor 1(RNH1)
CFAP36	Q4V8E4	Rattus norvegicus	cilia and flagella associated protein 36(Cfap36)
FAM65A	Q6ZS17	Homo sapiens	family with sequence similarity 65 member A(FAM65A)
LOC100129240	Q6ZRP5	Homo sapiens	uncharacterized LOC100129240(LOC100129240)
LONP2	Q3SX23	Bos taurus	lon peptidase 2, peroxisomal(LONP2)
CLK3	Q3SX21	Bos taurus	CDC like kinase 3(CLK3)
BORCS6	Q3SX20	Bos taurus	BLOC-1 related complex subunit 6(BORCS6)
RHOC	P08134	Homo sapiens	ras homolog family member C(RHOC)
NRAS	Q2MJK3	Sus scrofa	neuroblastoma RAS viral oncogene homolog(NRAS)
NCALD	P61601	Homo sapiens	neurocalcin delta(NCALD)
API5	Q5R644	Pongo abelii	apoptosis inhibitor 5(API5)
NOB1	Q3T042	Bos taurus	NIN1/PSMD8 binding protein 1 homolog(NOB1)
ACTR2	A7MB62	Bos taurus	ARP2 actin related protein 2 homolog(ACTR2)
RPL39	P62891	Homo sapiens	ribosomal protein L39(RPL39)
TUBB3	Q4QRB4	Rattus norvegicus	tubulin, beta 3 class III(Tubb3)
GSN	Q3SX14	Bos taurus	gelsolin(GSN)
NSA2	Q3SX11	Bos taurus	NSA2 ribosome biogenesis homolog (S. cerevisiae)(NSA2)
BDH2	Q3T046	Bos taurus	3-hydroxybutyrate dehydrogenase, type 2(BDH2)
MLF2	Q15773	Homo sapiens	myeloid leukemia factor 2(MLF2)
DHPS	Q6EWQ6	Bos taurus	deoxyhypusine synthase(DHPS)
COPS7B	Q2KI56	Bos taurus	COP9 signalosome subunit 7B(COPS7B)
DDX46	Q5R6D8	Pongo abelii	DEAD (Asp-Glu-Ala-Asp) box polypeptide 46(DDX46)
TTF1	Q15361	Homo sapiens	transcription termination factor 1(TTF1)
PCBP2	Q15366	Homo sapiens	poly(rC) binding protein 2(PCBP2)
HEXIM1	Q0X0C4	Bos taurus	hexamethylene bisacetamide inducible 1(HEXIM1)
PRPF4	Q5NVD0	Pongo abelii	pre-mRNA processing factor 4(PRPF4)
YWHAG	P61982	Mus musculus	tyrosine 3-monooxygenase/tryptophan 5-monooxygenase activation protein, gamma polypeptide(Ywhag)
NREP	Q5NVD3	Pongo abelii	neuronal regeneration related protein(NREP)
GSTM1	Q9N0V4	Bos taurus	glutathione S-transferase M1(GSTM1)
PRPS1	Q9D7G0	Mus musculus	phosphoribosyl pyrophosphate synthetase 1(Prps1)
ECSIT	Q3SX05	Bos taurus	ECSIT signalling integrator(ECSIT)
MED9	Q2KHX9	Bos taurus	mediator complex subunit 9(MED9)
ABI2	P62484	Mus musculus	abl-interactor 2(Abi2)
SEC61A2	Q2KHX4	Bos taurus	Sec61 translocon alpha 2 subunit(SEC61A2)
KIF5B	P33176	Homo sapiens	kinesin family member 5B(KIF5B)
CHID1	Q5EAB4	Bos taurus	chitinase domain containing 1(CHID1)
GTF2I	A7MB80	Bos taurus	general transcription factor IIi(GTF2I)
TNFRSF11B	A5D7R1	Bos taurus	TNF receptor superfamily member 11b(TNFRSF11B)
ARMC9	Q2KI89	Bos taurus	armadillo repeat containing 9(ARMC9)
RBX1	P62878	Mus musculus	ring-box 1(Rbx1)
TCEAL8	Q3T020	Bos taurus	transcription elongation factor A like 8(TCEAL8)
KPNA2	P52292	Homo sapiens	karyopherin subunit alpha 2(KPNA2)
SMIM10L2A	P0DMW4	Homo sapiens	small integral membrane protein 10 like 2A(SMIM10L2A)
DNM1L	O00429	Homo sapiens	dynamin 1 like(DNM1L)
RBCK1	Q9BYM8	Homo sapiens	RANBP2-type and C3HC4-type zinc finger containing 1(RBCK1)
FEM1C	A7MB89	Bos taurus	fem-1 homolog c (C. elegans)(FEM1C)
GLA	P06280	Homo sapiens	galactosidase alpha(GLA)
GORAB	A5PKK7	Bos taurus	golgin, RAB6 interacting(GORAB)
FKBP4	Q9TRY0	Bos taurus	FK506 binding protein 4(FKBP4)
TMSB4X	P20065	Mus musculus	thymosin, beta 4, X chromosome(Tmsb4x)
TGFBI	O11780	Sus scrofa	transforming growth factor, beta-induced, 68kDa(TGFBI)
FUT8	Q9N0W2	Bos taurus	fucosyltransferase 8(FUT8)
HARS	Q2KI84	Bos taurus	histidyl-tRNA synthetase(HARS)
COL15A1	P39059	Homo sapiens	collagen type XV alpha 1 chain(COL15A1)
ZNF410	Q5EAC5	Bos taurus	zinc finger protein 410(ZNF410)
APLP2	Q06481	Homo sapiens	amyloid beta precursor like protein 2(APLP2)
CERCAM	A7MB73	Bos taurus	cerebral endothelial cell adhesion molecule(CERCAM)
ANKRA2	Q2KI79	Bos taurus	ankyrin repeat family A member 2(ANKRA2)
MOSPD3	Q3T033	Bos taurus	motile sperm domain containing 3(MOSPD3)
KIF22	A6QPL4	Bos taurus	kinesin family member 22(KIF22)
ATP5L	Q28852	Bos taurus	ATP synthase, H+ transporting, mitochondrial Fo complex subunit G(ATP5L)
RPS4X	Q642H9	Danio rerio	ribosomal protein S4, X-linked(rps4x)
ILF2	Q12905	Homo sapiens	interleukin enhancer binding factor 2(ILF2)
SFXN2	Q5EA43	Bos taurus	sideroflexin 2(SFXN2)
BCAT2	Q5EA40	Bos taurus	branched chain amino acid transaminase 2(BCAT2)
EXOC2	Q96KP1	Homo sapiens	exocyst complex component 2(EXOC2)
AIMP1	Q12904	Homo sapiens	aminoacyl tRNA synthetase complex interacting multifunctional protein 1(AIMP1)
POLR3D	Q5E9Z7	Bos taurus	RNA polymerase III subunit D(POLR3D)
ARHGDIA	P19803	Bos taurus	Rho GDP dissociation inhibitor alpha(ARHGDIA)
STARD3	Q61542	Mus musculus	START domain containing 3(Stard3)
C17H17ORF80	Q5R5G4	Pongo abelii	chromosome 17 open reading frame, human C17orf80(C17H17orf80)
RFC1	P35251	Homo sapiens	replication factor C subunit 1(RFC1)
ACTN4	A5D7D1	Bos taurus	actinin alpha 4(ACTN4)
CD55	P08174	Homo sapiens	CD55 molecule (Cromer blood group)(CD55)
TOR1B	O14657	Homo sapiens	torsin family 1 member B(TOR1B)
EPHX2	Q6Q2C2	Sus scrofa	epoxide hydrolase 2(EPHX2)
GTF2F1	Q5EA53	Bos taurus	general transcription factor IIF subunit 1(GTF2F1)
PPT1	P45478	Bos taurus	palmitoyl-protein thioesterase 1(PPT1)
CDH11	P55287	Homo sapiens	cadherin 11(CDH11)
VCL	Q64727	Mus musculus	vinculin(Vcl)
ARNT	Q9BE97	Bos taurus	aryl hydrocarbon receptor nuclear translocator(ARNT)
NOP58	Q4R779	Macaca fascicularis	NOP58 ribonucleoprotein(NOP58)
CTNNBL1	O62703	Bos taurus	catenin beta like 1(CTNNBL1)
FDXR	P08165	Bos taurus	ferredoxin reductase(FDXR)
FTSJ1	Q9UET6	Homo sapiens	FtsJ RNA methyltransferase homolog 1 (E. coli)(FTSJ1)
TMEM268	Q5EA48	Bos taurus	transmembrane protein 268(TMEM268)
FAM98A	Q5R679	Pongo abelii	family with sequence similarity 98 member A(FAM98A)
CCT5	Q4R6V2	Macaca fascicularis	chaperonin containing TCP1 subunit 5(CCT5)
SFRP4	Q6FHJ7	Homo sapiens	secreted frizzled related protein 4(SFRP4)
CRELD1	Q5EA46	Bos taurus	cysteine rich with EGF like domains 1(CRELD1)
DHX36	Q9H2U1	Homo sapiens	DEAH-box helicase 36(DHX36)
PCBD2	Q9CZL5	Mus musculus	pterin 4 alpha carbinolamine dehydratase/dimerization cofactor of hepatocyte nuclear factor 1 alpha (TCF1) 2(Pcbd2)
SAFB	D3YXK2	Mus musculus	scaffold attachment factor B(Safb)
DPAGT1	Q5EA65	Bos taurus	dolichyl-phosphate N-acetylglucosaminephosphotransferase 1(DPAGT1)
PLOD2	O00469	Homo sapiens	procollagen-lysine,2-oxoglutarate 5-dioxygenase 2(PLOD2)
COX7A2L	Q3T061	Bos taurus	cytochrome c oxidase subunit VIIa polypeptide 2 like(COX7A2L)
SEC31A	O94979	Homo sapiens	SEC31 homolog A, COPII coat complex component(SEC31A)
PHB	P35232	Homo sapiens	prohibitin(PHB)
ZNF436	Q5R5Y7	Pongo abelii	zinc finger protein 436(ZNF436)
ABLIM1	O14639	Homo sapiens	actin binding LIM protein 1(ABLIM1)
UBE2L3	Q5R5I4	Pongo abelii	ubiquitin conjugating enzyme E2 L3(UBE2L3)
SHC1	Q0IIE2	Bos taurus	SHC adaptor protein 1(SHC1)
RBM5	Q1RMU5	Bos taurus	RNA binding motif protein 5(RBM5)
UBA6	A0AVT1	Homo sapiens	ubiquitin like modifier activating enzyme 6(UBA6)
PCYT2	Q5EA75	Bos taurus	phosphate cytidylyltransferase 2, ethanolamine(PCYT2)
ADK	P55264	Mus musculus	adenosine kinase(Adk)
RCC1	P18754	Homo sapiens	regulator of chromosome condensation 1(RCC1)
SERINC3	A4FUZ5	Bos taurus	serine incorporator 3(SERINC3)
BTN3A3	O00478	Homo sapiens	butyrophilin subfamily 3 member A3(BTN3A3)
STX8	Q3T075	Bos taurus	syntaxin 8(STX8)
SBDS	Q3SWZ6	Bos taurus	SBDS ribosome assembly guanine nucleotide exchange factor(SBDS)
MAGED4B	A6QLI5	Bos taurus	melanoma antigen family D, 4B(MAGED4B)
ALAS1	A6QLI6	Bos taurus	5'-aminolevulinate synthase 1(ALAS1)
MOCS2	A4FUY7	Bos taurus	molybdenum cofactor synthesis 2(MOCS2)
SMC2	O95347	Homo sapiens	structural maintenance of chromosomes 2(SMC2)
TMEM17	A4FUY9	Bos taurus	transmembrane protein 17(TMEM17)
MRPS5	Q2KID9	Bos taurus	mitochondrial ribosomal protein S5(MRPS5)
PAPSS2	O95340	Homo sapiens	3'-phosphoadenosine 5'-phosphosulfate synthase 2(PAPSS2)
ARFIP1	P53367	Homo sapiens	ADP ribosylation factor interacting protein 1(ARFIP1)
PLRG1	Q2KID6	Bos taurus	pleiotropic regulator 1(PLRG1)
METAP1	A6QLA4	Bos taurus	methionyl aminopeptidase 1(METAP1)
MRTO4	A4FV84	Bos taurus	MRT4 homolog, ribosome maturation factor(MRTO4)
SLC25A36	Q96CQ1	Homo sapiens	solute carrier family 25 member 36(SLC25A36)
SPAG5	Q96R06	Homo sapiens	sperm associated antigen 5(SPAG5)
PEBP1	P13696	Bos taurus	phosphatidylethanolamine binding protein 1(PEBP1)
ACTR1A	P85515	Rattus norvegicus	ARP1 actin-related protein 1 homolog A, centractin alpha(Actr1a)
RABGGTA	Q5EA80	Bos taurus	Rab geranylgeranyltransferase alpha subunit(RABGGTA)
RCOR3	Q9P2K3	Homo sapiens	REST corepressor 3(RCOR3)
GALNT1	Q07537	Bos taurus	polypeptide N-acetylgalactosaminyltransferase 1(GALNT1)
STRN3	A5D7H2	Bos taurus	striatin 3(STRN3)
SNX17	Q5EA77	Bos taurus	sorting nexin 17(SNX17)
SLC35B2	Q8TB61	Homo sapiens	solute carrier family 35 member B2(SLC35B2)
TOMM5	A8YXZ8	Bos taurus	translocase of outer mitochondrial membrane 5 homolog (yeast)(TOMM5)
CEP63	Q5NVN6	Pongo abelii	centrosomal protein 63(CEP63)
SNRPA	Q06AA4	Sus scrofa	small nuclear ribonucleoprotein polypeptide A(SNRPA)
NOSIP	Q3SWY5	Bos taurus	nitric oxide synthase interacting protein(NOSIP)
NFKBIZ	Q9BE45	Bos taurus	NFKB inhibitor zeta(NFKBIZ)
DDX1	Q0IIK5	Bos taurus	DEAD-box helicase 1(DDX1)
P2RX4	Q5E9U1	Bos taurus	purinergic receptor P2X 4(P2RX4)
BBS5	Q9CZQ9	Mus musculus	Bardet-Biedl syndrome 5 (human)(Bbs5)
ILK	Q3SWY2	Bos taurus	integrin linked kinase(ILK)
FBXO11	Q7TSL3	Rattus norvegicus	F-box protein 11(Fbxo11)
STX2	P32856	Homo sapiens	syntaxin 2(STX2)
NPRL2	Q5E9U9	Bos taurus	NPR2-like, GATOR1 complex subunit(NPRL2)
GMPPA	B0CM52	Papio anubis	GDP-mannose pyrophosphorylase A(GMPPA)
WNT16	Q5E9U6	Bos taurus	Wnt family member 16(WNT16)
PLPP5	Q8NEB5	Homo sapiens	phospholipid phosphatase 5(PLPP5)
ACO2	P20004	Bos taurus	aconitase 2(ACO2)
H1F0	Q0IIJ2	Bos taurus	H1 histone family, member 0(H1F0)
HIST2H2BE	Q5RCP8	Pongo abelii	histone cluster 2, H2be(HIST2H2BE)
MASTL	E1BFR5	Bos taurus	microtubule associated serine/threonine kinase like(MASTL)
LARS	Q9P2J5	Homo sapiens	leucyl-tRNA synthetase(LARS)
SCP2	O62742	Oryctolagus cuniculus	sterol carrier protein 2(SCP2)
YARS	Q29465	Bos taurus	tyrosyl-tRNA synthetase(YARS)
AFUA_4G09020	Q4WPE9	Aspergillus fumigatus Af293	DEAD/DEAH box helicase(AFUA_4G09020)
MAP2K6	Q5E9X2	Bos taurus	mitogen-activated protein kinase kinase 6(MAP2K6)
ZNF512	A4FV61	Bos taurus	zinc finger protein 512(ZNF512)
DZIP3	Q86Y13	Homo sapiens	DAZ interacting zinc finger protein 3(DZIP3)
CKB	P07335	Rattus norvegicus	creatine kinase B(Ckb)
LRRC59	Q5E9X4	Bos taurus	leucine rich repeat containing 59(LRRC59)
TMEM164	Q5U3C3	Homo sapiens	transmembrane protein 164(TMEM164)
YIPF6	A6QLC6	Bos taurus	Yip1 domain family member 6(YIPF6)
MEF2C	Q2KIA0	Bos taurus	myocyte enhancer factor 2C(MEF2C)
TOP2A	O46374	Sus scrofa	topoisomerase (DNA) II alpha(TOP2A)
WDR3	Q9UNX4	Homo sapiens	WD repeat domain 3(WDR3)
NARFL	A4FV58	Bos taurus	nuclear prelamin A recognition factor like(NARFL)
IL10RB	Q08334	Homo sapiens	interleukin 10 receptor subunit beta(IL10RB)
DYNC1I2	Q0III3	Bos taurus	dynein cytoplasmic 1 intermediate chain 2(DYNC1I2)
DKC1	Q9ESX5	Mus musculus	dyskeratosis congenita 1, dyskerin(Dkc1)
GAL3ST4	Q5E9W5	Bos taurus	galactose-3-O-sulfotransferase 4(GAL3ST4)
PTBP1	Q29099	Sus scrofa	polypyrimidine tract binding protein 1(PTBP1)
PUM2	Q8TB72	Homo sapiens	pumilio RNA binding family member 2(PUM2)
SEC61B	P60467	Canis lupus familiaris	Sec61 translocon beta subunit(SEC61B)
SMYD3	Q9H7B4	Homo sapiens	SET and MYND domain containing 3(SMYD3)
WDR46	O15213	Homo sapiens	WD repeat domain 46(WDR46)
THY1	O62643	Macaca mulatta	Thy-1 cell surface antigen(THY1)
ATF7IP	Q6VMQ6	Homo sapiens	activating transcription factor 7 interacting protein(ATF7IP)
DNMT1	Q24K09	Bos taurus	DNA methyltransferase 1(DNMT1)
TMEM45A	Q9NWC5	Homo sapiens	transmembrane protein 45A(TMEM45A)
CCNI	Q14094	Homo sapiens	cyclin I(CCNI)
C1QTNF3	Q9ES30	Mus musculus	C1q and tumor necrosis factor related protein 3(C1qtnf3)
ST13	P50502	Homo sapiens	suppression of tumorigenicity 13 (colon carcinoma) (Hsp70 interacting protein)(ST13)
R3HDM4	Q2KIL7	Bos taurus	R3H domain containing 4(R3HDM4)
RPE	Q96AT9	Homo sapiens	ribulose-5-phosphate-3-epimerase(RPE)
CTDSP2	O14595	Homo sapiens	CTD small phosphatase 2(CTDSP2)
NCOA4	Q13772	Homo sapiens	nuclear receptor coactivator 4(NCOA4)
RFXANK	O14593	Homo sapiens	regulatory factor X associated ankyrin containing protein(RFXANK)
PIEZO2	Q9H5I5	Homo sapiens	piezo type mechanosensitive ion channel component 2(PIEZO2)
TBPL1	Q5R7U8	Pongo abelii	TATA-box binding protein like 1(TBPL1)
EXTL1	Q92935	Homo sapiens	exostosin like glycosyltransferase 1(EXTL1)
AIP	Q7YRC1	Bos taurus	aryl hydrocarbon receptor interacting protein(AIP)
BAD	Q92934	Homo sapiens	BCL2 associated agonist of cell death(BAD)
SLC39A10	Q9ULF5	Homo sapiens	solute carrier family 39 member 10(SLC39A10)
DUS3L	Q96G46	Homo sapiens	dihydrouridine synthase 3 like(DUS3L)
TPM1	Q5KR49	Bos taurus	tropomyosin 1 (alpha)(TPM1)
CCDC80	Q76M96	Homo sapiens	coiled-coil domain containing 80(CCDC80)
FUCA1	Q2KIM0	Bos taurus	fucosidase, alpha-L- 1, tissue(FUCA1)
C13H20ORF27	Q2KIM1	Bos taurus	chromosome 13 open reading frame, human C20orf27(C13H20orf27)
DNASE1L1	Q2QDE9	Bos taurus	deoxyribonuclease 1 like 1(DNASE1L1)
IDE	Q24K02	Bos taurus	insulin degrading enzyme(IDE)
DPYSL2	O02675	Bos taurus	dihydropyrimidinase like 2(DPYSL2)
RAB8B	Q92930	Homo sapiens	RAB8B, member RAS oncogene family(RAB8B)
SLC44A1	Q8WWI5	Homo sapiens	solute carrier family 44 member 1(SLC44A1)
EIF4A3	Q2NL22	Bos taurus	eukaryotic translation initiation factor 4A3(EIF4A3)
RCN2	Q62703	Rattus norvegicus	reticulocalbin 2(Rcn2)
SMARCC1	P97496	Mus musculus	SWI/SNF related, matrix associated, actin dependent regulator of chromatin, subfamily c, member 1(Smarcc1)
PNP	P55859	Bos taurus	purine nucleoside phosphorylase(PNP)
RPL19	P84099	Mus musculus	ribosomal protein L19(Rpl19)
TKT	Q6B855	Bos taurus	transketolase(TKT)
PSMD1	Q3TXS7	Mus musculus	proteasome (prosome, macropain) 26S subunit, non-ATPase, 1(Psmd1)
WAC	Q9BTA9	Homo sapiens	WW domain containing adaptor with coiled-coil(WAC)
SKP1	P63208	Homo sapiens	S-phase kinase associated protein 1(SKP1)
C3ORF62	Q6ZUJ4	Homo sapiens	chromosome 3 open reading frame 62(C3orf62)
ITGB1	P53712	Bos taurus	integrin subunit beta 1(ITGB1)
ADAM10	Q10741	Bos taurus	ADAM metallopeptidase domain 10(ADAM10)
GPKOW	Q92917	Homo sapiens	G-patch domain and KOW motifs(GPKOW)
TIPARP	Q7Z3E1	Homo sapiens	TCDD inducible poly(ADP-ribose) polymerase(TIPARP)
RER1	A5PJ65	Bos taurus	retention in endoplasmic reticulum sorting receptor 1(RER1)
SLC25A44	Q5RD67	Pongo abelii	solute carrier family 25 member 44(SLC25A44)
PPFIBP2	Q8ND30	Homo sapiens	PPFIA binding protein 2(PPFIBP2)
SLC39A7	Q92504	Homo sapiens	solute carrier family 39 member 7(SLC39A7)
LSS	P84466	Bos taurus	lanosterol synthase (2,3-oxidosqualene-lanosterol cyclase)(LSS)
EFEMP2	O95967	Homo sapiens	EGF containing fibulin like extracellular matrix protein 2(EFEMP2)
SEC14L1	Q92503	Homo sapiens	SEC14 like lipid binding 1(SEC14L1)
AAAS	Q9NRG9	Homo sapiens	aladin WD repeat nucleoporin(AAAS)
KANSL2	Q861R7	Capra hircus	KAT8 regulatory NSL complex subunit 2(KANSL2)
LNPK	Q5R891	Pongo abelii	lunapark, ER junction formation factor(LNPK)
PERP	Q96FX8	Homo sapiens	PERP, TP53 apoptosis effector(PERP)
DDRGK1	Q6P0E5	Danio rerio	DDRGK domain containing 1(ddrgk1)
ARF2	P84081	Bos taurus	ADP-ribosylation factor 2(ARF2)
ARSA	Q08DD1	Bos taurus	arylsulfatase A(ARSA)
NDUFV2	P04394	Bos taurus	NADH:ubiquinone oxidoreductase core subunit V2(NDUFV2)
CD59	O62680	Sus scrofa	CD59 molecule(CD59)
HIF1A	Q9XTA5	Bos taurus	hypoxia inducible factor 1 alpha subunit(HIF1A)
ZSCAN21	Q9Y5A6	Homo sapiens	zinc finger and SCAN domain containing 21(ZSCAN21)
TXN	O97680	Bos taurus	thioredoxin(TXN)
HNRNPH3	P31942	Homo sapiens	heterogeneous nuclear ribonucleoprotein H3(HNRNPH3)
SYNJ2BP	Q3T0C9	Bos taurus	synaptojanin 2 binding protein(SYNJ2BP)
CREB3	Q8SQ19	Bos taurus	cAMP responsive element binding protein 3(CREB3)
BTG3	A4UTQ2	Sus scrofa	BTG anti-proliferation factor 3(BTG3)
SH3KBP1	Q96B97	Homo sapiens	SH3 domain containing kinase binding protein 1(SH3KBP1)
BAG4	O95429	Homo sapiens	BCL2 associated athanogene 4(BAG4)
ARF1	P84077	Homo sapiens	ADP ribosylation factor 1(ARF1)
COL9A3	Q14050	Homo sapiens	collagen type IX alpha 3 chain(COL9A3)
TUBA8	Q9JJZ2	Mus musculus	tubulin, alpha 8(Tuba8)
RABGAP1L	Q5RCW6	Pongo abelii	RAB GTPase activating protein 1 like(RABGAP1L)
STT3B	Q3TDQ1	Mus musculus	STT3, subunit of the oligosaccharyltransferase complex, homolog B (S. cerevisiae)(Stt3b)
PRDX1	P0CB50	Gallus gallus	peroxiredoxin 1(PRDX1)
OTUB1	Q96FW1	Homo sapiens	OTU deubiquitinase, ubiquitin aldehyde binding 1(OTUB1)
NGDN	Q2KII6	Bos taurus	neuroguidin(NGDN)
UBE4B	Q9ES00	Mus musculus	ubiquitination factor E4B(Ube4b)
PSMD7	P51665	Homo sapiens	proteasome 26S subunit, non-ATPase 7(PSMD7)
USP15	Q8R5H1	Mus musculus	ubiquitin specific peptidase 15(Usp15)
NCOR1	Q60974	Mus musculus	nuclear receptor co-repressor 1(Ncor1)
TSPAN31	Q32KP1	Bos taurus	tetraspanin 31(TSPAN31)
CYB5R3	P07514	Bos taurus	cytochrome b5 reductase 3(CYB5R3)
CNIH1	O95406	Homo sapiens	cornichon family AMPA receptor auxiliary protein 1(CNIH1)
STX5	Q08DB5	Bos taurus	syntaxin 5(STX5)
HNRNPL	P14866	Homo sapiens	heterogeneous nuclear ribonucleoprotein L(HNRNPL)
MANEA	Q5RD93	Pongo abelii	mannosidase endo-alpha(MANEA)
GABARAPL2	P60522	Rattus norvegicus	GABA(A) receptor-associated protein like 2(Gabarapl2)
COA3	Q3T0E3	Bos taurus	coiled-coil domain containing 56(COA3)
CMTM7	Q96FZ5	Homo sapiens	CKLF like MARVEL transmembrane domain containing 7(CMTM7)
BCAP29	Q32KL9	Bos taurus	B-cell receptor associated protein 29(BCAP29)
NUCB1	Q0P569	Bos taurus	nucleobindin 1(NUCB1)
APMAP	Q3T0E5	Bos taurus	adipocyte plasma membrane associated protein(APMAP)
PPP1CA	Q3T0E7	Bos taurus	protein phosphatase 1 catalytic subunit alpha(PPP1CA)
ECM1	Q16610	Homo sapiens	extracellular matrix protein 1(ECM1)
KLHL20	D3Z8N4	Rattus norvegicus	kelch-like family member 20(Klhl20)
SNRNP200	Q6P4T2	Mus musculus	small nuclear ribonucleoprotein 200 (U5)(Snrnp200)
MGAT1	P27115	Oryctolagus cuniculus	mannosyl (alpha-1,3-)-glycoprotein beta-1,2-N-acetylglucosaminyltransferase(MGAT1)
ATP5G2	Q06056	Ovis aries	ATP synthase, H+ transporting, mitochondrial Fo complex subunit C2 (subunit 9)(ATP5G2)
SUGP2	Q8IX01	Homo sapiens	SURP and G-patch domain containing 2(SUGP2)
MYL9	Q64122	Rattus norvegicus	myosin light chain 9(Myl9)
SLC26A6	Q8CIW6	Mus musculus	solute carrier family 26, member 6(Slc26a6)
SAR1A	Q3T0D7	Bos taurus	secretion associated Ras related GTPase 1A(SAR1A)
TMEM241	Q24JQ0	Homo sapiens	transmembrane protein 241(TMEM241)
TRA2A	Q6PFR5	Mus musculus	transformer 2 alpha homolog (Drosophila)(Tra2a)
DENND5A	Q6IQ26	Homo sapiens	DENN domain containing 5A(DENND5A)
TSPAN9	B3VSC2	Ovis aries	tetraspanin 9(TSPAN9)
SGSH	P51688	Homo sapiens	N-sulfoglucosamine sulfohydrolase(SGSH)
SUOX	P51687	Homo sapiens	sulfite oxidase(SUOX)
MACF1	Q9UPN3	Homo sapiens	microtubule-actin crosslinking factor 1(MACF1)
R3HDM2	A0JNC2	Bos taurus	R3H domain containing 2(R3HDM2)
TBCE	Q32KS0	Bos taurus	tubulin folding cofactor E(TBCE)
TCP1	Q32L40	Bos taurus	t-complex 1(TCP1)
SEPT4	P28661	Mus musculus	septin 4(Sept4)
SMU1	Q2TAY7	Homo sapiens	DNA replication regulator and spliceosomal factor(SMU1)
APCDD1L	Q8NCL9	Homo sapiens	APC down-regulated 1 like(APCDD1L)
GMPS	P49915	Homo sapiens	guanine monophosphate synthase(GMPS)
PDHA1	A7MB35	Bos taurus	pyruvate dehydrogenase (lipoamide) alpha 1(PDHA1)
MYL6L	Q64119	Rattus norvegicus	myosin, light polypeptide 6, alkali, smooth muscle and non-muscle-like(Myl6l)
PROSC	Q3T0G5	Bos taurus	proline synthetase cotranscribed homolog (bacterial)(PROSC)
UGP2	Q07130	Bos taurus	UDP-glucose pyrophosphorylase 2(UGP2)
FOS	O77628	Bos taurus	Fos proto-oncogene, AP-1 transcription factor subunit(FOS)
C5H12ORF29	Q2KJ69	Bos taurus	chromosome 5 open reading frame, human C12orf29(C5H12orf29)
LOC780433	Q0QF01	Sus scrofa	succinate dehydrogenase [ubiquinone] flavoprotein subunit, mitochondrial(LOC780433)
DLX5	P50575	Rattus norvegicus	distal-less homeobox 5(Dlx5)
NT5C2	P49902	Homo sapiens	5'-nucleotidase, cytosolic II(NT5C2)
SPHK2	Q9NRA0	Homo sapiens	sphingosine kinase 2(SPHK2)
DDX5	P17844	Homo sapiens	DEAD-box helicase 5(DDX5)
UHRF1	A7E320	Bos taurus	ubiquitin like with PHD and ring finger domains 1(UHRF1)
SELENOP	P49907	Bos taurus	selenoprotein P(SELENOP)
KDELR1	P33946	Bos taurus	KDEL endoplasmic reticulum protein retention receptor 1(KDELR1)
NOMO1	Q15155	Homo sapiens	NODAL modulator 1(NOMO1)
LOXL2	A6H737	Bos taurus	lysyl oxidase like 2(LOXL2)
ARAF	O19004	Sus scrofa	A-Raf proto-oncogene, serine/threonine kinase(ARAF)
TIMM9	Q2KIV2	Bos taurus	translocase of inner mitochondrial membrane 9(TIMM9)
PANX3	Q96QZ0	Homo sapiens	pannexin 3(PANX3)
COX15	Q08DG6	Bos taurus	COX15 homolog, cytochrome c oxidase assembly protein (yeast)(COX15)
TPM4	P67937	Sus scrofa	tropomyosin 4(TPM4)
IGSF3	Q6ZQA6	Mus musculus	immunoglobulin superfamily, member 3(Igsf3)
PUS1	Q9Y606	Homo sapiens	pseudouridylate synthase 1(PUS1)
RCN3	Q2KJ39	Bos taurus	reticulocalbin 3(RCN3)
GALNT5	Q7Z7M9	Homo sapiens	polypeptide N-acetylgalactosaminyltransferase 5(GALNT5)
SFXN3	A6QP55	Bos taurus	sideroflexin 3(SFXN3)
TMEM198	Q6DFQ7	Xenopus tropicalis	transmembrane protein 198(tmem198)
CHMP2A	O43633	Homo sapiens	charged multivesicular body protein 2A(CHMP2A)
RPL31	P62902	Rattus norvegicus	ribosomal protein L31(Rpl31)
PMS1	P54277	Homo sapiens	PMS1 homolog 1, mismatch repair system component(PMS1)
TMEM51	Q9NW97	Homo sapiens	transmembrane protein 51(TMEM51)
PDCD11	A7MB10	Bos taurus	programmed cell death 11(PDCD11)
MRPL44	Q2KIS2	Bos taurus	mitochondrial ribosomal protein L44(MRPL44)
ANTXR2	P58335	Homo sapiens	anthrax toxin receptor 2(ANTXR2)
PPIP5K2	Q6ZQB6	Mus musculus	diphosphoinositol pentakisphosphate kinase 2(Ppip5k2)
PSAT1	Q9Y617	Homo sapiens	phosphoserine aminotransferase 1(PSAT1)
SLC25A15	Q9Y619	Homo sapiens	solute carrier family 25 member 15(SLC25A15)
TEX2	Q8IWB9	Homo sapiens	testis expressed 2(TEX2)
LGMN	Q95M12	Bos taurus	legumain(LGMN)
PCTP	P02720	Bos taurus	phosphatidylcholine transfer protein(PCTP)
SENP2	Q5R7K7	Pongo abelii	SUMO1/sentrin/SMT3 specific peptidase 2(SENP2)
AZIN1	Q5R7K3	Pongo abelii	antizyme inhibitor 1(AZIN1)
RLIM	Q9NVW2	Homo sapiens	ring finger protein, LIM domain interacting(RLIM)
FV1	P70213	Mus musculus	Friend virus susceptibility 1(Fv1)
PPP6C	O00743	Homo sapiens	protein phosphatase 6 catalytic subunit(PPP6C)
MAGED1	Q6ITT4	Sus scrofa	MAGE family member D1(MAGED1)
MAPK6	Q16659	Homo sapiens	mitogen-activated protein kinase 6(MAPK6)
NRP2	O60462	Homo sapiens	neuropilin 2(NRP2)
PDHB	P11966	Bos taurus	pyruvate dehydrogenase (lipoamide) beta(PDHB)
ACP6	A6H757	Bos taurus	acid phosphatase 6, lysophosphatidic(ACP6)
ACSL5	O88813	Rattus norvegicus	acyl-CoA synthetase long-chain family member 5(Acsl5)
LCMT1	Q3T0H0	Bos taurus	leucine carboxyl methyltransferase 1(LCMT1)
TAF9B	Q5R7P7	Pongo abelii	TATA-box binding protein associated factor 9b(TAF9B)
FLII	Q13045	Homo sapiens	FLII, actin remodeling protein(FLII)
TFAM	Q0II87	Bos taurus	transcription factor A, mitochondrial(TFAM)
MTPAP	Q9NVV4	Homo sapiens	mitochondrial poly(A) polymerase(MTPAP)
USP4	A6QR55	Bos taurus	ubiquitin specific peptidase 4(USP4)
MAP7D3	Q8IWC1	Homo sapiens	MAP7 domain containing 3(MAP7D3)
ZNF576	Q9H609	Homo sapiens	zinc finger protein 576(ZNF576)
CLTC	P49951	Bos taurus	clathrin heavy chain(CLTC)
PHKG2	Q2KJ16	Bos taurus	phosphorylase kinase catalytic subunit gamma 2(PHKG2)
CALU	Q3T0K1	Bos taurus	calumenin(CALU)
CCT3	Q3T0K2	Bos taurus	chaperonin containing TCP1 subunit 3(CCT3)
NAP1L1	A6H767	Bos taurus	nucleosome assembly protein 1 like 1(NAP1L1)
T26G10.1	P34580	Caenorhabditis elegans	Putative ATP-dependent RNA helicase T26G10.1(T26G10.1)
CNN3	Q32L92	Bos taurus	calponin 3(CNN3)
PRC1	O43663	Homo sapiens	protein regulator of cytokinesis 1(PRC1)
SDR42E1	Q32L94	Bos taurus	short chain dehydrogenase/reductase family 42E, member 1(SDR42E1)
SLC4A2	P48746	Oryctolagus cuniculus	solute carrier family 4 member 2(SLC4A2)
GMFB	P60984	Bos taurus	glia maturation factor beta(GMFB)
RNF40	Q8CJB9	Rattus norvegicus	ring finger protein 40(Rnf40)
RPL8	P62919	Rattus norvegicus	ribosomal protein L8(Rpl8)
MUM1	Q08DK9	Bos taurus	melanoma associated antigen (mutated) 1(MUM1)
GNL3L	Q3T0J9	Bos taurus	G protein nucleolar 3 like(GNL3L)
BBS2	Q9BXC9	Homo sapiens	Bardet-Biedl syndrome 2(BBS2)
ACTR3	P61158	Homo sapiens	ARP3 actin related protein 3 homolog(ACTR3)
NICN1	Q861Y6	Canis lupus familiaris	nicolin 1(NICN1)
FAM114A1	Q8IWE2	Homo sapiens	family with sequence similarity 114 member A1(FAM114A1)
TRIM13	Q32L60	Bos taurus	tripartite motif containing 13(TRIM13)
JUP	Q8SPJ1	Bos taurus	junction plakoglobin(JUP)
DECR1	Q16698	Homo sapiens	2,4-dienoyl-CoA reductase 1, mitochondrial(DECR1)
FCGRT	P55899	Homo sapiens	Fc fragment of IgG receptor and transporter(FCGRT)
ZNF207	O43670	Homo sapiens	zinc finger protein 207(ZNF207)
RTKN	Q9BST9	Homo sapiens	rhotekin(RTKN)
CENPJ	Q5BQN8	Pan troglodytes	centromere protein J(CENPJ)
SPG20	A0JNJ3	Bos taurus	spastic paraplegia 20 (Troyer syndrome)(SPG20)
SEPT7	Q5R481	Pongo abelii	septin 7(SEPT7)
NPC1	P56941	Sus scrofa	NPC intracellular cholesterol transporter 1(NPC1)
ZNHIT1	Q24JY4	Bos taurus	zinc finger HIT-type containing 1(ZNHIT1)
ERVW-1	P61563	Pan troglodytes	endogenous retrovirus group W member 1(ERVW-1)
PPP3CC	P48454	Homo sapiens	protein phosphatase 3 catalytic subunit gamma(PPP3CC)
CERS5	Q8N5B7	Homo sapiens	ceramide synthase 5(CERS5)
IFI27L2	Q24JY7	Bos taurus	interferon, alpha-inducible protein 27-like 2(IFI27L2)
VPS52	Q8N1B4	Homo sapiens	VPS52, GARP complex subunit(VPS52)
HSP90AA1	Q76LV2	Bos taurus	heat shock protein 90 alpha family class A member 1(HSP90AA1)
CENPC	Q03188	Homo sapiens	centromere protein C(CENPC)
SIL1	Q32KV6	Bos taurus	SIL1 nucleotide exchange factor(SIL1)
SLC30A1	Q4R6K2	Macaca fascicularis	solute carrier family 30 member 1(SLC30A1)
JAK2	O19064	Sus scrofa	Janus kinase 2(JAK2)
RPGR	Q9N1T2	Canis lupus familiaris	retinitis pigmentosa GTPase regulator(RPGR)
RSU1	Q5E9C0	Bos taurus	Ras suppressor protein 1(RSU1)
LOC4352218	Q0INC5	Oryza sativa Japonica Group	DEAD-box ATP-dependent RNA helicase 28(LOC4352218)
TMCO1	Q3T0N3	Bos taurus	transmembrane and coiled-coil domains 1(TMCO1)
FBXL3	Q9UKT7	Homo sapiens	F-box and leucine rich repeat protein 3(FBXL3)
ANLN	Q9NQW6	Homo sapiens	anillin actin binding protein(ANLN)
RPL3	P39872	Bos taurus	ribosomal protein L3(RPL3)
SLC35A4	Q05B73	Bos taurus	solute carrier family 35 member A4(SLC35A4)
BROX	Q5RDD7	Pongo abelii	BRO1 domain and CAAX motif containing(BROX)
NDUFAF1	Q0MQ84	Pan troglodytes	NADH:ubiquinone oxidoreductase complex assembly factor 1(NDUFAF1)
PCMT1	P80895	Sus scrofa	protein-L-isoaspartate (D-aspartate) O-methyltransferase(PCMT1)
TANC1	Q9C0D5	Homo sapiens	tetratricopeptide repeat, ankyrin repeat and coiled-coil containing 1(TANC1)
CEP295	Q9C0D2	Homo sapiens	centrosomal protein 295(CEP295)
HNRNPLL	Q8WVV9	Homo sapiens	heterogeneous nuclear ribonucleoprotein L like(HNRNPLL)
EIF3E	Q3T102	Bos taurus	eukaryotic translation initiation factor 3 subunit E(EIF3E)
CDK5RAP3	Q96JB5	Homo sapiens	CDK5 regulatory subunit associated protein 3(CDK5RAP3)
KIAA0101	Q5E9B2	Bos taurus	KIAA0101 ortholog(KIAA0101)
PRMT1	Q99873	Homo sapiens	protein arginine methyltransferase 1(PRMT1)
GALE	Q3T105	Bos taurus	UDP-galactose-4-epimerase(GALE)
PSMB4	Q3T108	Bos taurus	proteasome subunit beta 4(PSMB4)
NR1H3	Q5E9B6	Bos taurus	nuclear receptor subfamily 1 group H member 3(NR1H3)
CLIC1	Q5E9B7	Bos taurus	chloride intracellular channel 1(CLIC1)
PLCD1	P10895	Bos taurus	phospholipase C delta 1(PLCD1)
ACIN1	Q9UKV3	Homo sapiens	apoptotic chromatin condensation inducer 1(ACIN1)
COQ5	Q0P5A2	Bos taurus	coenzyme Q5, methyltransferase(COQ5)
FAM21C	Q5RDC1	Pongo abelii	family with sequence similarity 21 member C(FAM21C)
PSMD5	Q0P5A6	Bos taurus	proteasome 26S subunit, non-ATPase 5(PSMD5)
CA12	O43570	Homo sapiens	carbonic anhydrase 12(CA12)
LAS1L	Q9Y4W2	Homo sapiens	LAS1 like, ribosome biogenesis factor(LAS1L)
OSER1	Q5E9A0	Bos taurus	oxidative stress responsive serine rich 1(OSER1)
PGK1	Q3T0P6	Bos taurus	phosphoglycerate kinase 1(PGK1)
ALDH18A1	Q5R4M8	Pongo abelii	aldehyde dehydrogenase 18 family member A1(ALDH18A1)
COPZ1	P35604	Bos taurus	coatomer protein complex subunit zeta 1(COPZ1)
GCSH	P20821	Bos taurus	glycine cleavage system protein H(GCSH)
CASP6	Q3T0P5	Bos taurus	caspase 6(CASP6)
RIDA	Q3T114	Bos taurus	reactive intermediate imine deaminase A homolog(RIDA)
MECR	Q7YS70	Bos taurus	mitochondrial trans-2-enoyl-CoA reductase(MECR)
MPP1	Q17QN6	Bos taurus	membrane palmitoylated protein 1(MPP1)
PEX13	Q0P5B1	Bos taurus	peroxisomal biogenesis factor 13(PEX13)
PIP4K2A	O13010	Sus scrofa	phosphatidylinositol-5-phosphate 4-kinase type 2 alpha(PIP4K2A)
PABPN1.L	Q7ZXB8	Xenopus laevis	poly(A) binding protein, nuclear 1 L homeolog(pabpn1.L)
MCUB	Q9NWR8	Homo sapiens	mitochondrial calcium uniporter dominant negative beta subunit(MCUB)
SNX1	Q05B62	Bos taurus	sorting nexin 1(SNX1)
UBE2N	P61089	Mus musculus	ubiquitin-conjugating enzyme E2N(Ube2n)
CAST	P20811	Bos taurus	calpastatin(CAST)
NUP188	Q5SRE5	Homo sapiens	nucleoporin 188(NUP188)
EIF5	Q5R4L0	Pongo abelii	eukaryotic translation initiation factor 5(EIF5)
TMED9	Q3T133	Bos taurus	transmembrane emp24 protein transport domain containing 9(TMED9)
NUP50	Q9UKX7	Homo sapiens	nucleoporin 50(NUP50)
SCAPER	Q9BY12	Homo sapiens	S-phase cyclin A associated protein in the ER(SCAPER)
RAC1	Q6RUV5	Rattus norvegicus	ras-related C3 botulinum toxin substrate 1(Rac1)
DNAJB12	Q9QYI4	Mus musculus	DnaJ heat shock protein family (Hsp40) member B12(Dnajb12)
NANS	Q9NR45	Homo sapiens	N-acetylneuraminate synthase(NANS)
FYTTD1	Q17QU6	Bos taurus	forty-two-three domain containing 1(FYTTD1)
UAP1	Q16222	Homo sapiens	UDP-N-acetylglucosamine pyrophosphorylase 1(UAP1)
ACAA2	Q3T0R7	Bos taurus	acetyl-CoA acyltransferase 2(ACAA2)
ARPIN	Q17QU3	Bos taurus	actin-related protein 2/3 complex inhibitor(ARPIN)
SRP14	A6QQL9	Bos taurus	signal recognition particle 14(SRP14)
VPS50	Q96JG6	Homo sapiens	VPS50, EARP/GARPII complex subunit(VPS50)
PTPRA	P18433	Homo sapiens	protein tyrosine phosphatase, receptor type A(PTPRA)
RAD23B	Q29RK4	Bos taurus	RAD23 homolog B, nucleotide excision repair protein(RAD23B)
BCL2L13	Q9BXK5	Homo sapiens	BCL2 like 13(BCL2L13)
BSG	Q28740	Oryctolagus cuniculus	basigin (Ok blood group)(BSG)
TBL2	Q9Y4P3	Homo sapiens	transducin beta like 2(TBL2)
PRKAA1	Q5RDH5	Pongo abelii	protein kinase AMP-activated catalytic subunit alpha 1(PRKAA1)
PPIH	Q0P5D0	Bos taurus	peptidylprolyl isomerase H(PPIH)
UQCRC2	P23004	Bos taurus	ubiquinol-cytochrome c reductase core protein II(UQCRC2)
DDX39B	Q3T147	Bos taurus	DExD-box helicase 39B(DDX39B)
EIF3M	Q3T148	Bos taurus	eukaryotic translation initiation factor 3 subunit M(EIF3M)
NFATC2IP	Q9GLZ9	Macaca fascicularis	nuclear factor of activated T-cells 2 interacting protein(NFATC2IP)
HSPB1	Q3T149	Bos taurus	heat shock protein family B (small) member 1(HSPB1)
PLBD2	Q2KIY5	Bos taurus	phospholipase B domain containing 2(PLBD2)
VGLL4	Q80V24	Mus musculus	vestigial like family member 4(Vgll4)
S100A2	P10462	Bos taurus	S100 calcium binding protein A2(S100A2)
TSC22D4	Q3B8N7	Rattus norvegicus	TSC22 domain family, member 4(Tsc22d4)
SLC25A19	Q29RM1	Bos taurus	solute carrier family 25 member 19(SLC25A19)
FTH1	O46414	Bos taurus	ferritin heavy chain 1(FTH1)
FTL	O46415	Bos taurus	ferritin light chain(FTL)
COMMD2	Q86X83	Homo sapiens	COMM domain containing 2(COMMD2)
LRRC14	A5PJJ5	Bos taurus	leucine rich repeat containing 14(LRRC14)
NAA15	Q9BXJ9	Homo sapiens	N(alpha)-acetyltransferase 15, NatA auxiliary subunit(NAA15)
GPN3	Q0P5E2	Bos taurus	GPN-loop GTPase 3(GPN3)
CDC7	O00311	Homo sapiens	cell division cycle 7(CDC7)
GDE1	Q3T0T0	Bos taurus	glycerophosphodiester phosphodiesterase 1(GDE1)
DSE	P0C2H4	Bos taurus	dermatan sulfate epimerase(DSE)
RABGEF1	O18973	Bos taurus	RAB guanine nucleotide exchange factor 1(RABGEF1)
FBLN7	Q53RD9	Homo sapiens	fibulin 7(FBLN7)
RAD51	Q2KJ94	Bos taurus	RAD51 recombinase(RAD51)
ECSCR	Q2KIX5	Bos taurus	endothelial cell surface expressed chemotaxis and apoptosis regulator(ECSCR)
FKBP14	Q9NWM8	Homo sapiens	FK506 binding protein 14(FKBP14)
TNFAIP8L3	Q5GJ75	Homo sapiens	TNF alpha induced protein 8 like 3(TNFAIP8L3)
IER2	Q9BTL4	Homo sapiens	immediate early response 2(IER2)
EIF4B	P23588	Homo sapiens	eukaryotic translation initiation factor 4B(EIF4B)
ACADL	Q60HI0	Macaca fascicularis	acyl-CoA dehydrogenase, long chain(ACADL)
PPP4R1	Q8TF05	Homo sapiens	protein phosphatase 4 regulatory subunit 1(PPP4R1)
COPS3	A6H7B5	Bos taurus	COP9 signalosome subunit 3(COPS3)
ZNF252	Q9XSR1	Canis lupus familiaris	zinc finger protein 252(ZNF252)
PNISR	Q8TF01	Homo sapiens	PNN interacting serine and arginine rich protein(PNISR)
SLC35C2	Q9NQQ7	Homo sapiens	solute carrier family 35 member C2(SLC35C2)
SSB	P10881	Bos taurus	Sjogren syndrome antigen B(SSB)
PEA15	Q5R529	Pongo abelii	phosphoprotein enriched in astrocytes 15(PEA15)
VPS41	P93043	Arabidopsis thaliana	vacuolar protein sorting 41(VPS41)
VCPIP1	Q96JH7	Homo sapiens	valosin containing protein interacting protein 1(VCPIP1)
ATF1	P18846	Homo sapiens	activating transcription factor 1(ATF1)
SPON1	Q9GLX9	Bos taurus	spondin 1(SPON1)
LOX	P33072	Bos taurus	lysyl oxidase(LOX)
WDR45B	Q5MNZ6	Homo sapiens	WD repeat domain 45B(WDR45B)
MMP9	P52176	Bos taurus	matrix metallopeptidase 9(MMP9)
MTCH2	Q9N285	Bos taurus	mitochondrial carrier 2(MTCH2)
DNAJC12	Q9N287	Bos taurus	DnaJ heat shock protein family (Hsp40) member C12(DNAJC12)
FTO	Q9C0B1	Homo sapiens	FTO, alpha-ketoglutarate dependent dioxygenase(FTO)
MATN2	O00339	Homo sapiens	matrilin 2(MATN2)
SCD	Q9TT94	Bos taurus	stearoyl-CoA desaturase (delta-9-desaturase)(SCD)
HSPA5	Q5R4P0	Pongo abelii	heat shock protein family A (Hsp70) member 5(HSPA5)
TAF12	Q3T174	Bos taurus	TATA-box binding protein associated factor 12(TAF12)
CCT7	Q2NKZ1	Bos taurus	chaperonin containing TCP1 subunit 7(CCT7)
WFS1	O76024	Homo sapiens	wolframin ER transmembrane glycoprotein(WFS1)
MED1	Q15648	Homo sapiens	mediator complex subunit 1(MED1)
RPLP0	Q95140	Bos taurus	ribosomal protein lateral stalk subunit P0(RPLP0)
HLTF	Q14527	Homo sapiens	helicase like transcription factor(HLTF)
ATG12	Q3T0W7	Bos taurus	autophagy related 12(ATG12)
TAX1BP3	O14907	Homo sapiens	Tax1 binding protein 3(TAX1BP3)
NARS	Q2KJG3	Bos taurus	asparaginyl-tRNA synthetase(NARS)
DEF8	A5PJM7	Bos taurus	differentially expressed in FDCP 8 homolog(DEF8)
RAP1B	Q5RDM6	Pongo abelii	RAP1B, member of RAS oncogene family(RAP1B)
NPEPPS	P55786	Homo sapiens	aminopeptidase puromycin sensitive(NPEPPS)
FRMD7	Q6ZUT3	Homo sapiens	FERM domain containing 7(FRMD7)
C11ORF57	Q6ZUT1	Homo sapiens	chromosome 11 open reading frame 57(C11orf57)
LUM	Q05443	Bos taurus	lumican(LUM)
CEP19	A6H7C9	Bos taurus	centrosomal protein 19(CEP19)
SQLE	Q14534	Homo sapiens	squalene epoxidase(SQLE)
YIF1A	Q3T196	Bos taurus	Yip1 interacting factor homolog A, membrane trafficking protein(YIF1A)
NSMCE1	Q3T0X7	Bos taurus	NSE1 homolog, SMC5-SMC6 complex component(NSMCE1)
IPO4	Q8TEX9	Homo sapiens	importin 4(IPO4)
LUC7L	Q9CYI4	Mus musculus	Luc7-like(Luc7l)
PPP2CB	Q0P594	Bos taurus	protein phosphatase 2 catalytic subunit beta(PPP2CB)
SMYD2	Q0P585	Bos taurus	SET and MYND domain containing 2(SMYD2)
MCRS1	Q96EZ8	Homo sapiens	microspherule protein 1(MCRS1)
MAN1B1	Q9UKM7	Homo sapiens	mannosidase alpha class 1B member 1(MAN1B1)
CCAR1	Q8IX12	Homo sapiens	cell division cycle and apoptosis regulator 1(CCAR1)
SEC22B	Q4KM74	Rattus norvegicus	SEC22 homolog B, vesicle trafficking protein(Sec22b)
TJP2	Q95168	Canis lupus familiaris	tight junction protein 2(TJP2)
SLTM	Q9NWH9	Homo sapiens	SAFB like transcription modulator(SLTM)
GLIPR2	Q9CYL5	Mus musculus	GLI pathogenesis-related 2(Glipr2)
PSMA2	Q3T0Y5	Bos taurus	proteasome subunit alpha 2(PSMA2)
TIMM23	O14925	Homo sapiens	translocase of inner mitochondrial membrane 23(TIMM23)
TAX1BP1	Q2KJE0	Bos taurus	Tax1 binding protein 1(TAX1BP1)
RAD52	P43351	Homo sapiens	RAD52 homolog, DNA repair protein(RAD52)
TTLL12	Q14166	Homo sapiens	tubulin tyrosine ligase like 12(TTLL12)
HAT1	O14929	Homo sapiens	histone acetyltransferase 1(HAT1)
XBP1	Q3SZZ2	Bos taurus	X-box binding protein 1(XBP1)
ETFA	Q2KJE4	Bos taurus	electron transfer flavoprotein alpha subunit(ETFA)
DUSP11	Q5E999	Bos taurus	dual specificity phosphatase 11(DUSP11)
CDC42EP1	Q17QW1	Bos taurus	CDC42 effector protein 1(CDC42EP1)
CCDC93	Q567U6	Homo sapiens	coiled-coil domain containing 93(CCDC93)
ZNF260	Q3ZCT1	Homo sapiens	zinc finger protein 260(ZNF260)
AHSA1	O95433	Homo sapiens	activator of Hsp90 ATPase activity 1(AHSA1)
VPS36	A5PK00	Bos taurus	vacuolar protein sorting 36 homolog(VPS36)
LOC100128274	O00370	Homo sapiens	putative p150(LOC100128274)
ID3	Q5E981	Bos taurus	inhibitor of DNA binding 3, HLH protein(ID3)
SLC25A6	P32007	Bos taurus	solute carrier family 25 member 6(SLC25A6)
CYP20A1	Q5E980	Bos taurus	cytochrome P450, family 20, subfamily A, polypeptide 1(CYP20A1)
RPLP1	P05386	Homo sapiens	ribosomal protein lateral stalk subunit P1(RPLP1)
ZNF280D	Q6N043	Homo sapiens	zinc finger protein 280D(ZNF280D)
EEF1B2	Q5E983	Bos taurus	eukaryotic translation elongation factor 1 beta 2(EEF1B2)
DPH5	Q5E982	Bos taurus	diphthamide biosynthesis 5(DPH5)
VAMP3	Q2KJD2	Bos taurus	vesicle associated membrane protein 3(VAMP3)
NDEL1	O46480	Oryctolagus cuniculus	nudE neurodevelopment protein 1 like 1(NDEL1)
ELOVL5	Q2KJD9	Bos taurus	ELOVL fatty acid elongase 5(ELOVL5)
EMP2	Q2NKU9	Bos taurus	epithelial membrane protein 2(EMP2)
CDH2	P19534	Bos taurus	cadherin 2, type 1, N-cadherin (neuronal)(CDH2)
TRIM68	Q6AZZ1	Homo sapiens	tripartite motif containing 68(TRIM68)
TRIM59	Q8IWR1	Homo sapiens	tripartite motif containing 59(TRIM59)
PRPF38B	Q5VTL8	Homo sapiens	pre-mRNA processing factor 38B(PRPF38B)
SP1	P08047	Homo sapiens	Sp1 transcription factor(SP1)
CLCN7	Q4PKH3	Bos taurus	chloride voltage-gated channel 7(CLCN7)
SCUBE3	Q8IX30	Homo sapiens	signal peptide, CUB domain and EGF like domain containing 3(SCUBE3)
ZC3H7A	Q8IWR0	Homo sapiens	zinc finger CCCH-type containing 7A(ZC3H7A)
SEPT8	Q92599	Homo sapiens	septin 8(SEPT8)
PRPF40A	Q9R1C7	Mus musculus	pre-mRNA processing factor 40A(Prpf40a)
CDC5L	Q2KJC1	Bos taurus	cell division cycle 5 like(CDC5L)
LRRC15	Q8TF66	Homo sapiens	leucine rich repeat containing 15(LRRC15)
FDPS	Q8WMY2	Bos taurus	farnesyl diphosphate synthase(FDPS)
BUD31	Q2NKU3	Bos taurus	BUD31 homolog(BUD31)
TMED10	Q5E971	Bos taurus	transmembrane p24 trafficking protein 10(TMED10)
LRRCC1	Q9C099	Homo sapiens	leucine rich repeat and coiled-coil centrosomal protein 1(LRRCC1)
TMEM230	Q5E975	Bos taurus	transmembrane protein 230(TMEM230)
NAA20	Q2PFM2	Macaca fascicularis	N(alpha)-acetyltransferase 20, NatB catalytic subunit(NAA20)
PECR	Q9BY49	Homo sapiens	peroxisomal trans-2-enoyl-CoA reductase(PECR)
IGF2	P07456	Bos taurus	insulin like growth factor 2(IGF2)
GSTM5	Q9Z1B2	Rattus norvegicus	glutathione S-transferase, mu 5(Gstm5)
RPL9	P32969	Homo sapiens	ribosomal protein L9(RPL9)
P4HB	P05307	Bos taurus	prolyl 4-hydroxylase subunit beta(P4HB)
SULF2	Q8IWU5	Homo sapiens	sulfatase 2(SULF2)
DNAJC14	Q95J56	Bos taurus	DnaJ heat shock protein family (Hsp40) member C14(DNAJC14)
C18H19ORF54	A6QQD2	Bos taurus	chromosome 18 open reading frame, human C19orf54(C18H19orf54)
ALDH7A1	Q2KJC9	Bos taurus	aldehyde dehydrogenase 7 family member A1(ALDH7A1)
SERF1A	Q32P76	Bos taurus	small EDRK-rich factor 1A (telomeric)(SERF1A)
FKBP9	Q2KJC8	Bos taurus	FK506 binding protein 9(FKBP9)
EIF3I	Q5E966	Bos taurus	eukaryotic translation initiation factor 3 subunit I(EIF3I)
RPS15	Q56K10	Bos taurus	ribosomal protein S15(RPS15)
CTSK	Q5E968	Bos taurus	cathepsin K(CTSK)
SEPT10	Q2KJB1	Bos taurus	septin 10(SEPT10)
OAZ1	Q56K12	Bos taurus	ornithine decarboxylase antizyme 1(OAZ1)
PRKD3	O94806	Homo sapiens	protein kinase D3(PRKD3)
LPAR1	P46628	Ovis aries	lysophosphatidic acid receptor 1(LPAR1)
ARPC5L	Q5E963	Bos taurus	actin related protein 2/3 complex subunit 5 like(ARPC5L)
PRKAR1A	P00514	Bos taurus	protein kinase cAMP-dependent type I regulatory subunit alpha(PRKAR1A)
ABI1	Q8CBW3	Mus musculus	abl-interactor 1(Abi1)
GRB2	Q5R4J7	Pongo abelii	growth factor receptor bound protein 2(GRB2)
EIF2A	Q9BY44	Homo sapiens	eukaryotic translation initiation factor 2A(EIF2A)
DHX15	O43143	Homo sapiens	DEAH-box helicase 15(DHX15)
FUS	P35637	Homo sapiens	FUS RNA binding protein(FUS)
DBNL	A6H7G2	Bos taurus	drebrin like(DBNL)
STYX	Q5RDP3	Pongo abelii	serine/threonine/tyrosine interacting protein(STYX)
MCFD2	Q8NI22	Homo sapiens	multiple coagulation factor deficiency 2(MCFD2)
AP3S1	Q92572	Homo sapiens	adaptor related protein complex 3 sigma 1 subunit(AP3S1)
C8ORF76	Q96K31	Homo sapiens	chromosome 8 open reading frame 76(C8orf76)
KXD1	Q3SZV2	Bos taurus	KxDL motif containing 1(KXD1)
ULK1	O70405	Mus musculus	unc-51 like kinase 1(Ulk1)
PCYT1A	P49585	Homo sapiens	phosphate cytidylyltransferase 1, choline, alpha(PCYT1A)
DNAJA1	Q5E954	Bos taurus	DnaJ heat shock protein family (Hsp40) member A1(DNAJA1)
SECISBP2L	Q93073	Homo sapiens	SECIS binding protein 2 like(SECISBP2L)
UQCRC1	Q9CZ13	Mus musculus	ubiquinol-cytochrome c reductase core protein 1(Uqcrc1)
NHP2	Q5E950	Bos taurus	NHP2 ribonucleoprotein(NHP2)
POLDIP3	Q9BY77	Homo sapiens	DNA polymerase delta interacting protein 3(POLDIP3)
TMEM265	A0A087WTH1	Homo sapiens	transmembrane protein 265(TMEM265)
RGP1	Q92546	Homo sapiens	RGP1 homolog, RAB6A GEF complex partner 1(RGP1)
GPATCH8	Q9UKJ3	Homo sapiens	G-patch domain containing 8(GPATCH8)
RNF13	Q0VD51	Bos taurus	ring finger protein 13(RNF13)
TERF2IP	Q0VCT3	Bos taurus	TERF2 interacting protein(TERF2IP)
SH3GL1	Q2KJA1	Bos taurus	SH3 domain containing GRB2 like 1, endophilin A2(SH3GL1)
COQ9	Q2NL34	Bos taurus	coenzyme Q9(COQ9)
INTS9	Q2KJA6	Bos taurus	integrator complex subunit 9(INTS9)
SARS	Q9GMB8	Bos taurus	seryl-tRNA synthetase(SARS)
HNRNPDL	O14979	Homo sapiens	heterogeneous nuclear ribonucleoprotein D like(HNRNPDL)
JMJD8	Q96S16	Homo sapiens	jumonji domain containing 8(JMJD8)
ARMC10	Q9D0L7	Mus musculus	armadillo repeat containing 10(Armc10)
DNM2	A6H7I5	Bos taurus	dynamin 2(DNM2)
PELI1	Q96FA3	Homo sapiens	pellino E3 ubiquitin protein ligase 1(PELI1)
SDF4	A5YVD9	Capra hircus	stromal cell derived factor 4(SDF4)
PARK7	Q5E946	Bos taurus	Parkinsonism associated deglycase(PARK7)
C3H1ORF43	Q5E943	Bos taurus	chromosome 3 open reading frame, human C1orf43(C3H1orf43)
B4GALT7	Q8R087	Mus musculus	xylosylprotein beta1,4-galactosyltransferase, polypeptide 7 (galactosyltransferase I)(B4galt7)
PPP1R12A	O14974	Homo sapiens	protein phosphatase 1 regulatory subunit 12A(PPP1R12A)
UBR2	Q8IWV8	Homo sapiens	ubiquitin protein ligase E3 component n-recognin 2(UBR2)
DEK	P35659	Homo sapiens	DEK proto-oncogene(DEK)
CYB5B	O43169	Homo sapiens	cytochrome b5 type B(CYB5B)
ACO1	Q0VCU1	Bos taurus	aconitase 1(ACO1)
PARP4	Q9UKK3	Homo sapiens	poly(ADP-ribose) polymerase family member 4(PARP4)
PCBP4	Q0VCU0	Bos taurus	poly(rC) binding protein 4(PCBP4)
DCTN5	Q9BTE1	Homo sapiens	dynactin subunit 5(DCTN5)
TPM2	P58775	Rattus norvegicus	tropomyosin 2, beta(Tpm2)
