# Supplementary material for: Identification and Characterization of Alternative Splicing Variants and Positive Selection Genes Related to Distinct Growth Rates of Antlers Using Comparative Transcriptome Sequencing
Source: Animals (Basel). 2022 Aug 26;12(17):2203. doi: 10.3390/ani12172203 (PMC9454627; doi:10.3390/ani12172203)
Supplement: Supplementary file 1 [file animals-12-02203-s001.zip › animals-1855021-supplementary/Table S6 GO enrichment of differential expression genes.xlsx]

## Sheet: Go enrichment
Table S6 GO enrichment of differential expression genes in the developing velvet antler of wapiti and sika deer
Category	Term	Count	%	PValue	Genes	List Total	Pop Hits	Pop Total	Fold Enrichment	Bonferroni	Benjamini	FDR
GOTERM_BP_DIRECT	GO:0098609~cell-cell adhesion	27	1.42405	1.27991e-08	YWHAZ, LDHA, VAPB, RPL15, WASF2, TAGLN2, PRDX1, RACK1, HNRNPK, CDC42EP1, ATIC, EIF3E, LRRC59, RPL7A, NUDC, HSPA8, FLRT3, STX5, DBNL, EEF2, RPL23A, PARK7, ANXA2, PRDX6, EEF1D, PERP, SH3GL1	1631	67	13824	3.41561	4.58325e-05	4.58325e-05	2.35013e-05
GOTERM_BP_DIRECT	GO:0030433~ER-associated ubiquitin-dependent protein catabolic process	21	1.10759	1.52419e-07	DERL2, UBE4A, WFS1, DNAJC10, MAN1B1, TRIM13, CCDC47, EDEM2, UBQLN1, ERLEC1, STT3B, PSMC6, SEC61B, PSMC4, VCP, PSMC3, PSMC2, UBXN8, RNF121, UBXN4, AUP1	1631	48	13824	3.70815	0.000545664	0.000272869	0.000279867
GOTERM_BP_DIRECT	GO:0002181~cytoplasmic translation	14	0.738397	1.07174e-06	RPL35A, RPL15, RPL26, RPL22L1, MRTO4, EIF4B, RPL7, RPL6, RPL31, RPLP0, RPL9, RPL8, RPLP1, FTSJ1	1631	25	13824	4.74644	0.00383054	0.00127848	0.00196787
GOTERM_BP_DIRECT	GO:0006457~protein folding	32	1.68776	1.22235e-06	HSP90AB1, FKBP9, TXN2, VBP1, PDIA6, CCT3, CALR, CANX, CDC37, AIP, DNAJA1, RANBP2, NUDC, HSPA9, ACTB, P4HB, TCP1, HSP90AA1, AARS, CCT6A, NKTR, CCT7, PPIH, CCT5, CCT8, TBCC, PPIC, TXN, FKBP14, FKBP15, DNAJB1, FKBP10	1631	107	13824	2.53481	0.00436768	0.00109371	0.00224442
GOTERM_BP_DIRECT	GO:0030199~collagen fibril organization	15	0.791139	1.31642e-06	FMOD, LUM, COL3A1, COL2A1, SERPINH1, COL5A2, ANXA2, PLOD3, ACAN, COL1A2, LOX, COL1A1, LOXL2, COL11A1, DPT	1631	29	13824	4.38403	0.00470302	0.000942378	0.00241714
GOTERM_BP_DIRECT	GO:1904874~positive regulation of telomerase RNA localization to Cajal body	9	0.474684	2.7341e-05	CCT7, CCT5, TCP1, DKC1, RUVBL2, CCT3, RUVBL1, CCT6A, NHP2	1631	13	13824	5.86785	0.0932689	0.0161858	0.0501906
GOTERM_BP_DIRECT	GO:0015031~protein transport	42	2.21519	3.3145e-05	ARFGAP2, SNX15, TSG101, RAB5C, LMAN2L, RAB1B, EIF5A, PPT1, MIA3, DNAJC14, TMED1, EXOC4, RABGEF1, NECAP2, TMED10, KDELR1, KLHL20, SEC61A2, NMD3, GABARAPL2, GDI2, SCAMP3, ACTN4, TMED9, CD63, YIF1A, GABARAP, ARL3, ARRB2, RAB18, ARF1, ARF2, ITGB1BP1, ARF3, ARF4, ARCN1, BET1L, SIL1, VAMP3, YIPF5, COL1A1, SNX10	1631	183	13824	1.94526	0.111921	0.0168134	0.0608422
GOTERM_BP_DIRECT	GO:0000398~mRNA splicing, via spliceosome	25	1.31857	4.609e-05	TRA2B, ZMAT2, LSM7, TRA2A, HNRNPA2B1, DDX39B, PRPF3, CDC5L, PRPF4, BUD31, SF3B3, HNRNPM, AQR, DDX46, METTL3, PLRG1, HTATSF1, CDC40, SNRNP200, DHX15, SYF2, SNRPB, SNRPA, SNRPE, PRPF40A	1631	87	13824	2.43557	0.15215	0.0204201	0.084595
GOTERM_BP_DIRECT	GO:0006413~translational initiation	13	0.685654	5.22913e-05	ABCE1, EIF2S3, EIF4G2, EIF3CL, EIF4E, DDX3X, EIF4A2, EIF3E, EIF2S1, EIF2S2, EIF4A1, EIF3L, EIF3I	1631	29	13824	3.79949	0.170772	0.0205917	0.095972
GOTERM_BP_DIRECT	GO:0071230~cellular response to amino acid stimulus	16	0.843882	9.07522e-05	DNMT3A, LAMTOR3, COL4A1, COL3A1, BCL2L1, CAPN2, COL16A1, COL5A2, XBP1, IPO5, PDGFRA, COL1A2, COL6A1, DNMT1, PDGFD, COL1A1	1631	44	13824	3.0821	0.277472	0.0319774	0.166505
GOTERM_BP_DIRECT	GO:0010501~RNA secondary structure unwinding	15	0.791139	0.000112061	DDX39B, DDX1, DDX5, DDX6, DDX27, EIF4A3, DDX17, DDX46, DDX23, DDX3X, DDX19B, EIF4A2, EIF4A1, DHX36, DDX42	1631	40	13824	3.17842	0.330559	0.0358255	0.205563
GOTERM_BP_DIRECT	GO:0043161~proteasome-mediated ubiquitin-dependent protein catabolic process	29	1.52954	0.000203635	RAD23B, MAEA, DZIP3, RLIM, UBE2R2, UBE2D3, WWP2, RMND5B, PPP2CB, PCBP2, PSMD1, RNF38, PSMD2, RBCK1, PSMD4, RNF34, PSMD6, PSMD7, PSMD8, KLHL20, SPOP, DDB1, UBE4B, KAT5, SIRT2, ARRB2, VCP, NFE2L2	1631	118	13824	2.08303	0.51775	0.0589644	0.373248
GOTERM_BP_DIRECT	GO:0055114~oxidation-reduction process	59	3.11181	0.000378584	CYB5R3, LDHB, LDHA, HMGCR, PRDX5, PRDX2, PRDX1, PECR, MTHFD2, C3H1ORF43, CAT, LOX, LOXL2, COX15, NDUFC1, ECSIT, TECR, POR, ALDH3B1, PYCR1, ALDH7A1, DHRS4, PRDX6, TXN, CYBRD1, MECR, AOC3, CYP51A1, TXN2, HSD17B12, UGDH, FTH1, AKR1A1, FMO2, DHCR7, FASN, BDH2, BDH1, GAPDH, ND6, APEX1, NSDHL, GDI2, SCD, MAOA, BCKDHB, FADS3, FDXR, MSRB1, FADS2, CYP20A1, SDHA, ADI1, SDR42E1, PHGDH, DPYD, SH3BGRL3, GLYR1…	1631	316	13824	1.5825	0.742302	0.0990497	0.692864
GOTERM_BP_DIRECT	GO:0006890~retrograde vesicle-mediated transport, Golgi to ER	12	0.632911	0.000381332	TMEM115, COPA, COPB2, COPG1, STX18, COPB1, ARF4, ARCN1, COPZ1, RER1, TMED10, RAB6A	1631	30	13824	3.39031	0.744827	0.0929503	0.697877
GOTERM_BP_DIRECT	GO:0006446~regulation of translational initiation	11	0.580169	0.000449893	EIF4G1, EIF3CL, EIF4G2, EIF3A, EIF3E, EIF4A2, EIF4A1, EIF5, EIF3L, EIF3I, EIF3M	1631	26	13824	3.58591	0.800398	0.101859	0.822861
GOTERM_BP_DIRECT	GO:0006886~intracellular protein transport	37	1.95148	0.000506988	COPA, STX8, SEC24A, AP1B1, NAPG, SNX17, COPZ1, SNX1, AP3S1, NAPA, CLTC, COPB2, TBC1D15, AP2B1, CTTN, AP1S1, CSE1L, STX18, AP3M1, COPB1, ANKRD50, BCAP29, TMED10, RHOB, EHD1, TBC1D1, SAR1A, AP2M1, SEC23A, STX5, STX2, RAN, ARFIP1, COPG1, IPO5, SLU7, SNX33	1631	174	13824	1.80232	0.837323	0.107295	0.926829
GOTERM_BP_DIRECT	GO:0001649~osteoblast differentiation	23	1.21308	0.000518386	BMP4, MEF2C, ALPL, ERH, TNC, ATP5B, PHB, GJA1, CCDC47, SNAI1, RBMX, TPM4, IARS, PSMC2, DLX5, SNRNP200, BCAP29, FASN, COL6A1, H3F3B, VCAN, CAT, COL1A1	1631	89	13824	2.19037	0.843832	0.103471	0.947572
GOTERM_BP_DIRECT	GO:0006417~regulation of translation	12	0.632911	0.000528658	RACK1, APP, EIF4E, S100B, RBM8A, ACO1, NGDN, PUM3, EIF2A, GAPDH, GCN1, DDX6	1631	31	13824	3.28095	0.849475	0.0998567	0.966262
GOTERM_BP_DIRECT	GO:0070527~platelet aggregation	12	0.632911	0.000528658	ACTB, ACTG1, METAP1, ILK, PDGFRA, HSPB1, STXBP3, CLIC1, CSRP1, FLNA, MYL9, VCL	1631	31	13824	3.28095	0.849475	0.0998567	0.966262
GOTERM_BP_DIRECT	GO:0050821~protein stabilization	25	1.31857	0.000640984	WFS1, TAF9B, CLU, NAA15, HSPA1A, CCT3, CALR, CDC37, ZNF207, FBXW7, SUMO1, GOLGA7, PEX19, GAPDH, TCP1, PHB, CHP1, CCT6A, PARK7, STK3, FLNA, CCT7, LAMP2, CCT5, HSPD1	1631	102	13824	2.0774	0.899349	0.113831	1.17043
GOTERM_BP_DIRECT	GO:0001958~endochondral ossification	10	0.527426	0.000749773	ALPL, MEF2C, BMP4, INPPL1, DLX5, PHOSPHO1, COL2A1, COL1A1, MMP14, CBS	1631	23	13824	3.68512	0.931843	0.12567	1.36778
GOTERM_BP_DIRECT	GO:0008380~RNA splicing	18	0.949367	0.00110381	PRPF4B, PTBP1, RNPS1, ZNF638, MBNL1, CTNNBL1, PNN, SRSF3, EIF4A3, PPIH, HNRNPK, RBM8A, HNRNPF, THOC5, PABPC1, CCAR2, LUC7L3, HSPA8	1631	65	13824	2.34714	0.98084	0.171659	2.00748
GOTERM_BP_DIRECT	GO:0006397~mRNA processing	22	1.16034	0.00112276	PABPN1, PDCD11, PRPF4B, PTBP1, DDX1, RNPS1, HNRNPLL, CTNNBL1, PNN, HNRNPL, SRSF3, EIF4A3, PPIH, SON, HNRNPK, RBM8A, HNRNPF, RBM39, THOC5, PABPC1, RBM25, HSPA8	1631	88	13824	2.11895	0.982099	0.167113	2.04161
GOTERM_BP_DIRECT	GO:0016192~vesicle-mediated transport	22	1.16034	0.00152195	COPA, ARFGAP2, STX2, NAPG, AP1B1, CLTC, ERGIC3, TVP23B, AP2B1, COPG1, ARF1, KXD1, ARF2, COPB1, ARF3, SEC22B, YIPF5, VAMP3, CNIH1, RAB10, SAR1A, KDELR1	1631	90	13824	2.07186	0.995722	0.211121	2.75794
GOTERM_BP_DIRECT	GO:0006897~endocytosis	22	1.16034	0.00152195	DNM1L, STON1, CSNK1G1, INPPL1, WASF2, ATP6V1H, SNX1, DPYSL2, SYNJ2BP, AP2B1, NPC1, APP, RABGEF1, NECAP2, SNX33, SNX12, EHD1, EHD2, SNX10, SH3GL1, DNM2, AP2M1	1631	90	13824	2.07186	0.995722	0.211121	2.75794
GOTERM_BP_DIRECT	GO:0000381~regulation of alternative mRNA splicing, via spliceosome	12	0.632911	0.00166929	HNRNPL, EIF4A3, RBM8A, TRA2B, FMR1, PTBP1, THRAP3, RBM5, RNPS1, DDX5, RBMX, RBM25	1631	35	13824	2.90598	0.997478	0.220639	3.02108
GOTERM_BP_DIRECT	GO:0016239~positive regulation of macroautophagy	9	0.474684	0.00181154	HIF1A, ULK1, SQSTM1, HMOX1, TRIM13, WAC, DCN, SUPT5H, GBA	1631	21	13824	3.63248	0.998486	0.228732	3.27449
GOTERM_BP_DIRECT	GO:0001731~formation of translation preinitiation complex	9	0.474684	0.00181154	EIF4B, EIF3CL, EIF3A, EIF3E, EIF2S3, EIF3L, EIF3I, DENR, EIF3M	1631	21	13824	3.63248	0.998486	0.228732	3.27449
GOTERM_BP_DIRECT	GO:0033539~fatty acid beta-oxidation using acyl-CoA dehydrogenase	8	0.421941	0.00207941	ACADVL, GCDH, ACADSB, ACADM, ACADS, ACADL, ACAD9, ETFA	1631	17	13824	3.9886	0.999421	0.249261	3.75
GOTERM_BP_DIRECT	GO:0006414~translational elongation	7	0.369198	0.00218734	GTPBP1, EEF1A1, EEF1B2, RPLP1, EEF1G, EEF2, EEF1D	1631	13	13824	4.56388	0.999607	0.252054	3.94097
GOTERM_BP_DIRECT	GO:0051301~cell division	31	1.63502	0.00247282	SEPT5, SEPT2, MAEA, GNAI2, CCNG1, CLTC, RPS3, KATNA1, CDC40, SPG20, PAFAH1B1, SKA2, MASTL, NUDC, CCAR1, CDC7, BRCC3, DSN1, RAN, TPX2, PPP1CC, PPP1CB, CENPJ, SEPT10, SMC3, CCNB1, PPP1CA, CCND3, ANXA11, MAP4, SEPT7	1631	150	13824	1.75166	0.999859	0.271413	4.44435
GOTERM_BP_DIRECT	GO:1901800~positive regulation of proteasomal protein catabolic process	6	0.316456	0.00342242	FBXW7, PSMC6, DDRGK1, PSMC4, XBP1, PSMC2	1631	10	13824	5.08547	0.999995	0.345141	6.10087
GOTERM_BP_DIRECT	GO:0010388~cullin deneddylation	6	0.316456	0.00342242	COPS2, COPS6, COPS3, COPS7A, COPS7B, COPS8	1631	10	13824	5.08547	0.999995	0.345141	6.10087
GOTERM_BP_DIRECT	GO:0007266~Rho protein signal transduction	10	0.527426	0.00367179	CDH13, CDC42EP1, ROCK1, ROCK2, PECAM1, COL1A2, RTKN, SYNJ2BP, TAX1BP3, ARHGDIA	1631	28	13824	3.02706	0.999998	0.355381	6.53136
GOTERM_BP_DIRECT	GO:0008152~metabolic process	21	1.10759	0.00466271	SGSH, ECI2, UAP1, GSTA4, EHHADH, BCKDHB, ECHDC1, EPHX2, TKT, ACAT2, ACSF2, GSTM1, MANEA, FASN, ARSA, LCLAT1, GSTO1, AGPAT4, SCP2, ACSL5	1631	92	13824	1.93469	1	0.417181	8.22363
GOTERM_BP_DIRECT	GO:1904871~positive regulation of protein localization to Cajal body	5	0.263713	0.0050195	CCT7, CCT5, TCP1, CCT3, CCT6A	1631	7	13824	6.05413	1	0.430575	8.82582
GOTERM_BP_DIRECT	GO:0034101~erythrocyte homeostasis	5	0.263713	0.0050195	GPI, HMOX1, IREB2, PRDX1, RPS24	1631	7	13824	6.05413	1	0.430575	8.82582
GOTERM_BP_DIRECT	GO:0034314~Arp2/3 complex-mediated actin nucleation	7	0.369198	0.00518024	ACTR3, ARPC1B, ACTR2, ARPC2, ARPC5L, TRIM27, ARPC5	1631	15	13824	3.95536	1	0.430841	9.09591
GOTERM_BP_DIRECT	GO:0051259~protein oligomerization	12	0.632911	0.00531966	HACL1, DNM1L, STX2, BLM, PFKL, TEK, TRIM28, CAMK2D, GJA1, DPAGT1, STOML2, AHNAK	1631	40	13824	2.54273	1	0.429807	9.32953
GOTERM_BP_DIRECT	GO:0006281~DNA repair	24	1.26582	0.00533865	KIF22, APEX2, BRCC3, USP3, TRIM28, MUM1, CHEK1, RAD9A, CDC5L, INTS3, SMC3, RPS3, FANCL, UHRF1, UBE2D3, NSMCE1, NPM1, MUS81, HINFP, RUVBL2, RUVBL1, APEX1, RAD17, TRIP12	1631	112	13824	1.81624	1	0.421712	9.36131
GOTERM_BP_DIRECT	GO:0006888~ER to Golgi vesicle-mediated transport	16	0.843882	0.00557933	SEC23A, COPA, STX5, NRBP1, SEC24A, LMAN2L, RAB1B, YIF1A, HYOU1, COPB2, MIA3, STX18, COPB1, BCAP29, SEC22B, TEX261	1631	63	13824	2.15258	1	0.426813	9.76318
GOTERM_BP_DIRECT	GO:0007010~cytoskeleton organization	18	0.949367	0.00561768	ABLIM1, TBCCD1, CCL2, MAEA, TUBB2B, NECTIN2, DPYSL2, THY1, TUBA8, PDZD8, FITM2, CFL1, SH3KBP1, TUBB6, SH3D19, TUBB3, PRPF40A, TUBB4B	1631	75	13824	2.03419	1	0.420293	9.82706
GOTERM_BP_DIRECT	GO:0006412~translation	33	1.74051	0.00578757	RPL19, RPL14, RPL13, MRPS11, RPL22L1, RPL39, RPS3, SLC25A20, RPS29, RPS3A, RPL6, RPL3, FAU, RPL5, SLC25A44, RPL7A, RPL4, RPS24, RPSA, SLC25A6, RPL23A, EEF2, RPS4X, RPS6, RPS18, SLC25A36, RPS14, EIF2S1, RPS15, SLC25A19, SLC25A39, NHP2, SLC25A15	1631	172	13824	1.62617	1	0.421309	10.1095
GOTERM_BP_DIRECT	GO:0006694~steroid biosynthetic process	8	0.421941	0.00603065	CYP51A1, HSD3B7, SDR42E1, HSD17B12, FDXR, LSS, SCP2, TECR	1631	20	13824	3.39031	1	0.426165	10.5122
GOTERM_BP_DIRECT	GO:0006364~rRNA processing	13	0.685654	0.00702325	PDCD11, CCDC86, RPL14, RPL26, WBSCR22, RPS6, MRTO4, DDX27, EIF4A3, SBDS, NOP2, WDR55, NPM3	1631	47	13824	2.34437	1	0.467927	12.139
GOTERM_BP_DIRECT	GO:0007017~microtubule-based process	11	0.580169	0.00716593	TUBB, TUBA8, TUBB2B, TUBB2A, TUBD1, VBP1, TUBB6, TUBA1A, TUBB3, DCTN2, TUBB4B	1631	36	13824	2.58982	1	0.466415	12.3705
GOTERM_BP_DIRECT	GO:0000470~maturation of LSU-rRNA	7	0.369198	0.00747201	NOP2, MAK16, WDR12, LAS1L, RPL7A, NHP2, NSA2	1631	16	13824	3.70815	1	0.472428	12.8652
GOTERM_BP_DIRECT	GO:0006099~tricarboxylic acid cycle	9	0.474684	0.00812842	SDHA, ACO2, SUCLG2, ACO1, SDHD, PDHA1, OGDH, MDH2, PDHB	1631	26	13824	2.93392	1	0.493228	13.9173
GOTERM_BP_DIRECT	GO:1901998~toxin transport	9	0.474684	0.00812842	CCT7, COPB2, SCFD1, CCT5, TCP1, COPZ1, DNAJA1, ANTXR2, CCT3	1631	26	13824	2.93392	1	0.493228	13.9173
GOTERM_BP_DIRECT	GO:0006995~cellular response to nitrogen starvation	6	0.316456	0.00878487	GABARAPL2, ATG5, MAP1LC3B, RB1CC1, NPRL2, GABARAP	1631	12	13824	4.23789	1	0.512335	14.9574
GOTERM_BP_DIRECT	GO:1904851~positive regulation of establishment of protein localization to telomere	5	0.263713	0.00910645	CCT7, CCT5, TCP1, DKC1, CCT6A	1631	8	13824	5.29736	1	0.517122	15.4626
GOTERM_BP_DIRECT	GO:0006891~intra-Golgi vesicle-mediated transport	8	0.421941	0.0107463	COPA, GABARAPL2, COPB2, COPG1, COPB1, ARCN1, COPZ1, RAB6A	1631	22	13824	3.0821	1	0.568766	17.9949
GOTERM_BP_DIRECT	GO:0043484~regulation of RNA splicing	8	0.421941	0.0107463	SON, CLK3, FASTK, HNRNPF, CLK4, MBNL1, HNRNPH1, AHNAK	1631	22	13824	3.0821	1	0.568766	17.9949
GOTERM_BP_DIRECT	GO:0006511~ubiquitin-dependent protein catabolic process	21	1.10759	0.0107668	UBE4A, USP3, DTL, USP9X, COPS3, USP5, USP4, UBA6, PSMA7, TTC3, PSMA2, UBE2N, PSMD13, PSMD11, XBP1, SQSTM1, PSMC2, PSMD4, RNF168, USP22, USP15	1631	99	13824	1.79789	1	0.561672	18.0261
GOTERM_BP_DIRECT	GO:0009615~response to virus	12	0.632911	0.011368	MEF2C, HYAL2, CCT5, AP1S1, DDX3X, ACTA2, CFL1, DDX1, HSPB1, EEF1G, DHX36, STMN1	1631	44	13824	2.31158	1	0.573846	18.9359
GOTERM_BP_DIRECT	GO:0090305~nucleic acid phosphodiester bond hydrolysis	10	0.527426	0.0119347	APEX2, EXOSC4, REXO2, DDX1, RAD9A, TSN, RIDA, APEX1, RAD50, DNASE1L1	1631	33	13824	2.56842	1	0.58416	19.785
GOTERM_BP_DIRECT	GO:0000460~maturation of 5.8S rRNA	6	0.316456	0.0129083	MAK16, EXOSC4, WDR12, LAS1L, MPHOSPH6, NSA2	1631	13	13824	3.9119	1	0.605649	21.224
GOTERM_BP_DIRECT	GO:0030224~monocyte differentiation	6	0.316456	0.0129083	MEF2C, BMP4, SP3, JUN, THOC5, MED1	1631	13	13824	3.9119	1	0.605649	21.224
GOTERM_BP_DIRECT	GO:0001935~endothelial cell proliferation	6	0.316456	0.0129083	HMGB1, XBP1, TEK, SCARB1, LOXL2, DLG1	1631	13	13824	3.9119	1	0.605649	21.224
GOTERM_BP_DIRECT	GO:0001525~angiogenesis	26	1.37131	0.0131346	FGFR2, NRP2, CAV1, MYDGF, ATP5B, WASF2, ELK3, XBP1, SERPINE1, TGFBI, TEK, RHOB, PLCD1, SHC1, FN1, CCDC80, MFGE8, ANXA2, THY1, GPI, HIF1A, CLIC4, JUN, PECAM1, ECSCR, MED1	1631	134	13824	1.64455	1	0.604801	21.5549
GOTERM_BP_DIRECT	GO:0016255~attachment of GPI anchor to protein	4	0.21097	0.0136125	PIGK, PIGU, GPAA1, PIGS	1631	5	13824	6.78063	1	0.610882	22.2495
GOTERM_BP_DIRECT	GO:0045040~protein import into mitochondrial outer membrane	4	0.21097	0.0136125	HSP90AA1, TOMM7, SAMM50, HSPA4	1631	5	13824	6.78063	1	0.610882	22.2495
GOTERM_BP_DIRECT	GO:0007052~mitotic spindle organization	8	0.421941	0.0139083	CCNB1, SBDS, ASUN, MAP4, STMN1, RCC1, SMC3, DCTN2	1631	23	13824	2.9481	1	0.611836	22.6766
GOTERM_BP_DIRECT	GO:0070208~protein heterotrimerization	5	0.263713	0.014876	C1QTNF6, COL6A2, COL1A2, COL6A1, COL1A1	1631	9	13824	4.70877	1	0.629873	24.058
GOTERM_BP_DIRECT	GO:0001675~acrosome assembly	5	0.263713	0.014876	AGFG1, NECTIN2, PAFAH1B1, TBPL1, TMF1	1631	9	13824	4.70877	1	0.629873	24.058
GOTERM_BP_DIRECT	GO:0097178~ruffle assembly	5	0.263713	0.014876	BAG4, DBNL, INPPL1, RAC1, PIP5K1A	1631	9	13824	4.70877	1	0.629873	24.058
GOTERM_BP_DIRECT	GO:0034976~response to endoplasmic reticulum stress	12	0.632911	0.0158862	P4HB, HYOU1, SRPX, DDRGK1, CREB3, XBP1, EIF2S1, PPP2CB, UBE4B, FLOT1, PDIA6, TMEM259	1631	46	13824	2.21107	1	0.647476	25.4752
GOTERM_BP_DIRECT	GO:0006695~cholesterol biosynthetic process	8	0.421941	0.0176833	CYB5R3, G6PD, HMGCR, DHCR7, FDPS, MVK, LSS, NSDHL	1631	24	13824	2.82526	1	0.680469	27.9349
GOTERM_BP_DIRECT	GO:0048025~negative regulation of mRNA splicing, via spliceosome	7	0.369198	0.0185825	HNRNPK, SRSF10, TRA2B, HNRNPA2B1, PTBP1, RNPS1, ACIN1	1631	19	13824	3.12266	1	0.692236	29.1366
GOTERM_BP_DIRECT	GO:0006914~autophagy	12	0.632911	0.0185943	TM9SF1, GABARAPL2, HMGB1, NPC1, SRPX, VCP, TMBIM6, PHF23, RAB1B, CTSD, VMP1, PARK7	1631	47	13824	2.16403	1	0.686151	29.1522
GOTERM_BP_DIRECT	GO:0008283~cell proliferation	27	1.42405	0.0188542	PTGES3, COPS2, GNAI2, BYSL, SRA1, DPH1, RPL23A, BCL2L1, UBE2L3, PRDX1, STAT3, DCTN2, ZFP36L1, SRRT, SBDS, MCM7, RRN3, GNB1, DLX5, TGFBI, WDR12, H3F3B, CDK5RAP3, RAP1B, YME1L1, PES1, EMP2	1631	145	13824	1.57825	1	0.685031	29.496
GOTERM_BP_DIRECT	GO:0021762~substantia nigra development	9	0.474684	0.0198957	ACTB, G6PD, ZNF148, YWHAQ, CALM3, NDRG2, SIRT2, CKB, CALM1	1631	30	13824	2.54273	1	0.698629	30.8576
GOTERM_BP_DIRECT	GO:0031623~receptor internalization	9	0.474684	0.0198957	CD9, CAV1, RAB31, ARRB2, GRB2, SNX1, ITGB1, LDLRAP1, DNM2	1631	30	13824	2.54273	1	0.698629	30.8576
GOTERM_BP_DIRECT	GO:0000422~mitophagy	9	0.474684	0.0198957	FUNDC2, GABARAPL2, ATG5, ATG12, MAP1LC3B, RB1CC1, GABARAP, WDR45B, WDR45	1631	30	13824	2.54273	1	0.698629	30.8576
GOTERM_BP_DIRECT	GO:0016525~negative regulation of angiogenesis	12	0.632911	0.0216301	CCL2, SERPINF1, ROCK1, GTF2I, ROCK2, TEK, ECSCR, SYNJ2BP, SPARC, DCN, TCF4, THBS2	1631	48	13824	2.11895	1	0.722996	33.07
GOTERM_BP_DIRECT	GO:0051881~regulation of mitochondrial membrane potential	8	0.421941	0.0221246	PYCR1, SLC25A36, SPG20, UBB, CLIC1, BCL2L1, PARK7, NDUFS1	1631	25	13824	2.71225	1	0.72534	33.6884
GOTERM_BP_DIRECT	GO:0006096~glycolytic process	8	0.421941	0.0221246	ALDOA, GPI, PFKL, PGAM1, OGDH, PGK1, GAPDH, ENO1	1631	25	13824	2.71225	1	0.72534	33.6884
GOTERM_BP_DIRECT	GO:0071479~cellular response to ionizing radiation	8	0.421941	0.0221246	BLM, GRB2, RHOB, RHNO1, RAD9A, EEF1D, ECT2, RAD51	1631	25	13824	2.71225	1	0.72534	33.6884
GOTERM_BP_DIRECT	GO:0051560~mitochondrial calcium ion homeostasis	5	0.263713	0.0225117	SLC8A3, ANXA6, IMMT, MCUB, AFG3L2	1631	10	13824	4.23789	1	0.725887	34.1688
GOTERM_BP_DIRECT	GO:0010390~histone monoubiquitination	5	0.263713	0.0225117	UHRF1, LEO1, WAC, PAF1, RNF40	1631	10	13824	4.23789	1	0.725887	34.1688
GOTERM_BP_DIRECT	GO:0043123~positive regulation of I-kappaB kinase/NF-kappaB signaling	24	1.26582	0.0234017	PELI1, MTDH, RELA, LGALS1, UBE2V1, GJA1, TRIM13, TERF2IP, LPAR1, ECM1, ECT2, FLNA, CANT1, UBE2N, TMED4, S100B, SLC35B2, ATP2C1, HMOX1, RBCK1, RHOC, EEF1D, TRAF5, PPP5C	1631	127	13824	1.60172	1	0.734187	35.2607
GOTERM_BP_DIRECT	GO:0006633~fatty acid biosynthetic process	9	0.474684	0.0241232	SC5D, MSMO1, SCD, PRKAG1, HSD17B12, FADS3, FASN, ACLY, MECR	1631	31	13824	2.46071	1	0.739538	36.1333
GOTERM_BP_DIRECT	GO:0030970~retrograde protein transport, ER to cytosol	6	0.316456	0.0246553	DERL2, SEC61B, VCP, UFD1L, ERLEC1, AUP1	1631	15	13824	3.39031	1	0.741925	36.7697
GOTERM_BP_DIRECT	GO:0075522~IRES-dependent viral translational initiation	4	0.21097	0.0248525	EIF3A, PCBP2, PTBP1, SSB	1631	6	13824	5.65052	1	0.739485	37.004
GOTERM_BP_DIRECT	GO:0006189~'de novo' IMP biosynthetic process	4	0.21097	0.0248525	ATIC, ADSL, PAICS, GART	1631	6	13824	5.65052	1	0.739485	37.004
GOTERM_BP_DIRECT	GO:0000045~autophagosome assembly	10	0.527426	0.0250615	GABARAPL2, ATG5, ATG12, MAP1LC3B, RB1CC1, ATG13, UBQLN1, GABARAP, WDR45B, WDR45	1631	37	13824	2.29075	1	0.737262	37.2514
GOTERM_BP_DIRECT	GO:0005975~carbohydrate metabolic process	20	1.05485	0.0259108	LDHB, HYAL2, LDHA, GANAB, GNPDA1, TALDO1, GLB1L, HEXA, UGDH, SLC3A2, GLB1, RPE, CHID1, MPI, PGM1, GFPT2, B4GALT7, MDH2, PYGB, GBA	1631	101	13824	1.67837	1	0.74397	38.2476
GOTERM_BP_DIRECT	GO:0010468~regulation of gene expression	14	0.738397	0.02677	DNMT3A, FUT8, DDX39B, COL2A1, FAM46A, EIF4A3, DDX46, DDX3X, EIF4A2, F2, PPP2CB, EIF4A1, NARFL, POFUT2	1631	62	13824	1.91389	1	0.750461	39.2401
GOTERM_BP_DIRECT	GO:0051017~actin filament bundle assembly	8	0.421941	0.0272811	CORO1B, LIMA1, ACTN4, MYO1B, BAIAP2, ACTN1, PLS3, ADD1	1631	26	13824	2.60793	1	0.752187	39.8233
GOTERM_BP_DIRECT	GO:0071456~cellular response to hypoxia	12	0.632911	0.0287661	SLC8A3, P4HB, HYOU1, ACAA2, TBL2, HIF1A, HMOX1, SDHD, LMNA, NPEPPS, BAD, UBQLN1	1631	50	13824	2.03419	1	0.765826	41.488
GOTERM_BP_DIRECT	GO:0007507~heart development	21	1.10759	0.0290181	NRP2, MEF2C, AP1B1, COL3A1, GJA1, ZFP36L1, MTHFD1, SENP2, EDNRA, PSKH1, HEXIM1, TRPS1, RB1CC1, GAB1, TEK, ACAN, MOSPD3, SHC1, ID3, LOX, ACVR1	1631	109	13824	1.63295	1	0.764145	41.7662
GOTERM_BP_DIRECT	GO:0061025~membrane fusion	7	0.369198	0.0302906	DNM1L, NAPG, STX18, BET1L, CHP1, NAPA, DNM2	1631	21	13824	2.82526	1	0.774284	43.1516
GOTERM_BP_DIRECT	GO:0006518~peptide metabolic process	5	0.263713	0.0321359	AEBP1, CPM, NLN, CPD, DNPEP	1631	11	13824	3.85263	1	0.789775	45.1056
GOTERM_BP_DIRECT	GO:0008610~lipid biosynthetic process	5	0.263713	0.0321359	ACSL1, OLAH, PRKAA1, ACLY, DOLPP1	1631	11	13824	3.85263	1	0.789775	45.1056
GOTERM_BP_DIRECT	GO:0016574~histone ubiquitination	5	0.263713	0.0321359	UBE2N, SUZ12, UHRF1, HUWE1, USP22	1631	11	13824	3.85263	1	0.789775	45.1056
GOTERM_BP_DIRECT	GO:0051894~positive regulation of focal adhesion assembly	6	0.316456	0.0324659	ROCK1, ITGB1BP1, TEK, RAC1, S100A10, COL16A1	1631	16	13824	3.17842	1	0.788837	45.4482
GOTERM_BP_DIRECT	GO:0000226~microtubule cytoskeleton organization	12	0.632911	0.0329048	DYNC1LI2, SON, CRMP1, MAP1B, TBCE, MAP4, TUBA1A, GAPDH, TUBA1B, MAP7D3, GABARAP, CCDC8	1631	51	13824	1.9943	1	0.789028	45.9008
GOTERM_BP_DIRECT	GO:0031397~negative regulation of protein ubiquitination	9	0.474684	0.0343838	SENP2, CAV1, ARRB2, USP4, DNAJA1, CHP1, GNL3L, HSPA1A, RPS3	1631	33	13824	2.31158	1	0.799381	47.4
GOTERM_BP_DIRECT	GO:0006378~mRNA polyadenylation	7	0.369198	0.0376196	SYMPK, PAPOLA, APP, MTPAP, LEO1, PAF1, CPSF2	1631	22	13824	2.69684	1	0.824158	50.544
GOTERM_BP_DIRECT	GO:0051987~positive regulation of attachment of spindle microtubules to kinetochore	3	0.158228	0.0384131	CCNB1, RCC2, SIRT2	1631	3	13824	8.47578	1	0.826809	51.2874
GOTERM_BP_DIRECT	GO:0031579~membrane raft organization	3	0.158228	0.0384131	NPC1, PPT1, DLG1	1631	3	13824	8.47578	1	0.826809	51.2874
GOTERM_BP_DIRECT	GO:0019254~carnitine metabolic process, CoA-linked	3	0.158228	0.0384131	ACADM, CRAT, ACADL	1631	3	13824	8.47578	1	0.826809	51.2874
GOTERM_BP_DIRECT	GO:0010918~positive regulation of mitochondrial membrane potential	3	0.158228	0.0384131	VCP, STOML2, BAD	1631	3	13824	8.47578	1	0.826809	51.2874
GOTERM_BP_DIRECT	GO:0006048~UDP-N-acetylglucosamine biosynthetic process	4	0.21097	0.0397272	UAP1, GNPDA1, GNPNAT1, GFPT2	1631	7	13824	4.8433	1	0.833402	52.4954
GOTERM_BP_DIRECT	GO:0045899~positive regulation of RNA polymerase II transcriptional preinitiation complex assembly	4	0.21097	0.0397272	PSMC6, PSMC4, PSMC3, PSMC2	1631	7	13824	4.8433	1	0.833402	52.4954
GOTERM_BP_DIRECT	GO:0060765~regulation of androgen receptor signaling pathway	4	0.21097	0.0397272	ARRB2, TRIM68, DDX5, RNF14	1631	7	13824	4.8433	1	0.833402	52.4954
GOTERM_BP_DIRECT	GO:0000462~maturation of SSU-rRNA from tricistronic rRNA transcript (SSU-rRNA, 5.8S rRNA, LSU-rRNA)	8	0.421941	0.0399063	BYSL, MRPS11, UTP6, WDR3, NGDN, DIEXF, WDR46, RPS24	1631	28	13824	2.42165	1	0.831103	52.6578
GOTERM_BP_DIRECT	GO:0045184~establishment of protein localization	8	0.421941	0.0399063	CORO1C, CHMP2A, RCC2, PLK1, SMYD3, HINFP, FLNA, WBP2	1631	28	13824	2.42165	1	0.831103	52.6578
GOTERM_BP_DIRECT	GO:0046677~response to antibiotic	6	0.316456	0.0416545	ALPL, HYAL2, HSP90AA1, PPP2CB, JAK2, AOC3	1631	17	13824	2.99145	1	0.840493	54.2158
GOTERM_BP_DIRECT	GO:0030855~epithelial cell differentiation	12	0.632911	0.0424112	ACADVL, FGFR2, CASP6, HNRNPH3, CNN3, DLX5, BDH2, ID3, CTSB, TAGLN2, PGK1, VDAC1	1631	53	13824	1.91904	1	0.842368	54.8751
GOTERM_BP_DIRECT	GO:0061136~regulation of proteasomal protein catabolic process	5	0.263713	0.0438114	PSME1, BTRC, PSME3, UBB, TMF1	1631	12	13824	3.53158	1	0.848535	56.0714
GOTERM_BP_DIRECT	GO:0042632~cholesterol homeostasis	11	0.580169	0.0444115	NR1H2, CAV1, NPC1, XBP1, EPHX2, SCARB1, CD24, AMPD2, EHD1, LDLRAP1, NR1H3	1631	47	13824	1.98369	1	0.849169	56.5749
GOTERM_BP_DIRECT	GO:0030866~cortical actin cytoskeleton organization	7	0.369198	0.0459883	ROCK1, ROCK2, CALR, EHD2, LLGL1, DLG1	1631	23	13824	2.57959	1	0.855984	57.8719
GOTERM_BP_DIRECT	GO:1900026~positive regulation of substrate adhesion-dependent cell spreading	7	0.369198	0.0459883	TRIOBP, ARPC2, PREX1, RAC1, S100A10, CALR, FLNA	1631	23	13824	2.57959	1	0.855984	57.8719
GOTERM_BP_DIRECT	GO:0055088~lipid homeostasis	8	0.421941	0.047442	ACADVL, GCDH, ACADSB, ACADM, ACADS, ACADL, ACAD9, ETFA	1631	29	13824	2.33815	1	0.861635	59.0351
