# Supplementary material for: Identification and Characterization of Alternative Splicing Variants and Positive Selection Genes Related to Distinct Growth Rates of Antlers Using Comparative Transcriptome Sequencing
Source: Animals (Basel). 2022 Aug 26;12(17):2203. doi: 10.3390/ani12172203 (PMC9454627; doi:10.3390/ani12172203)
Supplement: Supplementary file 1 [file animals-12-02203-s001.zip › animals-1855021-supplementary/Table S7 Primer sequences for real-time PCR.xlsx]

## Sheet: Primer sequences
Table S7 Primer sequences for real-time PCR.
Gene	Primer sequence 5' to 3'
ACTB-F	CACCGCAACCAGTTCACCA
ACTB-R	GATGCCATGCTCGATAGGGT
COL1A2-F	GTATTCCTGGCCCTGTCGG
COL1A2-R	AGCGGGTCCAATTTCTCCAGT
MMP14-F	CCCTTCTTCTCTGTCCCATGAC
MMP14-R	GTCTGAGGGTCCTGCCTTC
PHOSPHO1-F	AGCCGAAGCCCAGAAATCC
PHOSPHO1-R	GTGAAGAGTAGGGGGACACG
LAMA4-F	CCCTTTTTCTAAGTTGCTCCTGG
LAMA4-R	GAACGCTGAGCTCCCTTCAA
LOX-F	GCCTTCCAGAAGGACTGAGAA
LOX-R	TACCAAGCAATGCCTAGGGTG
SHC1-F	CATGGGAGTGTTCATGGGCT
SHC1-R	GGAAGGGTGATTGCTCCACA
METTL3-F	TGTCCATCCGTCTTGCCATCT
METTL3-R	TGCTCTGCACGCCGCTTCT
COL11A1-F	GGCACAGAACCACATGACAAA
COL11A1-R	CCTTGATGGATGGGAATGAGCA
LOXL2-F	GTAGGACCCGGTATGATGGC
LOXL2-R	CTGCAGTTGTTGGGGGAGAT
MFGE8-F	CTGCTTCTTTCCGTGGACCT
MFGE8-R	TTTGCCCTTCCCTGTCCATC
RBMX-F	GCTTCCGTTCTCAGGGTC
RBMX-R	ACTTCCACTATTCGTCCAT
GTF2F1-F	CAATCGCCCATCACCCAT
GTF2F1-R	CTTTATGCCCTTGAACTTGC
POLR2B-F	GAAAGAAATGCTCCCTCA
POLR2B-R	TAGTGGTCCAGCAAGGTC
POLR2C-F	GTAGGCTTGTCTGTAGGGT
POLR2C-R	AGATTGAAACTGACGGGTA
POLR2E-F	ACCGTGGCTACCTGGTGA
POLR2E-R	CTCTGGGAAGAAGACGAACA
POLR2K-F	GGACAACTATGGACACCCAA
POLR2K-R	TTCATGTTTCACCGAGCA
