# Supplementary material for: Identification and Characterization of Alternative Splicing Variants and Positive Selection Genes Related to Distinct Growth Rates of Antlers Using Comparative Transcriptome Sequencing
Source: Animals (Basel). 2022 Aug 26;12(17):2203. doi: 10.3390/ani12172203 (PMC9454627; doi:10.3390/ani12172203)
Supplement: Supplementary file 1 [file animals-12-02203-s001.zip › animals-1855021-supplementary/Table S8 Orthologous genes.xlsx]

## Sheet: Orthologous genes
Table S8 Orthologous genes of wapiti and sika deer velvet antler
Ortholog ID	ka/ks	Tree length for dN	Tree length for dS	Average dN	Average dS	Sika transcript ID	Sika gene name	Sika uniprot ID	Wapiti transcript ID	Wapiti gene name	Wapiti uniprot ID
OG15625	999	0.0088	0	0.0044	0	1-2k.c19953/1/3834.2	--	--	i2_LQ_sample9a8d22|c4818/f1p65/2173	EIF1, SUI1	P51971
OG15452	999	0.0151	0	0.00755	0	2-3k.c23167/1/1415	--	Q58DT5	i1_LQ_sample9a8d22|c30466/f1p4/1651	--	Q58DT5
OG09493	999	0.0013	0	0.00065	0	3-6k.c2062/2/2410	DPF2, REQ	Q92785	i2_HQ_sample9a8d22|c1125/f9p10/2414	DPF2, REQ	Q92785
OG15398	999	0	0	0	0	1-2k.c23899/1/1719.2	--	Q2KJB5	i1_LQ_sample9a8d22|c20046/f1p2/1800.1	--	Q2KJB5
OG06645	999	0.002	0	0.001	0	3-6k.c28666/1/3225.1	CIR	Q86X95	i0_LQ_sample9a8d22|c17619/f1p1/770	CIR	Q86X95
OG15780	999	0.0057	0	0.0029	0	2-3k.c8087/1/4166.1	metK	Q4R924	i4_LQ_sample9a8d22|c2035/f1p24/4445	metK	P31153
OG15668	999	0.0037	0	0.00185	0	1-2k.c12432/1/4294.1	MDH2	Q32LG3	i2_LQ_sample9a8d22|c8188/f1p18/2663.1	MDH2	Q32LG3
OG06990	999	0.0017	0	0.00085	0	2-3k.c19314/1/1991	--	Q5NVG2	i2_LQ_sample9a8d22|c13610/f1p13/1998	--	Q5NVG2
OG09718	999	0	0	0	0	3-6k.c27936/1/4133.1	P2RY1	P48042	i2_LQ_sample9a8d22|c3918/f1p25/2970	P2RY1	P48042
OG06868	999	0.002	0	0.001	0	2-3k.c22515/1/2152	E3.6.1.43	Q86YN1	i2_HQ_sample9a8d22|c1874/f2p4/2152	E3.6.1.43	Q86YN1
OG06508	999	0.0026	0	0.0013	0	2-3k.c11463/1/1920.1	--	A5D7V5	i6_LQ_sample9a8d22|c460/f1p2/6364.2	--	A5D7V5
OG06839	999	0.0019	0	0.00095	0	3-6k.c10583/1/3296.1	--	Q5E9S8	i2_LQ_sample9a8d22|c2938/f1p1/2299	--	Q5E9S8
OG09283	999	0.0021	0	0.00105	0	1-2k.c27037/1/1391	pdxH, PNPO	Q5E9K3	i2_LQ_sample9a8d22|c18042/f1p2/2001	pdxH, PNPO	Q5E9K3
OG15156	999	0.0165	0	0.00825	0	3-6k.c23485/1/3110	PTN	P63090	i0_HQ_sample9a8d22|c33191/f32p92/862	PTN	P21782
OG15539	999	0.0035	0	0.00175	0	3-6k.c17102/1/5024.1	RBMX, HNRNPG	P38159	i2_LQ_sample9a8d22|c12192/f1p81/3066	RBMX, HNRNPG	P38159
OG06825	999	0.0034	0	0.00165	0	1-2k.c16033/1/1532	TIPIN	Q3ZCC4	i1_HQ_sample9a8d22|c24416/f2p6/1577	TIPIN	Q3ZCC4
OG15837	999	0.0136	0	0.00675	0	2-3k.c20210/1/1779	--	--	i6_LQ_sample9a8d22|c295/f1p1/6127.1	--	--
OG02491	999	0.002	0	0.00095	0	3-6k.c12336/1/4585.1	SLC6A2	P51143	i2_LQ_sample9a8d22|c3204/f1p2/1980	SLC6A2	P51143
OG15185	999	0.0063	0	0.00315	0	1-2k.c32003/1/1406	--	--	i0_LQ_sample9a8d22|c4150/f1p4/915	--	--
OG15849	999	0.0113	0	0.00565	0	3-6k.c25134/1/3347.2	--	--	i6_LQ_sample9a8d22|c547/f1p32/6353.2	--	O00370
OG05090	999	0.0025	0	0.00125	0	2-3k.c19534/1/1786	--	Q2KJE1	i2_LQ_sample9a8d22|c14971/f1p3/1790	--	Q2KJE1
OG09386	999	0.0054	0	0.0027	0	1-2k.c8529/17/1185	TRIAP1, MDM35	Q9D8Z2	i1_LQ_sample9a8d22|c3957/f1p52/1163	TRIAP1, MDM35	Q9D8Z2
OG15468	999	0.0076	0	0.0038	0	3-6k.c25630/1/2693	--	--	i1_LQ_sample9a8d22|c40871/f1p1/1805	--	--
OG15836	999	0.0055	0	0.00275	0	3-6k.c20971/1/6741	SEC31	Q5R4F4	i6_LQ_sample9a8d22|c202/f1p14/7282.2	SEC31	Q5R4F4
OG15335	999	0.0272	0	0.0136	0	3-6k.c28019/1/4061.1	--	O46392	i1_HQ_sample9a8d22|c42167/f1p1/1929.1	--	--
OG15562	999	0.0266	0	0.0133	0	3-6k.c28414/1/4096	RHOBTB3	O94955	i2_LQ_sample9a8d22|c13648/f1p1/2632.1	--	--
OG15489	999	0.0029	0	0.00145	0	1-2k.c14331/1/1435	HDAC3	O15379	i1_LQ_sample9a8d22|c52314/f1p42/1082	HDAC3	Q6P6W3
OG06941	999	0.0021	0	0.00105	0	1-2k.c18120/3/1709	ASF1	Q17QJ0	i1_HQ_sample9a8d22|c18857/f2p4/1712	ASF1	Q17QJ0
OG15679	999	0.0049	0	0.00245	0	3-6k.c4126/1/3209	--	--	i2_LQ_sample9a8d22|c9256/f1p1/2122	--	--
OG15322	999	0.004	0	0.002	0	1-2k.c26816/1/1005	--	Q1JQE1	i1_HQ_sample9a8d22|c39048/f1p5/1933.2	--	Q1JQE1
OG15624	999	0.0035	0	0.00175	0	3-6k.c30802/1/3645	--	--	i2_LQ_sample9a8d22|c4503/f1p1/2907.2	JMJD1C	Q15652
OG09613	999	0.0016	0	0.0008	0	1-2k.c17095/1/1034	mtnB	Q0VCJ2	i1_LQ_sample9a8d22|c54477/f1p1/1022	mtnB	Q0VCJ2
OG15856	999	0.0025	0	0.00125	0	3-6k.c4164/1/3122	NKTR	P30414	i7_LQ_sample9a8d22|c133/f1p77/7357.1	NKTR	P30414
OG06523	999	0.0021	0	0.00105	0	3-6k.c17404/1/1034	CLTA, LCA	P04973	i1_LQ_sample9a8d22|c53490/f1p2/1027	CLTA, LCA	P04973
OG15293	999	0.0072	0	0.0036	0	1-2k.c21230/1/1314	--	--	i1_HQ_sample9a8d22|c27654/f1p5/1311	--	--
OG07040	999	0.0021	0	0.00105	0	3-6k.c9725/1/4887.1	--	Q8IY95	i2_LQ_sample9a8d22|c6946/f1p1/2356	--	Q8IY95
OG05295	999	0.0129	0	0.00645	0	2-3k.c15976/1/784	CCL2, MCP1	P28291	i0_HQ_sample9a8d22|c28208/f6p6/787	CCL2, MCP1	P28291
OG15771	999	0.0057	0	0.00285	0	3-6k.c21282/1/3757.2	--	Q5TB30	i4_LQ_sample9a8d22|c1279/f1p3/3947.1	--	Q5TB30
OG15583	999	0.0043	0	0.00215	0	2-3k.c21045/1/1841	--	--	i2_LQ_sample9a8d22|c17077/f1p5/2152.1	--	--
OG15187	999	0.0151	0	0.00755	0	1-2k.c5621/1/1259	--	--	i0_LQ_sample9a8d22|c4706/f1p31/924	--	--
OG15283	999	0.012	0	0.006	0	3-6k.c22529/2/4050	--	--	i1_HQ_sample9a8d22|c26203/f1p1/1966	--	--
OG06499	999	0.0058	0	0.0029	0	3-6k.c8053/3/2584	--	Q6NW29	i2_HQ_sample9a8d22|c18154/f3p5/2077	--	Q6NW29
OG15530	999	0.0031	0	0.00155	0	3-6k.c15942/1/4696.1	GPC5	--	i2_LQ_sample9a8d22|c11475/f1p74/2063.1	--	--
OG06531	999	0.004	0	0.002	0	1-2k.c6310/5/1513	--	P00171	i2_HQ_sample9a8d22|c15265/f13p48/2097	--	P00171
OG15159	999	0.0049	0	0.00245	0	1-2k.c16389/1/1216	SEC61A	Q5NVM7	i0_LQ_sample9a8d22|c11340/f1p2/847	--	--
OG15386	999	0.0044	0	0.0022	0	1-2k.c24378/1/1083	--	--	i1_LQ_sample9a8d22|c10505/f1p3/1886	--	--
OG09681	999	0.0029	0	0.00145	0	1-2k.c4948/1/868	HMGN3, TRIP7	Q3ZBV4	i1_LQ_sample9a8d22|c19135/f1p46/1782.1	HMGN3, TRIP7	Q3ZBV4
OG05323	999	0.0026	0	0.00135	0	1-2k.c14475/1/1732	IFI47	Q9QZ85	i1_HQ_sample9a8d22|c37418/f3p3/1737	IFI47	Q9QZ85
OG06653	999	0.0037	0	0.00185	0	1-2k.c29032/1/941	--	Q9Z266	i0_HQ_sample9a8d22|c2446/f3p6/939	--	Q9Z266
OG15652	999	0.0089	0	0.00445	0	1-2k.c19057/1/1367	--	--	i2_LQ_sample9a8d22|c6732/f1p49/2468.2	--	--
OG15429	999	0.0085	0	0.00425	0	3-6k.c15454/1/4534	--	--	i1_LQ_sample9a8d22|c25586/f1p2/1864	--	--
OG15873	999	0.0065	0	0.00325	0	1-2k.c30672/1/1197	CPSF2, CFT2	Q10568	i8_LQ_sample9a8d22|c37/f1p15/8610.2	--	--
OG15284	999	0.0385	0	0.0193	0	1-2k.c18561/1/1465	--	--	i1_HQ_sample9a8d22|c26529/f1p5/1867	--	--
OG06916	999	0.0013	0	0.00065	0	2-3k.c6669/2/2067	DUS3	Q96G46	i2_LQ_sample9a8d22|c16749/f1p2/2039	DUS3	Q96G46
OG06530	999	0.0039	0	0.00195	0	1-2k.c12719/1/1663.1	CEP57	Q8IYX8	i1_LQ_sample9a8d22|c2984/f1p1/1690.1	CEP57	Q8IYX8
OG15644	999	0.0047	0	0.00235	0	3-6k.c17187/1/6400.1	THBS2S	Q95116	i2_LQ_sample9a8d22|c6257/f1p14/2282	THBS2S	Q95116
OG15863	999	0.007	0	0.0035	0	1-2k.c29596/1/1259	--	--	i7_LQ_sample9a8d22|c211/f1p129/7137.3	--	--
OG05247	999	0.0032	0	0.0016	0	2-3k.c21290/1/1740.1	--	Q8NA23	i1_LQ_sample9a8d22|c21437/f1p2/1943.1	--	Q8NA23
OG15493	999	0.0102	0	0.0051	0	1-2k.c19129/1/1030	--	--	i1_LQ_sample9a8d22|c53379/f1p1/1085	--	--
OG07088	999	0.0077	0	0.00385	0	2-3k.c17096/1/755	NDUFC2	Q02827	i0_LQ_sample9a8d22|c17011/f1p1/604	NDUFC2	Q02827
OG15253	999	0.0077	0	0.00385	0	1-2k.c6163/1/1240	--	--	i1_HQ_sample9a8d22|c23383/f1p1/1626	--	--
OG09544	999	0.0032	0	0.0016	0	1-2k.c10993/1/958	--	Q9D937	i0_HQ_sample9a8d22|c34114/f68p76/978	--	Q9D937
OG09684	999	0.0018	0	0.0009	0	2-3k.c18964/1/1676	HSPBAP1	Q58CU3	i1_LQ_sample9a8d22|c23099/f1p3/1965	HSPBAP1	Q58CU3
OG06666	999	0.0017	0	0.00085	0	2-3k.c9044/1/2103	CDCA8	Q5RBS5	i2_HQ_sample9a8d22|c1801/f3p9/2190	CDCA8	Q5RBS5
OG15268	999	0.0062	0	0.0031	0	2-3k.c8080/1/1976.1	U2AF1	Q3T127	i1_HQ_sample9a8d22|c24404/f1p3/1623.1	U2AF1	Q3T127
OG15726	999	0.0101	0	0.00505	0	3-6k.c24919/1/3516.1	--	--	i3_LQ_sample9a8d22|c4687/f1p2/3503.2	--	--
OG15867	999	0.0031	0	0.00155	0	2-3k.c20968/1/4298.2	ARSA	Q08DD1	i7_LQ_sample9a8d22|c8/f1p22/7077.1	ARSA	Q08DD1
OG09686	999	0.0048	0	0.0024	0	1-2k.c16487/2/1193	--	Q969W0	i1_LQ_sample9a8d22|c23543/f1p72/1925.1	--	Q969W0
OG15262	999	0.0052	0	0.00255	0	2-3k.c24627/1/1730	--	--	i1_HQ_sample9a8d22|c24030/f1p3/1881	--	--
OG15665	999	0.0082	0	0.0041	0	2-3k.c8931/1/2376	--	--	i2_LQ_sample9a8d22|c7937/f1p1/2492	--	--
OG07031	999	0.0023	0	0.00115	0	1-2k.c31322/1/1597	--	Q96D96	i1_HQ_sample9a8d22|c33297/f1p1/1125	--	Q96D96
OG15595	999	0.0078	0	0.0039	0	2-3k.c16137/1/6900.3	--	Q5RDI2	i2_LQ_sample9a8d22|c2542/f1p70/2766.1	--	Q5RDI2
OG15730	999	0.0038	0	0.0019	0	3-6k.c15674/1/3026.1	--	--	i3_LQ_sample9a8d22|c5160/f1p8/3386	--	--
OG06800	999	0.0027	0	0.00135	0	2-3k.c11810/1/1862	--	O15320	i2_LQ_sample9a8d22|c11375/f1p1/2300.1	--	O15320
OG06656	999	0.0021	0	0.00105	0	2-3k.c26253/1/1887.1	TYW3	Q5E9U4	i1_LQ_sample9a8d22|c54533/f1p2/1080	TYW3	Q5E9U4
OG15529	999	0.0042	0	0.0021	0	3-6k.c20625/1/3608.1	RCD1, CNOT9, CAF40	Q6P819	i2_LQ_sample9a8d22|c11300/f1p2/2099	--	--
OG09122	999	0.0023	0	0.00115	0	1-2k.c12379/1/911	--	Q9HD15	i0_HQ_sample9a8d22|c2443/f5p11/922	--	Q9HD15
OG07101	999	0.0007	0	0.00035	0	3-6k.c11145/1/4475	--	O94868	i4_LQ_sample9a8d22|c1275/f1p2/4482	--	O94868
OG08484	999	0.0036	0	0.0018	0	1-2k.c17268/1/1450.1	KDELR	O43731	i1_HQ_sample9a8d22|c13143/f1p16/1138	KDELR	O43731
OG06998	999	0.0021	0	0.00105	0	1-2k.c3133/2/1389	MRPS23	Q2NL27	i0_HQ_sample9a8d22|c28550/f2p3/830	MRPS23	Q2NL27
OG03994	999	0.0021	0	0.001	0	1-2k.c32190/1/1239	RAB13	Q58DS5	i1_HQ_sample9a8d22|c34830/f2p6/1194	RAB13	Q58DS5
OG08372	999	0.0024	0	0.0012	0	1-2k.c20175/1/1273	IFNGR1, CD119	P15260	i2_LQ_sample9a8d22|c13232/f1p22/2820	IFNGR1, CD119	O00370
OG15838	999	0.0136	0	0.0068	0	2-3k.c24318/1/4162	PDIA1, P4HB	P05307	i6_LQ_sample9a8d22|c313/f1p173/6518	PDIA1, P4HB	P05307
OG15662	999	0.0075	0	0.00375	0	2-3k.c13080/1/1980	--	Q7LFL8	i2_LQ_sample9a8d22|c7404/f1p2/2214.1	--	--
OG15528	999	0.0048	0	0.0024	0	1-2k.c23201/1/1338	--	--	i2_LQ_sample9a8d22|c11285/f1p4/2039.1	--	--
OG15300	999	0.0095	0	0.00475	0	3-6k.c16599/1/4030	--	--	i1_HQ_sample9a8d22|c28773/f1p1/1468	--	--
OG15764	999	0.0235	0	0.01175	0	1-2k.c29370/1/1714	--	--	i3_LQ_sample9a8d22|c7900/f1p4/3091.2	--	--
OG15839	999	0	0	0	0	3-6k.c2905/1/3542	ATPeV1G, ATP6G	Q5TM18	i6_LQ_sample9a8d22|c314/f1p152/6531.3	ATPeV1G, ATP6G	Q862Z6
OG15759	999	0.0097	0	0.00485	0	3-6k.c5670/1/4321	--	--	i3_LQ_sample9a8d22|c7507/f1p1/3039	--	--
OG06556	999	0.0015	0	0.00075	0	2-3k.c20236/1/2211	APEH	P80227	i2_LQ_sample9a8d22|c8956/f1p1/2219	APEH	P80227
OG15413	999	0.0102	0	0.0051	0	1-2k.c26775/1/1347	E5.4.99.7, LSS, ERG7	P84466	i1_LQ_sample9a8d22|c23413/f1p1/1941	--	--
OG07028	999	0.0035	0	0.00175	0	1-2k.c14695/1/1284.1	--	Q7Z6M3	i1_HQ_sample9a8d22|c13367/f1p1/1286.1	--	Q7Z6M3
OG15369	999	0.0025	0	0.00125	0	2-3k.c16320/1/1691	S1PR2, EDG5	O95136	i1_HQ_sample9a8d22|c5642/f2p2/1913	S1PR2, EDG5	O95136
OG15454	999	0.0058	0	0.0029	0	1-2k.c28300/1/4145.1	GAPDH, gapA	P10096	i1_LQ_sample9a8d22|c33079/f1p12/1067	GAPDH, gapA	P10096
OG06929	999	0.0016	0	0.0008	0	2-3k.c8890/3/2148	--	Q58DF6	i2_HQ_sample9a8d22|c1394/f6p9/2163	--	Q58DF6
OG15688	999	0.008	0	0.004	0	2-3k.c24647/1/1782	METTL3_14	Q86U44	i2_LQ_sample9a8d22|c9941/f1p4/2269.2	METTL3_14	Q86U44
OG06799	999	0.0024	0	0.0012	0	1-2k.c29122/1/1198.1	CIB1	Q17QE5	i0_HQ_sample9a8d22|c18993/f5p6/872	CIB1	B1A8Z2
OG15709	999	0.0094	0	0.00465	0	3-6k.c30651/1/3297	--	Q15063	i3_LQ_sample9a8d22|c3037/f1p2/3923	--	Q15063
OG06737	999	0.0025	0	0.00125	0	1-2k.c6246/1/1318	--	Q08DB2	i2_HQ_sample9a8d22|c2139/f2p2/2102	--	Q08DB2
OG15845	999	0	0	0	0	3-6k.c14751/1/3803	--	--	i6_LQ_sample9a8d22|c458/f1p19/6115.1	--	--
OG15500	999	0.0093	0	0.00465	0	1-2k.c16079/1/1244	SDHC, SDH3	P35720	i1_LQ_sample9a8d22|c9183/f1p3/1817.1	SDHC, SDH3	P35720
OG09694	999	0.0025	0	0.00125	0	3-6k.c12254/1/3808.1	GPR77	Q9P296	i1_LQ_sample9a8d22|c42772/f1p2/1905	GPR77	Q9P296
OG09641	999	0.0027	0	0.00135	0	1-2k.c11036/7/1279	UTP3, SAS10	Q9NQZ2	i0_LQ_sample9a8d22|c3700/f1p1/973	UTP3, SAS10	Q9NQZ2
OG06821	999	0.0019	0	0.00095	0	2-3k.c2710/28/1876	PARP	Q9UGN5	i1_HQ_sample9a8d22|c5162/f8p19/1857	PARP	Q9UGN5
OG06857	999	0.0015	0	0.00075	0	3-6k.c25797/1/2798	--	Q2HJA9	i1_LQ_sample9a8d22|c25675/f1p1/1937	--	Q2HJA9
OG15729	999	0.0065	0	0.00325	0	3-6k.c13597/1/3473	--	--	i3_LQ_sample9a8d22|c4985/f1p2/3806.1	--	--
OG06577	999	0.0021	0	0.00105	0	1-2k.c26766/1/1269	MRPS26	Q3SZ86	i2_LQ_sample9a8d22|c10828/f1p22/2258.2	MRPS26	Q3SZ86
OG06797	999	0.0012	0	0.0006	0	1-2k.c2034/21/1196	WDR61, REC14, SKI8	Q32LN7	i1_HQ_sample9a8d22|c15748/f21p68/1186	WDR61, REC14, SKI8	Q32LN7
OG07114	999	0.0054	0	0.0027	0	3-6k.c12789/1/845	RP-L17, MRPL17, rplQ	Q3T0L3	i0_HQ_sample9a8d22|c18988/f5p5/839	RP-L17, MRPL17, rplQ	Q3T0L3
OG15706	999	0.0045	0	0.00225	0	3-6k.c3299/3/3281	--	P61563	i3_LQ_sample9a8d22|c1761/f1p5/3231	--	P61563
OG15553	999	0.0054	0	0.0027	0	3-6k.c18209/1/3997	--	--	i2_LQ_sample9a8d22|c13240/f1p1/2782	--	--
OG15503	999	0.0016	0	0.0008	0	1-2k.c22267/1/1131	--	Q9NVV5	i1_LQ_sample9a8d22|c9749/f1p4/1379	--	Q9NVV5
OG07092	999	0.0038	0	0.0019	0	1-2k.c20572/1/1021	TMEM216	Q2TA01	i1_HQ_sample9a8d22|c50457/f2p7/1051	TMEM216	Q2TA01
OG15765	999	0.0082	0	0.0041	0	3-6k.c4709/1/3233.1	CDH4	--	i3_LQ_sample9a8d22|c7909/f1p2/3010.2	CDH4	--
OG15180	999	0.0171	0	0.00855	0	3-6k.c17442/1/4441.2	--	--	i0_LQ_sample9a8d22|c25862/f1p1/915	--	--
OG15181	999	0.0091	0	0.00455	0	2-3k.c24496/1/761	--	--	i0_LQ_sample9a8d22|c29285/f1p1/772	--	--
OG15877	999	0.0063	0	0.00315	0	3-6k.c11301/2/4651.1	--	--	i9_LQ_sample9a8d22|c10/f1p19/9300.4	--	--
OG15378	999	0.0064	0	0.0032	0	1-2k.c19020/1/1191	--	Q2KIJ1	i1_HQ_sample9a8d22|c6605/f1p1/1114	--	Q2KIJ1
OG15270	999	0.006	0	0.003	0	3-6k.c4332/2/3079	--	--	i1_HQ_sample9a8d22|c24635/f1p2/1191	--	--
OG15477	999	0.0073	0	0.00365	0	2-3k.c16160/1/1806	--	--	i1_LQ_sample9a8d22|c45015/f1p4/1976	--	--
OG15585	999	0.0041	0	0.00205	0	1-2k.c14329/1/1709	KCNAB2	Q13303	i2_LQ_sample9a8d22|c17194/f1p1/2060	--	--
OG06960	999	0.0024	0	0.0012	0	3-6k.c3583/1/2633.2	KCNE4	Q8WWG9	i2_LQ_sample9a8d22|c8396/f1p1/2521	KCNE4	Q8WWG9
OG06775	999	0.0042	0	0.0021	0	2-3k.c12525/1/1824.1	FBXO44	Q9H4M3	i1_HQ_sample9a8d22|c18623/f4p5/1852	FBXO44	Q9H4M3
OG15466	999	0.0044	0	0.0022	0	1-2k.c12651/1/1076	--	--	i1_LQ_sample9a8d22|c40670/f1p1/1823.1	--	--
OG06592	999	0.0021	0	0.00105	0	2-3k.c6448/2/2468	RNF114	Q4U5R4	i2_HQ_sample9a8d22|c1582/f5p6/2454	RNF114	Q4U5R4
OG06625	999	0.0009	0	0.00045	0	1-2k.c3261/1/1646	TERF1, TRF1	P54274	i2_LQ_sample9a8d22|c11983/f1p1/2346	TERF1, TRF1	P54274
OG15638	999	0.0071	0	0.00355	0	1-2k.c12947/1/3991.2	LDH, ldh	P13491	i2_LQ_sample9a8d22|c5780/f1p135/2138	LDH, ldh	P13491
OG15725	999	0.0099	0	0.00495	0	3-6k.c28776/1/3414.1	CLEC2D	--	i3_LQ_sample9a8d22|c4665/f1p6/3195	CLEC2D	Q0H8B9
OG15423	999	0.0031	0	0.00155	0	2-3k.c26657/1/1953	MAP1LC	O41515	i1_LQ_sample9a8d22|c24735/f1p41/1592	MAP1LC	O41515
OG08670	999	0.0031	0	0.0016	0	3-6k.c4771/1/4515.2	PIGP, GPI19, DSCR5	P57054	i0_LQ_sample9a8d22|c18507/f1p1/617	PIGP, GPI19, DSCR5	P57054
OG06640	999	0.0033	0	0.00165	0	1-2k.c14567/1/1361	ADORA3	Q0VC81	i1_LQ_sample9a8d22|c42938/f1p1/1645.1	ADORA3	Q0VC81
OG02492	999	0.003	0	0.0015	0	1-2k.c20493/1/1587	SLC26A6	Q8CIW6	i2_LQ_sample9a8d22|c8296/f1p1/2605	SLC26A6	Q9BXS9
OG15659	999	0.0068	0	0.0034	0	3-6k.c6914/1/3647	--	Q9ULE0	i2_LQ_sample9a8d22|c7172/f1p1/2244	--	--
OG09211	999	0.0019	0	0.00095	0	3-6k.c10806/2/2630	CENPQ	Q7L2Z9	i2_LQ_sample9a8d22|c13253/f1p12/2615	CENPQ	Q7L2Z9
OG06851	999	0.0023	0	0.00115	0	1-2k.c19909/1/1497.1	argG, ASS1	P14568	i1_HQ_sample9a8d22|c13631/f1p2/1514	argG, ASS1	P14568
OG06885	999	0.0056	0	0.0028	0	2-3k.c24641/1/687	NUPR1, COM1	O60356	i0_HQ_sample9a8d22|c16038/f4p6/621	NUPR1, COM1	O60356
OG15342	999	0.0059	0	0.00295	0	1-2k.c15847/1/1681.1	E4.1.3.4, HMGCL, hmgL	Q29448	i1_HQ_sample9a8d22|c44061/f1p2/1733.1	E4.1.3.4, HMGCL, hmgL	Q29448
OG15204	999	0.0052	0	0.0026	0	1-2k.c25118/1/1326	--	--	i1_HQ_sample9a8d22|c10279/f1p1/1685	--	--
OG06968	999	0.0067	0	0.00335	0	1-2k.c10081/1/1363.1	TOM6	Q56JY4	i0_LQ_sample9a8d22|c17104/f1p1/581	TOM6	Q56JY4
OG15543	999	0.0101	0	0.00505	0	3-6k.c3277/1/3365	RDX	Q32LP2	i2_LQ_sample9a8d22|c12369/f1p5/2810	--	--
OG15626	999	0.0222	0	0.0111	0	1-2k.c22893/1/1644	--	--	i2_LQ_sample9a8d22|c4849/f1p8/2793.1	--	--
OG15177	999	0.0059	0	0.00295	0	3-6k.c29399/1/3513.1	FHL1, SLIM1	Q13642	i0_LQ_sample9a8d22|c24140/f1p9/923	--	--
OG09507	999	0.0073	0	0.00365	0	3-6k.c18877/1/4892.1	KRAB	Q96ND8	i2_LQ_sample9a8d22|c9163/f1p2/2119	KRAB	Q96ND8
OG15840	999	0.0066	0	0.0033	0	2-3k.c17462/2/5009	GNPAT	A4IF87	i6_LQ_sample9a8d22|c323/f1p5/5743.1	GNPAT	A4IF87
OG15301	999	0.0039	0	0.00195	0	1-2k.c10274/1/1488.1	--	Q3ZBR0	i1_HQ_sample9a8d22|c28863/f1p2/1641.1	--	Q3ZBR0
OG15874	999	0.0058	0	0.0029	0	1-2k.c22786/1/1228	--	--	i8_LQ_sample9a8d22|c50/f1p294/8449.3	--	--
OG05229	999	0.0048	0	0.0024	0	1-2k.c32389/1/1011	FXYD5, DYSAD	Q96DB9	i3_LQ_sample9a8d22|c7033/f1p1/3329.1	FXYD5, DYSAD	Q96DB9
OG07081	999	0.0058	0	0.0029	0	2-3k.c3949/6/2052	--	O77751	i2_HQ_sample9a8d22|c15361/f4p5/2068	--	O77751
OG15864	999	0.014	0	0.00705	0	3-6k.c10053/1/4940.2	--	--	i7_LQ_sample9a8d22|c221/f1p62/7983.1	--	--
OG06773	999	0.0011	0	0.00055	0	3-6k.c8622/1/3909.1	--	Q9TU72	i3_LQ_sample9a8d22|c6316/f1p1/3807.1	--	Q9TU72
OG08239	999	0.0021	0	0.00105	0	1-2k.c5699/5/1332.1	PLP1	P04116	i2_LQ_sample9a8d22|c13245/f1p1/2901	PLP1	P04116
OG15802	994.207	0.0053	0	0.00265	0	2-3k.c20316/1/4585.2	SLC35A4	Q05B73	i5_LQ_sample9a8d22|c1250/f1p5/5089	SLC35A4	Q05B73
OG15495	960.988	0.0099	0	0.005	0	2-3k.c8587/1/1842	GNRHR	Q95MH6	i1_LQ_sample9a8d22|c63139/f1p7/1011	XPC	Q95JG1
OG07099	950.764	0.0022	0	0.0011	0	2-3k.c20046/2/947	MRPL48	Q2YDI5	i0_HQ_sample9a8d22|c8800/f2p2/936	MRPL48	Q2YDI5
OG15193	942.17	0.0098	0	0.0049	0	2-3k.c11918/1/762	--	--	i0_LQ_sample9a8d22|c9758/f1p14/979	--	--
OG07074	938.674	0.0031	0	0.00155	0	3-6k.c17292/1/3090.1	ATPeF0C, ATP5G, ATP9	Q06056	i1_LQ_sample9a8d22|c27610/f1p2/1840.2	ATPeF0C, ATP5G, ATP9	Q06056
OG15875	937.882	0.0074	0	0.0037	0	3-6k.c10495/1/4312	--	Q08DZ3	i8_LQ_sample9a8d22|c83/f1p6/8729	--	Q08DZ3
OG15402	909.38	0	0	0	0	1-2k.c12968/1/1411	--	--	i1_LQ_sample9a8d22|c21272/f1p1/1743	--	--
OG15439	907.489	0.0081	0	0.004	0	3-6k.c4187/1/3202	--	--	i1_LQ_sample9a8d22|c27872/f1p13/1972	--	O00370
OG08911	848.618	0.0021	0	0.00105	0	3-6k.c12795/1/2658	BCL2L1, bcl-xL	Q07817	i2_HQ_sample9a8d22|c2095/f2p2/2617	BCL2L1, bcl-xL	Q07817
OG15211	764.747	0.0101	0	0.00505	0	1-2k.c19981/1/1416	--	--	i1_HQ_sample9a8d22|c14010/f2p3/1082	--	--
OG15821	743.024	0.0043	0	0.0021	0	2-3k.c20472/1/12848.1	ARF1	P84077	i5_LQ_sample9a8d22|c576/f1p34/5600.4	ARF1	P51643
OG15816	732.967	0.0095	0	0.00475	0	3-6k.c27723/1/3185	--	--	i5_LQ_sample9a8d22|c454/f1p1/5297.3	--	--
OG15472	709.286	0.0064	0	0.0032	0	1-2k.c29560/1/3201	ALDO	P00883	i1_LQ_sample9a8d22|c41871/f1p11/1595.1	ALDO	P00883
OG15678	708.027	0.0041	0	0.00205	0	2-3k.c22654/1/1823.2	RPC40, POLR1C	Q32L22	i2_LQ_sample9a8d22|c8997/f1p4/2048	RPC40, POLR1C	O15160
OG15632	695.262	0.0094	0	0.0047	0	1-2k.c20919/1/1349	--	--	i2_LQ_sample9a8d22|c5477/f1p6/2124	--	--
OG05326	687.006	0	0	0	0	3-6k.c16536/1/3673	GPR56	Q50DM8	i1_HQ_sample9a8d22|c28440/f1p1/1832	GPR56	Q50DM8
OG15247	671.091	0	0	0	0	1-2k.c12065/1/1231	--	--	i1_HQ_sample9a8d22|c21971/f1p1/1967	--	--
OG07056	645.831	0.0008	0	0.0004	0	2-3k.c5017/1/2062	BRD7_9	Q9NPI1	i2_LQ_sample9a8d22|c4873/f1p2/2139	BRD7_9	Q9NPI1
OG06721	642.789	0.0017	0	0.00085	0	1-2k.c18874/1/1597	STX17	Q5E9Y2	i1_HQ_sample9a8d22|c24420/f1p2/1811	STX17	Q5E9Y2
OG15337	634.803	0.0086	0	0.0043	0	2-3k.c11124/1/1930	--	--	i1_HQ_sample9a8d22|c42758/f1p1/1255	--	--
OG15456	619.172	0.0115	0	0.00575	0	1-2k.c4624/1/1435	--	--	i1_LQ_sample9a8d22|c38315/f1p3/1438	--	--
OG15508	600.683	0.0039	0	0.00195	0	3-6k.c2047/4/3210	CDH4	--	i2_HQ_sample9a8d22|c1642/f3p80/3004	CDH4	--
OG06874	574.174	0.0009	0	0.00045	0	3-6k.c5630/1/3954	PALB2, FANCN	Q86YC2	i3_LQ_sample9a8d22|c1538/f1p1/3408	PALB2, FANCN	Q86YC2
OG15299	534.819	0	0	0	0	1-2k.c9742/1/1532	--	--	i1_HQ_sample9a8d22|c28749/f1p1/1713	--	--
OG15589	526.361	0.0097	0	0.00485	0	1-2k.c25256/1/4656.2	DNAJA1	Q5E954	i2_LQ_sample9a8d22|c2365/f1p80/2417	DNAJA1	Q5E954
OG15601	407.232	0.0099	0	0.00495	0	1-2k.c15708/1/1558	--	--	i2_LQ_sample9a8d22|c2954/f1p1/2193	--	--
OG15321	361.001	0.0098	0	0.00485	0	3-6k.c14867/1/6868.1	--	--	i1_HQ_sample9a8d22|c38692/f1p49/1717	--	--
OG15314	360.701	0.006	0	0.003	0	1-2k.c19346/3/1193	--	--	i1_HQ_sample9a8d22|c33162/f1p2/1112	--	--
OG15807	341.446	0.0068	0	0.0034	0	3-6k.c15671/1/2941	--	--	i5_LQ_sample9a8d22|c189/f1p2/5147.2	--	--
OG15591	321.043	0.0043	0	0.00215	0	2-3k.c9259/1/1973	--	Q148L7	i2_LQ_sample9a8d22|c2427/f1p13/2349.1	--	--
OG15179	291.729	0.0029	0	0.00145	0	1-2k.c15000/5/1521.1	NHEJ1, XLF	Q9H9Q4	i0_LQ_sample9a8d22|c25828/f1p2/900	NHEJ1, XLF	Q9H9Q4
OG15214	267.819	0.0018	0	0.0009	0	2-3k.c24525/1/2243	K06883	P84082	i1_HQ_sample9a8d22|c18570/f4p24/1834	K06883	P84082
OG15298	256.216	0.0054	0	0.0027	0	1-2k.c20341/1/1325.2	--	P17404	i1_HQ_sample9a8d22|c2870/f5p19/1443.1	--	P17404
OG15236	245.377	0.0045	0	0.00225	0	3-6k.c24785/1/4055.1	--	Q9HC62	i1_HQ_sample9a8d22|c20883/f1p6/1388	SENP2, AXAM2	Q9HC62
OG15637	217.624	0	0	0	0	3-6k.c12693/1/3867.1	RP-S3Ae, RPS3A	P61247	i2_LQ_sample9a8d22|c5753/f1p17/2512.2	RP-S3Ae, RPS3A	Q56JV9
OG15291	215.07	0	0	0	0	3-6k.c20425/1/4086.1	FGFR2	Q90330	i1_HQ_sample9a8d22|c2728/f3p3/1517.1	FGFR2	Q90330
OG15234	174.739	0.0035	0	0.00175	0	2-3k.c5944/1/1588	ATG12	Q3T0W7	i1_HQ_sample9a8d22|c2070/f13p43/1590	ATG12	Q3T0W7
OG12207	171.668	0.0028	0	0.0014	0	2-3k.c8275/1/1743	YAF2	Q8IY57	i1_LQ_sample9a8d22|c51676/f1p2/1126	YAF2	Q8IY57
OG15720	158.347	0.0075	0	0.00375	0	2-3k.c17369/1/6132.3	--	--	i3_LQ_sample9a8d22|c3800/f1p29/3420.2	--	--
OG15855	150.075	0.0063	0	0.00315	0	1-2k.c14338/1/3489.1	NANS, SAS	Q9NR45	i7_LQ_sample9a8d22|c126/f1p4/7463.1	NANS, SAS	Q9NR45
OG15339	143.355	0.0116	0.0001	0.0058	5e-05	1-2k.c11341/1/1591	--	--	i1_HQ_sample9a8d22|c43354/f1p2/1793	--	--
OG15700	133.01	0	0	0	0	2-3k.c21282/1/4330.1	LPAR1, EDG2	P46628	i3_LQ_sample9a8d22|c1109/f1p8/3763	LPAR1, EDG2	P46628
OG06354	122.25	0.0029	0	0.00145	0	3-6k.c8068/1/4017.1	H2A	Q6FI13	i2_LQ_sample9a8d22|c2635/f1p23/2244.2	H2A	Q6FI13
OG07091	111.97	0.0015	0	0.00075	0	1-2k.c19777/1/1519	SIAE	Q9HAT2	i2_LQ_sample9a8d22|c18045/f1p3/2033	SIAE	Q9HAT2
OG15174	105.787	0	0	0	0	2-3k.c15694/1/666	--	A2VE23	i0_LQ_sample9a8d22|c17971/f1p3/621	--	A2VE23
OG06462	91.4329	0	0	0	0	3-6k.c16047/1/3239.2	RHOG	P84096	i3_LQ_sample9a8d22|c4688/f1p2/3683.1	RHOG	P84097
OG15769	88.3981	0.0026	0	0.0013	0	2-3k.c8423/1/4558	IVD, ivd	Q3SZI8	i4_LQ_sample9a8d22|c1164/f1p5/4295	IVD, ivd	Q3SZI8
OG06928	56.0267	0.0021	0	0.00105	0	1-2k.c2213/18/1357	DHPS, dys	Q6EWQ6	i1_HQ_sample9a8d22|c25399/f1p1/1341	DHPS, dys	Q6EWQ6
OG15555	54.9763	0.0164	0.0003	0.0082	0.00015	3-6k.c16758/1/4821.1	--	--	i2_LQ_sample9a8d22|c13323/f1p45/2979.1	--	--
OG15818	50.9794	0	0	0	0	3-6k.c11024/1/3222.2	--	--	i5_LQ_sample9a8d22|c475/f1p13/5435.2.1	--	--
OG06827	50.4463	0.0022	0	0.00105	0	1-2k.c6637/5/1481.1	--	Q9NYT0	i3_LQ_sample9a8d22|c5368/f1p1/3266.1	--	Q9NYT0
OG06580	50.2431	0.0022	0	0.0011	0	2-3k.c15693/6/1735	AURKA	Q2TA06	i1_HQ_sample9a8d22|c41989/f1p11/1781	AURKA	Q2TA06
OG15651	30.6941	0	0	0	0	2-3k.c17904/1/3851.3	--	--	i2_LQ_sample9a8d22|c6686/f1p133/2152.2	--	--
OG06942	22.2004	0	0	0	0	1-2k.c18098/5/1427	FAM32A	B0JZ89	i1_LQ_sample9a8d22|c12510/f1p38/1500	FAM32A	B0JZ89
OG06790	14.4235	0.0014	0.0001	0.0007	5e-05	1-2k.c18204/1/1288	MRPL46	Q3SZ22	i0_HQ_sample9a8d22|c2441/f2p3/975	MRPL46	Q3SZ22
OG15267	11.8935	0.0017	0.0001	0.00085	5e-05	2-3k.c17769/1/2009	--	Q80YR2	i1_HQ_sample9a8d22|c24368/f1p1/1875	--	Q80YR2
OG09227	7.6868	0	0	0	0	1-2k.c10310/1/1322	H3	Q6P823	i0_LQ_sample9a8d22|c25456/f1p51/962	H3	Q6P823
OG15422	5.3462	0.084	0.0157	0.042	0.00785	3-6k.c25223/1/3992	--	P11369	i1_LQ_sample9a8d22|c24707/f1p204/1753.2	--	P11369
OG06610	4.13182	0	0	0	0	2-3k.c24151/1/2040.2	QCR7, UQCRB	P00129	i1_LQ_sample9a8d22|c25400/f1p4/1990.2	QCR7, UQCRB	P00129
OG06574	3.84247	0.0129	0.0034	0.00645	0.0017	1-2k.c9694/4/1516	--	Q29S20	i1_LQ_sample9a8d22|c43312/f1p3/1487	--	Q29S20
OG06658	3.79247	0	0	0	0	1-2k.c10736/6/1543	--	Q2TBP7	i1_HQ_sample9a8d22|c2342/f7p20/1563	--	Q2TBP7
OG15697	3.14509	0.2186	0.0695	0.1093	0.03475	1-2k.c27540/1/1292	YWHAB_Q_Z	A4K2U9	i3_LQ_sample9a8d22|c1080/f1p44/3070.2	YWHAB_Q_Z	Q5RFJ2
OG15675	2.99359	0	0	0	0	1-2k.c24676/1/624	--	A2VE23	i2_LQ_sample9a8d22|c8932/f1p80/2817.2	--	A2VE23
OG15790	2.88219	0.0658	0.0228	0.0329	0.0114	3-6k.c30488/1/3703.1	--	--	i4_LQ_sample9a8d22|c754/f1p101/4317.1	SFRS3	Q3SZR8
OG15773	2.85596	0	0	0	0	1-2k.c4036/3/1185	--	--	i4_LQ_sample9a8d22|c1335/f1p98/4148.1	--	--
OG15505	2.74708	0.0183	0.0067	0.00915	0.00335	2-3k.c17888/2/2122	LSM6	P62312	i2_HQ_sample9a8d22|c1388/f5p7/2103	LSM6	P62312
OG06837	2.54181	0	0	0	0	1-2k.c10142/1/1072	ANP32A_C_D	P51122	i2_LQ_sample9a8d22|c13976/f1p2/2020.2	ANP32A_C_D	P51122
OG15573	2.53079	0.118	0.0466	0.059	0.02335	1-2k.c30681/1/3498.2	--	Q9NWC5	i2_LQ_sample9a8d22|c15010/f1p63/2027	--	Q9NWC5
OG15615	2.23196	0.0616	0.0276	0.0308	0.0138	3-6k.c19096/1/4559	--	--	i2_LQ_sample9a8d22|c3569/f1p90/2755.1	--	--
OG15192	2.07374	0.0593	0.0286	0.02965	0.0143	3-6k.c25731/1/4027.1	CDH4	--	i0_LQ_sample9a8d22|c9514/f1p1/982.1	CDH4	--
OG06948	2.0068	0.0112	0.0056	0.0056	0.00275	2-3k.c20430/1/1944	--	Q9E6N3	i1_HQ_sample9a8d22|c38486/f1p3/1974	--	Q9E6N3
OG06485	1.98152	0	0	0	0	1-2k.c21064/1/1521	SGOL2	Q562F6	i1_LQ_sample9a8d22|c44472/f1p1/1978.1	SGOL2	Q562F6
OG14644	1.96481	0.0316	0.0161	0.0158	0.00805	1-2k.c19815/1/1416	--	O75022	i1_HQ_sample9a8d22|c22370/f1p1/1991	--	Q8MJZ2
OG15551	1.95746	0.01	0.0051	0.005	0.0026	3-6k.c5047/1/3298.1	--	--	i2_LQ_sample9a8d22|c13051/f1p134/2983	--	Q10126
OG15550	1.87555	0.0175	0.0093	0.00875	0.00465	3-6k.c27526/1/3488	--	P60509	i2_LQ_sample9a8d22|c12989/f1p11/2813	--	P60509
OG15244	1.62163	0.0135	0.0083	0.00675	0.00415	1-2k.c22337/1/1726	--	--	i1_HQ_sample9a8d22|c21640/f1p4/1962	--	--
OG15847	1.57028	0.6034	0.3843	0.3017	0.1921	3-6k.c17965/1/10518.4	LOXL2_3_4	A6H737	i6_LQ_sample9a8d22|c504/f1p27/6804.1	LOX	P33072
OG15846	1.55621	0.0372	0.0239	0.0186	0.0119	3-6k.c15329/1/3440	--	P16423	i6_LQ_sample9a8d22|c462/f1p134/5955.2.3	--	--
OG15380	1.51614	0.0242	0.016	0.0121	0.008	1-2k.c25172/1/1672	--	--	i1_HQ_sample9a8d22|c7038/f1p1/1341	--	--
OG08460	1.48008	0.0053	0.0036	0.00265	0.00175	1-2k.c2830/15/1331	PHYH	O18778	i1_HQ_sample9a8d22|c1888/f13p25/1315	PHYH	O18778
OG15793	1.44713	0.0464	0.032	0.02315	0.016	3-6k.c2203/1/2009	--	O00370	i4_LQ_sample9a8d22|c828/f1p76/4737.2	--	P08548
OG04040	1.38683	0.0149	0.0108	0.00745	0.00535	2-3k.c16808/1/1900	NCK	P16333	i1_LQ_sample9a8d22|c28808/f1p3/1781	NCK	P16333
OG15823	1.38474	0.1494	0.1079	0.07475	0.05395	3-6k.c30567/1/4529.3	BRF1, GTF3B	--	i5_LQ_sample9a8d22|c65/f1p41/5435.1	ANXA1	P46193
OG15701	1.37249	0.1041	0.0758	0.05205	0.0379	3-6k.c30442/1/5138.1	--	--	i3_LQ_sample9a8d22|c1188/f1p42/3025.1	--	--
OG06548	1.3625	0.0031	0.0023	0.00155	0.00115	3-6k.c1770/2/3344	CARD6	Q9BX69	i3_LQ_sample9a8d22|c4684/f1p1/3321.1	CARD6	Q9BX69
OG09735	1.33241	0.0354	0.0266	0.01775	0.0133	2-3k.c20227/1/2042	serC, PSAT1	Q9Y617	i3_LQ_sample9a8d22|c4942/f1p31/3227.2	serC, PSAT1	Q9Y617
OG08287	1.29576	0.0062	0.0047	0.00305	0.0024	1-2k.c10707/1/1323	SGOL1	Q5FBB7	i0_LQ_sample9a8d22|c3674/f1p1/992	SGOL1	Q5FBB7
OG15854	1.28291	0.0131	0.0102	0.00655	0.0051	3-6k.c13383/1/3821.1	--	--	i7_LQ_sample9a8d22|c106/f1p127/7928.2	--	Q10126
OG15166	1.2755	0	0	0	0	1-2k.c28360/1/1328.1	--	Q69YU5	i0_LQ_sample9a8d22|c13802/f1p1/908	--	Q69YU5
OG15239	1.27366	0.1138	0.0894	0.0569	0.0447	1-2k.c18873/1/1157.1	GPC5	--	i1_HQ_sample9a8d22|c21195/f1p265/1887	GPC5	Q95SX7
OG15372	1.25152	0	0	0	0	3-6k.c18649/2/3600.1	--	--	i1_HQ_sample9a8d22|c5833/f1p1/1708	--	--
OG15872	1.24891	0.0468	0.0374	0.0234	0.01875	3-6k.c7898/1/4697.2	--	Q03278	i8_LQ_sample9a8d22|c30/f1p124/8092.1	--	Q03278
OG06707	1.23781	0.0039	0.0032	0.00195	0.0016	1-2k.c3559/4/1356	--	A6QPE1	i1_HQ_sample9a8d22|c2730/f4p13/1361	--	A6QPE1
OG03116	1.23456	0.0273	0.0221	0.0136	0.01105	1-2k.c7561/2/1122	gcvH, GCSH	P20821	i3_LQ_sample9a8d22|c4730/f1p99/3601.1	gcvH, GCSH	P20821
OG06832	1.23417	0	0	0	0	1-2k.c7481/1/1416	--	Q9H867	i1_HQ_sample9a8d22|c27868/f1p3/1800	--	Q9H867
OG08440	1.23048	0.0068	0.0056	0.0034	0.00275	1-2k.c15705/1/1748	ENTPD1_3_8	O75355	i2_LQ_sample9a8d22|c13020/f1p1/2779	ENTPD1_3_8	O75355
OG05272	1.20213	0	0	0	0	2-3k.c4738/1/536	RP-S27Ae, RPS27A	Q63429	i0_LQ_sample9a8d22|c43565/f1p7/535	RP-S27Ae, RPS27A	Q63429
OG06977	1.19282	0	0	0	0	1-2k.c10884/4/1251	TAF11	Q5RA91	i1_LQ_sample9a8d22|c2997/f1p1/1225	TAF11	Q5RA91
OG15318	1.17504	0.0085	0.0073	0.00425	0.00365	2-3k.c12900/3/1722	--	Q9H8J5	i1_HQ_sample9a8d22|c38047/f2p3/1726	--	Q9H8J5
OG08666	1.17459	0.0073	0.0062	0.00365	0.0031	2-3k.c24497/1/1074	--	P70202	i2_LQ_sample9a8d22|c17777/f1p115/2037.2	--	P70202
OG15285	1.17325	0	0	0	0	3-6k.c5288/1/4046.2	--	--	i1_HQ_sample9a8d22|c26544/f1p1/1817.1	--	--
OG09150	1.17044	0.0067	0.0058	0.0034	0.0029	1-2k.c2650/6/1324	HAUS8	Q9BT25	i1_LQ_sample9a8d22|c48202/f1p3/1905.1	HAUS8	Q9BT25
OG08623	1.16975	0.0028	0.0024	0.0014	0.0012	1-2k.c11168/1/1880	CD1	P15812	i1_LQ_sample9a8d22|c20716/f1p5/1840	CD1	P15812
OG15571	1.16343	0	0	0	0	1-2k.c20870/1/1348.1	--	--	i2_LQ_sample9a8d22|c14703/f1p7/2071	--	--
OG09677	1.16101	0	0	0	0	2-3k.c3039/16/1833	--	Q9NQ34	i1_HQ_sample9a8d22|c5673/f5p7/1818	--	Q9NQ34
OG09710	1.15387	0.0025	0.0022	0.00125	0.0011	3-6k.c30557/1/4039	MLF1IP, CENPU	Q2KIW5	i2_LQ_sample9a8d22|c12912/f1p2/2944	MLF1IP, CENPU	Q2KIW5
OG15183	1.15053	0	0	0	0	3-6k.c18515/1/3001.2	LDH, ldh	P00336	i0_LQ_sample9a8d22|c31422/f1p14/597	LDH, ldh	P00336
OG06557	1.15029	0.0076	0.0066	0.0038	0.00335	3-6k.c30164/1/2764.1	MBD4	O95243	i2_LQ_sample9a8d22|c8059/f1p3/2147	MBD4	O95243
OG09740	1.14534	0.0057	0.005	0.00285	0.0025	3-6k.c3403/1/3430	VPS13B	Q7Z7G8	i5_LQ_sample9a8d22|c1187/f1p1/5381.1	VPS13B	Q7Z7G8
OG06539	1.13453	0.0016	0.0014	0.0008	0.0007	3-6k.c13715/1/4218.1	NDC80, HEC1, TID3	Q4R630	i2_LQ_sample9a8d22|c9887/f1p3/2352	NDC80, HEC1, TID3	O14777
OG15608	1.13116	0	0	0	0	1-2k.c24805/1/667	POLE4	A6QQ14	i2_LQ_sample9a8d22|c3168/f1p60/2557.1	POLE4	A6QQ14
OG15212	1.12745	0	0	0	0	1-2k.c6014/1/1251.1	--	--	i1_HQ_sample9a8d22|c15024/f1p2/1048	--	--
OG15488	1.12126	0	0	0	0	3-6k.c28504/1/5159.2	--	--	i1_LQ_sample9a8d22|c5200/f1p1/1771	--	--
OG15685	1.1187	0	0	0	0	1-2k.c13272/1/1415.1	--	--	i2_LQ_sample9a8d22|c9597/f1p1/2139.1	RP-L40e, RPL40	P0CG49
OG15171	1.11236	0	0	0	0	3-6k.c14479/2/3441	--	P58546	i0_LQ_sample9a8d22|c16701/f1p2/768	--	P58546
OG06698	1.10952	0	0	0	0	1-2k.c8481/2/1177	RP-L32, MRPL32, rpmF	Q2TBI6	i1_HQ_sample9a8d22|c2629/f10p18/1167	RP-L32, MRPL32, rpmF	Q2TBI6
OG05278	1.10746	0	0	0	0	2-3k.c22567/1/1892	--	Q68EM7	i4_LQ_sample9a8d22|c1862/f1p1/4622.3	--	Q3UIA2
OG15814	1.10571	0.101	0.0913	0.0505	0.04565	3-6k.c3650/1/4031.1	GPC5	--	i5_LQ_sample9a8d22|c419/f1p14/5149.1	--	--
OG15695	1.10345	0	0	0	0	2-3k.c5103/1/802	SPCS3, SPC3	Q3SZU5	i3_HQ_sample9a8d22|c977/f2p11/3735	SPCS3, SPC3	P61009
OG15419	1.10038	0	0	0	0	1-2k.c3919/1/1257.1	RP-L5e, RPL5	P15126	i1_LQ_sample9a8d22|c23810/f1p2/2006.2	RP-L5e, RPL5	Q4R5M0
OG06586	1.08773	0	0	0	0	1-2k.c9522/4/1565	PXMP4, PMP24	A5PJL1	i0_LQ_sample9a8d22|c14711/f1p1/949	PXMP4, PMP24	A5PJL1
OG09713	1.086	0.0036	0.0033	0.0018	0.00165	3-6k.c19185/1/4747	SNAP47	A6QP11	i2_LQ_sample9a8d22|c14287/f1p1/2013	SNAP47	A6QP11
OG15686	1.08206	0	0	0	0	3-6k.c9707/1/3560	WWP2, AIP2	O00308	i2_LQ_sample9a8d22|c9690/f1p8/2273	WWP2, AIP2	O00308
OG13114	1.07119	0	0	0	0	2-3k.c3230/5/1829	CXCL12	P48061	i1_LQ_sample9a8d22|c18484/f4p7/1785	CXCL12	P48061
OG15541	1.06721	0	0	0	0	2-3k.c15755/1/565	POMP, UMP1	Q3SZV5	i2_LQ_sample9a8d22|c12325/f1p36/2256.2	POMP, UMP1	Q3SZV5
OG15646	1.06696	0.0063	0.0059	0.00315	0.00295	3-6k.c26953/1/3287.2	--	--	i2_LQ_sample9a8d22|c6445/f1p1/2148.1	--	--
OG15510	1.06513	0	0	0	0	3-6k.c5826/1/2189	THY1, CD90	O62643	i2_HQ_sample9a8d22|c2098/f2p17/2188	THY1, CD90	O62643
OG06643	1.06337	0	0	0	0	1-2k.c4282/5/1145	ATPeFG, ATP5L, ATP20	Q28852	i1_HQ_sample9a8d22|c55395/f9p26/1145	ATPeFG, ATP5L, ATP20	Q28852
OG15449	1.05939	0	0	0	0	1-2k.c26979/1/1533	--	Q95117	i1_LQ_sample9a8d22|c29772/f1p4/1937.1	--	Q95117
OG15363	1.05022	0	0	0	0	1-2k.c1881/68/1182	CLIC1	Q5E9B7	i1_HQ_sample9a8d22|c55171/f3p63/1153	CLIC1	Q5E9B7
OG15570	1.03962	0.1393	0.134	0.0697	0.067	2-3k.c16453/2/2092.2	--	--	i2_LQ_sample9a8d22|c14600/f1p5/2014.2	--	--
OG06726	1.03596	0.0073	0.0071	0.00365	0.00355	3-6k.c8508/1/1975	POLE3	Q5R4W3	i2_LQ_sample9a8d22|c14378/f1p24/2014	POLE3	Q5R4W3
OG15382	1.02533	0	0	0	0	1-2k.c12445/2/1112	KDELR	--	i1_HQ_sample9a8d22|c7257/f1p11/1225	KDELR	P33947
OG15220	1.01751	0	0	0	0	1-2k.c10517/1/1724	--	Q9R045	i1_HQ_sample9a8d22|c19107/f2p4/1720	--	Q9R045
OG07021	1.01453	0	0	0	0	2-3k.c5522/1/1652.1	--	Q17QH9	i1_LQ_sample9a8d22|c25802/f1p1/1718	--	Q17QH9
OG15154	1.00413	0	0	0	0	1-2k.c18289/1/1124.1	--	--	i0_HQ_sample9a8d22|c2405/f2p2/960	--	--
OG15532	1.00394	0	0	0	0	2-3k.c19303/1/599	IK, RED, RER	Q13123	i2_LQ_sample9a8d22|c11542/f1p2/2370.2	IK, RED, RER	Q13123
OG15396	1.00231	0	0	0	0	3-6k.c25753/1/3320.1	--	--	i1_LQ_sample9a8d22|c19932/f1p57/1892.1	--	--
OG15614	1.00176	0	0	0	0	1-2k.c16579/1/1145	VDAC3	Q9MZ13	i2_LQ_sample9a8d22|c3536/f1p54/2086	VDAC3	Q9TT13
OG06772	1.00078	0	0	0	0	1-2k.c3923/1/1018	--	Q29S11	i1_LQ_sample9a8d22|c5520/f1p10/1988	--	Q29S11
OG15801	1.0007	0	0	0	0	2-3k.c22461/1/6760.2	AP2M1	P84092	i5_LQ_sample9a8d22|c1226/f1p252/5106	AP2M1	P84092
OG09658	1.00049	0	0	0	0	1-2k.c4026/5/1803	CBX3, HP1G	Q5R6X7	i1_HQ_sample9a8d22|c2357/f4p14/1807	CBX3, HP1G	Q5R6X7
OG07071	1.00026	0	0	0	0	1-2k.c7530/2/827	--	Q3SZR6	i0_LQ_sample9a8d22|c16922/f1p1/814	--	Q3SZR6
OG11736	1.0002	0	0	0	0	1-2k.c31407/1/1412	PHOSPHO1	Q8TCT1	i1_HQ_sample9a8d22|c35258/f4p19/1950.1	PHOSPHO1	Q8TCT1
OG05170	1.00018	0	0	0	0	1-2k.c2770/11/1125	CETN2	Q2TBN3	i1_LQ_sample9a8d22|c41508/f1p1/1139	CETN2	Q2TBN3
OG08698	1.00015	0	0	0	0	3-6k.c14912/1/2457	SNX10_11	Q9Y5X0	i1_HQ_sample9a8d22|c44799/f1p1/1978	SNX10_11	Q9Y5X0
OG15415	1.00009	0	0	0	0	3-6k.c25560/1/3251	BBIP1	A8MTZ0	i1_LQ_sample9a8d22|c23496/f1p6/1720	BBIP1	A8MTZ0
OG15460	1.00006	0	0	0	0	2-3k.c4815/1/1355	ROBO1	Q9Y6N7	i1_LQ_sample9a8d22|c39210/f1p1/1759	ROBO1	Q9Y6N7
OG06553	1.00005	0	0	0	0	1-2k.c13254/1/618	RP-L14e, RPL14	Q3T0U2	i0_LQ_sample9a8d22|c11284/f1p2/1006	RP-L14e, RPL14	Q3T0U2
OG15516	1.00005	0	0	0	0	2-3k.c26875/1/4615.2	--	--	i2_LQ_sample9a8d22|c10298/f1p1/2274	--	--
OG06502	1.00004	0	0	0	0	3-6k.c22811/1/3497.1	--	Q86XE3	i3_LQ_sample9a8d22|c7462/f1p2/3072.1	--	Q86XE3
OG15258	1.00004	0	0	0	0	3-6k.c2818/1/3611.1	--	--	i1_HQ_sample9a8d22|c23698/f1p30/1833.2	--	--
OG06909	1.00003	0	0	0	0	1-2k.c12323/2/1619	TPM3	Q63610	i1_LQ_sample9a8d22|c46904/f1p68/1638	TPM3	Q63610
OG09671	1.00003	0	0	0	0	1-2k.c22874/2/1480	--	Q9Y2Q5	i1_HQ_sample9a8d22|c40528/f1p3/2002.1	--	Q3T132
OG15598	1.00002	0	0	0	0	3-6k.c29975/1/3331	--	--	i2_LQ_sample9a8d22|c2732/f1p1/2096	--	--
OG15242	1.00002	0	0	0	0	3-6k.c20217/1/4096.2	dut, DUT	P33316	i1_HQ_sample9a8d22|c21402/f1p1/1491.1	dut, DUT	P33316
OG15761	1.00002	0	0	0	0	3-6k.c18393/1/3488.1	--	--	i3_LQ_sample9a8d22|c7714/f1p254/3122.2	--	--
OG15605	1.00001	0	0	0	0	1-2k.c6382/1/1612	--	--	i2_LQ_sample9a8d22|c3076/f1p2/2227	--	--
OG15328	1.00001	0	0	0	0	1-2k.c5065/1/1611	--	--	i1_HQ_sample9a8d22|c40491/f1p12/1439	--	--
OG15425	1.00001	0	0	0	0	1-2k.c27691/1/1256	--	--	i1_LQ_sample9a8d22|c25227/f1p1/1174	--	--
OG15509	1.00001	0	0	0	0	2-3k.c21440/2/2122	RNF121	Q6P360	i2_HQ_sample9a8d22|c1809/f4p7/2137	RNF121	Q6P360
OG15274	1.00001	0	0	0	0	2-3k.c15611/1/1718	--	--	i1_HQ_sample9a8d22|c25278/f1p1/1720	--	--
OG15175	1.00001	0	0	0	0	1-2k.c31379/1/622	NEDD8	P61282	i0_LQ_sample9a8d22|c18199/f1p2/603	NEDD8	P61282
OG06963	1.00001	0	0	0	0	1-2k.c11766/1/710	RP-L10Ae, RPL10A	P62907	i0_HQ_sample9a8d22|c28312/f5p8/714	RP-L10Ae, RPL10A	P62907
OG09594	1	0	0	0	0	1-2k.c26708/1/1337	--	O95998	i2_LQ_sample9a8d22|c10303/f1p7/2161.2	--	O95998
OG09721	1	0	0	0	0	1-2k.c20426/1/1302	YBX1, NSEP1	P62961	i2_LQ_sample9a8d22|c4730/f1p3/2740	YBX1, NSEP1	P67808
OG15521	1	0	0	0	0	3-6k.c7908/1/3263	--	--	i2_LQ_sample9a8d22|c10790/f1p1/2058	--	--
OG08668	1	0	0	0	0	1-2k.c31802/1/3302.1	NUDT16L1, SDOS	Q8VHN8	i1_LQ_sample9a8d22|c28725/f1p1/1627	NUDT16L1, SDOS	Q8VHN8
OG07066	1	0	0	0	0	1-2k.c11156/1/1254	ORC6	Q2HJF3	i1_HQ_sample9a8d22|c2550/f6p8/1238	ORC6	Q2HJF3
OG15443	1	0	0	0	0	2-3k.c6454/1/1365	--	--	i1_LQ_sample9a8d22|c28443/f1p28/1377	--	--
OG07018	1	0	0	0	0	1-2k.c14870/1/1332	POLE1	Q07864	i1_HQ_sample9a8d22|c28229/f1p1/1733	POLE1	Q07864
OG06807	1	0	0	0	0	3-6k.c21474/1/4700	DICER1, DCR1	Q25BN1	i2_LQ_sample9a8d22|c10434/f1p1/2233	DICER1, DCR1	Q6TUI4
OG05204	1	0	0	0	0	3-6k.c5138/5/4656	POFUT	Q9H488	i1_HQ_sample9a8d22|c26905/f1p1/1917.2	POFUT	Q9H488
OG08272	1	0	0	0	0	3-6k.c29673/1/4055.2	ORC4	O43929	i1_LQ_sample9a8d22|c39334/f1p23/1325	ORC4	Q2YDI2
OG15848	1	0	0	0	0	3-6k.c9915/1/3990	--	--	i6_LQ_sample9a8d22|c515/f1p2/6886	--	--
OG06694	1	0	0	0	0	2-3k.c17336/2/745	PPIA	P62935	i0_LQ_sample9a8d22|c18127/f1p24/559	PPIA	P62936
OG15312	1	0	0	0	0	3-6k.c29167/1/2721	--	--	i1_HQ_sample9a8d22|c30013/f1p50/1927	RBMX, HNRNPG	P38159
OG06510	1	0	0	0	0	2-3k.c17811/2/2061	SAP18	O00422	i2_HQ_sample9a8d22|c18244/f2p14/2052	SAP18	O00422
OG09590	1	0	0	0	0	1-2k.c33152/1/1514	--	Q15293	i1_HQ_sample9a8d22|c2771/f4p20/1471	--	Q15293
OG15618	1	0	0	0	0	3-6k.c30852/1/3852	--	--	i2_LQ_sample9a8d22|c3784/f1p2/2853	--	--
OG09635	1	0	0	0	0	2-3k.c24422/1/896	THOC7	Q6I9Y2	i0_HQ_sample9a8d22|c633/f12p14/978	THOC7	Q6I9Y2
OG15719	1	0	0	0	0	2-3k.c24461/1/3995.1.1	GAA1	O43292	i3_LQ_sample9a8d22|c3774/f1p4/3752	GAA1	O43292
OG09737	1	0	0	0	0	3-6k.c16822/1/3971.1	SNRPE, SME	P62303	i3_LQ_sample9a8d22|c5903/f1p73/3160.2	SNRPE, SME	P62303
OG15297	1	0	0	0	0	2-3k.c20393/1/1349	--	A6QQV9	i1_HQ_sample9a8d22|c28398/f1p2/1943	--	A6QQV9
OG15808	1	0	0	0	0	1-2k.c8296/1/1084	--	--	i5_LQ_sample9a8d22|c19/f1p225/5016.4	--	--
OG15822	1	0	0	0	0	2-3k.c15468/1/4167	groEL, HSPD1	P31081	i5_LQ_sample9a8d22|c584/f1p40/5119.2	groEL, HSPD1	P31081
OG15744	1	0	0	0	0	3-6k.c17551/1/3278.2	--	--	i3_LQ_sample9a8d22|c6149/f1p29/3496	--	A6QLS2
OG15795	1	0	0	0	0	2-3k.c17596/1/5591.1	CTSK	Q5E968	i4_LQ_sample9a8d22|c996/f1p93/4248	CTSK	Q5E968
OG15152	1	0	0	0	0	2-3k.c19302/1/1551	RPB12, POLR2K	P53803	i0_HQ_sample9a8d22|c1199/f8p11/904	RPB12, POLR2K	P53803
OG06348	1	0	0	0	0	2-3k.c16282/1/817	APC12, CDC26	Q3SZT7	i0_HQ_sample9a8d22|c18844/f14p14/852	APC12, CDC26	Q3SZT7
OG15751	1	0	0	0	0	3-6k.c20109/1/3237	--	Q1RMJ7	i3_LQ_sample9a8d22|c6921/f1p7/3259	--	Q1RMJ7
OG15560	1	0	0	0	0	3-6k.c5034/1/4061.2	SERBP1	Q6AXS5	i2_LQ_sample9a8d22|c13626/f1p18/2580	SERBP1	Q6AXS5
OG15202	1	0	0	0	0	1-2k.c16274/1/1387	--	--	i11_LQ_sample9a8d22|c18/f1p22/10948.1	--	--
OG05091	1	0	0	0	0	1-2k.c19983/1/1421.1	RP-S6e, RPS6	P62755	i0_HQ_sample9a8d22|c8484/f2p4/864	RP-S6e, RPS6	P62755
OG09121	1	0	0	0	0	1-2k.c30996/1/1082	--	Q4R7I4	i0_LQ_sample9a8d22|c24362/f1p4/1021	--	Q4R7I4
OG15800	1	0	0	0	0	3-6k.c15132/1/3964	--	B5DF11	i5_LQ_sample9a8d22|c1220/f1p3/5094.1	--	B5DF11
OG15506	1	0	0	0	0	2-3k.c28374/1/1868	RAB18	Q5EB77	i2_HQ_sample9a8d22|c1437/f6p73/2522	RAB18	Q5EB77
OG15162	1	0	0	0	0	2-3k.c27391/1/1753	--	--	i0_LQ_sample9a8d22|c12977/f1p43/894	--	--
OG15621	1	0	0	0	0	2-3k.c6871/1/2207.1	--	O00370	i2_LQ_sample9a8d22|c4352/f1p14/2949.1	--	P08548
OG09706	1	0	0	0	0	3-6k.c4816/1/3300.1	KCNE3	Q9Y6H6	i2_HQ_sample9a8d22|c9888/f2p4/2159	KCNE3	Q9Y6H6
OG15219	1	0	0	0	0	2-3k.c20205/1/1713	--	--	i1_HQ_sample9a8d22|c19035/f2p2/1969	--	--
OG15304	1	0	0	0	0	1-2k.c3469/1/1252.1	NPM3	Q5RC37	i1_HQ_sample9a8d22|c29031/f1p29/1821.1	NPM3	O75607
OG09742	1	0	0	0	0	3-6k.c16044/1/3238	CCDC12	Q8WUD4	i8_LQ_sample9a8d22|c2/f1p86/8649.2.3	CCDC12	Q8WUD4
OG15763	1	0	0	0	0	2-3k.c19109/1/1743.1	PDGFC_D	Q925I7	i3_LQ_sample9a8d22|c7859/f1p4/3231	PDGFC_D	Q925I7
OG15853	1	0	0	0	0	3-6k.c11951/1/3708	DDX6, RCK, DHH1	P26196	i6_LQ_sample9a8d22|c68/f1p23/7082	DDX6, RCK, DHH1	P26196
OG15844	1	0	0	0	0	3-6k.c20578/1/4728.1	--	--	i6_LQ_sample9a8d22|c451/f1p2/6186.1	--	--
OG08780	1	0	0	0	0	3-6k.c5984/1/3370.2	--	Q14978	i2_LQ_sample9a8d22|c14298/f1p2/2026	--	Q14978
OG15796	1	0	0	0	0	1-2k.c3512/1/1341	--	--	i5_LQ_sample9a8d22|c1085/f1p6/5381.1	--	--
OG07065	1	0	0	0	0	1-2k.c3140/1/959	TBCB, CKAP1, ALF1	Q5E951	i0_HQ_sample9a8d22|c1944/f5p6/921	TBCB, CKAP1, ALF1	Q5E951
OG15755	1	0	0	0	0	2-3k.c17956/1/4236	--	Q5MNZ6	i3_LQ_sample9a8d22|c7145/f1p9/3803	--	Q5MNZ6
OG06464	1	0	0	0	0	1-2k.c28244/1/1121	--	Q148H0	i0_HQ_sample9a8d22|c885/f10p10/917	--	Q148H0
OG06762	1	0	0	0	0	2-3k.c12745/1/2048	--	Q2HJ63	i2_LQ_sample9a8d22|c14078/f1p2/2016	--	Q2HJ63
OG06529	1	0	0	0	0	2-3k.c12920/1/1952	RPF2	Q2YDN6	i1_HQ_sample9a8d22|c18927/f2p7/1968	RPF2	Q2YDN6
OG15850	1	0	0	0	0	3-6k.c27074/1/3609	MFN	Q811U4	i6_LQ_sample9a8d22|c589/f1p12/6366	MFN	Q811U4
OG15186	1	0	0	0	0	1-2k.c18753/2/1319	EIF1, SUI1	Q5RFF4	i0_LQ_sample9a8d22|c41952/f1p63/547	EIF1, SUI1	Q5E938
OG15481	1	0	0	0	0	3-6k.c22442/1/3885.1	SPTB	Q01082	i1_LQ_sample9a8d22|c4754/f1p2/1603	SPTB	Q01082
OG06789	1	0	0	0	0	1-2k.c5939/2/1229.1	--	Q3T062	i1_LQ_sample9a8d22|c9238/f1p2/1231	--	Q3T062
OG15395	1	0	0	0	0	2-3k.c22236/1/1777	--	--	i1_LQ_sample9a8d22|c19699/f1p7/1892	--	Q9UHZ2
OG06626	1	0	0	0	0	1-2k.c28069/1/1302.1	RP-L30e, RPL30	Q76KA2	i2_LQ_sample9a8d22|c18988/f1p4/2019	RP-L30e, RPL30	P62890
OG06593	1	0	0	0	0	2-3k.c11902/3/2062	--	Q148L7	i2_HQ_sample9a8d22|c18251/f2p13/2033	--	Q148L7
OG06338	1	0	0	0	0	2-3k.c13181/1/784	CST3	P01035	i0_LQ_sample9a8d22|c17331/f1p1/727	CST3	P01035
OG15498	1	0	0	0	0	1-2k.c24336/1/1273	--	--	i1_LQ_sample9a8d22|c6549/f1p4/1431	--	O75400
OG06558	1	0	0	0	0	3-6k.c11974/1/1758	RASSF1	Q9NS23	i1_HQ_sample9a8d22|c40809/f1p4/1725	RASSF1	Q9NS23
OG09696	1	0	0	0	0	2-3k.c15261/1/1898	XPA	P23025	i1_LQ_sample9a8d22|c48281/f1p1/1513	XPA	P23025
OG06665	1	0	0	0	0	1-2k.c22475/1/1342	RNF11	Q9Y3C5	i2_LQ_sample9a8d22|c16624/f1p1/2099	RNF11	Q9QYK7
OG15320	1	0	0	0	0	3-6k.c30514/1/6380.2	--	--	i1_HQ_sample9a8d22|c38626/f1p1/1893	--	--
OG15609	1	0	0	0	0	3-6k.c6708/1/3853.2	TOB	A4UTQ2	i2_LQ_sample9a8d22|c3247/f1p51/2849.1	TOB	A4UTQ2
OG15458	1	0	0	0	0	3-6k.c10394/1/4788.1	--	--	i1_LQ_sample9a8d22|c38977/f1p3/1920	LDLR	P01131
OG15165	1	0	0	0	0	1-2k.c32573/1/1167	--	--	i0_LQ_sample9a8d22|c13783/f1p90/982	--	--
OG08442	1	0	0	0	0	3-6k.c21669/1/3884	ARFGEF, BIG	Q9Y6D5	i2_LQ_sample9a8d22|c2551/f1p1/2217	ARFGEF, BIG	Q9Y6D5
OG15417	1	0	0	0	0	2-3k.c7229/1/1633	--	--	i1_LQ_sample9a8d22|c23736/f1p9/1824	--	P53801
OG15520	1	0	0	0	0	2-3k.c13976/2/714	RP-L14e, RPL14	Q3T0U2	i2_LQ_sample9a8d22|c10749/f1p63/2637.2	RP-L14e, RPL14	Q3T0U2
OG15627	1	0	0	0	0	2-3k.c6655/1/2144	--	--	i2_LQ_sample9a8d22|c4859/f1p1/2321	--	--
OG03142	1	0	0	0	0	1-2k.c31349/1/1482	ENY2, DC6, SUS1	Q3ZBJ0	i1_HQ_sample9a8d22|c13218/f2p3/1508	ENY2, DC6, SUS1	Q3ZBJ0
OG09257	1	0	0	0	0	1-2k.c32283/1/1364.1	--	Q8MJD5	i1_HQ_sample9a8d22|c50723/f1p2/1037	--	Q8MJD5
OG15225	1	0	0	0	0	2-3k.c17536/1/1379	--	--	i1_HQ_sample9a8d22|c20071/f2p3/1387	--	--
OG15420	1	0	0	0	0	3-6k.c27293/1/3791.1	--	--	i1_LQ_sample9a8d22|c24130/f1p28/1845.1	--	--
OG15295	1	0	0	0	0	2-3k.c20343/1/1718	--	--	i1_HQ_sample9a8d22|c28075/f1p2/1811.1	--	--
OG15833	1	0	0	0	0	3-6k.c21380/1/8638.1	PECAM1, CD31	P51866	i6_LQ_sample9a8d22|c162/f1p62/6658	PECAM1, CD31	P51866
OG15362	1	0	0	0	0	2-3k.c13467/1/972	ARF4	Q3SZF2	i1_HQ_sample9a8d22|c55082/f3p58/1643	ARF4	Q3SZF2
OG06481	1	0	0	0	0	1-2k.c5309/3/1344	CLIC2	O15247	i1_HQ_sample9a8d22|c6762/f4p6/1375	CLIC2	O15247
OG15588	1	0	0	0	0	3-6k.c10984/2/2989	SGTA	Q32LM2	i2_LQ_sample9a8d22|c2024/f2p26/2088	SGTA	Q32LM2
OG15326	1	0	0	0	0	1-2k.c28075/1/1164	--	--	i1_HQ_sample9a8d22|c39883/f1p1/1867	--	--
OG15704	1	0	0	0	0	2-3k.c7913/2/1818	ING3	Q9NXR8	i3_LQ_sample9a8d22|c1433/f1p6/3709.1	ING3	Q9NXR8
OG06649	1	0	0	0	0	1-2k.c9449/12/1517	EFNA	Q3ZC64	i1_HQ_sample9a8d22|c23724/f1p2/1486	EFNA	Q3ZC64
OG15504	1	0	0	0	0	2-3k.c14218/2/2161.2	--	--	i2_HQ_sample9a8d22|c1277/f6p7/2169.2	--	--
OG06617	1	0	0	0	0	3-6k.c21095/1/4114.1	TMEM67, MKS3	Q5HYA8	i4_LQ_sample9a8d22|c643/f1p1/4540.2	TMEM67, MKS3	Q8BR76
OG06798	1	0	0	0	0	2-3k.c8638/1/1324	DDX24, MAK5	Q5RDL2	i2_HQ_sample9a8d22|c1929/f2p3/2915	DDX24, MAK5	Q9GZR7
OG07103	1	0	0	0	0	2-3k.c24138/1/1675.1	RRP8	O43159	i1_LQ_sample9a8d22|c46264/f1p1/1874	RRP8	O43159
OG15554	1	0	0	0	0	3-6k.c15976/2/2822	TRAM1	Q9GKZ4	i2_LQ_sample9a8d22|c13314/f1p11/2832	TRAM1	Q9GKZ4
OG15155	1	0	0	0	0	3-6k.c12595/1/3528	SSR3	Q3SZ87	i0_HQ_sample9a8d22|c32890/f33p50/866	SSR3	Q3SZ87
OG09687	1	0	0	0	0	2-3k.c11612/2/517	RP-L40e, RPL40	P49632	i1_LQ_sample9a8d22|c23543/f1p72/1925.2	RP-L40e, RPL40	P49632
OG06681	1	0	0	0	0	2-3k.c11262/1/575	CSTA_B	P25417	i2_LQ_sample9a8d22|c16372/f1p80/2584.2	CSTA_B	P25417
OG03155	1	0	0	0	0	2-3k.c13807/1/1546.1	--	Q80TB7	i2_LQ_sample9a8d22|c16904/f1p2/2185.1	--	Q80TB7
OG06732	1	0	0	0	0	1-2k.c31941/1/893	BLOC1S2	Q32WR5	i0_HQ_sample9a8d22|c18752/f16p17/905	BLOC1S2	Q32WR5
OG15464	1	0	0	0	0	1-2k.c8361/27/1344	--	Q3SZ97	i1_LQ_sample9a8d22|c39809/f1p49/1336	--	Q3SZ97
OG15421	1	0	0	0	0	2-3k.c20964/1/1865	--	Q13148	i1_LQ_sample9a8d22|c24426/f1p6/1720	--	Q13148
OG15698	1	0	0	0	0	2-3k.c24123/1/4015	NUG1, GNL3	Q3T0J9	i3_LQ_sample9a8d22|c1081/f1p23/3903	NUG1, GNL3	Q3T0J9
OG15834	1	0	0	0	0	3-6k.c2618/1/5466.2	--	--	i6_LQ_sample9a8d22|c177/f1p1/6598.3	--	--
OG08669	1	0	0	0	0	1-2k.c17387/1/1226.1	PIGX	Q8TBF5	i1_HQ_sample9a8d22|c23124/f2p8/1813	PIGX	Q8TBF5
OG09679	1	0	0	0	0	2-3k.c20825/1/1303	--	Q5E969	i1_HQ_sample9a8d22|c825/f32p56/1301	--	Q5E969
OG15788	1	0	0	0	0	3-6k.c4980/1/3733	--	--	i4_LQ_sample9a8d22|c637/f1p3/4440	--	--
OG15715	1	0	0	0	0	3-6k.c23226/1/3849.1	--	Q3ZCT1	i3_LQ_sample9a8d22|c3477/f1p25/3958	--	Q3ZCT1
OG09633	1	0	0	0	0	1-2k.c16492/1/1275.1	PSMB2	Q5E9K0	i0_HQ_sample9a8d22|c33212/f10p11/862	PSMB2	Q5E9K0
OG06628	1	0	0	0	0	2-3k.c19440/1/862	RP-S15, MRPS15, rpsO	P82914	i0_LQ_sample9a8d22|c11330/f1p1/883	RP-S15, MRPS15, rpsO	P82914
OG05167	1	0	0	0	0	3-6k.c30732/1/4166	NR3C1, GR	Q9N1U3	i1_HQ_sample9a8d22|c24088/f1p1/1945	NR3C1, GR	P04150
OG15649	1	0	0	0	0	3-6k.c29914/1/4043.1	speD, AMD1	P50243	i2_LQ_sample9a8d22|c6474/f1p16/2236	speD, AMD1	P50243
OG15687	1	0	0	0	0	1-2k.c19076/1/1528	--	Q9NRM2	i2_LQ_sample9a8d22|c9875/f1p6/2162	--	Q9NRM2
OG09428	1	0	0	0	0	2-3k.c3280/5/1745	--	Q3ZBP2	i1_HQ_sample9a8d22|c5181/f3p5/1770	--	Q3ZBP2
OG15619	1	0	0	0	0	3-6k.c24687/2/3601.2	--	--	i2_LQ_sample9a8d22|c3887/f1p3/2874.2	--	--
OG15791	1	0	0	0	0	3-6k.c30172/1/3091	--	--	i4_LQ_sample9a8d22|c784/f1p2/4826	--	--
OG15272	1	0	0	0	0	1-2k.c6633/4/1593	--	Q2TBY0	i1_HQ_sample9a8d22|c2472/f8p14/1591	--	Q2TBY0
OG06546	1	0	0	0	0	2-3k.c14822/3/509	RP-S12e, RPS12	P46405	i0_LQ_sample9a8d22|c41951/f1p1/507	RP-S12e, RPS12	P46405
OG06870	1	0	0	0	0	1-2k.c27493/1/974.1	CGI121, TPRKB	Q9Y3C4	i0_LQ_sample9a8d22|c2415/f2p2/828	CGI121, TPRKB	Q9Y3C4
OG09663	1	0	0	0	0	1-2k.c11235/3/1762	--	Q7YR36	i1_HQ_sample9a8d22|c30336/f2p4/1729	--	P79522
OG15577	1	0	0	0	0	1-2k.c4418/1/1381	CREB3	Q8SQ19	i2_LQ_sample9a8d22|c16732/f1p3/2080.1	CREB3	Q8SQ19
OG09719	1	0	0	0	0	3-6k.c17513/1/2847	--	P08567	i2_LQ_sample9a8d22|c4194/f1p3/2842.1	--	P08567
OG15639	1	0	0	0	0	1-2k.c7063/2/1507	UBE2N, BLU, UBC13	Q5R7J6	i2_LQ_sample9a8d22|c5796/f1p150/2667.1	UBE2N, BLU, UBC13	Q5R7J6
OG15811	1	0	0	0	0	2-3k.c16078/1/1898	KRAB	Q8TBZ5	i5_LQ_sample9a8d22|c284/f1p8/5913.2	KRAB	Q5SXM1
OG15364	1	0	0	0	0	1-2k.c14283/2/1181	RAN	P62827	i1_HQ_sample9a8d22|c55318/f30p2/1132	RAN	Q3T054
OG09727	1	0	0	0	0	2-3k.c8586/1/677	--	Q8VHC3	i2_LQ_sample9a8d22|c7051/f1p14/2788.2	--	Q8VHC3
OG06806	1	0	0	0	0	3-6k.c11723/1/2685.1	ELL	F1MGG3	i1_LQ_sample9a8d22|c28991/f1p1/1750.1	ELL	F1MGG3
OG15441	1	0	0	0	0	1-2k.c26719/1/1100	SIP1, GEMIN2	O14893	i1_LQ_sample9a8d22|c28122/f1p15/1935.1	SIP1, GEMIN2	O14893
OG15158	1	0	0	0	0	1-2k.c13114/1/1558	MTCH	Q9NZJ7	i0_LQ_sample9a8d22|c11310/f1p1/887	MTCH	Q9NZJ7
OG09711	1	0	0	0	0	3-6k.c17688/1/5451	--	Q96IZ0	i2_LQ_sample9a8d22|c13269/f1p3/2957	--	Q96IZ0
OG07080	1	0	0	0	0	2-3k.c4577/1/1613.1	--	A4IFL2	i3_LQ_sample9a8d22|c4371/f1p1/3147.1	--	A4IFL2
OG15525	1	0	0	0	0	3-6k.c28069/1/3375	KRAB	Q8NEP9	i2_LQ_sample9a8d22|c11034/f1p2/2167	KRAB	Q8NEP9
OG06736	1	0	0	0	0	1-2k.c15064/1/743	RP-L7Ae, RPL7A	Q2TBQ5	i2_LQ_sample9a8d22|c16719/f1p107/2338.2	RP-L7Ae, RPL7A	Q2TBQ5
OG15663	1	0	0	0	0	1-2k.c14887/1/1634	--	--	i2_LQ_sample9a8d22|c7542/f1p1/2431	--	--
OG09729	1	0	0	0	0	1-2k.c17357/1/1278	--	Q9D0F4	i2_LQ_sample9a8d22|c8735/f1p2/2232	--	Q9D0F4
OG15684	1	0	0	0	0	3-6k.c14151/2/3640.1	--	--	i2_LQ_sample9a8d22|c9574/f1p2/2857.1	--	--
OG06690	1	0	0	0	0	3-6k.c17816/1/5087	PCYT1	P49585	i5_LQ_sample9a8d22|c466/f1p5/5174	PCYT1	P49585
OG08334	1	0	0	0	0	3-6k.c22971/1/6062.1	ASF1	Q3C1E9	i2_LQ_sample9a8d22|c2628/f1p1/2308.1	ASF1	Q3C1E9
OG15228	1	0	0	0	0	2-3k.c15080/1/3947.1	ACTB_G1	P63259	i1_HQ_sample9a8d22|c20340/f1p51/2042	ACTB_G1	A2BDB0
OG06976	1	0	0	0	0	1-2k.c26861/1/1373	PPIL1	Q9Y3C6	i1_HQ_sample9a8d22|c27083/f2p54/1327	PPIL1	Q5E992
OG06992	1	0	0	0	0	2-3k.c4315/2/668	DYNLL	P63170	i0_LQ_sample9a8d22|c16158/f2p5/671	DYNLL	P63170
OG05203	1	0	0	0	0	1-2k.c8209/9/1260	DNTTIP1	A6H7A8	i1_LQ_sample9a8d22|c27361/f1p1/1598.1	DNTTIP1	Q99LB0
OG09689	1	0	0	0	0	1-2k.c5803/1/1522.1	COA4	Q9NYJ1	i1_LQ_sample9a8d22|c26664/f1p1/1786.1	COA4	Q9NYJ1
OG08875	1	0	0	0	0	1-2k.c25145/1/1413	AP3S	Q1JQA3	i2_HQ_sample9a8d22|c1586/f4p7/2153	AP3S	Q1JQA3
OG09732	1	0	0	0	0	3-6k.c4395/1/2594	SCD, desC	Q2KIA4	i2_LQ_sample9a8d22|c9675/f1p2/2312	SCD, desC	Q2KIA4
OG15694	1	0	0	0	0	3-6k.c18004/1/4375	--	Q9BYI3	i3_HQ_sample9a8d22|c934/f2p15/3989	--	--
OG15658	1	0	0	0	0	3-6k.c29556/1/3054	XPC	P02465	i2_LQ_sample9a8d22|c7166/f1p13/2472	XPC	P02465
OG15721	1	0	0	0	0	1-2k.c6311/3/1176	--	--	i3_LQ_sample9a8d22|c3999/f1p42/3512.2	--	--
OG07051	1	0	0	0	0	1-2k.c10451/1/1314.1	--	Q3SZZ5	i0_LQ_sample9a8d22|c17910/f1p1/705	--	Q3SZZ5
OG15209	1	0	0	0	0	1-2k.c3634/1/1099	--	--	i1_HQ_sample9a8d22|c12257/f2p50/1522	--	Q9R0Q3
OG06923	1	0	0	0	0	2-3k.c19759/1/1763.1	NDUFS7	P42026	i0_HQ_sample9a8d22|c28407/f4p4/738	NDUFS7	P42026
OG15643	1	0	0	0	0	1-2k.c16486/1/1246	--	A8K855	i2_LQ_sample9a8d22|c6187/f1p103/2444.1	--	A8K855
OG09724	1	0	0	0	0	3-6k.c21523/2/3417	--	Q9HCJ1	i2_LQ_sample9a8d22|c6379/f1p2/2008	--	Q9HCJ1
OG08806	1	0	0	0	0	3-6k.c5475/1/3027	SCD, desC	Q9TT94	i4_LQ_sample9a8d22|c274/f1p42/4567	SCD, desC	Q9TT94
OG15540	1	0	0	0	0	3-6k.c1925/3/3182	--	Q08DU9	i2_LQ_sample9a8d22|c12201/f1p3/2825.1	--	Q08DU9
OG15279	1	0	0	0	0	2-3k.c15668/2/1992	PTPRF, LAR	Q64604	i1_HQ_sample9a8d22|c25568/f2p3/1989	PTPRF, LAR	A2A8L5
OG09697	1	0	0	0	0	2-3k.c23430/1/2191	--	Q1JPD3	i1_LQ_sample9a8d22|c5091/f1p1/1597.1	--	Q1JPD3
OG06834	1	0	0	0	0	1-2k.c18215/1/1013	SRP19	Q3ZBG7	i0_LQ_sample9a8d22|c2496/f3p4/934	SRP19	Q3ZBG7
OG15810	1	0	0	0	0	3-6k.c27719/1/4023.1	SARNP, CIP29, THO1	P82979	i5_LQ_sample9a8d22|c264/f1p26/5677.1	SARNP, CIP29, THO1	Q5R4V4
OG15871	1	0	0	0	0	1-2k.c23212/1/3715.2	MAGT1	Q9H0U3	i8_LQ_sample9a8d22|c27/f1p117/8406.4	MAGT1	Q9H0U3
OG15547	1	0	0	0	0	1-2k.c19368/1/1200	--	Q1RMJ7	i2_LQ_sample9a8d22|c12668/f1p7/3108	--	Q1RMJ7
OG15654	1	0	0	0	0	3-6k.c10518/1/3300.1	--	O00370	i2_LQ_sample9a8d22|c6805/f1p76/2052	SERPINA	O00370
OG15633	1	0	0	0	0	3-6k.c25656/1/3112	--	Q6AYJ5	i2_LQ_sample9a8d22|c5621/f1p5/2568.2	--	Q6AYJ5
OG15492	1	0	0	0	0	3-6k.c25596/1/4467	--	--	i1_LQ_sample9a8d22|c53229/f1p2/1080	--	--
OG15292	1	0	0	0	0	1-2k.c7785/3/1609	UBE2W, UBC16	Q96B02	i1_HQ_sample9a8d22|c2751/f6p11/1641	UBE2W, UBC16	Q96B02
OG08277	1	0	0	0	0	3-6k.c29966/1/3765.2	PPIL3	Q9H2H8	i1_HQ_sample9a8d22|c53812/f1p1/1107	PPIL3	Q9H2H8
OG15485	1	0	0	0	0	1-2k.c27142/1/1131	FOS	O77628	i1_LQ_sample9a8d22|c5071/f1p20/1362.1	--	O77628
OG15400	1	0	0	0	0	1-2k.c18086/2/1455	--	--	i1_LQ_sample9a8d22|c20829/f1p11/1441	--	--
OG15664	1	0	0	0	0	2-3k.c16650/1/1881	--	--	i2_LQ_sample9a8d22|c7566/f1p34/2958.1	--	--
OG15596	1	0	0	0	0	2-3k.c20915/1/1804.1	--	--	i2_LQ_sample9a8d22|c2560/f1p1/2074.1	--	--
OG06921	1	0	0	0	0	1-2k.c15347/3/1321	TIM13	Q9Y5L4	i0_HQ_sample9a8d22|c2433/f3p3/929	TIM13	Q9Y5L4
OG15787	1	0	0	0	0	3-6k.c13495/1/4648	XPC	--	i4_LQ_sample9a8d22|c631/f1p3/4495	XPC	--
OG06747	1	0	0	0	0	2-3k.c16519/1/1816.1	B3GALNT2	Q8NCR0	i1_HQ_sample9a8d22|c24021/f1p1/1760	B3GALNT2	Q8NCR0
OG06641	1	0	0	0	0	1-2k.c33443/10/1160	--	Q3MHP3	i1_HQ_sample9a8d22|c51192/f1p4/1101	--	Q3MHP3
OG15758	1	0	0	0	0	1-2k.c19188/1/5310.2	RP-L3e, RPL3	P39872	i3_LQ_sample9a8d22|c7383/f1p96/3039.2	RP-L3e, RPL3	P39872
OG15738	1	0	0	0	0	3-6k.c20202/1/3349.2	DPM1	Q1JQ93	i3_LQ_sample9a8d22|c5822/f1p25/3364.1	DPM1	Q1JQ93
OG09207	1	0	0	0	0	1-2k.c2150/43/1162	--	Q7YR42	i1_HQ_sample9a8d22|c33153/f1p1/1134	--	Q7YR42
OG06723	1	0	0	0	0	2-3k.c11185/3/671	RP-S7e, RPS7	Q5RT64	i5_LQ_sample9a8d22|c620/f1p198/5599.3	RP-S7e, RPS7	A6H769
OG06757	1	0	0	0	0	2-3k.c20077/1/1973.1	CSL4, EXOSC1	Q9DAA6	i0_HQ_sample9a8d22|c1641/f5p6/892	CSL4, EXOSC1	Q9DAA6
OG15491	1	0	0	0	0	3-6k.c19843/1/4893.2	--	--	i1_LQ_sample9a8d22|c5322/f1p3/1897.2	--	--
OG08794	1	0	0	0	0	1-2k.c10465/2/1600	DNAJB14	Q0IIE8	i2_LQ_sample9a8d22|c5650/f1p4/2088	DNAJB14	Q0IIE8
OG15857	1	0	0	0	0	3-6k.c8990/1/3600.1	E2.1.1.77, pcm	Q5F3N1	i7_LQ_sample9a8d22|c149/f1p25/7106.2	E2.1.1.77, pcm	Q5F3N1
OG06676	1	0	0	0	0	1-2k.c26950/1/1339	--	Q0VBY1	i3_LQ_sample9a8d22|c1929/f1p2/4087.1	--	Q0VBY1
OG15432	1	0	0	0	0	1-2k.c31186/1/1179	PDE4DIP	Q5VU43	i1_LQ_sample9a8d22|c26470/f1p1/1813.1	--	--
OG15288	1	0	0	0	0	3-6k.c17413/1/3471.1	--	--	i1_HQ_sample9a8d22|c26935/f1p4/1436.1	--	--
OG09281	1	0	0	0	0	1-2k.c32555/1/1369	--	Q9BRA2	i4_LQ_sample9a8d22|c185/f1p187/4438.3	--	Q9BRA2
OG09723	1	0	0	0	0	1-2k.c14847/2/1282.1	--	Q9BV81	i2_LQ_sample9a8d22|c6080/f1p2/2518.2	--	Q9BV81
OG15184	1	0	0	0	0	1-2k.c16941/1/1433	RP-L19e, RPL19	Q5RB99	i0_LQ_sample9a8d22|c37102/f1p8/702	RP-L19e, RPL19	Q5RB99
OG15564	1	0	0	0	0	2-3k.c8670/1/1801.1	--	--	i2_LQ_sample9a8d22|c13976/f1p2/2020.1	--	--
OG15775	1	0	0	0	0	2-3k.c20468/1/3315.2	EIF3L	Q3ZCK1	i4_LQ_sample9a8d22|c153/f1p57/4290.1	EIF3L	Q9Y262
OG09010	1	0	0	0	0	1-2k.c11055/2/1059	FOPNL, FOR20	Q96NB1	i2_LQ_sample9a8d22|c10535/f1p4/2287	FOPNL, FOR20	Q96NB1
OG05214	1	0	0	0	0	1-2k.c3860/4/1460	SNU13, NHP2L	P55770	i2_LQ_sample9a8d22|c11254/f1p15/2828.1	SNU13, NHP2L	P55770
OG06943	1	0	0	0	0	1-2k.c32646/1/1496	OAZ1	Q56K12	i2_LQ_sample9a8d22|c8066/f1p60/2565.1	--	A4FUF0
OG06894	1	0	0	0	0	2-3k.c23983/1/593	--	Q2M2U3	i0_HQ_sample9a8d22|c16113/f2p4/560	--	Q2M2U3
OG06835	1	0	0	0	0	1-2k.c6418/7/1166	--	Q3T0C9	i1_HQ_sample9a8d22|c10592/f1p4/1175	--	Q3T0C9
OG15667	1	0	0	0	0	1-2k.c32143/1/5106.1	--	P17404	i2_LQ_sample9a8d22|c8086/f1p19/1986.1	--	P17404
OG06931	1	0	0	0	0	3-6k.c18665/1/3123.1	THG1	Q05B50	i2_LQ_sample9a8d22|c11779/f1p2/2236	THG1	Q05B50
OG15534	1	0	0	0	0	1-2k.c27280/1/1148.1	EEF1G	Q3SZV3	i2_LQ_sample9a8d22|c11613/f1p40/2138.1	EEF1G	Q3SZV3
OG15490	1	0	0	0	0	1-2k.c28084/1/1251	--	P13213	i1_LQ_sample9a8d22|c52974/f1p6/1123	--	--
OG15223	1	0	0	0	0	1-2k.c5904/2/1400	--	--	i1_HQ_sample9a8d22|c19807/f1p28/1842	--	--
OG08349	1	0	0	0	0	2-3k.c17970/1/2093	CCNC, SSN8	Q3ZCK5	i1_HQ_sample9a8d22|c40129/f1p25/2120	CCNC, SSN8	Q3ZCK5
OG08504	1	0	0	0	0	1-2k.c7462/3/1105	--	Q2YDE3	i1_HQ_sample9a8d22|c49563/f9p44/1096	--	Q2YDE3
OG15558	0.99999	0	0	0	0	3-6k.c16113/1/6133.1	--	--	i2_LQ_sample9a8d22|c13503/f1p4/2077	--	--
OG15843	0.99999	0	0	0	0	1-2k.c27856/1/1600	--	--	i6_LQ_sample9a8d22|c445/f1p147/6650.2	--	--
OG06675	0.99999	0	0	0	0	2-3k.c7988/1/1823.1	--	P10462	i2_LQ_sample9a8d22|c13560/f1p46/2289.2	--	P10462
OG15469	0.99999	0	0	0	0	1-2k.c27810/1/1447.1	--	--	i1_LQ_sample9a8d22|c41395/f1p1/1663.1	--	--
OG15255	0.99999	0	0	0	0	3-6k.c12824/1/3400	DNAH	--	i1_HQ_sample9a8d22|c23460/f1p2/1849	--	--
OG15465	0.99999	0	0	0	0	1-2k.c3294/1/1364.1	--	P81877	i1_LQ_sample9a8d22|c4012/f1p10/1396.1	--	P81877
OG08605	0.99999	0	0	0	0	1-2k.c18566/1/1049.1	SDHC, SDH3	P35720	i1_HQ_sample9a8d22|c50685/f1p28/1074	SDHC, SDH3	P35720
OG15586	0.99999	0	0	0	0	2-3k.c9270/1/1749	GNPNAT1, GNA1	Q96EK6	i2_LQ_sample9a8d22|c18697/f1p21/2113	GNPNAT1, GNA1	Q96EK6
OG06709	0.99999	0	0	0	0	2-3k.c22924/1/2434.2	DAXX	Q5TJE1	i1_HQ_sample9a8d22|c14827/f1p1/1050	DAXX	Q5TJE1
OG08779	0.99999	0	0	0	0	1-2k.c2512/21/1167	TIM23	O14925	i1_LQ_sample9a8d22|c21556/f1p53/1962.1	TIM23	O14925
OG15538	0.99999	0	0	0	0	3-6k.c17024/1/3502.1	PCBP2_3_4	Q61990	i2_LQ_sample9a8d22|c12092/f1p12/2495	PCBP2_3_4	Q15366
OG15446	0.99999	0	0	0	0	2-3k.c14092/1/1798	--	Q9NRG1	i1_LQ_sample9a8d22|c29286/f1p1/1910.1	--	Q9NRG1
OG15636	0.99999	0	0	0	0	3-6k.c22306/1/10656.1	MPP5, PALS1	Q9JLB2	i2_LQ_sample9a8d22|c5720/f1p1/2313	MPP5, PALS1	Q8JHF4
OG15310	0.99999	0	0	0	0	3-6k.c26259/1/3407.1	--	--	i1_HQ_sample9a8d22|c29852/f1p14/1976	--	--
OG06774	0.99999	0	0	0	0	2-3k.c6728/1/2092	CDC73	Q8JZM7	i1_LQ_sample9a8d22|c28555/f1p1/1937	CDC73	Q8JZM7
OG15303	0.99999	0	0	0	0	1-2k.c22615/1/993	--	--	i1_HQ_sample9a8d22|c28994/f1p1/1950	--	Q9Y693
OG15859	0.99999	0	0	0	0	1-2k.c11881/1/3661.1	RAB10	P61027	i7_LQ_sample9a8d22|c166/f1p11/7337.1	RAB10	Q5R5U1
OG15221	0.99999	0	0	0	0	1-2k.c5974/1/1525	--	--	i1_HQ_sample9a8d22|c19555/f1p1/1842	--	--
OG06863	0.99999	0	0	0	0	2-3k.c26476/1/1884	--	Q29RZ9	i1_HQ_sample9a8d22|c18936/f2p8/1890	--	Q29RZ9
OG09707	0.99999	0	0	0	0	2-3k.c15441/1/694	ATPeF0C, ATP5G, ATP9	Q3ZC75	i2_LQ_sample9a8d22|c11216/f1p10/2378.2	ATPeF0C, ATP5G, ATP9	Q3ZC75
OG15635	0.99999	0	0	0	0	1-2k.c18929/1/5641.2	PRKAR	P00514	i2_LQ_sample9a8d22|c5676/f1p5/2370	PRKAR	P00514
OG15200	0.99999	0	0	0	0	3-6k.c20426/1/3430.3	RP-L5e, RPL5	Q58DW5	i10_LQ_sample9a8d22|c21/f1p58/10297.2	RP-L5e, RPL5	Q58DW5
OG15733	0.99999	0	0	0	0	3-6k.c13543/1/3861	--	Q86X10	i3_LQ_sample9a8d22|c5459/f1p2/3616	--	--
OG05108	0.99999	0	0	0	0	1-2k.c27739/1/1403	ARL1	O76095	i0_LQ_sample9a8d22|c13776/f1p1/951	--	O76095
OG15391	0.99999	0	0	0	0	1-2k.c3869/1/1237	--	--	i1_LQ_sample9a8d22|c15334/f1p2/1081	--	--
OG06513	0.99999	0	0	0	0	2-3k.c12395/1/1353	MED4	Q3SYZ9	i1_HQ_sample9a8d22|c28221/f2p7/1368	MED4	Q3SYZ9
OG06859	0.99998	0	0	0	0	1-2k.c33359/289/1655	FKBP1	P18203	i1_HQ_sample9a8d22|c15998/f20p48/1591	FKBP1	P18203
OG15878	0.99998	0	0	0	0	1-2k.c32367/1/2370.1	DCN	Q9TTE2	i9_LQ_sample9a8d22|c65/f1p31/8986.3	DCN	Q9TTE2
OG15368	0.99998	0	0	0	0	1-2k.c2110/37/1108	RAN	Q3T054	i1_HQ_sample9a8d22|c55431/f15p8/1112	RAN	Q3T054
OG15445	0.99998	0	0	0	0	3-6k.c24977/1/3026	RAB10	P61026	i1_LQ_sample9a8d22|c28797/f1p9/1806	RAB10	P61026
OG06840	0.99998	0	0	0	0	1-2k.c6198/1/1262	ATPeF0S, ATP5S	P22027	i1_LQ_sample9a8d22|c40238/f1p2/1290	ATPeF0S, ATP5S	P22027
OG15264	0.99998	0	0	0	0	2-3k.c23561/1/1870	--	--	i1_HQ_sample9a8d22|c24158/f1p6/1856	--	--
OG06910	0.99998	0	0	0	0	2-3k.c17512/1/1800.1	DDA1	Q5RD86	i1_LQ_sample9a8d22|c63656/f1p3/1010	DDA1	Q5RD86
OG09708	0.99998	0	0	0	0	2-3k.c12951/3/723	TCEB2	P62869	i2_LQ_sample9a8d22|c11863/f1p54/2306.2	TCEB2	P62869
OG15592	0.99998	0	0	0	0	3-6k.c8024/1/2812	--	--	i2_LQ_sample9a8d22|c2459/f1p3/2178	--	--
OG15360	0.99998	0	0	0	0	1-2k.c9666/3/1059.1	--	--	i1_HQ_sample9a8d22|c54836/f10p13/1255.1	--	--
OG06915	0.99998	0	0	0	0	1-2k.c2884/6/1906	--	Q9BT67	i1_HQ_sample9a8d22|c5503/f2p7/1728	--	Q9BT67
OG15428	0.99998	0	0	0	0	1-2k.c30848/1/1292	--	--	i1_LQ_sample9a8d22|c25522/f1p2/1858	--	--
OG06612	0.99998	0	0	0	0	2-3k.c11092/2/1846	PKIA	Q3SX13	i1_LQ_sample9a8d22|c20434/f1p2/1784	PKIA	Q3SX13
OG15203	0.99997	0	0	0	0	3-6k.c2323/1/3899	--	A7KAX9	i11_LQ_sample9a8d22|c3/f1p1/11375.3	--	--
OG06619	0.99997	0	0	0	0	2-3k.c8048/3/1778	RRP41, EXOSC4, SKI6	Q7YRA3	i0_LQ_sample9a8d22|c16399/f1p1/803	RRP41, EXOSC4, SKI6	Q7YRA3
OG05093	0.99997	0	0	0	0	1-2k.c30715/1/1378	hprT, hpt, HPRT1	Q45FY6	i1_LQ_sample9a8d22|c12325/f1p41/1356	hprT, hpt, HPRT1	Q45FY6
OG15774	0.99997	0	0	0	0	3-6k.c8927/1/3730.1	--	Q4AE62	i4_LQ_sample9a8d22|c1412/f1p26/4840.1	--	Q4AE62
OG15785	0.99997	0	0	0	0	2-3k.c13612/1/2000	BRF1, GTF3B	--	i4_LQ_sample9a8d22|c470/f1p1/4341.1	BRF1, GTF3B	--
OG15379	0.99997	0	0	0	0	2-3k.c2882/15/1761	UBE2A, UBC2, RAD6A	Q9Z255	i1_HQ_sample9a8d22|c6718/f7p18/1772	UBE2A, UBC2, RAD6A	Q9Z255
OG15819	0.99996	0	0	0	0	3-6k.c5691/1/7421.1	--	Q7L1Q6	i5_LQ_sample9a8d22|c508/f1p94/5369.2	--	Q6P7P5
OG15358	0.99996	0	0	0	0	2-3k.c2877/6/1722	--	Q3SZV2	i1_HQ_sample9a8d22|c5386/f1p19/1724	--	Q3SZV2
OG08268	0.99996	0	0	0	0	3-6k.c14276/2/3801.2	ZEB1_2	O60315	i1_LQ_sample9a8d22|c27332/f1p4/1653.1	ZEB1_2	O60315
OG06956	0.99996	0	0	0	0	2-3k.c9348/1/740	--	Q3ZCL8	i0_HQ_sample9a8d22|c33184/f7p12/761	--	Q3ZCL8
OG05314	0.99996	0	0	0	0	1-2k.c11170/1/1743	ARHGDI, RHOGDI	P19803	i1_LQ_sample9a8d22|c52567/f1p63/1907	ARHGDI, RHOGDI	P19803
OG15842	0.99996	0	0	0	0	2-3k.c19859/1/6041.1	HSPA1_8	Q5NVM9	i6_LQ_sample9a8d22|c4/f1p67/6374.1	RAB18	Q5EB77
OG08753	0.99996	0	0	0	0	1-2k.c11490/1/1330.1	C9ORF3	Q8N6M6	i1_HQ_sample9a8d22|c3188/f2p6/1398	C9ORF3	Q8N6M6
OG09672	0.99996	0	0	0	0	1-2k.c14580/2/1086	CENPP	Q6IPU0	i1_HQ_sample9a8d22|c49477/f6p8/1087	CENPP	Q6IPU0
OG08641	0.99996	0	0	0	0	3-6k.c20826/1/3932	E3.6.3.1	Q9Y2G3	i2_LQ_sample9a8d22|c12750/f1p8/2913.1	E3.6.3.1	Q9Y2G3
OG05287	0.99995	0	0	0	0	2-3k.c8382/1/625	RP-L12e, RPL12	P61284	i1_HQ_sample9a8d22|c5383/f1p38/1746.2	RP-L12e, RPL12	P61284
OG05255	0.99995	0	0	0	0	2-3k.c11511/3/1847	--	Q32L78	i1_HQ_sample9a8d22|c18624/f3p7/1854	--	Q86SZ2
OG15545	0.99995	0	0	0	0	3-6k.c17996/1/3117.1	GPC5	--	i2_LQ_sample9a8d22|c12656/f1p8/2889.1	GPC5	--
OG15852	0.99995	0	0	0	0	3-6k.c8737/1/5189	MRC	P22897	i6_LQ_sample9a8d22|c677/f1p2/6052	MRC	P22897
OG15353	0.99994	0	0	0	0	1-2k.c12154/1/1125	HNRNPF_H	P31943	i1_HQ_sample9a8d22|c50439/f2p40/1129	HNRNPF_H	P31943
OG15703	0.99994	0	0	0	0	3-6k.c17618/1/3283	--	--	i3_LQ_sample9a8d22|c1389/f1p1/3487	--	--
OG15612	0.99994	0	0	0	0	1-2k.c19448/1/3512.1	RBM5_10	Q1RMU5	i2_LQ_sample9a8d22|c3460/f1p60/2361.2	RBM5_10	Q1RMU5
OG15747	0.99994	0	0	0	0	3-6k.c26770/1/4974.2	--	Q5R5U3	i3_LQ_sample9a8d22|c6367/f1p3/3285.3	--	Q5R5U3
OG08775	0.99993	0	0	0	0	1-2k.c2696/18/1183	--	Q58DR0	i1_LQ_sample9a8d22|c46720/f1p70/1145	--	Q58DR0
OG15524	0.99993	0	0	0	0	1-2k.c19061/1/1231	ACTB_G1	P60706	i2_LQ_sample9a8d22|c11027/f1p86/2455.2	ACTB_G1	P41112
OG09736	0.99993	0	0	0	0	3-6k.c12818/1/3237	KIDINS220, ARMS	Q9ULH0	i3_LQ_sample9a8d22|c5598/f1p2/3284	KIDINS220, ARMS	Q9ULH0
OG06700	0.99993	0	0	0	0	2-3k.c16037/1/1796	SRPK2	P78362	i2_LQ_sample9a8d22|c14391/f1p2/2010	SRPK2	O54781
OG09366	0.99992	0	0	0	0	3-6k.c3996/1/3142.3	TIM17	Q99595	i0_LQ_sample9a8d22|c15365/f1p1/917.1	TIM17	Q99595
OG09310	0.99992	0	0	0	0	3-6k.c3855/1/3137.1	BPTF, E(bx)	Q12830	i2_LQ_sample9a8d22|c11187/f1p1/2416.1	BPTF, E(bx)	Q12830
OG06497	0.99992	0	0	0	0	1-2k.c15040/1/1201.1	--	Q32KX9	i1_HQ_sample9a8d22|c63323/f1p4/1005	--	Q32KX9
OG15789	0.99992	0	0	0	0	3-6k.c13437/1/3167	JMJD1C	Q15652	i4_LQ_sample9a8d22|c715/f1p62/5111.2	JMJD1C	Q15652
OG09513	0.99992	0	0	0	0	3-6k.c3921/1/3875.2	USP4_11_15, UBP12	Q2HJE4	i9_LQ_sample9a8d22|c46/f1p19/9295.1	USP4_11_15, UBP12	Q2HJE4
OG15387	0.99991	0	0	0	0	1-2k.c26943/2/1292	--	--	i1_LQ_sample9a8d22|c11213/f2p3/1291	--	--
OG07086	0.99991	0	0	0	0	2-3k.c16555/2/779	RPB7, POLR2G	P62489	i0_HQ_sample9a8d22|c28402/f4p5/805	RPB7, POLR2G	P62489
OG15205	0.99991	0	0	0	0	1-2k.c10287/1/1151	COX7C	P00430	i1_HQ_sample9a8d22|c11142/f2p5/1161	COX7C	P00430
OG15831	0.9999	0	0	0	0	1-2k.c24645/1/1430	--	--	i5_LQ_sample9a8d22|c985/f1p1/5702.1	--	--
OG15172	0.9999	0	0	0	0	3-6k.c10275/1/3788.1	PPP1C	Q7SZ10	i0_LQ_sample9a8d22|c17438/f1p8/694	--	--
OG06849	0.9999	0	0	0	0	3-6k.c7539/1/3430.1	LMAN2L, VIPL	Q2HJD1	i1_LQ_sample9a8d22|c23388/f1p4/2350	LMAN2L, VIPL	Q2HJD1
OG15404	0.99989	0	0	0	0	3-6k.c17762/1/5619.2	--	--	i1_LQ_sample9a8d22|c21362/f1p1/1947	--	--
OG15313	0.99989	0	0	0	0	1-2k.c18301/1/1118	U2AF1	Q7TP17	i1_HQ_sample9a8d22|c32388/f1p3/1058	U2AF1	Q8BGJ9
OG15653	0.99988	0	0	0	0	1-2k.c14112/1/1207	--	--	i2_LQ_sample9a8d22|c6798/f1p2/2348	--	--
OG06701	0.99988	0	0	0	0	1-2k.c5109/2/1435	--	Q9NRH1	i1_HQ_sample9a8d22|c2538/f6p9/1476	--	Q9NRH1
OG06632	0.99986	0	0	0	0	3-6k.c15935/1/3745.2	QCR6, UQCRH	P00126	i0_LQ_sample9a8d22|c43978/f1p3/512	QCR6, UQCRH	P00126
OG15437	0.99984	0	0	0	0	3-6k.c15513/1/3265	WSB1	Q9Y6I7	i1_LQ_sample9a8d22|c27715/f1p4/1533	WSB1	Q9Y6I7
OG15473	0.99981	0	0	0	0	1-2k.c26859/1/1571	--	--	i1_LQ_sample9a8d22|c41965/f1p2/1848	COL4A3BP	Q6VVX2
OG06673	0.99981	0	0	0	0	1-2k.c3100/19/1221	PPIE	A4FV72	i1_LQ_sample9a8d22|c25805/f1p1/1190	PPIE	A4FV72
OG15331	0.99971	0	0	0	0	1-2k.c4155/1/1267	--	--	i1_HQ_sample9a8d22|c41549/f1p2/1564	--	Q9H3U7
OG15772	0.99967	0	0	0	0	3-6k.c9549/1/3109	--	--	i4_LQ_sample9a8d22|c1292/f1p35/5014.1	--	--
OG08258	0.99966	0	0	0	0	3-6k.c21054/1/4371.3	TYW5	A2RUC4	i7_LQ_sample9a8d22|c263/f1p1/7025.2	TYW5	A2RUC4
OG07046	0.99962	0	0	0	0	2-3k.c27366/1/1383	ACP1	P24666	i1_HQ_sample9a8d22|c8555/f2p5/1374	ACP1	P24666
OG15866	0.9996	0	0	0	0	3-6k.c24127/1/2273	--	--	i7_LQ_sample9a8d22|c25/f1p4/7912.2	--	--
OG06836	0.9996	0	0	0	0	1-2k.c29281/1/1297	ABCD4, PXMP1L	O14678	i2_LQ_sample9a8d22|c6191/f1p1/2325	ABCD4, PXMP1L	O14678
OG06571	0.99959	0	0	0	0	1-2k.c7909/1/910	--	P80513	i0_LQ_sample9a8d22|c31081/f1p1/811	--	P80513
OG15409	0.99959	0	0	0	0	1-2k.c25315/1/1367	--	--	i1_LQ_sample9a8d22|c23053/f1p7/1814	--	--
OG08302	0.99958	0	0	0	0	3-6k.c861/12/3053	--	Q96J86	i2_LQ_sample9a8d22|c12162/f1p2/2974	--	Q96J86
OG15799	0.99955	0	0	0	0	1-2k.c19107/1/6021.2	MTF2, PCL2	Q02395	i5_LQ_sample9a8d22|c1179/f1p52/5697.2	MTF2, PCL2	Q5R7T9
OG06978	0.99955	0	0	0	0	3-6k.c30616/1/2755	--	Q12849	i1_LQ_sample9a8d22|c5190/f1p1/1867	--	Q12849
OG03983	0.99954	0	0	0	0	3-6k.c2706/1/2962	UTP21, WDR36	Q8NI36	i1_HQ_sample9a8d22|c28946/f1p1/1913	UTP21, WDR36	Q8NI36
OG15628	0.9995	0	0	0	0	1-2k.c14536/1/1581	--	--	i2_LQ_sample9a8d22|c4867/f1p4/2103	--	--
OG06811	0.99949	0	0	0	0	1-2k.c25177/1/976	--	Q3T0K8	i0_LQ_sample9a8d22|c9571/f1p1/957	--	Q3T0K8
OG15178	0.99918	0	0	0	0	1-2k.c18387/1/1098	TIM9	Q2KIV2	i0_LQ_sample9a8d22|c2475/f2p2/991	TIM9	Q2KIV2
OG15307	0.99915	0	0	0	0	1-2k.c22538/1/1580	--	--	i1_HQ_sample9a8d22|c29151/f1p3/1947	--	--
OG15590	0.99901	0	0	0	0	3-6k.c14182/2/4041.1	--	--	i2_LQ_sample9a8d22|c2410/f1p3/2077.1	--	--
OG15241	0.99895	0	0	0	0	2-3k.c16846/1/1832	--	--	i1_HQ_sample9a8d22|c21244/f1p1/1893.1	IL10RA	Q13651
OG06498	0.99892	0	0	0	0	3-6k.c26112/1/6475.1	PPP1R3	A6QNP3	i2_LQ_sample9a8d22|c6651/f1p2/2328	PPP1R3	A6QNP3
OG06920	0.99866	0	0	0	0	1-2k.c18300/1/4396.2	--	Q08E57	i1_HQ_sample9a8d22|c43895/f1p1/1533	--	B0KWQ2
OG15168	0.99824	0	0	0	0	2-3k.c11559/4/1812	RAB2A	P61019	i0_LQ_sample9a8d22|c14158/f1p37/861	RAB2A	P61019
OG05086	0.99809	0	0	0	0	2-3k.c6700/1/2119	PTGR2, ZADH1	Q32L99	i2_LQ_sample9a8d22|c14126/f1p2/2112	PTGR2, ZADH1	Q32L99
OG15329	0.99591	0	0	0	0	1-2k.c18521/3/1195	--	--	i1_HQ_sample9a8d22|c4137/f1p1/1199	--	--
OG09666	0.99587	0	0	0	0	3-6k.c1457/2/4157	LARS, leuS	Q15031	i1_HQ_sample9a8d22|c38563/f1p1/1840	LARS, leuS	Q15031
OG15317	0.99487	0.0418	0.0421	0.0209	0.02105	1-2k.c24825/1/1480.1	--	Q14746	i1_HQ_sample9a8d22|c37801/f1p1/1854.1	--	Q14746
OG08756	0.99184	0	0	0	0	2-3k.c18991/1/1819	UBE2R, UBC3, CDC34	Q29503	i1_HQ_sample9a8d22|c19814/f1p3/1803	UBE2R, UBC3, CDC34	Q29503
OG08390	0.99183	0	0	0	0	1-2k.c4129/1/1602	PRPS, prsA	Q2HJ58	i1_HQ_sample9a8d22|c45524/f1p181/1791.2	PRPS, prsA	Q2HJ58
OG15208	0.99181	0	0	0	0	3-6k.c26867/1/3503	--	--	i1_HQ_sample9a8d22|c11824/f1p2/1514	--	--
OG09728	0.9901	0	0	0	0	3-6k.c4264/2/3334.1	SLC9A8, NHE8	Q9Y2E8	i2_LQ_sample9a8d22|c7201/f1p1/2272.1	SLC9A8, NHE8	Q4R8V4
OG13496	0.98674	0	0	0	0	2-3k.c18923/1/1863.1	HNRNPL	Q8WVV9	i5_LQ_sample9a8d22|c267/f1p2/5881.2	HNRNPL	Q8WVV9
OG06677	0.98613	0	0	0	0	1-2k.c11529/1/1302	--	Q0VC80	i0_LQ_sample9a8d22|c9274/f1p1/973	--	Q0VC80
OG08583	0.9852	0	0	0	0	3-6k.c29544/1/4561.2	--	Q3SYT0	i2_HQ_sample9a8d22|c18219/f22p31/2043	--	Q3SYT0
OG15478	0.9821	0	0	0	0	1-2k.c16160/2/1134	--	--	i1_LQ_sample9a8d22|c4553/f1p125/1089	--	--
OG15389	0.97576	0	0	0	0	3-6k.c30567/1/4529.2	XPC	--	i1_LQ_sample9a8d22|c12731/f1p1/1274	XPC	--
OG15359	0.97443	0	0	0	0	1-2k.c11822/1/1404	--	--	i1_HQ_sample9a8d22|c5428/f1p1/1923	--	--
OG15692	0.96293	0	0	0	0	3-6k.c2216/1/3819.1	TCF7L2	Q924A0	i3_HQ_sample9a8d22|c838/f2p3/3796.1	TCF7L2	Q924A0
OG07108	0.95872	0.0117	0.0122	0.0058	0.0061	3-6k.c22873/1/3986	--	Q8ND24	i2_LQ_sample9a8d22|c7220/f1p1/2170	--	Q8ND24
OG09655	0.95855	0.0066	0.0069	0.00335	0.00345	1-2k.c2311/11/1399	PEX2, PXMP3	P28328	i1_HQ_sample9a8d22|c2054/f8p23/1538	PEX2, PXMP3	P28328
OG05313	0.95627	0	0	0	0	2-3k.c28160/7/1873	P2RX4	Q5E9U1	i1_LQ_sample9a8d22|c27198/f1p7/1856	P2RX4	Q5E9U1
OG15661	0.95555	0	0	0	0	1-2k.c23989/1/1264	--	Q3T044	i2_LQ_sample9a8d22|c7319/f1p4/2282.2	--	--
OG05073	0.95398	0	0	0	0	3-6k.c4909/1/2384	--	Q5RAU9	i2_LQ_sample9a8d22|c4374/f1p2/2931	--	Q5RAU9
OG15696	0.95192	0.0122	0.0128	0.0061	0.0064	2-3k.c23283/1/4012	LSC2	Q3MHX5	i3_LQ_sample9a8d22|c1042/f1p17/3965	LSC2	Q3MHX5
OG15677	0.94623	0	0	0	0	3-6k.c31024/1/4196	--	--	i2_LQ_sample9a8d22|c8950/f1p3/1960	--	--
OG15224	0.93711	0	0	0	0	1-2k.c13187/1/1283	--	--	i1_HQ_sample9a8d22|c20029/f1p1/1853	--	--
OG15672	0.92683	0	0	0	0	1-2k.c22443/1/1471.1	--	--	i2_LQ_sample9a8d22|c8784/f1p2/2259.1	--	--
OG06838	0.92484	0	0	0	0	2-3k.c11439/1/2191	RAB2B	Q8WUD1	i2_HQ_sample9a8d22|c1434/f5p18/2210	RAB2B	Q8WUD1
OG15230	0.92361	0.009	0.0097	0.0045	0.00485	1-2k.c19548/1/1499	--	--	i1_HQ_sample9a8d22|c20605/f1p1/1897	--	--
OG08672	0.91621	0	0	0	0	3-6k.c28490/1/3315.1	CEP70	Q5RDE3	i3_LQ_sample9a8d22|c6800/f1p7/3712.2	CEP70	Q5RDE3
OG09139	0.90478	0	0	0	0	2-3k.c24375/1/555	PCBD, phhB	Q9H0N5	i2_LQ_sample9a8d22|c4082/f1p1/2949.1	PCBD, phhB	Q9CZL5
OG06489	0.90324	0	0	0	0	2-3k.c6610/1/1754	--	Q5H9S7	i4_LQ_sample9a8d22|c1777/f1p3/4405.1	--	B1H299
OG15438	0.89221	0.063	0.0706	0.0315	0.0353	2-3k.c20169/1/1494	TPM1	Q5KR49	i1_LQ_sample9a8d22|c27765/f1p2/1662	TPM1	Q63610
OG15435	0.88558	0.0635	0.0717	0.03175	0.03585	2-3k.c21056/1/1855	--	Q5R767	i1_LQ_sample9a8d22|c27439/f1p17/1800	--	P13213
OG15266	0.87877	0.0251	0.0285	0.0125	0.01425	1-2k.c23859/1/1342	--	O00370	i1_HQ_sample9a8d22|c24290/f1p4/1976.1	--	--
OG15257	0.87034	0.0567	0.0652	0.0284	0.0326	3-6k.c15213/1/3084.1	--	--	i1_HQ_sample9a8d22|c23592/f1p3/1979	YKT6	Q9CQW1
OG15710	0.86522	0.0172	0.0199	0.0086	0.00995	2-3k.c12257/1/1836.2	EEF2	Q3SYU2	i3_LQ_sample9a8d22|c3097/f1p40/3752.2	EEF2	A0SXL6
OG15294	0.8639	0	0	0	0	1-2k.c14348/1/1472	CNOT7_8, CAF1, POP2	Q9UFF9	i1_HQ_sample9a8d22|c27925/f1p6/1409	--	--
OG06569	0.86275	0	0	0	0	1-2k.c19235/1/1137.1	FHIT	Q1KZG4	i2_LQ_sample9a8d22|c6737/f1p1/2060.1	FHIT	Q1KZG4
OG15835	0.85663	0.0124	0.0145	0.00625	0.00725	3-6k.c25862/1/3082	KRAB	Q8N4W9	i6_LQ_sample9a8d22|c197/f1p12/6655.2	--	--
OG15699	0.8565	0.0215	0.0251	0.01075	0.01255	2-3k.c12697/1/2051.1	--	--	i3_LQ_sample9a8d22|c1085/f1p5/3853.1	--	--
OG15784	0.84536	0.0045	0.0053	0.00225	0.00265	1-2k.c20333/1/1391	IMP2	Q2KI92	i4_LQ_sample9a8d22|c2308/f1p2/3994.1	IMP2	Q2KI92
OG15707	0.84131	0	0	0	0	3-6k.c15006/1/3139.1	ARL6, BBS3	O88848	i3_LQ_sample9a8d22|c2950/f1p13/3154	ARL6, BBS3	O88848
OG15779	0.8396	0.3936	0.4688	0.19675	0.23435	1-2k.c31802/1/3302.3	NUDT16L1, SDOS	Q8VHN8	i4_LQ_sample9a8d22|c2003/f1p18/4356.3	NUDT16	A1A4Q9
OG06761	0.83877	0.0031	0.0037	0.00155	0.00185	3-6k.c27373/1/2561	PPP1R3	Q0VCR4	i2_LQ_sample9a8d22|c5240/f1p2/2569	PPP1R3	Q0VCR4
OG08392	0.83861	0	0	0	0	2-3k.c19742/1/576	MRPS36	P82908	i3_LQ_sample9a8d22|c4583/f1p218/3614.1	MRPS36	P82908
OG15712	0.83683	0.041	0.049	0.0205	0.0245	1-2k.c16737/1/1145	MHC2	P28068	i3_LQ_sample9a8d22|c3219/f1p2/3186.2	CDH4	--
OG15858	0.83403	0	0	0	0	3-6k.c8990/1/3600.2	E2.1.1.77, pcm	P80895	i7_LQ_sample9a8d22|c149/f1p25/7106.3	E2.1.1.77, pcm	P80895
OG06695	0.8335	0.0026	0.0031	0.0013	0.00155	1-2k.c3391/12/1266	STEAP1	Q9GL50	i1_HQ_sample9a8d22|c51386/f2p17/1232	STEAP1	Q9GL50
OG07082	0.83179	0.0044	0.0053	0.0022	0.00265	1-2k.c2794/5/1473	--	Q7Z7N9	i1_HQ_sample9a8d22|c2389/f11p22/1481	--	Q7Z7N9
OG05274	0.82336	0.0027	0.0033	0.00135	0.00165	3-6k.c2639/1/2156	galM, GALM	Q5EA79	i2_HQ_sample9a8d22|c15325/f6p8/2160	galM, GALM	Q5EA79
OG15827	0.81249	0.0596	0.0733	0.02975	0.03665	3-6k.c10878/1/3357.1	--	--	i5_LQ_sample9a8d22|c749/f1p90/5194.2	--	--
OG15450	0.8101	0.2092	0.2582	0.1046	0.12915	2-3k.c11367/1/1735	--	Q1L6U9	i1_LQ_sample9a8d22|c30175/f1p9/1902	--	Q1L6U9
OG15345	0.80992	0.0078	0.0096	0.0039	0.0048	3-6k.c19921/1/3293.1	RP-L1, MRPL1, rplA	A6QPQ5	i1_HQ_sample9a8d22|c44792/f1p26/1177	RP-L1, MRPL1, rplA	A6QPQ5
OG15782	0.8	0.0395	0.0494	0.01975	0.0247	2-3k.c4634/1/1839	KRAB	Q86WZ6	i4_LQ_sample9a8d22|c2080/f1p3/4210.1	KRAB	Q9UJU3
OG15817	0.79816	0.3656	0.458	0.18275	0.229	3-6k.c15282/1/3213.2	--	--	i5_LQ_sample9a8d22|c473/f1p7/5357.2	PRPF40, PRP40	O75400
OG15828	0.79772	0.0076	0.0096	0.00385	0.0048	3-6k.c2867/1/3741.1	--	Q10126	i5_LQ_sample9a8d22|c796/f1p271/5865.1	--	--
OG15412	0.79238	0	0	0	0	1-2k.c31538/1/1325	--	--	i1_LQ_sample9a8d22|c23324/f1p2/1820	--	--
OG15693	0.78964	0	0	0	0	3-6k.c11294/1/4659.2	--	--	i3_HQ_sample9a8d22|c894/f2p6/3572	--	--
OG15501	0.78686	0	0	0	0	1-2k.c29170/1/4865.1	--	Q6FIF0	i1_LQ_sample9a8d22|c9306/f1p6/1534	--	--
OG15515	0.7831	0.0253	0.0322	0.01265	0.0161	2-3k.c9216/1/1798.2	--	--	i2_LQ_sample9a8d22|c10118/f1p253/2296.1	--	Q03278
OG15876	0.78168	0	0	0	0	3-6k.c11301/2/4651.2	--	--	i9_LQ_sample9a8d22|c10/f1p19/9300.2	--	--
OG15691	0.78062	0	0	0	0	3-6k.c1411/2/3452.1	ARL6, BBS3	O88848	i3_HQ_sample9a8d22|c588/f8p13/3463	ARL6, BBS3	O88848
OG06760	0.77468	0.003	0.0038	0.0015	0.0019	1-2k.c2501/28/1224	BCP1, BCCIP	Q2NL37	i1_HQ_sample9a8d22|c54740/f53p68/1213	BCP1, BCCIP	Q2NL37
OG06668	0.76423	0.0556	0.0728	0.0278	0.0364	3-6k.c19496/1/3248	LIX1L	Q8IVB5	i2_LQ_sample9a8d22|c14390/f1p158/2019	LIX1L	Q8IVB5
OG15290	0.7572	0.0029	0.0038	0.00145	0.0019	2-3k.c19631/1/1844	PBK	Q96KB5	i1_HQ_sample9a8d22|c27219/f1p16/1948	PBK	Q96KB5
OG15260	0.7402	0.0305	0.0411	0.0152	0.0206	3-6k.c23069/1/3447.2	--	--	i1_HQ_sample9a8d22|c23916/f1p1/1644.1	HNRNPL	Q8R081
OG07110	0.73132	0	0	0	0	1-2k.c5975/21/1244	--	Q5EA92	i1_HQ_sample9a8d22|c54932/f47p61/1241	--	Q5EA92
OG15760	0.72706	0.1802	0.2478	0.09005	0.1239	3-6k.c15366/1/3563	--	A2VE31	i3_LQ_sample9a8d22|c7688/f1p12/3015.1	GPC5	--
OG09701	0.72702	0	0	0	0	2-3k.c10897/8/2164	RAB5A	Q0IIG7	i2_HQ_sample9a8d22|c15404/f2p2/2002	RAB5A	Q0IIG7
OG09690	0.7267	0	0	0	0	1-2k.c33371/24/1364	--	Q3MHX1	i1_LQ_sample9a8d22|c29018/f1p1/1273	--	Q3MHX1
OG15305	0.72505	0.0397	0.0547	0.01985	0.02735	1-2k.c18647/1/1508.1	GST, gst	Q9N0V4	i1_HQ_sample9a8d22|c29043/f1p32/1314.1	GST, gst	Q9N0V4
OG06801	0.71799	0.119	0.1657	0.0595	0.08285	1-2k.c18546/1/1561	CRTC3, TORC3	Q6UUV7	i1_LQ_sample9a8d22|c5255/f1p1/1983	CRTC3, TORC3	Q6UUV7
OG06503	0.71577	0.0026	0.0037	0.0013	0.00185	2-3k.c12881/1/1832	MSR1	P21758	i2_HQ_sample9a8d22|c1742/f3p3/2150	MSR1	P21758
OG07041	0.71471	0.0036	0.005	0.0018	0.0025	1-2k.c29065/1/1562	argK	Q8IVH4	i1_HQ_sample9a8d22|c9805/f2p3/1402	argK	Q8IVH4
OG08371	0.71396	0.0019	0.0027	0.00095	0.00135	3-6k.c3226/1/3953.1	--	Q9ULL1	i1_HQ_sample9a8d22|c23611/f1p2/1774	--	Q9ULL1
OG15754	0.70823	0.0323	0.0457	0.0162	0.02285	3-6k.c22469/1/4338	--	--	i3_LQ_sample9a8d22|c7140/f1p20/3549.1	--	--
OG08615	0.70671	0.0044	0.0062	0.0022	0.0031	1-2k.c5452/1/1408.1	--	Q8N365	i1_HQ_sample9a8d22|c12853/f2p5/1410	--	Q8N365
OG05082	0.70633	0.0461	0.0652	0.02305	0.0326	2-3k.c24614/1/1871.1	--	--	i2_LQ_sample9a8d22|c6980/f1p4/2099.1	--	--
OG15576	0.70377	0.0436	0.0619	0.02175	0.03095	2-3k.c26807/1/1825	IPI3	Q3SZD4	i2_LQ_sample9a8d22|c16725/f1p2/2204.1	IPI3	Q3SZD4
OG09733	0.69611	0.1756	0.2523	0.0878	0.12615	1-2k.c27224/1/1415	--	A8YXY3	i3_LQ_sample9a8d22|c1019/f1p83/3898.1	--	A8YXY3
OG15742	0.69346	0	0	0	0	3-6k.c24604/2/3329.1	--	--	i3_LQ_sample9a8d22|c5937/f1p1/3335.1	--	--
OG15711	0.68833	0.0256	0.0372	0.0128	0.0186	3-6k.c28680/1/3091.1	CDH4	--	i3_LQ_sample9a8d22|c3144/f1p73/3844.2	CDH4	--
OG15246	0.68703	0	0	0	0	3-6k.c25564/1/5920.1	--	P11369	i1_HQ_sample9a8d22|c21866/f1p121/1982	--	P11369
OG15546	0.68234	0.0634	0.0929	0.03165	0.04645	1-2k.c14712/1/1211	TIRAP	P58753	i2_LQ_sample9a8d22|c12664/f1p1/2979.2	--	--
OG15373	0.67963	0	0	0	0	1-2k.c3813/1/1382	--	--	i1_HQ_sample9a8d22|c5844/f1p1/1872	--	--
OG15346	0.67866	0.0793	0.1169	0.0397	0.05845	1-2k.c28110/1/1324.1	--	--	i1_HQ_sample9a8d22|c44891/f1p1/1685.1	--	--
OG07019	0.67505	0.0452	0.0669	0.0226	0.03345	1-2k.c20172/1/1098	MMAB, pduO	Q58D49	i0_LQ_sample9a8d22|c8660/f1p1/812	MMAB, pduO	Q58D49
OG08257	0.67417	0.006	0.0088	0.00295	0.0044	2-3k.c21390/1/1742	--	Q6ZSC3	i1_HQ_sample9a8d22|c37927/f1p2/1779	--	Q6ZSC3
OG06922	0.67367	0.0727	0.1079	0.0364	0.054	1-2k.c6052/1/1356.1	AGXT2L2	Q8IUZ5	i1_HQ_sample9a8d22|c26938/f1p1/1673	AGXT2L2	Q8IUZ5
OG15384	0.67139	0	0	0	0	2-3k.c7112/1/3482	--	--	i1_HQ_sample9a8d22|c8680/f1p97/1250	--	--
OG06638	0.66671	0.0072	0.0108	0.0036	0.0054	1-2k.c14607/1/1270	MMACHC	Q5E9C8	i1_HQ_sample9a8d22|c2531/f6p13/1257	MMACHC	Q5E9C8
OG06758	0.66375	0.0061	0.0091	0.00305	0.0046	1-2k.c8656/7/1145	--	Q3SZR0	i1_LQ_sample9a8d22|c32928/f1p1/1138	--	Q3SZR0
OG08256	0.65904	0.0143	0.0217	0.00715	0.01085	2-3k.c25955/1/1943	KLF8_12	O35738	i2_LQ_sample9a8d22|c14273/f1p1/2042.1	KLF8_12	Q9Y4X4
OG15868	0.65868	0.0511	0.0776	0.0255	0.0388	1-2k.c17415/1/1773.1	PDCD5, TFAR19	Q2HJH9	i7_LQ_sample9a8d22|c8/f1p22/7077.3	PDCD5, TFAR19	Q2HJH9
OG05124	0.65848	0.042	0.0638	0.021	0.0319	1-2k.c10181/1/750	ATRIP	Q9N077	i1_LQ_sample9a8d22|c19862/f1p2/1810	ATRIP	Q9N077
OG08603	0.6564	0.0031	0.0047	0.00155	0.00235	3-6k.c14538/1/2339	CPT2	Q2KJB7	i2_HQ_sample9a8d22|c2196/f2p2/2400	CPT2	Q2KJB7
OG15690	0.65615	0.0146	0.0223	0.0073	0.0111	3-6k.c4447/1/3789.1	DNAH	O00370	i2_LQ_sample9a8d22|c9956/f1p223/2143.1	--	O00370
OG08243	0.65544	0.0041	0.0062	0.00205	0.0031	3-6k.c3788/1/771	TIMP1	P20414	i1_HQ_sample9a8d22|c29351/f1p44/1795.2	TIMP1	P20414
OG15778	0.65416	0.0328	0.0502	0.0164	0.0251	3-6k.c3272/1/3411.1	--	P16423	i4_LQ_sample9a8d22|c1956/f1p319/4096.2	--	--
OG06853	0.65387	0.0216	0.033	0.0108	0.0165	2-3k.c24994/1/1807	IL1RN, IL1F3	O77482	i1_LQ_sample9a8d22|c23851/f1p3/1807	IL1RN, IL1F3	O77482
OG08914	0.65087	0.0088	0.0135	0.0044	0.00675	1-2k.c11032/1/1459	--	B7Z8K6	i1_HQ_sample9a8d22|c21772/f1p1/1882.1	--	B7Z8K6
OG15647	0.6475	0.0031	0.0048	0.00155	0.0024	3-6k.c17308/1/3549.2	--	Q8WUY9	i2_LQ_sample9a8d22|c6455/f1p1/2248	--	Q4R623
OG15231	0.646	0.0047	0.0072	0.00235	0.0036	2-3k.c22342/1/9024.2	VIM	P84198	i1_HQ_sample9a8d22|c20622/f1p66/1725	VIM	P48616
OG06975	0.64467	0	0	0	0	1-2k.c15181/1/922	CSNK2B	P67869	i1_HQ_sample9a8d22|c51112/f1p15/967	CSNK2B	P67869
OG09189	0.6391	0.1248	0.1953	0.06245	0.09765	2-3k.c27454/1/2089.1	--	A7YY46	i0_LQ_sample9a8d22|c18027/f1p1/604	--	A7YY46
OG09716	0.63705	0.0061	0.0096	0.00305	0.00485	2-3k.c18684/2/2007.2	--	A5A6J9	i2_LQ_sample9a8d22|c18971/f1p1/2004.1	--	A5A6J9
OG07020	0.63395	0.0439	0.0693	0.022	0.0347	2-3k.c14170/1/1969	CDC6	Q99741	i3_LQ_sample9a8d22|c3992/f1p1/3981.1	CDC6	Q99741
OG15222	0.63184	0.3015	0.4771	0.15075	0.23855	3-6k.c10106/2/3226.3	--	--	i1_HQ_sample9a8d22|c19626/f1p4/1788.2	--	--
OG06544	0.62302	0.0125	0.02	0.00625	0.01	3-6k.c18641/1/3015.1	--	Q3B8R1	i2_LQ_sample9a8d22|c10854/f1p1/2176	--	Q5T6L9
OG01992	0.62237	0.0027	0.0043	0.00135	0.00215	3-6k.c5328/1/2991.1	APOL	Q9BQE5	i1_LQ_sample9a8d22|c29964/f1p1/1704.1	APOL	Q9BQE5
OG06966	0.61936	0.0186	0.03	0.0093	0.015	2-3k.c20567/1/1804.1	PAFAH	Q28017	i1_HQ_sample9a8d22|c5436/f1p1/1781	PAFAH	Q28017
OG06500	0.61624	0.0053	0.0086	0.00265	0.00435	1-2k.c19566/1/1791.1	GINS4, SLD5	A2VE40	i1_HQ_sample9a8d22|c19046/f2p2/1797	GINS4, SLD5	A2VE40
OG06470	0.60785	0.0044	0.0072	0.00215	0.0036	1-2k.c9527/2/1513	--	Q9Y279	i1_HQ_sample9a8d22|c23062/f1p2/1704	--	Q9Y279
OG08305	0.60475	0.095	0.157	0.04745	0.0785	2-3k.c27448/1/1820	MBNL	Q5VZF2	i2_LQ_sample9a8d22|c3137/f1p83/2491.2	MBNL	Q5VZF2
OG07079	0.60206	0.0015	0.0025	0.00075	0.00125	2-3k.c20579/1/2038	--	A3KN46	i1_HQ_sample9a8d22|c5678/f2p4/2040	--	A3KN46
OG15215	0.59687	0.0009	0.0015	0.00045	0.00075	2-3k.c7323/8/1805	--	Q14978	i1_HQ_sample9a8d22|c18658/f3p8/1801	--	Q14978
OG06591	0.59669	0	0	0	0	2-3k.c23895/2/1692	PTER, php	A6QLJ8	i1_HQ_sample9a8d22|c18310/f5p7/1844	PTER, php	A6QLJ8
OG09429	0.59656	0.1865	0.3127	0.09325	0.15635	3-6k.c25510/1/3598.1	KRAB	Q86XU0	i1_LQ_sample9a8d22|c41387/f1p10/1262.1	KRAB	Q8WV37
OG15561	0.59001	0.0019	0.0032	0.00095	0.0016	1-2k.c7970/3/1440	EEF1G	Q3SZV3	i2_LQ_sample9a8d22|c13637/f1p119/2377	EEF1G	Q3SZV3
OG09229	0.58979	0.0247	0.0419	0.0124	0.021	1-2k.c4059/6/1451	RCHY1, PIRH2	Q96PM5	i1_LQ_sample9a8d22|c23436/f1p1/1881	RCHY1, PIRH2	Q96PM5
OG15569	0.584	0.1948	0.3335	0.0974	0.16675	3-6k.c11518/1/3709.1	CDH4	--	i2_LQ_sample9a8d22|c14560/f1p1/2023.1	--	Q86T20
OG15717	0.58381	0.0044	0.0076	0.0022	0.0038	2-3k.c23615/1/4219	--	Q9H8Y8	i3_LQ_sample9a8d22|c3672/f1p49/3956	--	Q9H8Y8
OG06962	0.58273	0.0048	0.0082	0.0024	0.0041	2-3k.c23863/1/2111	--	Q96I76	i2_LQ_sample9a8d22|c16303/f1p1/2086	--	Q96I76
OG05261	0.58083	0.013	0.0224	0.00655	0.0112	3-6k.c1709/4/4696	--	Q96JC1	i2_LQ_sample9a8d22|c11921/f1p1/2487	--	Q96JC1
OG09691	0.57785	0.055	0.0952	0.0275	0.0476	2-3k.c16182/1/1774	GPR21	Q99679	i1_LQ_sample9a8d22|c29028/f2p2/1806	GPR21	Q99679
OG15673	0.57678	0.2619	0.454	0.13095	0.22705	1-2k.c27717/1/1309	--	--	i2_LQ_sample9a8d22|c8796/f1p3/2074.1	--	--
OG15753	0.5753	0.0113	0.0197	0.0057	0.00985	3-6k.c25349/1/4078	--	O02751	i3_LQ_sample9a8d22|c7127/f1p196/3525.4	--	--
OG06687	0.57261	0.0015	0.0027	0.00075	0.00135	2-3k.c6789/11/2026	B4GALT4	O60513	i2_HQ_sample9a8d22|c18103/f3p15/2060	B4GALT4	O60513
OG06614	0.56001	0.0023	0.0042	0.00115	0.0021	2-3k.c22172/2/1790	TRM12, TYW2	Q58D65	i1_HQ_sample9a8d22|c39269/f1p1/1795.1	TRM12, TYW2	Q58D65
OG15287	0.55918	0.0745	0.1333	0.0373	0.06665	2-3k.c21085/1/1832.2	--	--	i1_HQ_sample9a8d22|c26880/f1p1/1861.2	--	--
OG06917	0.55686	0.0019	0.0034	0.00095	0.0017	2-3k.c7523/2/2169	--	Q6NXE6	i2_LQ_sample9a8d22|c11734/f1p1/2184	--	Q6NXE6
OG08240	0.55347	0	0	0	0	2-3k.c16375/4/1640	UBE2A, UBC2, RAD6A	Q9Z255	i1_LQ_sample9a8d22|c3923/f1p18/1617	UBE2A, UBC2, RAD6A	Q9Z255
OG15670	0.55276	0.0041	0.0074	0.00205	0.0037	1-2k.c14491/1/1198	--	--	i2_LQ_sample9a8d22|c8564/f1p1/2315	NOTCH	Q07008
OG08776	0.55265	0.0009	0.0017	0.00045	0.00085	2-3k.c8740/3/1978	--	Q5R8R4	i2_LQ_sample9a8d22|c14510/f1p5/1984	--	Q5R8R4
OG15191	0.55206	0.0491	0.089	0.0246	0.0445	3-6k.c23871/1/774	RP-SAe, RPSA	Q4GWZ2	i0_LQ_sample9a8d22|c8956/f1p5/873	RP-SAe, RPSA	Q2L9X0
OG06951	0.55133	0.0017	0.0031	0.00085	0.00155	2-3k.c17038/1/1917.1	AUNIP, AIBP	A4IFU8	i1_HQ_sample9a8d22|c5475/f1p2/1891.1	AUNIP, AIBP	A4IFU8
OG06565	0.5447	0.0014	0.0026	0.0007	0.0013	3-6k.c18952/1/5107.1	DCLK1_2	O15075	i4_LQ_sample9a8d22|c1704/f1p7/4953	DCLK1_2	O15075
OG09405	0.53927	0.0414	0.0768	0.0207	0.0384	1-2k.c19079/1/1461.2	KRAB	Q86UE3	i1_LQ_sample9a8d22|c15001/f1p2/1064	KRAB	Q86UE3
OG15803	0.53732	0.0221	0.0411	0.01105	0.0206	1-2k.c23491/1/6719.1	--	P11369	i5_LQ_sample9a8d22|c1313/f1p78/4891.4	--	P11369
OG06495	0.53605	0.0118	0.022	0.0059	0.011	3-6k.c19297/1/3432.1	--	Q9H825	i2_LQ_sample9a8d22|c8993/f1p3/2440	--	Q0P5B2
OG15332	0.53496	0.3702	0.6921	0.18515	0.34605	3-6k.c25551/1/3250.1	XPC	--	i1_HQ_sample9a8d22|c41551/f1p3/1439.1	--	--
OG15235	0.53354	0.0097	0.0182	0.00485	0.0091	3-6k.c29819/1/3349	--	--	i1_HQ_sample9a8d22|c20819/f1p361/1878	--	--
OG09688	0.53353	0.0027	0.005	0.00135	0.0025	1-2k.c3065/15/1225	AIMP2	Q0II26	i1_LQ_sample9a8d22|c25340/f1p1/1188	AIMP2	Q0II26
OG09678	0.53148	0.0034	0.0063	0.0017	0.00315	2-3k.c19060/1/1452.1	COA7, SELRC1, RESA1	Q921H9	i1_HQ_sample9a8d22|c7005/f2p4/1553	COA7, SELRC1, RESA1	Q921H9
OG06933	0.53051	0.004	0.0076	0.00205	0.0038	1-2k.c2393/19/1391	SNAPC2	Q13487	i1_HQ_sample9a8d22|c24661/f1p1/1995	SNAPC2	Q13487
OG15734	0.5234	0.1699	0.3246	0.08495	0.1623	3-6k.c3053/1/3676.1	--	O00370	i3_LQ_sample9a8d22|c5551/f1p5/3557.1	--	--
OG15296	0.52169	0.0109	0.0209	0.00545	0.01045	1-2k.c3542/2/1200	--	Q5BIP2	i1_HQ_sample9a8d22|c28165/f1p5/1421	--	Q5BIP2
OG07043	0.52138	0.0013	0.0025	0.00065	0.00125	2-3k.c19235/1/1849	--	O35594	i1_LQ_sample9a8d22|c19880/f1p1/1802	--	O35594
OG15351	0.52093	0.0309	0.0593	0.01545	0.02965	1-2k.c11483/1/1157	--	--	i1_HQ_sample9a8d22|c49859/f3p12/1035	--	--
OG09712	0.52014	0.0023	0.0044	0.00115	0.0022	3-6k.c4661/1/3249.1	LCP2	Q13094	i2_LQ_sample9a8d22|c13614/f1p1/2417	LCP2	Q13094
OG09584	0.51897	0.003	0.0057	0.0015	0.00285	1-2k.c3001/2/1612	TRIM6_22_34	Q9BYJ4	i1_LQ_sample9a8d22|c42866/f1p1/1821.1	TRIM6_22_34	Q9BYJ4
OG15572	0.51872	0.0608	0.1171	0.0304	0.05855	3-6k.c28759/1/3997	--	A1Z651	i2_LQ_sample9a8d22|c14740/f1p5/2018.1	--	A1Z651
OG06861	0.51673	0.0046	0.0089	0.0023	0.00445	3-6k.c1869/3/3797.1	--	Q9H6R7	i2_LQ_sample9a8d22|c2522/f1p2/2342	--	Q9H6R7
OG15467	0.51328	0.0036	0.0069	0.0018	0.00345	1-2k.c10645/1/1636	--	--	i1_LQ_sample9a8d22|c40710/f1p1/1708	--	--
OG07105	0.51259	0.0651	0.1271	0.0326	0.0635	2-3k.c20966/1/1842	--	Q9P2Y5	i1_HQ_sample9a8d22|c5628/f1p1/1970.1	--	Q9P2Y5
OG08888	0.51233	0.0026	0.0051	0.0013	0.00255	1-2k.c19584/1/1373.1	--	Q8N6V9	i1_LQ_sample9a8d22|c19946/f1p2/1360.1	--	Q8N6V9
OG15442	0.50962	0.0151	0.0296	0.00755	0.0148	3-6k.c14593/1/3103.2	--	Q10126	i1_LQ_sample9a8d22|c28145/f1p326/1864.1	--	Q10126
OG15232	0.50889	0.0238	0.0468	0.0119	0.0234	1-2k.c10382/1/1606.1	--	Q86UE3	i1_HQ_sample9a8d22|c20693/f1p2/1907.1	KRAB	Q86UE3
OG15645	0.50737	0.0046	0.0091	0.0023	0.00455	1-2k.c19621/1/3821.1	MRPL45	Q3T142	i2_LQ_sample9a8d22|c6346/f1p30/2872	MRPL45	Q3T142
OG05305	0.5072	0.0031	0.006	0.00155	0.003	2-3k.c22990/1/2086.1	PIGL	A6QQ24	i2_LQ_sample9a8d22|c5120/f1p1/2172.2	PIGL	A6QQ24
OG06667	0.50349	0.014	0.0277	0.007	0.0139	1-2k.c12395/5/1099	MTX	Q2TBS1	i2_LQ_sample9a8d22|c7415/f1p1/2142	MTX	Q2TBS1
OG08913	0.50207	0.0019	0.0037	0.00095	0.00185	2-3k.c12509/2/1944	DPH6	Q2HJF5	i1_HQ_sample9a8d22|c18830/f2p4/1881	DPH6	Q2HJF5
OG15597	0.50092	0.0093	0.0185	0.0046	0.00925	3-6k.c27681/1/4300.3	--	Q32M88	i2_LQ_sample9a8d22|c2661/f1p1/2317.1	--	--
OG09670	0.49982	0.0024	0.0048	0.0012	0.0024	1-2k.c14838/1/1211.1	CENPK	Q9ESN5	i1_HQ_sample9a8d22|c40284/f1p4/1659	CENPK	Q9ESN5
OG07016	0.49867	0.0026	0.0052	0.0013	0.0026	2-3k.c13318/1/1629	DDX55, SPB4	Q2NL08	i1_HQ_sample9a8d22|c2772/f3p6/1604	DDX55, SPB4	Q2NL08
OG15347	0.49743	0.0069	0.0138	0.00345	0.0069	2-3k.c17596/1/5591.2	--	--	i1_HQ_sample9a8d22|c45766/f1p86/1574	--	--
OG09430	0.49697	0.1064	0.2141	0.05315	0.10705	1-2k.c23712/1/1525.1	--	Q9Y3D0	i1_HQ_sample9a8d22|c38237/f1p23/2134.2	--	Q9Y3D0
OG09170	0.49503	0.0014	0.0028	0.0007	0.0014	2-3k.c21239/3/2195	SRRM1, SRM160	Q5R5Q2	i2_LQ_sample9a8d22|c8494/f1p4/2206	SRRM1, SRM160	Q5R5Q2
OG08963	0.49344	0.0347	0.0703	0.01735	0.0351	1-2k.c10687/1/1322	FANCL, PHF9	Q9NW38	i1_LQ_sample9a8d22|c4921/f1p14/1280	FANCL, PHF9	Q9NW38
OG06771	0.49323	0.0009	0.0018	0.00045	0.0009	2-3k.c4160/3/1942	TROVE2, SSA2	P10155	i1_HQ_sample9a8d22|c46386/f1p1/1808	TROVE2, SSA2	P10155
OG15740	0.49282	0.0079	0.0161	0.00395	0.00805	3-6k.c18964/1/4990.1	GPC5	--	i3_LQ_sample9a8d22|c5903/f1p73/3160.1	GPC5	--
OG09173	0.49126	0.1057	0.2151	0.05285	0.10755	1-2k.c22949/1/1220	RP-L4e, RPL4	Q58DW0	i2_LQ_sample9a8d22|c16995/f1p2/2280.1	PTMA	--
OG09668	0.49077	0.004	0.0082	0.002	0.0041	1-2k.c19837/3/1394.1	--	Q3SZ85	i1_HQ_sample9a8d22|c39517/f1p1/1718	--	Q3SZ85
OG15408	0.48874	0.0045	0.0092	0.00225	0.00455	3-6k.c17583/1/2948	--	Q9C0D5	i1_LQ_sample9a8d22|c22449/f1p1/1716	--	Q9C0D5
OG15861	0.48871	0.0472	0.0967	0.0236	0.04835	3-6k.c16755/1/3951.1	XPC	--	i7_LQ_sample9a8d22|c191/f1p26/7259.3	--	--
OG06746	0.48255	0	0	0	0	2-3k.c15098/1/1628	RAB11FIP1_2_5	Q7L804	i2_LQ_sample9a8d22|c12422/f1p1/2399.1	RAB11FIP1_2_5	Q7L804
OG06466	0.48098	0.0019	0.0039	0.00095	0.00195	1-2k.c11281/1/941	HSD17B10	O02691	i0_LQ_sample9a8d22|c22050/f1p3/944	HSD17B10	O02691
OG06897	0.47935	0.0057	0.012	0.0029	0.006	1-2k.c26654/1/1866	DECR2	Q5RBV3	i1_LQ_sample9a8d22|c24149/f1p3/1938	DECR2	Q5RBV3
OG15336	0.47647	0.0079	0.0166	0.00395	0.0083	1-2k.c29866/1/1480	--	--	i1_HQ_sample9a8d22|c42478/f1p9/1452	--	--
OG08671	0.47639	0.0014	0.0029	0.0007	0.00145	1-2k.c3095/3/1145	--	Q32KQ2	i1_HQ_sample9a8d22|c41324/f1p6/1144	--	Q32KQ2
OG09035	0.47441	0.0025	0.0053	0.00125	0.00265	1-2k.c6602/1/1459.1	RABL5	Q5E9J4	i0_HQ_sample9a8d22|c2389/f4p4/915	RABL5	Q5E9J4
OG15401	0.47422	0.0055	0.0115	0.00275	0.00575	2-3k.c5375/1/1884.1	PRMT2	P55345	i1_LQ_sample9a8d22|c20854/f1p3/1859.1	PRMT2	P55345
OG05074	0.47086	0.0247	0.0525	0.01235	0.02625	2-3k.c8784/1/1767	--	A6QPH9	i2_HQ_sample9a8d22|c2119/f2p2/2776	--	A6QPH9
OG15394	0.47028	0.0048	0.0101	0.0024	0.00505	1-2k.c11385/2/1616	RACK1	P63244	i1_LQ_sample9a8d22|c19377/f1p26/1224	RACK1	P68040
OG07039	0.46924	0.0054	0.0114	0.0027	0.0057	3-6k.c22305/1/3126.1	--	Q5R5G4	i2_LQ_sample9a8d22|c9146/f1p1/2062	--	Q9BSJ5
OG09647	0.46192	0.0021	0.0045	0.00105	0.00225	1-2k.c14566/9/1149	K06999	Q5VWZ2	i1_HQ_sample9a8d22|c11064/f1p15/1152	K06999	Q5VWZ2
OG15311	0.4605	0.0094	0.0205	0.0047	0.01025	1-2k.c16430/1/1469	TPM3	Q63610	i1_HQ_sample9a8d22|c29974/f1p88/1391	TPM3	Q63610
OG04034	0.4602	0.7094	1.5415	0.3547	0.77075	1-2k.c8362/1/1139.1	CLEC1A	Q0VCS6	i1_HQ_sample9a8d22|c21985/f1p1/1916	CLEC7A	Q49BZ4
OG15841	0.45935	0	0	0	0	3-6k.c6108/1/3573.1	PDK1	Q15118	i6_LQ_sample9a8d22|c399/f1p2/6314	PDK1	Q63065
OG15826	0.45683	0.0079	0.0172	0.00395	0.00865	3-6k.c13736/1/3220	--	Q10126	i5_LQ_sample9a8d22|c703/f1p309/5959.2	--	O00370
OG15752	0.45622	0.0247	0.0542	0.0124	0.0271	3-6k.c23985/1/3457.1	--	O00370	i3_LQ_sample9a8d22|c7034/f1p300/3831	--	O00370
OG06549	0.45603	0.0182	0.0398	0.0091	0.0199	1-2k.c11586/1/1673	--	Q6P4H8	i1_HQ_sample9a8d22|c21743/f1p7/2083	--	Q6P4H8
OG15829	0.45437	0.0932	0.205	0.0466	0.1025	3-6k.c29512/1/6267.2	--	--	i5_LQ_sample9a8d22|c857/f1p11/5745	--	--
OG15251	0.45331	0.0028	0.0063	0.0014	0.00315	1-2k.c24096/1/1365.1	--	A4FV98	i1_HQ_sample9a8d22|c22919/f1p3/1970.1	--	A4FV98
OG15641	0.45234	0.0304	0.0673	0.01525	0.03365	3-6k.c25241/1/3496	--	--	i2_LQ_sample9a8d22|c5909/f1p2/2377	--	--
OG15798	0.45083	0.0148	0.0327	0.0074	0.01635	3-6k.c11629/1/3174.1	--	P03342	i5_LQ_sample9a8d22|c117/f1p56/5559.1	--	P03342
OG09714	0.44731	0.0061	0.0136	0.00305	0.0068	3-6k.c2808/1/5343.1	MARK	A8WYE4	i2_LQ_sample9a8d22|c14690/f1p1/2019.1	MARK	A8WYE4
OG15655	0.447	0.0038	0.0086	0.0019	0.0043	3-6k.c2041/2/3160	TRM13, CCDC76	Q9NUP7	i2_LQ_sample9a8d22|c6913/f1p8/2220	TRM13, CCDC76	Q9NUP7
OG06467	0.4414	0.0092	0.0209	0.0046	0.01045	1-2k.c14871/1/1039	TREX2	Q9BQ50	i1_LQ_sample9a8d22|c44452/f1p1/1700.1	TREX2	Q9BQ50
OG06764	0.44109	0.0023	0.0052	0.00115	0.00255	3-6k.c29582/1/3588.2	truB, PUS4, TRUB1	Q8WWH5	i1_HQ_sample9a8d22|c26245/f1p1/1747	truB, PUS4, TRUB1	Q8WWH5
OG05183	0.43994	0.0029	0.0067	0.00145	0.00335	1-2k.c19269/1/1786	NEIL2	Q6IE77	i1_HQ_sample9a8d22|c5278/f2p2/1736	NEIL2	Q6IE77
OG15642	0.43819	0.014	0.032	0.007	0.016	1-2k.c11570/1/7823.1	--	Q5I0E7	i2_LQ_sample9a8d22|c6108/f1p5/2708.1	--	Q5I0E7
OG08940	0.43557	0.0381	0.0875	0.01905	0.04375	1-2k.c23285/1/5219.3	B2M	P01888	i1_LQ_sample9a8d22|c29491/f1p115/1370	--	Q3T020
OG07076	0.43318	0.0014	0.0031	0.00065	0.00155	2-3k.c8014/1/1583	TNS	Q63HR2	i1_LQ_sample9a8d22|c30159/f1p1/1906	TNS	Q63HR2
OG06516	0.43168	0	0	0	0	2-3k.c4187/3/1650	FBXO8	Q5E9G6	i1_LQ_sample9a8d22|c40276/f1p3/1659	FBXO8	Q5E9G6
OG15792	0.43113	0	0	0	0	3-6k.c18672/1/3517	KPNA1	A2VE08	i4_LQ_sample9a8d22|c808/f1p9/4630.1	KPNA1	Q60960
OG15825	0.42994	0.1022	0.2377	0.0511	0.11885	1-2k.c19242/1/1420	FN1	P07589	i5_LQ_sample9a8d22|c693/f1p77/5654.1	FN1	P07589
OG02516	0.42981	0	0	0	0	2-3k.c23423/1/1461	RRAGC_D	Q99K70	i1_HQ_sample9a8d22|c28652/f1p1/1736.1	RRAGC_D	Q99K70
OG15746	0.42865	0.0086	0.02	0.0043	0.01	3-6k.c5973/1/3922.1	GPC5	--	i3_LQ_sample9a8d22|c6312/f1p24/3466.1	GPC5	--
OG07054	0.42862	0.0341	0.0796	0.0171	0.03985	2-3k.c3483/6/1897	--	Q0II50	i1_LQ_sample9a8d22|c27446/f1p2/1791	--	Q0II50
OG09657	0.42586	0.004	0.0095	0.002	0.00475	3-6k.c28337/1/3996.2	--	Q6P9G4	i1_HQ_sample9a8d22|c21996/f1p1/1832	--	Q6P9G4
OG08557	0.42427	0.0042	0.01	0.0021	0.00495	1-2k.c10489/1/1259	--	Q8N8Q1	i2_LQ_sample9a8d22|c2760/f1p1/2093.1	--	Q8N8Q1
OG06782	0.42179	0.1327	0.3146	0.06635	0.1573	1-2k.c24039/1/1475.1	RP-L20, MRPL20, rplT	Q2TBR2	i3_LQ_sample9a8d22|c7528/f1p1/3036.1	RP-L20, MRPL20, rplT	Q2TBR2
OG04038	0.4216	0	0	0	0	2-3k.c21402/1/1443	FCGR1A, CD64	P12314	i1_HQ_sample9a8d22|c44721/f1p2/1349	FCGR1A, CD64	P12314
OG06672	0.42092	0.0025	0.0058	0.00125	0.0029	1-2k.c7990/1/826	--	Q29407	i0_HQ_sample9a8d22|c16141/f2p4/822	--	Q29407
OG05298	0.41539	0.0396	0.0953	0.0198	0.04765	3-6k.c14202/2/5369	GIT2	Q14161	i1_LQ_sample9a8d22|c22288/f1p1/1758	GIT2	Q14161
OG15723	0.41513	0.0158	0.0381	0.0079	0.01905	3-6k.c16319/1/4017.1	--	Q10126	i3_LQ_sample9a8d22|c4084/f1p162/3848	--	P16423
OG07097	0.41476	0.0079	0.019	0.00395	0.00955	1-2k.c23470/1/1478	--	Q86XS5	i1_HQ_sample9a8d22|c4083/f4p10/1461.1	--	Q86XS5
OG15629	0.41412	0.0024	0.0057	0.00115	0.00285	1-2k.c18230/1/1233	PPCDC, coaC	Q96CD2	i2_LQ_sample9a8d22|c4973/f1p2/2149.2	PPCDC, coaC	Q96CD2
OG15207	0.41323	0	0	0	0	3-6k.c25229/1/3849.1	GPC5	--	i1_HQ_sample9a8d22|c11581/f1p13/2082	--	Q9D1D6
OG06972	0.41227	0.0133	0.0322	0.00665	0.0161	1-2k.c4303/5/1388	EDN1	P17322	i1_HQ_sample9a8d22|c39751/f1p2/2020	EDN1	P17322
OG15611	0.41204	0.0584	0.1418	0.02925	0.07095	3-6k.c11099/1/5799.3	PGK, pgk	Q3T0P6	i2_LQ_sample9a8d22|c3405/f1p39/2260	PGK, pgk	Q3T0P6
OG06805	0.41196	0.0019	0.0045	0.00095	0.00225	1-2k.c27467/1/1348	--	Q9BRN9	i1_HQ_sample9a8d22|c22151/f1p1/2008.1	--	Q9BRN9
OG15705	0.41125	0.0024	0.0059	0.0012	0.00295	3-6k.c14512/2/3894.1	SLC31A1, CTR1	Q5RAS6	i3_LQ_sample9a8d22|c1474/f1p136/3725	SLC31A1, CTR1	Q5RAS6
OG15862	0.40971	0.003	0.0074	0.0015	0.0037	3-6k.c23757/1/5809	HMGCR	A7Z064	i7_LQ_sample9a8d22|c208/f1p26/7489	HMGCR	A7Z064
OG08351	0.40496	0.0395	0.0975	0.01975	0.0487	3-6k.c13117/1/4769.1	ASCC3	E1BNG3	i1_LQ_sample9a8d22|c22176/f1p1/1870	ASCC3	E1BNG3
OG15161	0.40085	0.0264	0.0658	0.01315	0.0329	1-2k.c11377/1/1046	EGD2, NACA	Q60817	i0_LQ_sample9a8d22|c12934/f1p3/998	EGD2, NACA	Q60817
OG06652	0.39863	0.0019	0.0047	0.00095	0.00235	3-6k.c9888/1/3680.1	--	Q9H6A0	i2_LQ_sample9a8d22|c10068/f1p1/2078	--	Q9H6A0
OG15865	0.39833	0.0064	0.0161	0.0032	0.008	2-3k.c17387/1/4263.3	VIM	P84198	i7_LQ_sample9a8d22|c247/f1p14/7933.3	VIM	P48616
OG06572	0.39724	0.0777	0.1957	0.03885	0.0978	1-2k.c20811/1/1337.1	MTMR14	Q8NCE2	i2_HQ_sample9a8d22|c1861/f2p2/2309	MTMR14	Q8NCE2
OG06952	0.39223	0.0031	0.0079	0.00155	0.0039	1-2k.c15000/5/1521.2	NHEJ1, XLF	Q9H9Q4	i1_HQ_sample9a8d22|c28417/f1p2/1525	NHEJ1, XLF	Q9H9Q4
OG15749	0.39212	0.0613	0.1563	0.0306	0.07815	3-6k.c29921/1/4032.1	--	--	i3_LQ_sample9a8d22|c6642/f1p60/3278.2	--	--
OG08588	0.3914	0.0226	0.0576	0.0113	0.0288	3-6k.c21282/1/3757.1	--	Q5TB30	i2_LQ_sample9a8d22|c10179/f1p2/2611.1	--	Q5TB30
OG15531	0.39092	0.0397	0.1015	0.01985	0.05075	3-6k.c3730/1/5079.1	--	Q10126	i2_LQ_sample9a8d22|c11530/f1p159/2182	--	Q10126
OG15416	0.38836	0	0	0	0	2-3k.c5696/2/1875.1	--	--	i1_LQ_sample9a8d22|c23538/f1p3/1873	--	--
OG05179	0.38209	0.0023	0.006	0.00115	0.00305	1-2k.c28972/1/1356	--	A8PUI7	i2_HQ_sample9a8d22|c9518/f2p3/2311	--	A8PUI7
OG08331	0.38096	0.0331	0.0869	0.01655	0.04345	1-2k.c19134/1/1060	--	Q96GE9	i0_LQ_sample9a8d22|c16726/f1p1/626	--	Q96GE9
OG09656	0.38053	0.0741	0.1948	0.03705	0.09745	3-6k.c26671/1/4185.1	--	A0JNL1	i1_HQ_sample9a8d22|c21220/f1p1/1800	--	A0JNL1
OG15381	0.37589	0.0454	0.1208	0.0227	0.0604	1-2k.c9685/2/1256.1	TM9SF2_4	--	i1_HQ_sample9a8d22|c7080/f1p2/1244	TM9SF2_4	--
OG08635	0.374	0.01	0.0266	0.00495	0.0133	2-3k.c24275/1/2326	CD1	O62848	i2_LQ_sample9a8d22|c10035/f1p62/2443.1	CD1	O62848
OG15494	0.37389	0.1433	0.3834	0.0717	0.1917	3-6k.c5224/1/3689.1	--	--	i1_LQ_sample9a8d22|c5764/f1p1/1957	--	--
OG15315	0.36989	0.0498	0.1346	0.02485	0.0673	1-2k.c24068/2/1139	GST, gst	Q9N0V4	i1_HQ_sample9a8d22|c34837/f2p14/1117	GST, gst	Q9N0V4
OG15502	0.36592	0.0082	0.0224	0.0041	0.0112	3-6k.c15237/1/3423.1	NDUFV2	P04394	i1_LQ_sample9a8d22|c9376/f1p17/1974	NDUFV2	P04394
OG08942	0.36573	0.0158	0.0433	0.0079	0.0216	1-2k.c12571/1/1211	--	Q9UMS0	i0_HQ_sample9a8d22|c7394/f3p3/883	--	Q9UMS0
OG06714	0.3649	0.1687	0.4623	0.0843	0.23115	3-6k.c17977/1/3775	--	Q4R6Y8	i4_LQ_sample9a8d22|c364/f1p2/4386.1	--	A5PKL6
OG15397	0.36418	0.0065	0.0179	0.00325	0.00895	2-3k.c12852/1/1741	--	--	i1_LQ_sample9a8d22|c20013/f1p2/1725	--	--
OG15229	0.36372	0.068	0.187	0.034	0.0935	3-6k.c12860/1/3184	PEX13	Q0P5B1	i1_HQ_sample9a8d22|c20354/f1p3/1825	PEX13	Q0P5B1
OG06810	0.36289	0.0471	0.1299	0.0236	0.06495	1-2k.c8236/1/1406	INO80, INOC1	Q9ULG1	i2_LQ_sample9a8d22|c9829/f1p1/2359	INO80, INOC1	Q9ULG1
OG15804	0.35761	0.0024	0.0066	0.0012	0.0033	1-2k.c27972/1/1054	PDIA6, TXNDC7	Q15084	i5_LQ_sample9a8d22|c14/f1p26/5153.2	PDIA6, TXNDC7	Q15084
OG08734	0.35668	0.0167	0.0469	0.00835	0.02345	3-6k.c12326/1/3874.1	TN	P24821	i2_HQ_sample9a8d22|c1557/f4p4/2255.1	TN	P24821
OG08912	0.35618	0.0025	0.0071	0.00125	0.00355	1-2k.c17959/1/1381	NPC2	P79345	i2_LQ_sample9a8d22|c8691/f1p68/2389.1	NPC2	P79345
OG15813	0.35506	0.0721	0.203	0.03605	0.10145	3-6k.c15482/1/3807.3	TM9SF2_4	--	i5_LQ_sample9a8d22|c377/f1p4/5971.1	--	--
OG06961	0.35384	0.0862	0.2437	0.04315	0.1219	2-3k.c20143/1/1800	CTDSP	Q9GZU7	i2_LQ_sample9a8d22|c8964/f1p1/2277	CTDSP	P58466
OG15851	0.35383	0.0104	0.0295	0.0052	0.01475	1-2k.c15014/1/3423.2	PTN	P21782	i6_LQ_sample9a8d22|c633/f1p71/6810.2	PTN	P21782
OG07010	0.35148	0	0	0	0	3-6k.c16364/1/3500.1	--	Q9UKF7	i3_LQ_sample9a8d22|c5811/f1p1/3802	--	Q9UKF7
OG15457	0.34933	0.0403	0.1154	0.02015	0.05765	1-2k.c11399/1/1142	fusA, GFM, EFG	Q8K0D5	i1_LQ_sample9a8d22|c38850/f1p2/1990	fusA, GFM, EFG	Q8K0D5
OG15250	0.34873	0.2155	0.6179	0.1077	0.30895	2-3k.c13033/1/1669	--	--	i1_HQ_sample9a8d22|c22569/f1p1/1856	--	--
OG06669	0.34798	0.0019	0.0054	0.00095	0.0027	1-2k.c3629/1/1039	SLC50A, SWEET	Q9BRV3	i0_HQ_sample9a8d22|c33224/f6p7/988	SLC50A, SWEET	Q9BRV3
OG15566	0.34713	0.018	0.0518	0.009	0.0259	1-2k.c11688/1/1152	--	P16225	i2_LQ_sample9a8d22|c14202/f1p47/2029.1	--	P16225
OG06865	0.34678	0.7986	2.3028	0.39925	1.15135	3-6k.c6102/1/6405.1	--	Q9P2D3	i5_LQ_sample9a8d22|c243/f1p1/5360.1	--	Q9P2D3
OG08370	0.34669	0.0151	0.0437	0.00755	0.0218	1-2k.c28449/1/1253	TFB1M	Q2TBQ0	i1_HQ_sample9a8d22|c14071/f1p4/1054	TFB1M	Q2TBQ0
OG06461	0.34199	0.0194	0.0569	0.00975	0.02845	3-6k.c20104/1/4401.1	--	Q32LE7	i1_LQ_sample9a8d22|c5434/f1p41/1133	--	Q6QA76
OG15552	0.34172	0.0066	0.0193	0.0033	0.0096	3-6k.c2865/1/2986	--	--	i2_LQ_sample9a8d22|c13133/f1p14/2662	--	--
OG15766	0.3406	0.0059	0.0173	0.00295	0.00865	3-6k.c18690/1/2387.1	--	O00370	i3_LQ_sample9a8d22|c8409/f1p15/3103.1	--	O00370
OG15424	0.33914	0.0026	0.0077	0.0013	0.00385	1-2k.c20960/2/1335	--	Q2KIX5	i1_LQ_sample9a8d22|c24845/f1p40/1902.1	--	Q2KIX5
OG15578	0.33584	0.0027	0.008	0.00135	0.004	1-2k.c27435/1/978	ID1	P41134	i2_LQ_sample9a8d22|c16931/f1p99/2484.2	ID1	P41134
OG07025	0.33302	0.0174	0.0522	0.0087	0.02605	1-2k.c5927/1/1247	--	Q8TE02	i1_HQ_sample9a8d22|c2877/f2p7/1186	--	Q8TE02
OG03112	0.33114	0.0191	0.0578	0.00955	0.0289	3-6k.c16200/1/4510	ACACA	Q28559	i2_LQ_sample9a8d22|c12726/f1p1/2821.1	ACACA	Q28559
OG05275	0.32986	0.004	0.0121	0.002	0.00605	2-3k.c6111/1/545	COX6A	P13182	i0_LQ_sample9a8d22|c16417/f1p3/549	COX6A	P13182
OG06873	0.32837	0.0548	0.167	0.0274	0.08345	1-2k.c2790/18/1224	INO80E	Q29RS4	i1_HQ_sample9a8d22|c46451/f1p1/1177	INO80E	Q29RS4
OG06689	0.3249	0.0024	0.0075	0.0012	0.00375	3-6k.c3018/1/2448.1	TBCCD1	A4IF93	i2_LQ_sample9a8d22|c9220/f1p3/2158	TBCCD1	A4IF93
OG06729	0.32327	0.0017	0.0052	0.00085	0.0026	2-3k.c8089/1/1739	--	Q2TBH8	i1_HQ_sample9a8d22|c11522/f1p3/1531	--	Q2TBH8
OG06927	0.32257	0.0014	0.0044	0.0007	0.0022	1-2k.c5377/1/1386	FER, TYK3	P16591	i2_LQ_sample9a8d22|c16428/f1p2/2201	FER, TYK3	Q9TTY2
OG15341	0.32127	0.0071	0.022	0.00355	0.01095	3-6k.c2804/1/4022.1	--	P16423	i1_HQ_sample9a8d22|c43432/f1p293/1802	--	P16423
OG06755	0.32089	0	0	0	0	1-2k.c31398/1/1141.1	NPM3	O75607	i0_HQ_sample9a8d22|c382/f24p29/894	NPM3	O75607
OG15745	0.31988	0.0021	0.0067	0.00105	0.00335	3-6k.c9937/1/3566.1	--	A3KN24	i3_LQ_sample9a8d22|c6159/f1p2/2980.1	--	A3KN24
OG15414	0.3171	0.0015	0.0049	0.00075	0.00245	1-2k.c27886/1/1493.1	CAMKMT	Q7Z624	i1_LQ_sample9a8d22|c23489/f1p1/1374	CAMKMT	Q7Z624
OG06507	0.31661	0.0027	0.0084	0.00135	0.0042	1-2k.c13260/6/1142	MRPL39	Q9NYK5	i1_LQ_sample9a8d22|c34133/f1p2/1120	MRPL39	Q9NYK5
OG09704	0.31605	0.0011	0.0036	0.00055	0.0018	3-6k.c27441/1/4434	map	A6QLA4	i2_HQ_sample9a8d22|c1864/f2p2/2822	map	A6QLA4
OG06651	0.31537	0.0017	0.0053	0.0008	0.0026	1-2k.c9568/4/1186	--	A3KN24	i1_HQ_sample9a8d22|c23909/f1p2/1171	--	A3KN24
OG15393	0.31498	0.0537	0.1704	0.0268	0.0852	1-2k.c3111/1/1297	SLC25A28_37, MFRN	Q3ZBJ8	i1_LQ_sample9a8d22|c19288/f1p2/1896	SLC25A28_37, MFRN	Q3ZBJ8
OG15616	0.31475	0.004	0.0128	0.002	0.0064	2-3k.c12581/1/1671	--	--	i2_LQ_sample9a8d22|c3625/f1p2/2902	--	--
OG05321	0.3142	0.0035	0.0111	0.00175	0.00555	1-2k.c5260/1/543	MIA	Q28038	i0_HQ_sample9a8d22|c16106/f2p8/629	MIA	Q28038
OG06826	0.31372	0.004	0.0128	0.002	0.0064	3-6k.c19951/1/3886.1	F2RL1, PAR2	Q2HJA4	i1_LQ_sample9a8d22|c25723/f1p1/1849	F2RL1, PAR2	Q2HJA4
OG09431	0.31267	0.0039	0.0124	0.00195	0.0062	1-2k.c15123/2/1170	NUDT7	P0C024	i1_LQ_sample9a8d22|c24613/f1p3/1163	NUDT7	P0C024
OG15249	0.31151	0	0	0	0	3-6k.c19311/1/1145	APC6, CDC16	Q13042	i1_HQ_sample9a8d22|c22372/f1p4/1871.1	APC6, CDC16	Q13042
OG15548	0.31049	0.0058	0.0186	0.0029	0.0093	2-3k.c19159/1/1549	--	--	i2_LQ_sample9a8d22|c12670/f1p7/2940	--	--
OG05089	0.30425	0.0014	0.0046	0.0007	0.0023	1-2k.c17442/1/1049	BLVRA, bvdR	P53004	i1_HQ_sample9a8d22|c55992/f14p32/1073	BLVRA, bvdR	P53004
OG08841	0.30374	0.0137	0.0451	0.00685	0.0226	1-2k.c8041/4/1459	--	Q6P4I2	i2_LQ_sample9a8d22|c14432/f1p1/2046.1	--	Q6P4I2
OG08374	0.30266	0.0022	0.0073	0.0011	0.00365	2-3k.c21346/1/1673.1	--	A8E4N3	i2_LQ_sample9a8d22|c10680/f1p1/2113.1	--	A8E4N3
OG07012	0.30262	0.0029	0.0096	0.0015	0.0048	2-3k.c16385/1/2165	IKBKG, IKKG, NEMO	Q95KU9	i2_LQ_sample9a8d22|c11062/f1p2/2123	IKBKG, IKKG, NEMO	Q95KU9
OG15568	0.30196	0.0021	0.0069	0.00105	0.00345	1-2k.c7036/1/5202.1	TER, TSC13, CER10	Q9NZ01	i2_LQ_sample9a8d22|c14305/f1p7/2029	TER, TSC13, CER10	Q9NZ01
OG06809	0.30005	0.0055	0.0182	0.00275	0.0091	1-2k.c5817/3/1179	PIGH, GPI15	Q32L89	i1_HQ_sample9a8d22|c22655/f1p2/1247	PIGH, GPI15	Q32L89
OG06852	0.29797	0.0735	0.2466	0.0367	0.1233	1-2k.c21362/3/1745	TMEM17	A4FUY9	i2_LQ_sample9a8d22|c9285/f1p2/2502	TMEM17	A4FUY9
OG09715	0.29613	0.0052	0.0175	0.00255	0.00875	3-6k.c23171/2/4953	LCLAT1, AGPAT8	Q6UWP7	i2_LQ_sample9a8d22|c17303/f1p2/2223	LCLAT1, AGPAT8	Q6UWP7
OG09640	0.29608	0.0031	0.0104	0.0015	0.0052	3-6k.c30470/1/5444.1	RP-L30, MRPL30, rpmD	Q58DV5	i0_LQ_sample9a8d22|c3124/f2p2/860	RP-L30, MRPL30, rpmD	Q58DV5
OG06953	0.29525	0.0017	0.0057	0.00085	0.00285	2-3k.c8208/1/2014	RHBDD1	Q8TEB9	i1_HQ_sample9a8d22|c19332/f1p2/1739	RHBDD1	Q8TEB9
OG15182	0.29477	0.0052	0.0175	0.0026	0.00875	2-3k.c9872/9/825	UBC	P0CH28	i0_LQ_sample9a8d22|c29537/f1p51/820	UBC	P0CH28
OG15727	0.29339	0.0033	0.0112	0.00165	0.0056	2-3k.c23238/1/3950	PVRL3	Q9NQS3	i3_LQ_sample9a8d22|c4797/f1p5/3890	PVRL3	Q9NQS3
OG07064	0.29306	0.0017	0.0058	0.00085	0.0029	2-3k.c3241/11/1778	--	A6QNS9	i1_LQ_sample9a8d22|c29648/f1p11/1767	--	A6QNS9
OG15728	0.29303	0.0015	0.0052	0.00075	0.0026	3-6k.c4724/1/4867.2	NAALAD	Q58DX5	i3_LQ_sample9a8d22|c4801/f1p1/3351.1	NAALAD	Q58DX5
OG05120	0.29125	0.0359	0.1234	0.018	0.0617	3-6k.c1941/8/4485	--	Q92503	i1_HQ_sample9a8d22|c18861/f2p7/1798.1	--	Q92503
OG08732	0.28951	0.0169	0.0582	0.0084	0.0291	3-6k.c22033/1/5045.1	--	Q8NEZ3	i4_LQ_sample9a8d22|c437/f1p1/4212.2	--	Q3UGF1
OG15245	0.28778	0.0023	0.0081	0.00115	0.0041	1-2k.c23404/1/1839.1	EEF1A	P68105	i1_HQ_sample9a8d22|c21789/f1p100/1387.2	EEF1A	P10126
OG06871	0.28664	0.0013	0.0046	0.00065	0.0023	1-2k.c27558/1/1631	BRRN1, BRN1, CAPH	Q15003	i1_HQ_sample9a8d22|c24449/f1p1/1830	BRRN1, BRN1, CAPH	Q15003
OG15399	0.28508	0.0169	0.0594	0.0085	0.0297	2-3k.c3966/1/2178	--	Q5E9P5	i1_LQ_sample9a8d22|c20188/f1p1/1591	--	Q5E9P5
OG06947	0.28237	0.0209	0.0739	0.01045	0.03695	3-6k.c16243/1/3100	--	Q0V8K7	i1_LQ_sample9a8d22|c19181/f1p19/1849.1	--	Q0V8K7
OG06482	0.28233	0.003	0.0108	0.00155	0.0054	3-6k.c26510/1/3042	--	O95810	i2_LQ_sample9a8d22|c6553/f1p1/2091	--	O95810
OG15403	0.28022	0.0131	0.0466	0.0065	0.0233	3-6k.c25942/1/3261.1	--	P0CG10	i1_LQ_sample9a8d22|c21284/f1p1/1788	--	P0CG10
OG15713	0.27675	0.0105	0.0379	0.00525	0.01895	2-3k.c26852/1/4009	FOS	O77628	i3_LQ_sample9a8d22|c3373/f1p21/4029	FOS	O77628
OG09593	0.27163	0.3626	1.3351	0.18135	0.66755	1-2k.c8387/4/1340.1	CASP1	Q9N2I1	i1_HQ_sample9a8d22|c20552/f1p1/1746	CASP4	O75601
OG05136	0.27062	0.0019	0.0069	0.00095	0.0034	1-2k.c23740/1/1075	--	Q7Z2Q7	i2_LQ_sample9a8d22|c12310/f1p2/2127	--	Q7Z2Q7
OG15631	0.26952	0.0417	0.1548	0.02085	0.07745	1-2k.c18407/1/1693	GGCX	Q07175	i2_LQ_sample9a8d22|c5337/f1p7/2413	GGCX	Q9GL59
OG15574	0.26882	0.0158	0.0588	0.0079	0.0294	2-3k.c5413/1/1787.1	CHMP2A	O43633	i2_LQ_sample9a8d22|c16107/f1p3/2452.2	CHMP2A	O43633
OG15602	0.26708	0.0344	0.1287	0.0172	0.06435	1-2k.c22756/1/1485	--	Q6DFQ7	i2_LQ_sample9a8d22|c2995/f1p6/2083	--	Q6DFQ7
OG06654	0.2663	0	0	0	0	1-2k.c4552/9/1255	hemE, UROD	Q8HY31	i1_LQ_sample9a8d22|c20098/f1p2/1221	hemE, UROD	Q8HY31
OG08962	0.26628	0.0011	0.0043	0.00055	0.00215	2-3k.c26063/1/1350	DYNC2LI	Q32KV4	i1_LQ_sample9a8d22|c44505/f1p4/1363	DYNC2LI	Q32KV4
OG03157	0.26462	0.0015	0.0056	0.00075	0.00285	2-3k.c10815/10/2202	E4.1.1.32, pckA, PEPCK	Q16822	i2_LQ_sample9a8d22|c2804/f1p1/2178	E4.1.1.32, pckA, PEPCK	Q16822
OG15323	0.26336	0.0111	0.0423	0.0056	0.02115	3-6k.c7041/1/4449.2	--	--	i1_HQ_sample9a8d22|c39235/f1p10/1326.1	--	--
OG06818	0.26266	0.0265	0.1009	0.01325	0.05045	3-6k.c17983/1/3724.1	ANGEL	Q9UNK9	i1_LQ_sample9a8d22|c47038/f1p1/1835	ANGEL	Q8VCU0
OG15319	0.26184	0.0024	0.009	0.0012	0.0045	2-3k.c5501/1/1404	CAPN1	Q27970	i1_HQ_sample9a8d22|c38167/f1p8/1848.1	CAPN1	Q27970
OG08694	0.2602	0.0034	0.0132	0.0017	0.0066	1-2k.c31321/1/1125	--	Q9Y5L2	i1_HQ_sample9a8d22|c49821/f4p6/1121	--	Q9Y5L2
OG08467	0.25915	0.0019	0.0074	0.00095	0.0037	3-6k.c8267/1/5056	RB1	P06400	i2_LQ_sample9a8d22|c4531/f1p3/3053	RB1	P06400
OG06783	0.25679	0.004	0.0156	0.002	0.0078	3-6k.c26916/1/3477.1	--	Q5T5J6	i2_LQ_sample9a8d22|c13129/f1p2/2945.1	--	Q5T5J6
OG06575	0.25224	0.0017	0.0067	0.00085	0.00335	1-2k.c14086/3/1397	SEC22A_C	Q2YDJ2	i1_LQ_sample9a8d22|c29541/f1p2/1389	SEC22A_C	Q2YDJ2
OG15860	0.25163	0.0221	0.0878	0.01105	0.0439	3-6k.c23423/1/4213.1	--	P16423	i7_LQ_sample9a8d22|c172/f1p351/7849.1	--	P11369
OG06884	0.25161	0.0009	0.0036	0.00045	0.0018	1-2k.c4350/2/1500	argH, ASL	Q91YI0	i1_HQ_sample9a8d22|c24554/f1p2/1630	argH, ASL	Q3SZJ0
OG15261	0.2497	0.0045	0.0181	0.00225	0.00905	3-6k.c22606/1/3503	--	O00370	i1_HQ_sample9a8d22|c23923/f1p235/1686	--	O00370
OG08273	0.24786	0.0018	0.0073	0.0009	0.00365	1-2k.c4067/1/1436	TNFAIP6, TSG6	P98066	i1_HQ_sample9a8d22|c43276/f1p61/1981.2	TNFAIP6, TSG6	P98066
OG15640	0.24736	0.0338	0.1367	0.0169	0.06835	1-2k.c28862/1/1485	LTBP2_3_4	Q8N2S1	i2_LQ_sample9a8d22|c5862/f1p1/2091.1	LTBP2_3_4	Q8N2S1
OG07058	0.24648	0.2113	0.8571	0.1056	0.42855	1-2k.c2849/12/1496	--	Q1JQE2	i3_LQ_sample9a8d22|c3018/f1p2/3473.1	--	Q1JQE2
OG06988	0.2432	0.0119	0.0488	0.00595	0.0244	3-6k.c5411/1/2628	CCNG2	Q16589	i1_LQ_sample9a8d22|c23626/f1p2/1982	CCNG2	Q16589
OG15513	0.23925	0.5619	2.3487	0.281	1.1744	2-3k.c3496/1/1807.1	MPZ	Q32PI9	i2_HQ_sample9a8d22|c2263/f2p5/2301	--	Q5EAB0
OG15741	0.23896	0	0	0	0	3-6k.c29842/1/3481	--	--	i3_LQ_sample9a8d22|c5930/f1p1/3392	--	--
OG07048	0.23317	0.005	0.0215	0.0025	0.01075	2-3k.c5473/1/2035	--	Q3SZM3	i2_HQ_sample9a8d22|c1385/f5p9/2119	--	Q3SZM3
OG05297	0.23081	0.0032	0.0141	0.0016	0.00705	1-2k.c28865/1/1349.1	SLC39A11, ZIP11	Q6P6S2	i2_LQ_sample9a8d22|c10683/f1p3/2468	SLC39A11, ZIP11	Q2YDD4
OG07069	0.22902	0.0017	0.0075	0.0009	0.00375	3-6k.c24061/1/4353.1	EIF3K	Q3T0V3	i0_LQ_sample9a8d22|c18303/f1p3/772	EIF3K	Q3T0V3
OG08224	0.22897	0.0135	0.0589	0.00675	0.0295	2-3k.c13823/1/1998	upp, UPRT	Q32LA4	i3_LQ_sample9a8d22|c3879/f1p20/3304.2	upp, UPRT	Q5ZIJ8
OG06900	0.22754	0.0025	0.0109	0.00125	0.00545	3-6k.c19846/1/2835	EIF2AK1	Q4R8E0	i1_HQ_sample9a8d22|c25690/f1p1/1861	EIF2AK1	Q4R8E0
OG15768	0.22696	0.0052	0.023	0.0026	0.0115	2-3k.c4279/2/4185.1	rocD, OAT	Q3ZCF5	i4_HQ_sample9a8d22|c2058/f2p62/4056	rocD, OAT	Q3ZCF5
OG15348	0.22685	0.0041	0.018	0.00205	0.00905	1-2k.c31978/2/1654	thiN, TPK1, THI80	Q5E9T4	i1_HQ_sample9a8d22|c47536/f1p1/1536	thiN, TPK1, THI80	Q5E9T4
OG15385	0.2262	0.0062	0.0273	0.0031	0.01365	3-6k.c13193/1/4656	--	--	i1_HQ_sample9a8d22|c9220/f1p15/1331	GPC5	--
OG15544	0.22539	0.0019	0.0086	0.001	0.0043	3-6k.c10874/1/3698.1	--	Q8CCP0	i2_LQ_sample9a8d22|c12572/f1p5/2906	--	O60524
OG06955	0.2243	0.0713	0.3178	0.03565	0.15885	3-6k.c2457/1/3076	--	A7YY46	i2_LQ_sample9a8d22|c17898/f1p1/2072	--	Q69ZP3
OG09009	0.2233	0.0066	0.0295	0.0033	0.01475	2-3k.c6742/1/1651	TTF1	Q15361	i2_LQ_sample9a8d22|c11158/f1p1/2421	TTF1	Q62187
OG09660	0.22057	0.001	0.0045	0.0005	0.0023	2-3k.c14950/6/1842.1	--	Q9NUL7	i1_HQ_sample9a8d22|c27702/f1p3/1839	--	Q9NUL7
OG06657	0.21864	0.0021	0.0094	0.00105	0.0047	3-6k.c21606/1/2977	SMAP	Q5EA00	i1_LQ_sample9a8d22|c22852/f1p1/1956	SMAP	Q5EA00
OG07057	0.21836	0.0018	0.0081	0.0009	0.00405	2-3k.c2544/45/1905	CHMP1, VPS46, DID2	Q5R605	i1_HQ_sample9a8d22|c34726/f17p54/1899	CHMP1, VPS46, DID2	Q5R605
OG06616	0.2169	0.7103	3.2749	0.35515	1.63745	1-2k.c12015/2/1501	FZD3	Q9NPG1	i1_HQ_sample9a8d22|c45593/f1p1/1621	FZD6	Q8WMU5
OG07112	0.21561	0.0024	0.0111	0.0012	0.00555	2-3k.c16028/1/682	K14165	Q8WUK0	i2_LQ_sample9a8d22|c4894/f1p48/2085.2	K14165	Q8WUK0
OG08565	0.21515	0.0027	0.0126	0.00135	0.0063	1-2k.c4452/1/1290	WARS, trpS	Q3T099	i2_LQ_sample9a8d22|c4852/f1p2/2191	WARS, trpS	Q3T099
OG06576	0.2149	0.0019	0.0087	0.00095	0.00435	3-6k.c23283/1/3010	--	O43156	i1_HQ_sample9a8d22|c25945/f1p1/1859	--	O43156
OG15479	0.2139	0.0053	0.0248	0.0027	0.0124	2-3k.c11597/1/1764	--	--	i1_LQ_sample9a8d22|c46578/f1p1/1922	--	--
OG06720	0.20731	0.0031	0.0151	0.00155	0.00755	1-2k.c29504/1/1345	SLC31A2, CTR2	O15432	i1_HQ_sample9a8d22|c37536/f2p2/1347	SLC31A2, CTR2	O15432
OG15366	0.20696	0.0172	0.083	0.0086	0.0415	2-3k.c19399/1/7688.1	--	P13213	i1_HQ_sample9a8d22|c5537/f1p162/1938	--	P13213
OG09617	0.20329	0.0024	0.0117	0.0012	0.0059	3-6k.c26434/1/3059	--	Q2KHR3	i1_HQ_sample9a8d22|c41395/f1p2/1882	--	Q2KHR3
OG09673	0.20298	0.0041	0.0202	0.00205	0.0101	1-2k.c18052/7/1112	--	Q148C9	i1_HQ_sample9a8d22|c49501/f9p28/1093	--	Q148C9
OG09479	0.20151	0.0178	0.0884	0.0089	0.0442	2-3k.c7767/1/922	U2AF1	Q9D883	i0_HQ_sample9a8d22|c8538/f2p4/892	U2AF1	Q9D883
OG06731	0.20137	0.0027	0.0135	0.00135	0.00675	1-2k.c9910/5/1171	DNAJC12	Q9N287	i1_HQ_sample9a8d22|c12023/f1p15/1101	DNAJC12	Q9N287
OG15367	0.19572	0.0019	0.0096	0.00095	0.0048	2-3k.c12715/1/1930	--	Q2KIX5	i1_HQ_sample9a8d22|c55411/f12p41/1223	--	Q2KIX5
OG06776	0.19516	0.0019	0.0099	0.001	0.0049	2-3k.c14104/2/1842.1	--	Q96HA4	i2_LQ_sample9a8d22|c8823/f1p1/2107	--	Q96HA4
OG09639	0.19439	0.0594	0.3055	0.0297	0.15275	2-3k.c3098/3/780	HSPB1	Q3T149	i0_LQ_sample9a8d22|c31199/f1p1/641	HSPB1	Q3T149
OG05236	0.19265	0.0021	0.0107	0.00105	0.00535	1-2k.c4981/1/1671.1	GPR1	P46091	i1_HQ_sample9a8d22|c27061/f1p3/1749	GPR1	P46091
OG15869	0.18519	0.004	0.0215	0.00195	0.01075	3-6k.c13446/1/5016.1	BRIP1, BACH1, FANCJ	Q9BX63	i8_LQ_sample9a8d22|c106/f1p1/8522.1	BRIP1, BACH1, FANCJ	Q9BX63
OG15557	0.18474	0.0053	0.0288	0.00265	0.0144	3-6k.c9950/1/2928.2	ARFGAP1	Q9EPJ9	i2_LQ_sample9a8d22|c13472/f1p1/2163	ARFGAP1	Q9EPJ9
OG12242	0.18231	0.0018	0.0101	0.0009	0.00505	1-2k.c32593/1/1293	--	Q8WWA1	i2_LQ_sample9a8d22|c16947/f1p1/2186	--	Q8WWA1
OG08405	0.18132	0.0151	0.0831	0.0075	0.04155	3-6k.c5599/1/3393.2	CCT6	Q3MHL7	i1_LQ_sample9a8d22|c44950/f1p49/1840	CCT6	Q3MHL7
OG07075	0.1781	0.0019	0.0105	0.00095	0.00525	1-2k.c10273/1/1421	WIF1	Q9Y5W5	i2_LQ_sample9a8d22|c6813/f1p1/2167	WIF1	Q9Y5W5
OG15671	0.17776	0.0021	0.012	0.00105	0.006	3-6k.c13427/1/3835	SLC7A5, LAT1	Q01650	i2_LQ_sample9a8d22|c8637/f1p1/2069	SLC7A5, LAT1	Q01650
OG05071	0.17568	0.0027	0.0156	0.00135	0.0078	3-6k.c8787/1/3557	SLK	Q9H2G2	i3_LQ_sample9a8d22|c7500/f1p1/3051	SLK	Q9H2G2
OG08564	0.17498	0	0	0	0	1-2k.c3230/3/1201	RPC7, POLR3G	Q1RMR0	i2_LQ_sample9a8d22|c11895/f1p1/2546.1	RPC7, POLR3G	Q1RMR0
OG07090	0.17405	0.0075	0.043	0.00375	0.0215	2-3k.c4415/1/2077.1	TAF6	Q9Y6J9	i1_LQ_sample9a8d22|c28034/f1p1/1821.1.1	TAF6	Q9Y6J9
OG09661	0.17308	0.0017	0.01	0.00085	0.005	1-2k.c8241/6/1197	--	Q1LZ83	i1_HQ_sample9a8d22|c2803/f2p5/1196	--	Q1LZ83
OG08463	0.17292	0.0006	0.0037	0.0003	0.00185	2-3k.c18698/2/2316	TAF3	Q5VWG9	i2_LQ_sample9a8d22|c6169/f1p1/2302	TAF3	Q5VWG9
OG15718	0.16806	0.0023	0.0135	0.00115	0.00675	1-2k.c5838/3/1512	PDIA1, P4HB	P05307	i3_LQ_sample9a8d22|c3713/f1p99/3527.2	PDIA1, P4HB	P05307
OG09587	0.16731	0.0051	0.0302	0.0025	0.0151	3-6k.c2614/1/3406.1	MTCH	Q9N285	i2_LQ_sample9a8d22|c6284/f1p58/2087	MTCH	Q9N285
OG09091	0.16671	0	0	0	0	3-6k.c18923/1/3366.1	CHD1	P40201	i2_LQ_sample9a8d22|c12745/f1p3/2778.1	CHD1	O14646
OG04079	0.16619	0.0052	0.0315	0.00265	0.01575	1-2k.c15965/1/1206	--	P21415	i1_LQ_sample9a8d22|c28181/f1p3/1671	--	P11370
OG05268	0.16424	0.0035	0.0216	0.0018	0.0108	3-6k.c1796/3/3457	BUB1	O43683	i2_LQ_sample9a8d22|c7443/f1p1/2186.1	BUB1	O43683
OG09669	0.16352	0.0017	0.0101	0.00085	0.00505	1-2k.c2831/6/1243	--	Q3SZ27	i1_HQ_sample9a8d22|c3999/f1p30/1228	--	Q3SZ27
OG06679	0.16	0.0057	0.0357	0.00285	0.01785	1-2k.c30628/2/803	GST, gst	Q9Z1B2	i2_LQ_sample9a8d22|c2542/f1p70/2766.2	GST, gst	Q9Z1B2
OG07093	0.15317	0.0019	0.0122	0.00095	0.00605	2-3k.c11388/1/818	GST, gst	P28801	i0_LQ_sample9a8d22|c17559/f1p2/733	GST, gst	P28801
OG15484	0.15134	0.0013	0.0086	0.00065	0.00435	1-2k.c4986/1/1211	SUGT1, SGT1	Q2KIK0	i1_LQ_sample9a8d22|c50428/f2p3/1052	SUGT1, SGT1	Q2KIK0
OG06742	0.14812	0.8169	5.5149	0.40845	2.75745	3-6k.c12787/1/3117	--	Q86YV9	i2_LQ_sample9a8d22|c7018/f1p114/1993.2	RP-L32e, RPL32	Q3SZQ6
OG07035	0.14698	0.7511	5.1104	0.37555	2.5552	3-6k.c16700/1/4988	USP6_32	Q8NFA0	i4_LQ_sample9a8d22|c711/f1p1/4380.1	USP6_32	Q8NFA0
OG06860	0.1466	0.0028	0.0193	0.0014	0.0096	1-2k.c2227/22/1301	NAGK, nagK	Q3SZM9	i1_LQ_sample9a8d22|c29053/f1p4/1756.1	NAGK, nagK	Q3SZM9
OG07049	0.14533	0.004	0.0278	0.00205	0.01395	2-3k.c20208/1/2026	--	Q19AV6	i2_LQ_sample9a8d22|c3203/f1p2/2286.1	--	Q19AV6
OG07067	0.14455	0.004	0.0275	0.002	0.01375	1-2k.c4275/1/1309	--	Q921I2	i1_HQ_sample9a8d22|c40668/f1p1/1898	--	Q921I2
OG05132	0.14232	0.0017	0.0121	0.0009	0.00605	3-6k.c21995/1/3897.1	NAALAD	Q9Y3Q0	i2_LQ_sample9a8d22|c3588/f1p3/3018.1	NAALAD	Q9Y3Q0
OG05104	0.14193	0.0018	0.0128	0.0009	0.0064	1-2k.c29338/1/1336	--	Q9UIY3	i1_LQ_sample9a8d22|c11754/f1p1/1373	--	Q9UIY3
OG06603	0.14146	0.0055	0.0388	0.00275	0.0194	2-3k.c3967/2/519	LGALS1	P81184	i1_HQ_sample9a8d22|c20509/f1p88/1503	FN1	P07589
OG13684	0.14089	0.0042	0.0298	0.0021	0.0149	1-2k.c15559/1/1242.1	--	Q6ZMD2	i2_LQ_sample9a8d22|c5233/f1p3/2095.1	--	Q6ZMD2
OG15167	0.13904	0.022	0.1585	0.011	0.0792	1-2k.c23029/1/1425	PCBP1	O19048	i0_LQ_sample9a8d22|c13900/f1p10/875	PCBP1	P60335
OG09738	0.13312	0	0	0	0	3-6k.c30839/1/2929.1	SGCD	Q92629	i3_LQ_sample9a8d22|c7493/f1p14/3062	SGCD	Q92629
OG09299	0.13124	0.0007	0.0051	0.00035	0.00255	3-6k.c29861/1/3170	--	Q2LD37	i4_LQ_sample9a8d22|c1215/f1p1/4335.1	--	Q2LD37
OG06585	0.12981	0.0005	0.0035	0.00025	0.00175	3-6k.c2730/1/4242	--	O75882	i3_LQ_sample9a8d22|c4278/f1p1/3662	--	O75882
OG06527	0.12774	0.0009	0.0067	0.0004	0.00335	2-3k.c6091/1/1805	--	Q3SWY8	i2_LQ_sample9a8d22|c5823/f1p3/2124	--	Q3SWY8
OG07036	0.12199	0.0019	0.0152	0.00095	0.0076	1-2k.c16970/1/1541.1	STX8	Q3T075	i0_HQ_sample9a8d22|c1177/f9p10/874	STX8	Q3T075
OG15496	0.11989	0.004	0.0337	0.002	0.01685	1-2k.c29221/1/1502	IBSP	Q28862	i1_LQ_sample9a8d22|c6403/f1p6/1540.1	IBSP	Q28862
OG06522	0.11861	0.0007	0.0061	0.00035	0.00305	3-6k.c7500/2/3021	ESCO, ECO1	Q56NI9	i2_LQ_sample9a8d22|c3848/f1p4/3007	ESCO, ECO1	Q56NI9
OG05269	0.11845	0.0005	0.0045	0.00025	0.0022	3-6k.c7814/3/3184	MSH2	Q3MHE4	i3_LQ_sample9a8d22|c6792/f1p1/3399	MSH2	Q3MHE4
OG06646	0.11791	0.4882	4.1408	0.2441	2.0704	1-2k.c15628/1/1334	THEM4, CTMP	A1A4L1	i1_LQ_sample9a8d22|c5565/f1p12/1955.1	--	Q9CQJ0
OG03123	0.117	0.001	0.0083	0.0005	0.00415	3-6k.c6995/2/3977.1	--	O75072	i2_LQ_sample9a8d22|c9040/f1p1/2192	--	O75072
OG09699	0.11538	0.4522	3.9189	0.2261	1.95945	1-2k.c11853/1/1103	--	Q2KIJ9	i1_LQ_sample9a8d22|c63297/f1p1/974	--	Q9UHQ7
OG15812	0.11487	0	0	0	0	3-6k.c19637/1/3274	COPB1, SEC26	A0JN39	i5_LQ_sample9a8d22|c293/f1p153/5794.1	COPB1, SEC26	A0JN39
OG09720	0.11428	0.0014	0.0126	0.0007	0.0063	3-6k.c18264/1/2987.1	EXO5	A2VDX7	i2_LQ_sample9a8d22|c4255/f1p1/2920	EXO5	A2VDX7
OG15575	0.1132	0.0246	0.2171	0.0123	0.10855	1-2k.c16690/1/3453.3	CYTB, petB	Q8M0K9	i2_LQ_sample9a8d22|c16144/f1p136/2211.1	CYTB, petB	Q6V8Y1
OG06697	0.11117	0.0009	0.0085	0.00045	0.0042	3-6k.c25665/1/2778	--	Q96GN5	i1_LQ_sample9a8d22|c27650/f1p2/1906	--	Q96GN5
OG07087	0.10813	0.002	0.0184	0.001	0.0092	2-3k.c27526/1/1686	HTATIP2	Q9BUP3	i1_LQ_sample9a8d22|c40141/f1p1/1632	HTATIP2	Q9BUP3
OG06833	0.10377	0.001	0.0098	0.0005	0.00485	3-6k.c25805/1/3835	--	Q1JQC5	i2_LQ_sample9a8d22|c5902/f1p1/2433	--	Q1JQC5
OG09510	0.1006	0.0012	0.0115	0.0006	0.0058	3-6k.c8674/1/3342.1	POC1	Q8TC44	i2_LQ_sample9a8d22|c3766/f1p1/2791	POC1	Q5RD06
OG09648	0.10024	0.0013	0.0132	0.00065	0.0066	2-3k.c24668/1/1189	--	A2VDY4	i1_HQ_sample9a8d22|c13213/f5p6/1176	--	A2VDY4
OG15343	0.09043	0.0017	0.0189	0.00085	0.00945	1-2k.c27484/2/1536	ENO, eno	Q9XSJ4	i1_HQ_sample9a8d22|c44214/f1p1/1558	ENO, eno	Q9XSJ4
OG15666	0.08937	0.0038	0.0425	0.0019	0.02125	2-3k.c22552/1/1802.1	GST, gst	Q9N0V4	i2_LQ_sample9a8d22|c7984/f1p10/2182.1	GST, gst	Q9N0V4
OG08980	0.08871	0.0015	0.0172	0.00075	0.0086	3-6k.c23519/1/3435.1	--	O14657	i2_HQ_sample9a8d22|c8934/f2p3/2552	--	O14657
OG06727	0.0849	0.0011	0.0133	0.00055	0.0066	2-3k.c17903/1/1960.1	--	P03988	i1_LQ_sample9a8d22|c20575/f1p4/1960.1	--	P03988
OG06781	0.08464	0.5507	6.5068	0.27535	3.2534	3-6k.c26421/1/3224	AGRN	O00468	i2_LQ_sample9a8d22|c14954/f1p1/2008	--	A3KN33
OG07007	0.08389	0.0009	0.0105	0.00045	0.00525	2-3k.c13776/4/1821	--	Q3SWZ7	i1_LQ_sample9a8d22|c27677/f1p1/1816	--	Q3SWZ7
OG15593	0.08345	0.2605	3.1214	0.1302	1.5607	1-2k.c29620/1/1530	GPD1	Q5R5V3	i2_LQ_sample9a8d22|c2470/f1p1/2213.2	GPD1	Q5EA88
OG04036	0.08096	0.2329	2.8768	0.11645	1.4384	1-2k.c15018/6/1470	CHK	Q9Y259	i1_LQ_sample9a8d22|c30010/f1p1/1759	CHK	P35790
OG09698	0.07831	0.0016	0.0199	0.0008	0.0099	1-2k.c9519/4/1270	SMN	O18870	i1_LQ_sample9a8d22|c52362/f1p1/1056	SMN	O02771
OG09650	0.07804	0.0018	0.0234	0.0009	0.0117	2-3k.c2616/21/1871	--	Q3ZBS0	i1_HQ_sample9a8d22|c18812/f6p12/1861	--	Q3ZBS0
OG06710	0.07463	0.0007	0.0098	0.00035	0.0049	3-6k.c29689/1/3204	TBCK	Q8TEA7	i3_LQ_sample9a8d22|c6720/f1p1/3308.1	TBCK	Q8TEA7
OG06856	0.07022	0.1628	2.3184	0.0814	1.1592	1-2k.c32411/1/1517	CAMSAP	Q5T5Y3	i2_LQ_sample9a8d22|c13091/f1p3/2971	CAMSAP	Q08AD1
OG05281	0.06855	0.0013	0.0195	0.00065	0.00975	1-2k.c1742/129/1159	COPE	Q28104	i1_LQ_sample9a8d22|c26287/f1p16/1816.1	COPE	Q28104
OG06570	0.06839	0.001	0.0153	0.0005	0.0076	2-3k.c27326/1/1768	RAD18	Q9NS91	i2_LQ_sample9a8d22|c7793/f1p3/2345	RAD18	Q9NS91
OG06997	0.06768	0.001	0.0144	0.0005	0.0072	2-3k.c16744/1/1828	--	Q96NL6	i1_HQ_sample9a8d22|c41089/f1p1/1565.1	--	Q96NL6
OG08581	0.06641	0.0006	0.009	0.0003	0.0045	3-6k.c18444/1/2969	ORC1	Q58DC8	i2_LQ_sample9a8d22|c4327/f1p1/2946	ORC1	Q58DC8
OG06930	0.06442	0.1633	2.5344	0.08165	1.26725	1-2k.c7954/1/1670	MGAT4A_B	Q812F8	i1_LQ_sample9a8d22|c28773/f1p1/1933	MGAT4A_B	O77836
OG09592	0.06428	0.0018	0.0286	0.0009	0.0143	3-6k.c8540/1/3945.1	ARFGAP2_3	A1L520	i1_HQ_sample9a8d22|c40012/f1p1/1876	ARFGAP2_3	A1L520
OG05221	0.06122	0.0026	0.0424	0.0013	0.02115	1-2k.c27592/1/645	--	P28783	i0_LQ_sample9a8d22|c32337/f1p1/616	--	P28783
OG15357	0.06063	0.0022	0.0358	0.0011	0.0179	1-2k.c2302/23/1700	H1_5	P16403	i1_HQ_sample9a8d22|c5298/f9p11/1702	H1_5	P16403
OG06631	0.06049	0.0012	0.0192	0.0006	0.0096	2-3k.c13672/1/2149.1	AP4B1	Q9Y6B7	i2_LQ_sample9a8d22|c14200/f1p2/2006	AP4B1	Q9Y6B7
OG02488	0.0597	0.8164	13.6749	0.4082	6.83745	3-6k.c8254/1/3731.1	TRPM4	Q9ESQ5	i2_LQ_sample9a8d22|c17076/f1p1/2082.1	TRPM4	Q7TN37
OG07032	0.05767	0.0035	0.0614	0.0018	0.0307	1-2k.c2352/23/1538	--	A7E3W5	i1_HQ_sample9a8d22|c27342/f1p1/1507	--	A7E3W5
OG08313	0.05582	0.0007	0.0126	0.00035	0.0063	2-3k.c12133/1/2319	DDX58, RIG-I	Q9GLV6	i2_LQ_sample9a8d22|c16061/f1p1/2359.1	DDX58, RIG-I	Q9GLV6
OG05185	0.05548	0.0024	0.0425	0.0012	0.02125	3-6k.c19239/1/5714.2	INTS9	Q2KJA6	i2_LQ_sample9a8d22|c4861/f1p1/2530	INTS9	Q2KJA6
OG15820	0.05366	0.2353	4.3843	0.11765	2.19215	2-3k.c6316/1/2137.2	SETMAR	Q53H47	i5_LQ_sample9a8d22|c527/f1p18/5590.3	SETMAR	Q53H47
OG06770	0.05303	0.001	0.0183	0.0005	0.00915	3-6k.c18648/1/4194	CEP104	O60308	i2_LQ_sample9a8d22|c8253/f1p1/2148.1	CEP104	O60308
OG04058	0.04921	0.1537	3.1244	0.0769	1.5622	1-2k.c21337/1/8114.1	CACNB1	Q9MZL7	i2_LQ_sample9a8d22|c8816/f1p1/2340	CACNB3	Q9MZL3
OG05282	0.04882	0.14	2.8687	0.07005	1.4343	1-2k.c7149/1/1180	TCF7L2	Q9NQB0	i2_LQ_sample9a8d22|c10696/f1p2/2050	TCF7	Q00417
OG06802	0.04273	0.7387	17.2902	0.3694	8.6451	3-6k.c26613/1/3491.1	RASGRF2	O14827	i1_LQ_sample9a8d22|c22733/f1p1/1908.1	RASGRF2	O14827
OG06896	0.04115	0.34	8.2613	0.16995	4.13065	1-2k.c20327/1/1313	GGA	Q8R0H9	i1_HQ_sample9a8d22|c18858/f2p2/1902	GGA	Q9UJY4
OG15430	0.03995	0.0013	0.0322	0.00065	0.0161	2-3k.c3526/1/2036	--	Q9NV35	i1_LQ_sample9a8d22|c26351/f1p11/1941	mutT, NUDT15, MTH2	Q9NV35
OG03990	0.0397	0.6273	15.7984	0.3136	7.8992	1-2k.c29699/1/1302	CAD	P27708	i2_LQ_sample9a8d22|c6628/f1p43/2695	CAD	P27708
OG06829	0.03926	0.6849	17.447	0.34245	8.7235	2-3k.c6983/1/2044.1	RPGRIP1	Q9GLM3	i3_LQ_sample9a8d22|c4791/f1p2/3693.2	RPGRIP1L	Q68CZ1
OG04027	0.03594	0.336	9.3486	0.16795	4.6743	2-3k.c21251/1/2062	--	Q5TBK1	i2_LQ_sample9a8d22|c7209/f1p1/2273	N4BP2	Q86UW6
OG09546	0.03295	0.0009	0.0284	0.00045	0.01415	2-3k.c3133/4/1957	FOXRED1	Q5EA45	i1_LQ_sample9a8d22|c47480/f1p3/1896	FOXRED1	Q5EA45
OG09496	0.03231	0.0019	0.0596	0.001	0.0298	1-2k.c28035/1/698	RP-S9e, RPS9	P29314	i0_LQ_sample9a8d22|c16340/f1p2/700	RP-S9e, RPS9	A9L913
OG06946	0.03031	0.0865	2.8553	0.0433	1.4277	1-2k.c29293/1/1035	UBE2R, UBC3, CDC34	P49427	i1_LQ_sample9a8d22|c24485/f1p3/2008	UBE2R, UBC3, CDC34	Q6ZWZ2
OG15273	0.02938	0.0019	0.0652	0.00095	0.0326	1-2k.c1790/98/1252	MYL12	Q64122	i1_HQ_sample9a8d22|c24965/f1p2/1820.1	MYL12	Q64122
OG05245	0.02792	0.2711	9.7078	0.13555	4.8539	1-2k.c11556/1/1755.1	NDUFA4	Q3SZ44	i0_LQ_sample9a8d22|c44080/f1p6/534	NDUFA4	Q01321
OG03149	0.02268	0.1592	7.0193	0.0796	3.5096	3-6k.c21543/1/3687.1	PLCL1, PRIP	Q15111	i1_HQ_sample9a8d22|c26118/f1p1/1964.1	PLCL2	Q9UPR0
OG08903	0.0129	1.4857	115.215	0.7429	57.6076	1-2k.c7006/1/971	CHMP4, SNF7, VPS32	A2VDY3	i2_LQ_sample9a8d22|c17218/f1p115/2428.2	MDP1	Q86V88
OG05114	0.0098	1.1121	113.488	0.5561	56.7441	3-6k.c24782/1/2888	ABL1	P00519	i2_LQ_sample9a8d22|c10851/f1p1/2197.1	ABL2	P42684
OG06822	0.00948	1.0426	109.949	0.5213	54.9747	3-6k.c27812/1/4369.1	--	Q9NX78	i2_LQ_sample9a8d22|c4045/f1p3/2845.2	--	Q9NX78
OG05195	0.0079	0.1128	14.2691	0.0564	7.13455	1-2k.c12017/1/1386	MSX	Q2VL79	i1_LQ_sample9a8d22|c9050/f1p1/1562	MSX	Q0P5C3
OG09683	0.00771	0.8832	114.6	0.4416	57.3001	3-6k.c22682/1/3047	GCFC	Q9Y5B6	i1_LQ_sample9a8d22|c21039/f1p2/1847	E3.1.3.36	O43426
OG05226	0.00715	1.0905	152.554	0.5453	76.277	3-6k.c14728/1/3455.1	--	Q5T9S5	i1_HQ_sample9a8d22|c29057/f1p2/1877	--	Q5T9S5
OG05220	0.00703	0.8218	116.823	0.4109	58.4115	3-6k.c19280/1/3816	--	Q9H9L7	i2_LQ_sample9a8d22|c6129/f1p1/2372	NDUFS5	Q02379
OG06717	0.00641	0.6923	107.983	0.3461	53.9913	3-6k.c16757/1/3607.1	--	--	i1_HQ_sample9a8d22|c23480/f1p1/1921.1	--	Q8TB73
OG06830	0.00641	0.8114	126.647	0.4057	63.3233	3-6k.c15430/1/3749	NEK	Q8TD19	i4_LQ_sample9a8d22|c795/f1p106/4399	--	Q5E971
OG09676	0.0064	0.8598	134.438	0.4299	67.2189	3-6k.c9433/1/3166.2	--	Q5R5T8	i1_HQ_sample9a8d22|c5316/f1p3/1798	--	Q1JP63
OG06490	0.0063	0.7749	123.06	0.3875	61.5302	1-2k.c4154/1/1483.1	GLI3	Q5IS56	i2_LQ_sample9a8d22|c9612/f1p1/2140	GLI2	P10070
OG06662	0.00615	0.7018	114.199	0.3509	57.0997	1-2k.c24165/1/1680.1	DIO1	Q6QN13	i1_LQ_sample9a8d22|c5638/f1p2/1737	DIO1	Q6QN13
OG03986	0.00605	0.9043	149.422	0.4521	74.711	3-6k.c4791/1/3616	ARFGEF, BIG	O46382	i1_HQ_sample9a8d22|c26086/f1p2/1957	ARFGEF, BIG	O46382
OG05100	0.00562	0.7467	132.788	0.3734	66.394	3-6k.c4238/1/4399.2	--	O75140	i2_LQ_sample9a8d22|c9225/f1p1/2307.1	--	P61460
OG05262	0.00523	0.6037	115.536	0.3018	57.7681	3-6k.c29615/1/3368	SGPP2	Q810K3	i2_LQ_sample9a8d22|c12542/f1p1/2878	SGPP1	Q9BX95
OG15650	0.00491	0.5653	115.193	0.2826	57.5964	3-6k.c28142/1/3325.1	--	P10272	i2_LQ_sample9a8d22|c6644/f1p53/2479.1	--	P26809
OG04057	0.00477	0.8321	174.493	0.4161	87.2462	3-6k.c4825/1/3095	--	A0JNW5	i1_HQ_sample9a8d22|c29220/f1p1/1972	--	A0JNW5
OG05092	0.00451	0.6895	152.778	0.3447	76.3892	1-2k.c6819/1/1339	--	Q5E9U3	i2_LQ_sample9a8d22|c16946/f1p2/2084	--	Q5E9U3
OG06883	0.00433	0.6865	158.507	0.3433	79.2536	1-2k.c21017/1/1339	USP7, UBP15	Q4VSI4	i2_LQ_sample9a8d22|c10070/f1p1/2156	USP7, UBP15	Q93009
OG06683	0.00425	0.5512	129.699	0.2756	64.8493	1-2k.c22348/1/1458	--	P30408	i1_LQ_sample9a8d22|c33870/f1p7/1062	--	Q3T110
OG05217	0.00413	0.5887	142.585	0.2944	71.2927	1-2k.c14556/1/1435	--	Q2KHU5	i2_LQ_sample9a8d22|c5664/f1p1/2263.1	--	Q2KIX2
OG06780	0.00412	0.4633	112.421	0.23165	56.2107	3-6k.c17677/1/3239	SELP	P98109	i2_LQ_sample9a8d22|c13316/f1p1/2919	SELE	P98107
OG01977	0.00359	0.5085	141.67	0.2543	70.8348	3-6k.c10396/3/3437	MME	Q61391	i1_LQ_sample9a8d22|c5837/f1p1/1895.1	ECE	P42891
OG05312	0.00305	0.3858	126.615	0.1929	63.3077	3-6k.c26987/1/4534.1	--	Q96EX2	i6_LQ_sample9a8d22|c505/f1p34/6998.1	--	Q5M7Z0
OG06319	0.00301	0.3805	126.222	0.1903	63.1112	1-2k.c12949/1/1709	B3GNT9	Q17QZ8	i1_HQ_sample9a8d22|c11873/f1p1/1622	B3GNT1, B3GNT2	Q9NY97
OG06778	0.00274	0.4746	173.272	0.2373	86.636	1-2k.c14733/1/1131	RBP4	P18902	i1_LQ_sample9a8d22|c10811/f1p10/1092.1	APOD	Q32KY0
OG01351	0.00209	0.2974	142.249	0.1487	71.1245	1-2k.c10187/1/1551	CYP2A13	Q16696	i1_LQ_sample9a8d22|c5371/f1p1/1899	CYP2B	P00178
OG03995	0.00188	0.2279	121.374	0.1139	60.687	3-6k.c12543/1/3911	SLC23A1_2, SVCT1_2	Q9UGH3	i2_LQ_sample9a8d22|c6328/f1p1/2395.2	SLC23A1_2, SVCT1_2	Q9Z2J0
OG06594	0.00147	0.2167	147.083	0.1083	73.5417	1-2k.c6276/1/1310	RUNX1T1, CBFA2T1	Q06455	i1_HQ_sample9a8d22|c46102/f1p1/1725	--	O43439
OG05315	0.00145	0.3067	212.064	0.1534	106.032	2-3k.c21117/1/1273	CLDN	Q2HJ22	i1_HQ_sample9a8d22|c5327/f1p1/1696	CLDN	Q6BBL6
OG15282	0.00137	0.24	175.569	0.12	87.7842	3-6k.c21543/1/3687.2	PLCL1, PRIP	Q15111	i1_HQ_sample9a8d22|c26118/f1p1/1964.2	PLCL2	Q9UPR0
OG09549	0.00101	0.1653	162.996	0.0827	81.4979	1-2k.c22427/1/1688.1	DDX25, GRTH	Q9QY16	i2_LQ_sample9a8d22|c8230/f1p9/2359.2	DDX19, DBP5	Q3ZBV2
OG09311	0.0005	0.0639	127.219	0.0319	63.6093	3-6k.c29396/1/4966.2	TAO	Q7L7X3	i2_LQ_sample9a8d22|c3182/f1p3/2246.2	TAO	Q9H2K8
OG07060	0.0001	0	0.0068	0	0.0034	2-3k.c7119/3/642	RP-L18e, RPL18	Q5E973	i2_LQ_sample9a8d22|c11717/f1p75/2086	ND5	P03920
OG06555	0.0001	0	0	0	0	1-2k.c23874/1/1318	--	Q9Y241	i1_LQ_sample9a8d22|c8196/f1p76/1571	--	Q9Y241
OG15176	0.0001	0	0.0073	0	0.00365	3-6k.c24046/1/648	--	Q9CQ74	i0_LQ_sample9a8d22|c18472/f1p1/686	--	Q9CQ74
OG06615	0.0001	0	0.0036	0	0.0018	3-6k.c3311/1/2453	SLC25A32, MFT	Q95J75	i2_LQ_sample9a8d22|c6262/f1p1/2719.1	SLC25A32, MFT	Q95J75
OG15702	0.0001	0	0.0138	0	0.0069	3-6k.c12675/1/5916.1	--	--	i3_LQ_sample9a8d22|c1363/f1p4/3872	--	--
OG06552	0.0001	0	0.0088	0	0.0044	3-6k.c24608/2/5209	--	Q4R3R9	i5_LQ_sample9a8d22|c1285/f1p1/5022	--	Q4R3R9
OG07089	0.0001	0	0	0	0	1-2k.c30972/1/1578	NARS, asnS	Q96I59	i1_HQ_sample9a8d22|c25824/f1p1/1903	NARS, asnS	Q96I59
OG09692	0.0001	0	0.0067	0	0.00335	1-2k.c9516/9/1169	IL17RE	Q2NKY9	i1_LQ_sample9a8d22|c31726/f2p2/1105	IL17RE	Q2NKY9
OG08982	0.0001	0	0.0139	0	0.00695	3-6k.c29487/1/3206.1	REL	Q04864	i4_LQ_sample9a8d22|c2084/f1p1/4050.1	REL	Q04864
OG05271	0.0001	0	0.007	0	0.0035	3-6k.c23108/1/3363	--	Q9Y6Q2	i1_HQ_sample9a8d22|c22530/f1p7/1852	--	Q9Y6Q2
OG06595	0.0001	0	0.0068	0	0.0034	3-6k.c6853/1/2636	--	Q5E9L7	i2_LQ_sample9a8d22|c2873/f1p1/2952.1	--	Q5E9L7
OG06484	0.0001	0	0.0026	0	0.0013	1-2k.c5140/2/1473	--	Q05B89	i1_HQ_sample9a8d22|c6706/f1p6/1458	--	Q05B89
OG15776	0.0001	0	0.0165	0	0.00825	1-2k.c16529/1/4574.1	--	--	i4_LQ_sample9a8d22|c167/f1p127/4581.2	--	--
OG15375	0.0001	0	0.0043	0	0.00215	2-3k.c6321/1/1788.1	SLC25A4S, ANT	Q8SQH5	i1_HQ_sample9a8d22|c6266/f1p4/1427	SLC25A4S, ANT	Q8SQH5
OG07077	0.0001	0	0.0122	0	0.0061	2-3k.c15801/1/838	EGD2, NACA	Q13765	i3_LQ_sample9a8d22|c3949/f1p78/3394.2	EGD2, NACA	Q13765
OG06808	0.0001	0	0.0038	0	0.0019	1-2k.c8546/1/1027	MED6	Q3SZY9	i1_HQ_sample9a8d22|c50253/f2p13/1037	MED6	Q3SZY9
OG06823	0.0001	0	0.0232	0	0.0116	1-2k.c3004/3/1319	KAE1, tsaD, QRI7	Q0VCI1	i1_LQ_sample9a8d22|c11381/f1p5/1353	KAE1, tsaD, QRI7	Q0VCI1
OG08312	0.0001	0	0.005	0	0.0025	3-6k.c27034/1/3055	--	Q9NV92	i1_HQ_sample9a8d22|c29203/f1p3/1817.1	--	Q9NV92
OG15453	0.0001	0	0.0174	0	0.0087	1-2k.c19905/2/1325	TPM1	Q63610	i1_LQ_sample9a8d22|c31926/f1p50/1090	TPM4	Q6IRU2
OG15762	0.0001	0	0	0	0	3-6k.c21199/1/3485.1	--	Q6A009	i3_LQ_sample9a8d22|c7774/f1p2/3199.1	--	O94822
OG06501	0.0001	0	0.0075	0	0.00375	2-3k.c15482/1/1982.1	TACC1	O75410	i1_LQ_sample9a8d22|c41970/f1p1/1883	TACC1	O75410
OG08699	0.0001	0	0.005	0	0.0025	3-6k.c1046/5/4419	TNS	Q68CZ2	i3_LQ_sample9a8d22|c3195/f1p3/3422	TNS	Q68CZ2
OG15390	0.0001	0	0.0191	0	0.00955	2-3k.c21172/1/1677.1	--	--	i1_LQ_sample9a8d22|c12744/f1p53/1142	--	--
OG15527	0.0001	0	0.0098	0	0.0049	2-3k.c22787/1/2117	--	--	i2_LQ_sample9a8d22|c11198/f1p1/2185.1	--	--
OG15767	0.0001	0	0.0145	0	0.00725	3-6k.c12719/1/3266	--	--	i3_LQ_sample9a8d22|c991/f2p3/3418	--	--
OG06515	0.0001	0	0.0328	0	0.0164	3-6k.c25352/1/3233.2	--	Q16666	i2_LQ_sample9a8d22|c13308/f1p1/2888.1	--	Q8BV49
OG06465	0.0001	0	0.0024	0	0.0012	1-2k.c12339/3/1681	SMS	Q3SZA5	i1_HQ_sample9a8d22|c43154/f1p1/1647	SMS	Q3SZA5
OG09636	0.0001	0	0.0107	0	0.00535	2-3k.c13439/1/637	MRPS24	Q2M2T7	i0_LQ_sample9a8d22|c16511/f1p2/667	MRPS24	Q2M2T7
OG07050	0.0001	0	0.0058	0	0.0029	3-6k.c5480/1/3570	RP-L26e, RPL26	P61256	i1_LQ_sample9a8d22|c45572/f1p87/1781.2	RP-L26e, RPL26	P61256
OG15750	0.0001	0	0.0053	0	0.00265	3-6k.c6673/2/3068	--	O35887	i3_LQ_sample9a8d22|c6911/f1p92/3271	--	Q3T0K1
OG15188	0.0001	0	0	0	0	1-2k.c28520/1/925	--	Q9P299	i0_LQ_sample9a8d22|c5692/f1p1/847	--	Q9P299
OG08275	0.0001	0	0	0	0	1-2k.c16231/1/1154	NDUFB3	Q02365	i1_HQ_sample9a8d22|c54911/f2p28/1133	NDUFB3	Q02365
OG06480	0.0001	0	0.0017	0	0.00085	2-3k.c5297/3/2241	--	Q1RMI8	i2_HQ_sample9a8d22|c2285/f2p2/2229	--	Q1RMI8
OG03998	0.0001	0	0.0149	0	0.00745	2-3k.c4458/6/2140	iscA, ISCA1	Q9BUE6	i2_LQ_sample9a8d22|c2682/f1p19/2165	iscA, ISCA1	Q4R5F0
OG07053	0.0001	0	0.0111	0	0.00555	3-6k.c29031/1/3125.1	ETHE1	Q3T094	i2_LQ_sample9a8d22|c7919/f1p2/2694.2	ETHE1	Q3T094
OG08350	0.0001	0	0.0138	0	0.00685	3-6k.c12630/1/3461.1	GTF3C6	Q969F1	i2_LQ_sample9a8d22|c6827/f1p2/2195	GTF3C6	Q969F1
OG15376	0.0001	0	0.0109	0	0.00545	1-2k.c25419/1/1123	KLF4	Q86UE3	i1_HQ_sample9a8d22|c62772/f1p1/1007	KLF4	--
OG15523	0.0001	0	0.003	0	0.0015	1-2k.c6796/1/4777	EEF1G	Q3SZV3	i2_LQ_sample9a8d22|c11001/f1p184/2207	EEF1G	Q3SZV3
OG09258	0.0001	0	0.021	0	0.0105	2-3k.c18690/5/1696.1	SLBP	P97440	i1_HQ_sample9a8d22|c26456/f1p1/1476	SLBP	P97440
OG06564	0.0001	0	0.0032	0	0.0016	1-2k.c9983/1/1210	EDEM1	Q92611	i1_LQ_sample9a8d22|c28208/f1p1/1829	EDEM1	Q92611
OG05192	0.0001	0	0.012	0	0.00595	3-6k.c30530/1/3073	--	Q6P9H4	i2_LQ_sample9a8d22|c11110/f1p1/2055	--	Q6P9H4
OG15281	0.0001	0	0.0214	0	0.0107	1-2k.c12293/1/1532.1	--	--	i1_HQ_sample9a8d22|c26103/f1p5/1778.1	--	--
OG06979	0.0001	0	0.0052	0	0.0026	1-2k.c5895/2/1058	MPHOSPH6, MPP6	Q99547	i1_HQ_sample9a8d22|c13786/f16p32/1058	MPHOSPH6, MPP6	Q99547
OG09662	0.0001	0	0.0091	0	0.00455	2-3k.c15009/1/1802	LMBRD1	Q3SYY9	i1_HQ_sample9a8d22|c28361/f1p3/1977	LMBRD1	Q3SYY9
OG06634	0.0001	0	0.0126	0	0.00625	3-6k.c16959/1/3433	ZBTB10, RINZF	Q96DT7	i3_LQ_sample9a8d22|c5422/f1p1/3585	ZBTB10, RINZF	Q96DT7
OG15830	0.0001	0	0.0168	0	0.0084	3-6k.c1789/5/3261	--	Q9Y6Q2	i5_LQ_sample9a8d22|c924/f1p8/5573.1	--	--
OG06788	0.0001	0	0.0043	0	0.00215	1-2k.c12746/2/1291	RGS	Q08116	i1_HQ_sample9a8d22|c13349/f1p4/1277	RGS	Q08116
OG15535	0.0001	0	0.029	0	0.0145	3-6k.c4594/1/3260.1	B4GALT7	Q8R087	i2_LQ_sample9a8d22|c11657/f1p2/2069.1	B4GALT7	Q8R087
OG08662	0.0001	0	0.0053	0	0.00265	1-2k.c22859/1/1601	CEP19	A6H7C9	i1_LQ_sample9a8d22|c43185/f1p3/1916	CEP19	A6H7C9
OG07063	0.0001	0	0.0056	0	0.0028	2-3k.c27687/1/1961	GINS2, PSF2	Q9Y248	i1_LQ_sample9a8d22|c13115/f1p1/1155	GINS2, PSF2	Q9Y248
OG09730	0.0001	0	0.0019	0	0.00095	2-3k.c9283/1/2464	--	Q14978	i2_LQ_sample9a8d22|c8761/f1p9/2172	--	Q14978
OG09309	0.0001	0	0.0065	0	0.00325	2-3k.c8038/2/1756.1	MEOX, MOX	P50222	i3_LQ_sample9a8d22|c5065/f1p7/3182.1	MEOX, MOX	P32443
OG15526	0.0001	0	0.0082	0	0.00405	1-2k.c19607/1/1256.1	RP-S5e, RPS5	P46782	i2_LQ_sample9a8d22|c11131/f1p7/2136.2	RP-S5e, RPS5	P46782
OG15308	0.0001	0	0.008	0	0.004	1-2k.c5885/1/1543	--	Q58CQ0	i1_HQ_sample9a8d22|c29395/f1p2/1810.1	--	Q58CQ0
OG15567	0.0001	0	0	0	0	1-2k.c6957/1/887	PRDX1	Q5E947	i2_LQ_sample9a8d22|c14289/f1p14/2027.1	PRDX1	Q5E947
OG06579	0.0001	0	0.0071	0	0.00355	2-3k.c9144/1/1245.1	CREM	Q1LZH5	i2_LQ_sample9a8d22|c9765/f1p24/2065.1	CREM	Q1LZH5
OG15371	0.0001	0	0.0037	0	0.00185	2-3k.c21116/1/1729	--	--	i1_HQ_sample9a8d22|c5782/f1p12/1729	--	--
OG08778	0.0001	0	0.0179	0	0.00895	3-6k.c14720/1/4508	BTAF1, MOT1	O14981	i2_LQ_sample9a8d22|c13223/f1p1/2807.1	BTAF1, MOT1	O14981
OG09734	0.0001	0	0.008	0	0.004	3-6k.c1976/2/5692	NUP188	Q5SRE5	i3_LQ_sample9a8d22|c5110/f1p1/3074.1	NUP188	Q5SRE5
OG15431	0.0001	0	0	0	0	1-2k.c13142/1/1333	--	--	i1_LQ_sample9a8d22|c26372/f1p1/1837.1	--	--
OG06912	0.0001	0	0.0065	0	0.00325	3-6k.c13235/1/3779	REX1, REXO1, RNH70	Q8N1G1	i1_LQ_sample9a8d22|c40368/f1p1/1793	REX1, REXO1, RNH70	Q8N1G1
OG06611	0.0001	0	0.0072	0	0.0036	3-6k.c3646/1/4538	--	Q658Y4	i4_LQ_sample9a8d22|c612/f1p2/4310	--	Q658Y4
OG02524	0.0001	0	0.0044	0	0.0022	2-3k.c15076/1/1911.1	ALOX12	P18054	i1_HQ_sample9a8d22|c21969/f1p1/1741	ALOX12	P18054
OG06845	0.0001	0	0.0092	0	0.0046	3-6k.c23093/1/4528.1	VPS24, CHMP3	Q58CS7	i0_LQ_sample9a8d22|c8607/f1p11/937	VPS24, CHMP3	Q58CS7
OG15737	0.0001	0	0.0101	0	0.00505	3-6k.c29560/1/3354	--	--	i3_LQ_sample9a8d22|c5785/f1p1/3487	--	--
OG09705	0.0001	0	0.0109	0	0.00545	3-6k.c12492/1/2650	SPT	Q3MHG1	i2_HQ_sample9a8d22|c9039/f2p3/2323	SPT	Q3MHG1
OG07047	0.0001	0	0.0104	0	0.0052	1-2k.c33246/33/1695	--	Q3MHW7	i2_HQ_sample9a8d22|c2229/f3p33/2166	--	Q3MHW7
OG08945	0.0001	0	0.0062	0	0.0031	3-6k.c25282/1/3637	RHOQ, TC10	P17081	i3_HQ_sample9a8d22|c905/f2p18/3609	RHOQ, TC10	P17081
OG06984	0.0001	0	0.012	0	0.006	2-3k.c17385/1/1887	--	Q96MU7	i1_LQ_sample9a8d22|c28110/f1p2/1896	--	Q96MU7
OG05294	0.0001	0	0.0039	0	0.00195	2-3k.c24615/1/1912	--	Q29S03	i1_HQ_sample9a8d22|c6251/f1p1/1240	--	Q29S03
OG08389	0.0001	0	0	0	0	3-6k.c1635/2/4396.2	AK6, FAP7	A5PJA1	i0_LQ_sample9a8d22|c30469/f1p1/801	AK6, FAP7	A5PJA1
OG15280	0.0001	0	0.0305	0	0.01525	2-3k.c12572/1/1992	ERP2	D3ZTX0	i1_HQ_sample9a8d22|c25986/f2p8/1966	ERP2	D3ZTX0
OG06864	0.0001	0	0.0188	0	0.0094	1-2k.c23787/1/1455	COX5B	P00428	i0_LQ_sample9a8d22|c43438/f1p1/510	COX5B	P00428
OG05122	0.0001	0	0	0	0	1-2k.c18058/6/1501	SENP8, NEDP1, DEN1	Q96LD8	i1_HQ_sample9a8d22|c2563/f8p19/1486	SENP8, NEDP1, DEN1	Q96LD8
OG15563	0.0001	0	0.0168	0	0.0084	3-6k.c5563/1/3659.2	C9ORF3	Q8N6M6	i2_LQ_sample9a8d22|c13725/f1p6/2207	C9ORF3	Q8N6M6
OG15533	0.0001	0	0.0056	0	0.0028	1-2k.c12773/1/1470.2	--	--	i2_LQ_sample9a8d22|c11580/f1p1/2120	PLXNA	P70208
OG07102	0.0001	0	0.0037	0	0.00185	2-3k.c7479/6/1866	--	Q5EA33	i2_LQ_sample9a8d22|c8939/f1p8/1875	--	Q5EA33
OG06639	0.0001	0	0.0057	0	0.00285	2-3k.c3142/7/1781	NUF2, CDCA1	Q9BZD4	i1_HQ_sample9a8d22|c18416/f5p11/1782	NUF2, CDCA1	Q9BZD4
OG15377	0.0001	0	0	0	0	1-2k.c12553/1/8738.2	--	Q5RE43	i1_HQ_sample9a8d22|c63623/f1p51/1016	--	Q5RE43
OG09138	0.0001	0	0.0097	0	0.00485	3-6k.c8328/1/3510.2	--	Q9CWB7	i0_HQ_sample9a8d22|c3316/f2p2/910	--	Q9CWB7
OG05065	0.0001	0	0.019	0	0.0095	3-6k.c20610/1/732	ATPeF0O, ATP5O, ATP5	P13621	i1_HQ_sample9a8d22|c29949/f1p56/1908.2	ATPeF0O, ATP5O, ATP5	P13621
OG15189	0.0001	0	0.0114	0	0.0057	3-6k.c5612/1/4607.2	--	Q3ZC66	i0_LQ_sample9a8d22|c6981/f1p31/890	--	Q3ZC66
OG07068	0.0001	0	0	0	0	1-2k.c3779/13/1362	--	Q9UJW9	i1_LQ_sample9a8d22|c25796/f1p2/1334	--	Q9UJW9
OG06671	0.0001	0	0.0041	0	0.00205	2-3k.c4281/4/1946	--	Q5BIM9	i1_LQ_sample9a8d22|c22946/f1p8/1933	--	Q5BIM9
OG15365	0.0001	0	0.0134	0	0.0067	1-2k.c6963/1/1238	--	--	i1_HQ_sample9a8d22|c55340/f2p62/1128	--	--
OG05264	0.0001	0	0	0	0	3-6k.c10360/1/4343	STYX	Q5RDP3	i1_HQ_sample9a8d22|c22916/f1p22/1803	STYX	Q5RDP3
OG15716	0.0001	0	0.0088	0	0.0044	1-2k.c21135/1/1122	SERGEF	Q3MHW0	i3_LQ_sample9a8d22|c3608/f1p10/4044.1	SERGEF	Q3MHW0
OG03977	0.0001	0	0.0241	0	0.01205	2-3k.c19436/1/1830.2	H2A	Q93077	i1_LQ_sample9a8d22|c27461/f1p1/1861	H2A	P0C170
OG07004	0.0001	0	0.0053	0	0.00265	1-2k.c30776/1/1173	RAC1	Q6RUV5	i2_LQ_sample9a8d22|c7742/f1p6/2063	RAC1	P62999
OG09731	0.0001	0	0.0051	0	0.00255	2-3k.c9282/1/1739	--	Q5GJ75	i2_LQ_sample9a8d22|c9189/f1p2/2410.1	--	Q5GJ75
OG06793	0.0001	0	0.0245	0	0.01225	1-2k.c7707/1/965	FKBP3	P26884	i2_LQ_sample9a8d22|c7548/f1p143/2227.2	FKBP3	P26884
OG06722	0.0001	0	0.0061	0	0.00305	3-6k.c18490/1/2745.1	CHMP7	Q5R812	i1_LQ_sample9a8d22|c26839/f1p1/1782	CHMP7	Q5R812
OG06712	0.0001	0	0.0024	0	0.0012	1-2k.c25110/1/1784	METTL3_14	A4IFD8	i2_HQ_sample9a8d22|c2146/f2p5/2633	METTL3_14	A4IFD8
OG15617	0.0001	0	0.0153	0	0.00765	2-3k.c26417/1/1643.1	--	--	i2_LQ_sample9a8d22|c3650/f1p1/2518.1	--	--
OG09741	0.0001	0	0.0323	0	0.01615	1-2k.c14614/1/1846.1	RP-S29e, RPS29	P62275	i8_LQ_sample9a8d22|c122/f1p6/8520.3	--	Q69YN4
OG09685	0.0001	0	0	0	0	1-2k.c28522/1/1092	ETV6_7, yan	Q0VC65	i1_LQ_sample9a8d22|c23389/f1p1/1931	ETV6_7, yan	Q0VC65
OG15786	0.0001	0	0	0	0	3-6k.c3462/1/4029	--	B5DF11	i4_LQ_sample9a8d22|c544/f1p3/4570.2	--	B5DF11
OG15514	0.0001	0	0.0082	0	0.0041	1-2k.c13118/1/1071	EEF1A	P10126	i2_LQ_sample9a8d22|c10116/f1p1/2869	EEF1A	P68105
OG05112	0.0001	0	0.0051	0	0.00255	2-3k.c11792/1/952	RP-S2e, RPS2	O18789	i1_HQ_sample9a8d22|c5346/f1p4/1859.2	RP-S2e, RPS2	O18789
OG15330	0.0001	0	0.0096	0	0.0048	1-2k.c13308/1/1811	MAP1	P78559	i1_HQ_sample9a8d22|c41420/f1p2/1941	MAP1	P78559
OG06627	0.0001	0	0.0045	0	0.00225	1-2k.c27694/1/1186.1	RP-L24, MRPL24, rplX	Q3SYS0	i0_HQ_sample9a8d22|c2503/f2p2/862	RP-L24, MRPL24, rplX	Q3SYS0
OG15263	0.0001	0	0.0204	0	0.0102	1-2k.c6765/1/1196	--	Q9NX01	i1_HQ_sample9a8d22|c24119/f1p7/1214	--	Q9NX01
OG09634	0.0001	0	0.0138	0	0.0069	3-6k.c18422/1/803	EIF4EBP1	Q0P5A7	i0_HQ_sample9a8d22|c33288/f3p3/838	EIF4EBP1	Q0P5A7
OG15392	0.0001	0	0.0188	0	0.0094	1-2k.c15497/1/1126	--	--	i1_LQ_sample9a8d22|c15337/f1p3/1088	--	--
OG05201	0.0001	0	0.0079	0	0.00395	3-6k.c25770/1/3207.1	TFCP2	Q12800	i2_LQ_sample9a8d22|c17156/f1p3/2097	TFCP2	Q12800
OG08621	0.0001	0	0.0041	0	0.00205	1-2k.c2353/10/1220	--	Q5SWH9	i1_HQ_sample9a8d22|c2699/f5p13/1250	--	Q5SWH9
OG06892	0.0001	0	0.0181	0	0.00905	1-2k.c2719/33/1136	COPS6, CSN6	A7TX81	i1_HQ_sample9a8d22|c45001/f1p27/1112	COPS6, CSN6	A7TX81
OG08438	0.0001	0	0.0086	0	0.0043	1-2k.c6110/10/1418	ABHD5, CGI-58	Q5RBI4	i2_LQ_sample9a8d22|c3062/f1p16/2437.1	ABHD5, CGI-58	Q5RBI4
OG05263	0.0001	0	0.0034	0	0.0017	3-6k.c5744/2/4371.1	ZFYVE1	Q810J8	i1_HQ_sample9a8d22|c25442/f1p1/1975	ZFYVE1	Q810J8
OG09638	0.0001	0	0.0062	0	0.0031	2-3k.c11626/1/1764	RFWD2, COP1	Q8NHY2	i0_LQ_sample9a8d22|c23980/f1p2/952.1	RFWD2, COP1	Q8NHY2
OG08736	0.0001	0	0	0	0	3-6k.c4923/1/3952.1	IPPK	Q9H8X2	i4_LQ_sample9a8d22|c1280/f1p1/4832.1	IPPK	Q9H8X2
OG04030	0.0001	0	0.0059	0	0.00295	1-2k.c8475/1/703	RP-L19e, RPL19	Q5RB99	i1_HQ_sample9a8d22|c47895/f1p7/1324	RP-L19e, RPL19	D0VWQ5
OG06589	0.0001	0	0.0205	0	0.01025	1-2k.c24350/1/1498	LSM14, RAP55, SCD6	Q9BX40	i1_HQ_sample9a8d22|c19016/f1p1/1801	LSM14, RAP55, SCD6	Q9BX40
OG06763	0.0001	0	0.0048	0	0.0024	2-3k.c17009/1/1611	--	Q2TBX2	i0_HQ_sample9a8d22|c19053/f4p5/912	--	Q2TBX2
OG06596	0.0001	0	0.002	0	0.001	2-3k.c12419/1/2365.1	UBOX5, UIP5	O94941	i2_LQ_sample9a8d22|c17731/f1p1/2059	UBOX5, UIP5	O94941
OG04023	0.0001	0	0	0	0	1-2k.c2188/25/1208	--	Q1JQ94	i1_HQ_sample9a8d22|c28038/f1p2/1193	--	Q1JQ94
OG15252	0.0001	0	0.0232	0	0.0116	3-6k.c9493/1/3278	--	--	i1_HQ_sample9a8d22|c23162/f1p2/1775	--	--
OG08519	0.0001	0	0.0067	0	0.00335	3-6k.c15562/1/3101	--	Q14714	i3_LQ_sample9a8d22|c4968/f1p1/3252	--	Q14714
OG06989	0.0001	0	0.0112	0	0.0056	1-2k.c7761/7/1171	--	Q3T0S0	i1_HQ_sample9a8d22|c15641/f40p60/1148	--	Q3T0S0
OG08701	0.0001	0	0.0064	0	0.0032	3-6k.c2890/1/3209	CEP41, TSGA14	F1MUG2	i2_LQ_sample9a8d22|c13601/f1p1/2560	CEP41, TSGA14	F1MUG2
OG06644	0.0001	0	0.0295	0	0.01475	2-3k.c21243/1/1911.1	GPR161	Q2YDN1	i2_LQ_sample9a8d22|c7467/f1p1/2328	GPR161	Q2YDN1
OG15683	0.0001	0	0.0659	0	0.03295	2-3k.c21082/1/8782.2	ENO, eno	P17182	i2_LQ_sample9a8d22|c9561/f1p21/2844.1	ENO, eno	P17182
OG15256	0.0001	0	0.0061	0	0.00305	1-2k.c23552/1/1106	MAP7D1	A2AJI0	i1_HQ_sample9a8d22|c23556/f1p1/1784	MAP7D1	A2AJI0
OG15286	0.0001	0	0.0208	0	0.0104	2-3k.c16158/1/1746	--	P49020	i1_HQ_sample9a8d22|c26793/f1p85/1847	--	P49020
OG15757	0.0001	0	0.009	0	0.0045	1-2k.c26875/1/1354	TUBB	Q767L7	i3_LQ_sample9a8d22|c7239/f1p107/3303.1	TUBB	P07437
OG08367	0.0001	0	0.0045	0	0.00225	1-2k.c7387/6/1372	RAB27B	Q8HZJ5	i1_LQ_sample9a8d22|c22428/f1p1/1944	RAB27B	Q8HZJ5
OG15289	0.0001	0	0.0398	0	0.0199	3-6k.c3143/1/3890	NDUFC1	Q02376	i1_HQ_sample9a8d22|c27088/f1p13/1277.2	NDUFC1	Q02376
OG15324	0.0001	0	0	0	0	1-2k.c14952/1/1262	PFS2	Q9C0J8	i1_HQ_sample9a8d22|c39479/f1p1/1496.1	PFS2	Q9C0J8
OG07095	0.0001	0	0	0	0	3-6k.c20271/1/5243.1	--	Q7Z589	i3_LQ_sample9a8d22|c6110/f1p2/3502.1	--	Q7Z589
OG08617	0.0001	0	0.0119	0	0.0059	1-2k.c16456/1/1513	UBE2Q	Q7TSS2	i1_HQ_sample9a8d22|c9365/f1p1/1110	UBE2Q	Q7TSS2
OG15206	0.0001	0	0.0188	0	0.0094	1-2k.c27355/1/1593.2	EEF1A	P62630	i1_HQ_sample9a8d22|c11447/f1p43/1623.1	EEF1A	P68103
OG08737	0.0001	0	0.0054	0	0.0027	3-6k.c11837/1/2355	--	Q29S16	i1_HQ_sample9a8d22|c45075/f1p1/1869	--	Q29S16
OG15433	0.0001	0	0.0099	0	0.00495	3-6k.c28006/1/3422.1	MYH	Q258K2	i1_LQ_sample9a8d22|c27102/f1p1/1841	MYH	Q258K2
OG08663	0.0001	0	0.021	0	0.0105	1-2k.c29285/1/1474	--	Q6YNR6	i1_LQ_sample9a8d22|c25016/f1p1/1416	--	P04271
OG06831	0.0001	0	0.0037	0	0.00185	2-3k.c6132/2/1863	--	Q5FVI3	i1_HQ_sample9a8d22|c40444/f1p1/1817	--	Q5FVI3
OG06919	0.0001	0	0.0381	0	0.01905	2-3k.c5770/7/2307	H2B	Q5RCP8	i2_LQ_sample9a8d22|c5156/f1p5/2304	H2B	Q5RCP8
OG07084	0.0001	0	0.0057	0	0.00285	1-2k.c22611/1/1048	--	Q8MJN0	i0_HQ_sample9a8d22|c1401/f11p42/948	--	Q8MJN0
OG06650	0.0001	0	0	0	0	1-2k.c2524/24/1132	RHOC	Q62159	i1_HQ_sample9a8d22|c5484/f1p10/1878	RHOC	P08134
OG09645	0.0001	0	0.0054	0	0.0027	3-6k.c27701/1/3099.1	UTX, UTY	O15550	i0_LQ_sample9a8d22|c9768/f1p1/917.1	UTX, UTY	O15550
OG15870	0.0001	0	0.0065	0	0.00325	3-6k.c28270/1/5959.2	DDX21	Q9NR30	i8_LQ_sample9a8d22|c110/f1p9/8203	DDX21	Q9NR30
OG15794	0.0001	0	0.0071	0	0.00355	2-3k.c24054/1/3984	--	Q5E9X4	i4_LQ_sample9a8d22|c896/f1p45/4470	--	Q5E9X4
OG15340	0.0001	0	0	0	0	1-2k.c11772/1/4882.2	RP-L3e, RPL3	P39023	i1_HQ_sample9a8d22|c43374/f1p123/1188	RP-L3e, RPL3	P39872
OG15471	0.0001	0	0.0058	0	0.0029	2-3k.c3193/3/1800	SCOTIN	Q3T0A9	i1_LQ_sample9a8d22|c41705/f1p23/1759	SCOTIN	Q3T0A9
OG09572	0.0001	0	0.0081	0	0.00405	2-3k.c18911/1/1948	ZAK, MLTK	Q9ESL4	i1_LQ_sample9a8d22|c45931/f1p2/1963	ZAK, MLTK	Q9ESL4
OG03993	0.0001	0	0.0045	0	0.00225	1-2k.c1984/50/1274	arsA, ASNA1	A7RQM5	i1_HQ_sample9a8d22|c30159/f1p2/1217	arsA, ASNA1	A7RQM5
OG08878	0.0001	0	0.0075	0	0.00375	1-2k.c8284/1/1314	SPRED	Q7Z699	i3_LQ_sample9a8d22|c1786/f1p1/3263	SPRED	Q7Z699
OG06824	0.0001	0	0.0023	0	0.00115	2-3k.c11997/2/1852	AP5M1, MUDENG	Q5E9X5	i1_LQ_sample9a8d22|c26391/f1p1/1860	AP5M1, MUDENG	Q5E9X5
OG15487	0.0001	0	0	0	0	1-2k.c12199/2/1114	--	--	i1_LQ_sample9a8d22|c51064/f1p41/1115	--	--
OG09212	0.0001	0	0	0	0	3-6k.c3826/1/732	SNRPC	P09234	i0_LQ_sample9a8d22|c3376/f1p1/964	SNRPC	F6TFD9
OG15451	0.0001	0	0.0148	0	0.0074	2-3k.c2614/47/1888	ARPC5	Q9CPW4	i1_LQ_sample9a8d22|c30422/f1p52/1883	ARPC5	Q9CPW4
OG06795	0.0001	0	0.0081	0	0.00405	1-2k.c7245/3/982	PSMA6	P60900	i1_HQ_sample9a8d22|c12226/f1p4/1242	PSMA6	Q9QUM9
OG06913	0.0001	0	0.0063	0	0.00315	1-2k.c26567/1/1074	MPV17	A5D787	i1_LQ_sample9a8d22|c51884/f1p1/1081	MPV17	A5D787
OG06629	0.0001	0	0.0101	0	0.00505	2-3k.c16446/1/1443	F11R, JAM1	Q9XT56	i2_LQ_sample9a8d22|c4447/f1p3/2830	F11R, JAM1	Q9XT56
OG06486	0.0001	0	0.0093	0	0.00465	3-6k.c27675/1/3429	LY75	A8WH74	i3_LQ_sample9a8d22|c5578/f1p4/3323	LY75	A8WH74
OG08566	0.0001	0	0.0096	0	0.0048	1-2k.c4904/3/1404	EAF6	Q9HAF1	i2_LQ_sample9a8d22|c7343/f1p5/2224	EAF6	Q9HAF1
OG06728	0.0001	0	0.0186	0	0.0093	3-6k.c7710/1/3451	PRKG2	Q13237	i3_LQ_sample9a8d22|c1322/f1p2/3154.2	PRKG2	Q13237
OG09664	0.0001	0	0.0102	0	0.0051	1-2k.c1720/110/1290	LSC1	Q58DR8	i1_HQ_sample9a8d22|c37925/f3p7/1276	LSC1	Q58DR8
OG15334	0.0001	0	0.0062	0	0.0031	1-2k.c23578/1/5146.2	PSMC5, RPT6	P62197	i1_HQ_sample9a8d22|c42126/f1p7/1557	PSMC5, RPT6	P62198
OG15797	0.0001	0	0.0275	0	0.01375	2-3k.c10936/2/2039	--	Q9JMD0	i5_LQ_sample9a8d22|c1123/f1p33/5545	--	O43670
OG08876	0.0001	0	0.0023	0	0.00115	1-2k.c14378/1/1516	TFIIA1, GTF2A1, TOA1	P52655	i3_LQ_sample9a8d22|c6508/f1p4/3351	TFIIA1, GTF2A1, TOA1	P52655
OG06659	0.0001	0	0.0115	0	0.0057	3-6k.c7322/1/992	ATPeV0B, ATP6F	Q2TA24	i0_HQ_sample9a8d22|c34155/f100p74/988	ATPeV0B, ATP6F	Q2TA24
OG06583	0.0001	0	0	0	0	1-2k.c24142/1/1689	--	Q0IIH8	i2_LQ_sample9a8d22|c11862/f1p4/2396	--	Q0IIH8
OG15327	0.0001	0	0	0	0	2-3k.c12826/1/2106.1	ANGPT2	O77802	i1_HQ_sample9a8d22|c40410/f1p1/1895.1	ANGPT2	O77802
OG09151	0.0001	0	0	0	0	1-2k.c31102/1/1725	RAD23, HR23	Q29RK4	i2_LQ_sample9a8d22|c11912/f1p3/2009	RAD23, HR23	Q29RK4
OG15620	0.0001	0	0	0	0	3-6k.c13370/1/3522.1	--	Q5R4K6	i2_LQ_sample9a8d22|c4169/f1p5/3117	--	Q5R4K6
OG07100	0.0001	0	0.0115	0	0.0057	2-3k.c19638/1/882	NDUFS3	P23709	i0_LQ_sample9a8d22|c2386/f2p2/906	NDUFS3	P23709
OG09652	0.0001	0	0.0069	0	0.00345	3-6k.c6710/1/2844.1	CAPZA	A4FUA8	i1_HQ_sample9a8d22|c18831/f2p31/1921	CAPZA	A4FUA8
OG06895	0.0001	0	0.007	0	0.00345	1-2k.c26819/1/821	BUD31, G10	O70454	i0_HQ_sample9a8d22|c14346/f2p6/957	BUD31, G10	Q2NKU3
OG15440	0.0001	0	0.0369	0	0.0185	3-6k.c18768/1/3759.1	--	Q03278	i1_LQ_sample9a8d22|c28077/f1p128/1630.1	DNAH	--
OG08580	0.0001	0	0.0095	0	0.00475	3-6k.c4998/2/3111.1	RPC7, POLR3G	O15318	i3_LQ_sample9a8d22|c6580/f1p4/3094.1	RPC7, POLR3G	O15318
OG15405	0.0001	0	0.0113	0	0.00565	1-2k.c28694/1/1063	SEC13	Q3ZCC9	i1_LQ_sample9a8d22|c21848/f1p5/1774.1	SEC13	Q3ZCC9
OG09637	0.0001	0	0.0068	0	0.0034	2-3k.c24894/1/588	pfdA, PFDN5	Q8HYI9	i0_LQ_sample9a8d22|c18276/f1p1/560	pfdA, PFDN5	Q8HYI9
OG06939	0.0001	0	0.0104	0	0.00515	1-2k.c20244/1/1606.1	USE1	Q9NZ43	i1_HQ_sample9a8d22|c21741/f1p2/1595	USE1	Q9NZ43
OG08904	0.0001	0	0.0064	0	0.0032	3-6k.c20543/1/3040	--	Q5RDB5	i2_HQ_sample9a8d22|c1927/f2p80/3038	--	Q5RDB5
OG05125	0.0001	0	0.0084	0	0.0042	3-6k.c21859/1/3585.1	RP-SAe, RPSA	Q4GWZ2	i0_LQ_sample9a8d22|c29929/f1p21/592	RP-SAe, RPSA	Q4GWZ2
OG15427	0.0001	0	0.013	0	0.0065	1-2k.c16479/1/3123.1	RP-LP0, RPLP0	Q95140	i1_LQ_sample9a8d22|c25505/f1p129/2034.2	RP-LP0, RPLP0	Q95140
OG08526	0.0001	0	0.0154	0	0.0077	1-2k.c2251/16/1161	ARHGDI, RHOGDI	Q9TU03	i1_HQ_sample9a8d22|c13482/f1p44/1130	ARHGDI, RHOGDI	Q9TU03
OG06474	0.0001	0	0	0	0	3-6k.c24028/1/4179	--	Q7Z309	i3_HQ_sample9a8d22|c848/f2p2/3456	--	Q7Z309
OG06491	0.0001	0	0.0132	0	0.0066	3-6k.c30211/1/3259	ERCC3, XPB	Q1RMT1	i2_LQ_sample9a8d22|c9981/f1p1/2224	ERCC3, XPB	Q1RMT1
OG15302	0.0001	0	0.0034	0	0.0017	2-3k.c16786/1/1778	--	Q8N3X1	i1_HQ_sample9a8d22|c28909/f1p2/1784	--	Q8N3X1
OG08388	0.0001	0	0	0	0	3-6k.c11970/1/3219.2	E2.1.1.77, pcm	P80895	i2_LQ_sample9a8d22|c3412/f1p20/2300	E2.1.1.77, pcm	P80895
OG15190	0.0001	0	0.0126	0	0.0063	3-6k.c17912/1/5285.3	APOD	Q32KY0	i0_LQ_sample9a8d22|c7801/f1p5/905	APOD	Q32KY0
OG06682	0.0001	0	0.0041	0	0.00205	2-3k.c14189/1/1915	--	Q9DAM1	i2_LQ_sample9a8d22|c3064/f1p3/2118.2	--	Q9DAM1
OG06708	0.0001	0	0.0109	0	0.00545	1-2k.c17634/3/1639	INTS12	Q32LL5	i1_HQ_sample9a8d22|c2345/f11p24/1554	INTS12	Q32LL5
OG15805	0.0001	0	0	0	0	1-2k.c10607/1/12497.1	ACTB_G1	Q8JJB8	i5_LQ_sample9a8d22|c14/f1p26/5153.3	ACTB_G1	P63257
OG15461	0.0001	0	0	0	0	2-3k.c21306/1/2062.1	--	--	i1_LQ_sample9a8d22|c39238/f1p3/1273	--	--
OG07104	0.0001	0	0.0108	0	0.0054	3-6k.c17446/1/4836.1	YAP1, Yki	P46937	i2_HQ_sample9a8d22|c1998/f2p6/2982	YAP1, Yki	P46937
OG15164	0.0001	0	0.0128	0	0.0064	1-2k.c22758/1/1257	SF1	Q64213	i0_LQ_sample9a8d22|c13710/f1p2/903	SF1	Q64213
OG15370	0.0001	0	0	0	0	1-2k.c30958/1/1155	--	Q1JQC2	i1_HQ_sample9a8d22|c56487/f79p70/1467	--	Q1JQC2
OG09709	0.0001	0	0.0021	0	0.00105	3-6k.c5470/1/3034.1	--	Q5TKA1	i2_LQ_sample9a8d22|c12704/f1p1/2939	--	Q5TKA1
OG08562	0.0001	0	0.0036	0	0.0018	3-6k.c22285/2/3296	OTUD7A_B	Q6GQQ9	i2_LQ_sample9a8d22|c14346/f1p1/2035.2	OTUD7A_B	Q6GQQ9
OG08333	0.0001	0	0.0079	0	0.00395	3-6k.c6859/1/3590	PRUNE2, BMCC1	Q8WUY3	i3_LQ_sample9a8d22|c5774/f1p2/3620	PRUNE2, BMCC1	Q8WUY3
OG06973	0.0001	0	0.0063	0	0.00315	3-6k.c28816/1/4477	KDM1B, AOF1, LSD2	Q8NB78	i2_LQ_sample9a8d22|c9965/f1p1/2334	KDM1B, AOF1, LSD2	Q8NB78
OG06812	0.0001	0	0.0128	0	0.0064	1-2k.c28335/1/874	--	Q3T0U7	i0_HQ_sample9a8d22|c870/f14p15/874	--	Q3T0U7
OG15374	0.0001	0	0.0121	0	0.00605	2-3k.c20874/1/1829.2	KRAB	Q6PF04	i1_HQ_sample9a8d22|c62532/f1p3/993	KRAB	Q6PF04
OG08304	0.0001	0	0.0185	0	0.00925	3-6k.c7807/2/3570	CLN5	Q1ZYR0	i1_HQ_sample9a8d22|c7868/f1p2/1205	CLN5	Q1ZYR0
OG06524	0.0001	0	0	0	0	2-3k.c7439/1/819	--	Q9HBL7	i0_LQ_sample9a8d22|c11979/f1p1/928	--	Q9HBL7
OG15511	0.0001	0	0.014	0	0.007	1-2k.c27329/1/3989.2	E2.3.1.9, atoB	Q9BWD1	i2_HQ_sample9a8d22|c2160/f2p114/2398	E2.3.1.9, atoB	Q9BWD1
OG09192	0.0001	0	0.0206	0	0.0103	2-3k.c5209/1/2716.2	GST, gst	Q5E9G0	i3_LQ_sample9a8d22|c3591/f1p28/3249.1	GST, gst	Q5E9G0
OG15600	0.0001	0	0	0	0	1-2k.c12041/2/1492	--	Q96MW7	i2_LQ_sample9a8d22|c2899/f1p9/2084	--	O02751
OG15732	0.0001	0	0.0193	0	0.00965	2-3k.c11555/1/1847	PAP	Q9BWT3	i3_LQ_sample9a8d22|c5301/f1p2/3736.2	PAP	Q9BWT3
OG15482	0.0001	0	0	0	0	3-6k.c877/18/3445	BNIP3L	Q3T013	i1_LQ_sample9a8d22|c47614/f1p70/1323	BNIP3L	Q3T013
OG08682	0.0001	0	0.0019	0	0.00095	2-3k.c4849/1/1948	ATR	Q13535	i7_LQ_sample9a8d22|c236/f1p2/7890.2	ATR	Q13535
OG15240	0.0001	0	0.0673	0	0.03365	1-2k.c17102/1/1405	--	--	i1_HQ_sample9a8d22|c21207/f1p3/1964.1	--	Q80XD1
OG09514	0.0001	0	0.007	0	0.0035	1-2k.c19330/1/1076.1	MDM1	Q8TC05	i2_LQ_sample9a8d22|c4596/f1p1/2923.2	MDM1	Q8TC05
OG05131	0.0001	0	0.0097	0	0.00485	1-2k.c6317/12/1432	RFC2_4	P35249	i1_LQ_sample9a8d22|c28497/f1p7/2149.1	RFC2_4	P35249
OG06944	0.0001	0	0.0148	0	0.0074	2-3k.c12706/1/1446	ZCCHC9	Q8N567	i1_LQ_sample9a8d22|c13520/f1p2/1416	ZCCHC9	Q8N567
OG07113	0.0001	0	0.009	0	0.0045	1-2k.c6814/8/1151	--	Q3T0D8	i1_LQ_sample9a8d22|c24193/f1p1/1346	--	Q3T0D8
OG09725	0.0001	0	0.0085	0	0.0042	1-2k.c23782/1/1892.1	CDKAL1	Q6PG34	i2_LQ_sample9a8d22|c6491/f1p8/2601	CDKAL1	Q5VV42
OG06661	0.0001	0	0.0034	0	0.0017	3-6k.c12294/1/3707	UHMK1, KIS	Q63285	i1_LQ_sample9a8d22|c48336/f1p1/1995	UHMK1, KIS	Q8TAS1
OG15436	0.0001	0	0.0288	0	0.0144	3-6k.c16452/1/3235.1	--	Q148C7	i1_LQ_sample9a8d22|c27622/f1p1/1562.1	--	Q148C7
OG05317	0.0001	0	0.0116	0	0.0058	3-6k.c10203/1/1315.1	KRAB	Q6PF04	i2_LQ_sample9a8d22|c5500/f1p3/2313.3	KRAB	Q6PF04
OG08793	0.0001	0	0.0103	0	0.00515	2-3k.c8967/1/1724	GST, gst	P78417	i1_HQ_sample9a8d22|c29389/f1p9/2102.1	GST, gst	P78417
OG09109	0.0001	0	0.002	0	0.001	2-3k.c22585/1/2152	--	Q14154	i2_HQ_sample9a8d22|c1576/f4p6/2214	--	Q14154
OG15507	0.0001	0	0	0	0	1-2k.c17019/1/1689	--	A3KN32	i2_HQ_sample9a8d22|c1637/f3p4/2302	--	A3KN32
OG15277	0.0001	0	0	0	0	1-2k.c20826/1/1367.1	--	--	i1_HQ_sample9a8d22|c25311/f1p7/1579.2	--	--
OG06820	0.0001	0	0.0124	0	0.0062	3-6k.c11174/1/4140.1	ATG14L, ATG14	Q6ZNE5	i2_LQ_sample9a8d22|c19027/f1p1/2019.1	ATG14L, ATG14	Q6ZNE5
OG05235	0.0001	0	0.0183	0	0.00915	1-2k.c17314/6/1237	RBX2, ROC2, RNF7	Q9WTZ1	i1_HQ_sample9a8d22|c34385/f3p5/1212	RBX2, ROC2, RNF7	Q9WTZ1
OG08902	0.0001	0	0.0052	0	0.0026	1-2k.c6953/9/1359	MNAT1	P51948	i1_HQ_sample9a8d22|c2839/f4p11/1386	MNAT1	P51948
OG09667	0.0001	0	0	0	0	1-2k.c3819/2/1488.1	--	Q2KIJ2	i1_HQ_sample9a8d22|c3913/f3p3/1486	--	Q2KIJ2
OG15722	0.0001	0	0.0049	0	0.00245	1-2k.c22261/11/1095	SSR2	Q5E9E4	i3_LQ_sample9a8d22|c4036/f1p54/3686.1	SSR2	Q5E9E4
OG09665	0.0001	0	0.0129	0	0.00645	2-3k.c23180/1/1752.1	MOCS3, UBA4, moeB	A1A4L8	i1_HQ_sample9a8d22|c37954/f1p1/2020	MOCS3, UBA4, moeB	A1A4L8
OG06528	0.0001	0	0.0316	0	0.0158	3-6k.c15107/1/4458	--	Q8NI08	i4_LQ_sample9a8d22|c1370/f1p2/4761.1	--	Q8NI08
OG14937	0.0001	0	0.0104	0	0.0052	2-3k.c7151/3/1748	KCNK1	Q0P5A0	i1_LQ_sample9a8d22|c29789/f1p2/1663	KCNK1	Q0P5A0
OG15499	0.0001	0	0	0	0	3-6k.c15074/1/4026.1	SFRS1_9	Q5R7H2	i1_LQ_sample9a8d22|c7231/f1p10/1422	SFRS1_9	Q6DII2
OG07033	0.0001	0	0	0	0	2-3k.c14157/1/955	SUMO, SMT3	Q5ZJM9	i0_LQ_sample9a8d22|c8597/f1p2/883	SUMO, SMT3	Q5ZJM9
OG06476	0.0001	0	0.007	0	0.0035	2-3k.c24320/1/572	NDUFB11	Q8HXG5	i0_LQ_sample9a8d22|c16464/f1p1/635	NDUFB11	Q8HXG5
OG09547	0.0001	0	0.0034	0	0.00165	2-3k.c5293/6/2002	ALG8	Q0P5D9	i1_HQ_sample9a8d22|c5509/f4p20/1996	ALG8	Q0P5D9
OG07003	0.0001	0	0.0072	0	0.0036	1-2k.c2179/29/1185	DERL2_3	Q5RC74	i1_HQ_sample9a8d22|c23637/f2p2/1142	DERL2_3	Q5RC74
OG08418	0.0001	0	0.0119	0	0.0059	3-6k.c21923/1/4037.1	TSEN2	Q8NCE0	i1_LQ_sample9a8d22|c25767/f1p1/1992.1	TSEN2	Q8NCE0
OG06954	0.0001	0	0.0139	0	0.00695	2-3k.c16813/2/1475	DNAJC8	Q642C0	i1_HQ_sample9a8d22|c742/f29p59/1462	DNAJC8	Q6NZB0
OG06655	0.0001	0	0.0068	0	0.0034	2-3k.c17662/1/608	GST, gst	Q3T100	i2_LQ_sample9a8d22|c13655/f1p28/2350.1	GST, gst	Q3T100
OG15349	0.0001	0	0.0103	0	0.00515	1-2k.c7747/1/1136	GMNN	O75496	i1_HQ_sample9a8d22|c49138/f9p20/1108	GMNN	O75496
OG15656	0.0001	0	0.0084	0	0.0042	2-3k.c16025/1/1927.1	PCDHD1	O60245	i2_LQ_sample9a8d22|c7014/f1p78/2561.1	--	--
OG06660	0.0001	0	0.007	0	0.0035	2-3k.c7898/3/2215	AKAP2	Q3MHH7	i2_HQ_sample9a8d22|c1386/f5p5/2159	AKAP2	Q3MHH7
OG09093	0.0001	0	0	0	0	3-6k.c2577/1/3440.1	E3.6.1.22, NUDT12, nudC	Q9BQG2	i6_LQ_sample9a8d22|c523/f1p2/6368.1	E3.6.1.22, NUDT12, nudC	Q29RH3
OG06940	0.0001	0	0.0088	0	0.0044	1-2k.c15270/1/1781.1	NDUFA11	Q8HXG6	i0_LQ_sample9a8d22|c16635/f1p1/573	NDUFA11	Q8HXG6
OG08242	0.0001	0	0.0151	0	0.00755	2-3k.c12631/1/1556	--	F1SRI0	i1_HQ_sample9a8d22|c2037/f13p39/1538	--	F1SRI0
OG08563	0.0001	0	0.1121	0	0.05605	1-2k.c15310/1/1639	CD3Z	P29329	i1_HQ_sample9a8d22|c29705/f1p1/1812	CD3Z	P29329
OG08506	0.0001	0	0.0063	0	0.00315	1-2k.c22656/1/7763.2	CD9, TSPAN29	P30932	i1_HQ_sample9a8d22|c54493/f43p0/1155	CD9, TSPAN29	P30932
OG09649	0.0001	0	0.0048	0	0.0024	1-2k.c6338/3/1112	ARL4	Q3T0M9	i1_HQ_sample9a8d22|c15841/f10p19/1117	ARL4	Q3T0M9
OG05331	0.0001	0	0.0088	0	0.0044	3-6k.c26382/1/4276.2	ZCRB1	Q56JZ7	i1_HQ_sample9a8d22|c3172/f1p2/1419	ZCRB1	Q56JZ7
OG15480	0.0001	0	0.0452	0	0.0226	2-3k.c3450/1/1705.1	--	Q32L94	i1_LQ_sample9a8d22|c46594/f1p3/1684	--	Q32L94
OG09367	0.0001	0	0.0077	0	0.00385	2-3k.c13787/4/1871	--	Q8N511	i1_LQ_sample9a8d22|c19625/f1p10/1865	--	Q8N511
OG08241	0.0001	0	0.0067	0	0.00335	2-3k.c13551/1/1648	SORD, gutB	Q58D31	i1_LQ_sample9a8d22|c8079/f1p4/1131	SORD, gutB	Q58D31
OG06719	0.0001	0	0.0074	0	0.0037	1-2k.c32463/1/536	trxA	O97680	i0_LQ_sample9a8d22|c16604/f1p6/597	trxA	O97680
OG06587	0.0001	0	0.0028	0	0.0014	1-2k.c9120/32/1405	SHP1, UBX1, NSFL1C	Q3SZC4	i2_LQ_sample9a8d22|c9804/f1p3/2119.1	SHP1, UBX1, NSFL1C	Q3SZC4
OG15809	0.0001	0	0.0116	0	0.0058	3-6k.c30559/1/3931.2	--	--	i5_LQ_sample9a8d22|c222/f1p1/5538.2	--	--
OG09240	0.0001	0	0.0147	0	0.0074	1-2k.c3378/10/1263	GST, gst	Q5E9G0	i1_HQ_sample9a8d22|c2144/f9p29/1256	GST, gst	Q5E9G0
OG09515	0.0001	0	0.0044	0	0.0022	3-6k.c18259/1/3010	PPP1R12A, MYPT1	O14974	i1_LQ_sample9a8d22|c21102/f1p7/1947	PPP1R12A, MYPT1	O14974
OG07017	0.0001	0	0.0071	0	0.00355	1-2k.c32563/1/1378	--	Q2HJ54	i1_HQ_sample9a8d22|c53409/f1p1/1103	--	Q2HJ54
OG06986	0.0001	0	0.0033	0	0.00165	1-2k.c11221/1/1529	TRIM39	Q1XHU0	i1_LQ_sample9a8d22|c45644/f1p1/1164	TRIM39	Q1XHU0
OG08270	0.0001	0	0	0	0	1-2k.c15527/1/1109	ACTR3, ARP3	Q5R8R1	i1_LQ_sample9a8d22|c7876/f1p48/1265	ACTR3, ARP3	Q5R8R1
OG09172	0.0001	0	0.0033	0	0.0016	3-6k.c20993/1/2033	STX12, STX13	Q86Y82	i2_HQ_sample9a8d22|c15481/f2p5/2014	STX12, STX13	Q86Y82
OG15542	0.0001	0	0.041	0	0.0205	3-6k.c27339/1/3745.1	--	--	i2_LQ_sample9a8d22|c12343/f1p1/2957	--	--
OG06473	0.0001	0	0.0108	0	0.0054	3-6k.c25804/1/3824.1	--	Q3MII6	i1_LQ_sample9a8d22|c25633/f1p1/1751	--	Q3MII6
OG06504	0.0001	0	0	0	0	1-2k.c16052/1/1473	SIAT10, ST3GAL6	Q6H8M7	i2_LQ_sample9a8d22|c16353/f1p1/2525	SIAT10, ST3GAL6	Q6H8M7
OG15556	0.0001	0	0.0055	0	0.00275	3-6k.c2000/6/3037	--	Q13951	i2_LQ_sample9a8d22|c13385/f1p10/2822	--	Q13951
OG06505	0.0001	0	0.0025	0	0.0013	2-3k.c12123/1/1665	TRMT10C, MRPP1	Q2KI45	i1_LQ_sample9a8d22|c41680/f1p1/1704	TRMT10C, MRPP1	Q2KI45
OG08930	0.0001	0	0.0068	0	0.0034	3-6k.c23910/1/3213.1	GABPB	Q1RMI3	i2_LQ_sample9a8d22|c5222/f1p1/2074.2	GABPB	Q06547
OG15218	0.0001	0	0.0184	0	0.0092	2-3k.c19595/1/1661	--	Q9UI26	i1_HQ_sample9a8d22|c19034/f2p3/1606	--	Q9UI26
OG15157	0.0001	0	0.0163	0	0.00815	1-2k.c18776/1/1343	B2M	Q6QAT4	i0_HQ_sample9a8d22|c815/f4p4/908	B2M	Q6QAT4
OG06768	0.0001	0	0.0215	0	0.01075	3-6k.c28217/1/3878	FUT11	Q495W5	i3_LQ_sample9a8d22|c6781/f1p1/3575	FUT11	Q495W5
OG05307	0.0001	0	0.0069	0	0.00345	1-2k.c2612/2/951	--	Q9H1K1	i0_LQ_sample9a8d22|c4534/f1p1/856	--	Q9H1K1
OG09680	0.0001	0	0.0078	0	0.0039	1-2k.c3870/13/1173	IMP3	Q3T0M3	i1_LQ_sample9a8d22|c14899/f1p1/1107	IMP3	Q3T0M3
OG15674	0.0001	0	0.0248	0	0.0124	1-2k.c31219/1/1496	--	--	i2_LQ_sample9a8d22|c8883/f1p1/2071	--	--
OG09695	0.0001	0	0.0165	0	0.00825	1-2k.c28875/1/1125	LSM8	O95777	i1_LQ_sample9a8d22|c44405/f1p5/1140	LSM8	O95777
OG15731	0.0001	0	0	0	0	3-6k.c17475/1/3461	--	--	i3_LQ_sample9a8d22|c5162/f1p374/3815.2	--	--
OG15254	0.0001	0	0.0137	0	0.00685	1-2k.c27026/1/1395	--	--	i1_HQ_sample9a8d22|c23398/f1p82/1850.2	--	--
OG05130	0.0001	0	0	0	0	2-3k.c7399/2/1910	DNAJB2	P25686	i1_HQ_sample9a8d22|c28970/f1p1/1853	DNAJB2	P25686
OG06547	0.0001	0	0.0052	0	0.0026	1-2k.c6021/1/1322	DNAJA5	Q0II91	i2_LQ_sample9a8d22|c14005/f1p1/2038	DNAJA5	Q0II91
OG06862	0.0001	0	0.0097	0	0.00485	1-2k.c2690/8/1530	--	A4FUH1	i1_HQ_sample9a8d22|c22541/f1p1/1607.1	--	A4FUH1
OG07044	0.0001	0	0.0044	0	0.0022	3-6k.c12028/1/3504.1	--	Q5VUJ6	i3_LQ_sample9a8d22|c4705/f1p1/3448.2	--	Q5VUJ6
OG06858	0.0001	0	0.0026	0	0.0013	1-2k.c12709/6/1189	--	Q5EA50	i1_HQ_sample9a8d22|c2514/f7p14/1186	--	Q5EA50
OG15587	0.0001	0	0.0056	0	0.0028	2-3k.c18684/2/2007.1	--	O14879	i2_LQ_sample9a8d22|c18971/f1p1/2004.2	--	O14879
OG08718	0.0001	0	0.0093	0	0.00465	3-6k.c3552/1/3456	--	Q9NQX1	i1_LQ_sample9a8d22|c44084/f1p2/1940.1	--	Q9NQX1
OG06584	0.0001	0	0.0151	0	0.0075	3-6k.c14136/2/2983	--	Q8WYP3	i2_LQ_sample9a8d22|c16820/f1p3/2099	--	Q8WYP3
OG06965	0.0001	0	0.0136	0	0.0068	2-3k.c11009/7/1838	ACOT13	Q9CQR4	i1_HQ_sample9a8d22|c18085/f6p11/1863	ACOT13	Q9CQR4
OG15486	0.0001	0	0	0	0	1-2k.c19915/1/1438	BBIP1	A8MTZ0	i1_LQ_sample9a8d22|c50859/f1p6/1034	BBIP1	A8MTZ0
OG15497	0.0001	0.0012	12.2845	0.0006	6.14225	2-3k.c13164/1/1751	CALM	P62158	i1_LQ_sample9a8d22|c64152/f1p14/996	CALM	P62151
OG06716	0.0001	0	0.0188	0	0.0094	2-3k.c11076/5/537	RP-S18e, RPS18	Q3T0R1	i0_LQ_sample9a8d22|c41932/f1p19/538	RP-S18e, RPS18	Q3T0R1
OG06493	0.0001	0	0	0	0	1-2k.c4655/4/1683	COQ10	Q9H8M1	i1_LQ_sample9a8d22|c38888/f1p30/1702	COQ10	Q9H8M1
OG07037	0.0001	0	0.0029	0	0.0015	1-2k.c3374/11/1291	CD68	P34810	i1_HQ_sample9a8d22|c26764/f1p24/1282	CD68	P34810
OG06715	0.0001	0	0.0042	0	0.0021	1-2k.c18743/1/1710.1	DKK	Q9UBU2	i1_HQ_sample9a8d22|c38059/f2p3/1729.1	DKK	Q9UBU2
OG15777	0.0001	0	0.0237	0	0.0118	3-6k.c5485/1/5084.1	HUS1	O60921	i4_LQ_sample9a8d22|c1913/f1p25/4934	HUS1	O60921
OG07078	0.0001	0	0.0058	0	0.0029	1-2k.c24312/3/1193	--	Q58DG1	i1_LQ_sample9a8d22|c20022/f1p1/1163	--	Q58DG1
OG06705	0.0001	0	0.011	0	0.0055	1-2k.c2840/13/1118	RHEB	Q62639	i1_LQ_sample9a8d22|c60427/f1p13/1034	RHEB	Q62639
OG09188	0.0001	0	0.0062	0	0.0031	1-2k.c7678/4/1703	CXCR4	P25930	i1_HQ_sample9a8d22|c2771/f4p8/1676	CXCR4	P25930
OG08967	0.0001	0	0.0068	0	0.0034	1-2k.c19139/1/1053	--	Q3ZBG6	i1_HQ_sample9a8d22|c56026/f10p25/1078	--	Q3ZBG6
OG06699	0.0001	0	0.0092	0	0.0046	2-3k.c23694/1/670	RARRES2	Q29RS5	i1_HQ_sample9a8d22|c25282/f1p12/1815.2	RARRES2	Q29RS5
OG09651	0.0001	0	0.0085	0	0.00425	2-3k.c6712/2/1728	--	Q17QR8	i1_HQ_sample9a8d22|c18863/f2p2/1762	--	Q17QR8
OG06759	0.0001	0	0.0038	0	0.0019	3-6k.c9226/1/3198.1	SMNDC1, SPF30	Q3T045	i2_LQ_sample9a8d22|c16067/f1p9/2098	SMNDC1, SPF30	Q5R591
OG08925	0.0001	0	0.0071	0	0.00355	3-6k.c29820/1/4332.1	--	Q99675	i1_LQ_sample9a8d22|c5328/f1p2/2223	--	Q99675
OG15582	0.0001	0	0.0077	0	0.00385	1-2k.c28193/1/1352.2	BGN	P21809	i2_LQ_sample9a8d22|c16978/f1p168/2607.1	BGN	O46390
OG07115	0.0001	0	0.0118	0	0.0059	3-6k.c30227/1/4915	--	Q5QJ74	i2_LQ_sample9a8d22|c4252/f1p1/2987	--	Q5QJ74
OG15411	0.0001	0	0.0025	0	0.00125	3-6k.c19043/1/3709	SAP130	Q8BIH0	i1_LQ_sample9a8d22|c23284/f1p1/1882	SAP130	Q9H0E3
OG09642	0.0001	0	0.0122	0	0.0061	3-6k.c10715/1/523	RP-S13e, RPS13	P62301	i0_LQ_sample9a8d22|c44241/f1p1/516	RP-S13e, RPS13	P62301
OG06855	0.0001	0	0.0102	0	0.0051	1-2k.c23372/1/1467	NEK	A2BD05	i2_LQ_sample9a8d22|c2665/f1p4/2294	NEK	A2BD05
OG06511	0.0001	0	0.006	0	0.003	1-2k.c2631/10/1106	ALG5	Q9Y673	i1_HQ_sample9a8d22|c30597/f15p32/1085	ALG5	Q9Y673
OG15475	0.0001	0	0.007	0	0.0035	1-2k.c31528/1/1553.1	CDKAL1	Q5VV42	i1_LQ_sample9a8d22|c43593/f1p9/1554	CDKAL1	Q5VV42
OG15201	0.0001	0	0	0	0	2-3k.c16219/1/2804.1	HNRNPK	Q5R5H8	i11_LQ_sample9a8d22|c10/f1p110/11359.2	HNRNPK	Q5R5H8
OG15714	0.0001	0	0.0077	0	0.00385	2-3k.c18042/3/1972.1	MBNL	Q5R4F5	i3_LQ_sample9a8d22|c3378/f1p21/3497	MBNL	Q5R4F5
OG06711	0.0001	0	0.0029	0	0.00145	1-2k.c23557/1/1460	lipA	Q5BIP7	i1_HQ_sample9a8d22|c4678/f3p8/1505	lipA	Q5BIP7
OG15549	0.0001	0	0	0	0	3-6k.c3656/1/3875.1	--	--	i2_LQ_sample9a8d22|c12754/f1p2/2849.2	--	--
OG06573	0.0001	0	0.0047	0	0.00235	3-6k.c14120/2/2586	MYD88	Q599T9	i2_LQ_sample9a8d22|c9655/f1p4/2600	MYD88	Q599T9
OG15756	0.0001	0	0.0056	0	0.0028	2-3k.c13773/1/7557.3	--	Q15113	i3_LQ_sample9a8d22|c7160/f1p15/3248	--	Q15113
OG06538	0.0001	0	0.0036	0	0.0018	1-2k.c19920/1/1140	PSMG2, PAC2	Q2NL24	i1_HQ_sample9a8d22|c55445/f19p46/1063	PSMG2, PAC2	Q2NL24
OG06684	0.0001	0	0.0133	0	0.00665	1-2k.c8447/1/1727	ATP1B	Q3T0C6	i0_LQ_sample9a8d22|c16795/f1p1/727	ATP1B	Q3T0C6
OG13879	0.0001	0	0.0039	0	0.00195	3-6k.c7628/2/3100.1	CASP15	P31944	i5_LQ_sample9a8d22|c839/f1p1/5329.1	CASP15	P31944
OG09726	0.0001	0	0.0048	0	0.0024	2-3k.c11015/2/1701	RAB30	Q17QB7	i2_LQ_sample9a8d22|c6865/f1p1/2261	RAB30	Q15771
OG15153	0.0001	0	0.0063	0	0.00315	1-2k.c28487/1/1156	MYL12	A4IF97	i0_HQ_sample9a8d22|c2321/f5p9/956	MYL12	A4IF97
OG15806	0.0001	0	0	0	0	3-6k.c16676/1/4816.1	GNPTAB	Q3T906	i5_LQ_sample9a8d22|c17/f1p1/5704.1	GNPTAB	Q3T906
OG06914	0.0001	0	0.005	0	0.0025	2-3k.c23885/1/1839.1	--	O95704	i1_HQ_sample9a8d22|c5424/f2p5/2014	--	O95704
OG15581	0.0001	0	0.0159	0	0.00795	1-2k.c1765/137/1289	SDHC, SDH3	P35720	i2_LQ_sample9a8d22|c16966/f1p209/2284.1	SDHC, SDH3	P35720
OG09722	0.0001	0	0.0229	0	0.01145	2-3k.c5802/2/2268	ELP3, KAT9	Q2KJ61	i2_LQ_sample9a8d22|c5093/f1p2/2282	ELP3, KAT9	Q2KJ61
OG07073	0.0001	0	0.0035	0	0.00175	2-3k.c13048/1/1851.1	RAB3IP, RABIN8	Q96QF0	i1_HQ_sample9a8d22|c21458/f1p3/1829	RAB3IP, RABIN8	Q96QF0
OG09654	0.0001	0	0.0105	0	0.0052	3-6k.c12817/1/2942	LEF1	Q9UJU2	i1_HQ_sample9a8d22|c20077/f1p1/1908	LEF1	P27782
OG15448	0.0001	0	0.0035	0	0.00175	2-3k.c17580/1/2202.2	COL1AS	P05997	i1_LQ_sample9a8d22|c29421/f1p82/1922	COL1AS	P05997
OG15259	0.0001	0	0.0041	0	0.00205	1-2k.c14456/2/1577	--	O35413	i1_HQ_sample9a8d22|c23912/f1p1/1736	--	O35413
OG08696	0.0001	0	0.0087	0	0.0043	2-3k.c5072/1/699	RPA3	P35244	i0_LQ_sample9a8d22|c17144/f1p1/674	RPA3	P35244
OG15354	0.0001	0	0.0067	0	0.00335	2-3k.c20912/1/1646.1	--	Q2KHX3	i1_HQ_sample9a8d22|c51432/f1p1/1035	--	Q2KHX3
OG09208	0.0001	0	0	0	0	1-2k.c11761/2/1609.1	SCAN	P49910	i1_HQ_sample9a8d22|c5815/f1p5/1641.1	SCAN	P49910
OG06893	0.0001	0	0.0194	0	0.00965	2-3k.c17251/1/2409	--	Q2TA17	i2_LQ_sample9a8d22|c11821/f1p1/2398	--	Q2TA17
OG15603	0.0001	0	0.0119	0	0.00595	3-6k.c5401/1/3093.2	--	--	i2_LQ_sample9a8d22|c3044/f1p1/2069	--	--
OG15669	0.0001	0	0.0188	0	0.0094	1-2k.c24290/1/1582.1	--	--	i2_LQ_sample9a8d22|c8550/f1p1/2336.1	--	--
OG08567	0.0001	0	0.0053	0	0.00265	3-6k.c8251/1/1099	SSR2	Q5E9E4	i1_LQ_sample9a8d22|c31995/f1p28/1081	SSR2	Q5E9E4
OG15410	0.0001	0	0	0	0	3-6k.c25918/1/4387	--	--	i1_LQ_sample9a8d22|c23084/f1p1/1739	--	--
OG09675	0.0001	0	0	0	0	1-2k.c2623/2/1082	--	Q9UKJ5	i1_HQ_sample9a8d22|c50830/f1p1/1088	--	Q9UKJ5
OG09037	0.0001	0	0.0042	0	0.0021	2-3k.c12210/1/1781.1	rlmE, rrmJ, ftsJ	Q9UI43	i1_LQ_sample9a8d22|c44240/f1p1/1789.1	rlmE, rrmJ, ftsJ	Q9UI43
OG15271	0.0001	0	0	0	0	1-2k.c12615/1/1349	EDN1	P17322	i1_HQ_sample9a8d22|c24713/f1p2/1839.1	EDN1	P17322
OG15518	0.0001	0	0	0	0	3-6k.c15372/1/3864.3	EFNB	P52799	i2_LQ_sample9a8d22|c10453/f1p1/2073.2	EFNB	P52799
OG13612	0.0001	0	0.0046	0	0.0023	1-2k.c28304/1/1426	LOXL2_3_4	P58215	i1_LQ_sample9a8d22|c19724/f1p35/1941	LOXL2_3_4	P58215
OG15361	0.0001	0	0.019	0	0.0095	1-2k.c15880/1/1097	--	--	i1_HQ_sample9a8d22|c55020/f2p35/1327	--	--
OG08719	0.0001	0	0.0123	0	0.00615	3-6k.c30457/1/3920.1	TCF7L2	Q924A0	i3_LQ_sample9a8d22|c3283/f1p3/3784.1	TCF7L2	Q924A0
OG06509	0.0001	0	0.0064	0	0.0032	1-2k.c4054/7/1300	NIT2	Q2T9R6	i2_LQ_sample9a8d22|c11585/f1p25/2369.1	NIT2	Q2T9R6
OG15735	0.0001	0	0.0074	0	0.0037	1-2k.c32368/1/1512	E3.1.3.5	O46411	i3_LQ_sample9a8d22|c5588/f1p8/2967.1	E3.1.3.5	P49902
OG08748	0.0001	0	0.008	0	0.004	3-6k.c23695/1/3759.1	SLC31A1, CTR1	Q5RAS6	i4_LQ_sample9a8d22|c1331/f1p70/3966	SLC31A1, CTR1	Q5RAS6
OG15606	0.0001	0	0	0	0	1-2k.c20498/1/1611	--	--	i2_LQ_sample9a8d22|c3130/f1p2/2203	--	--
OG06850	0.0001	0	0	0	0	3-6k.c29917/1/3748	USP34	Q70CQ2	i2_LQ_sample9a8d22|c8759/f1p1/2277	USP34	Q70CQ2
OG05241	0.0001	0	0.011	0	0.0055	3-6k.c18201/1/875	GNG11	Q5E9F0	i2_LQ_sample9a8d22|c14261/f1p3/2037	NUP205, NUP192	Q92621
OG15160	0.0001	0	0.0137	0	0.00685	1-2k.c14886/1/1334.1	--	--	i0_LQ_sample9a8d22|c12616/f1p29/890	--	--
OG15278	0.0001	0	0.0338	0	0.0169	1-2k.c20009/1/1438	TIM10B	Q6GR66	i1_HQ_sample9a8d22|c25406/f1p10/1816	TIM10B	Q6GR66
OG15356	0.0001	0	0.0091	0	0.00455	1-2k.c6961/1/1121	OST1, RPN1	Q9GMB0	i1_HQ_sample9a8d22|c52658/f1p5/1116	OST1, RPN1	Q9GMB0
OG08983	0.0001	0	0.0021	0	0.00105	1-2k.c5432/1/1698	ZBTB6	Q0V8G8	i2_LQ_sample9a8d22|c10080/f1p1/2086	ZBTB6	Q0V8G8
OG07072	0.0001	0	0.0097	0	0.00485	2-3k.c20364/1/664	FKBP11	Q2YDL5	i0_LQ_sample9a8d22|c18205/f1p1/679	FKBP11	Q2YDL5
OG06872	0.0001	0	0.0065	0	0.00325	3-6k.c17443/1/700	FIS1, TTC11, MDV2	Q3T0I5	i1_LQ_sample9a8d22|c41796/f1p69/1936.2	FIS1, TTC11, MDV2	Q3T0I5
OG05276	0.0001	0	0.0334	0	0.0167	2-3k.c23926/1/1798	CLCN7	Q4PKH3	i1_LQ_sample9a8d22|c25313/f1p1/1853	CLCN7	Q4PKH3
OG06670	0.0001	0	0.0046	0	0.00235	1-2k.c1891/58/1533	SF3B4, SAP49	Q6AYL5	i2_LQ_sample9a8d22|c11061/f1p10/2306.1	SF3B4, SAP49	Q15427
OG08735	0.0001	0	0.0093	0	0.0046	2-3k.c17601/1/1817	--	Q1JP73	i1_HQ_sample9a8d22|c19831/f1p1/1766	--	Q1JP73
OG15607	0.0001	0	0.0043	0	0.00215	3-6k.c13069/5/2479	--	Q15056	i2_LQ_sample9a8d22|c3132/f1p30/2464	--	Q15056
OG07098	0.0001	0	0.013	0	0.0065	2-3k.c17614/1/1759	LARGE	O95461	i2_LQ_sample9a8d22|c6056/f1p7/2145	LARGE	O95461
OG08582	0.0001	0	0.0048	0	0.0024	1-2k.c28130/1/1166	GST, gst	P09488	i0_LQ_sample9a8d22|c14110/f1p6/1125	GST, gst	P09488
OG05292	0.0001	0	0.006	0	0.003	3-6k.c15305/1/3238.1	RP-S10e, RPS10	P46783	i0_LQ_sample9a8d22|c17404/f1p3/579	RP-S10e, RPS10	P46783
OG09653	0.0001	0	0	0	0	1-2k.c2999/4/1357	--	Q0VCT4	i1_HQ_sample9a8d22|c19792/f1p3/1785	--	Q0VCT4
OG09700	0.0001	0	0	0	0	2-3k.c23368/1/2487	--	Q3T093	i2_HQ_sample9a8d22|c1208/f8p14/2524	--	Q3T093
OG06718	0.0001	0	0.0024	0	0.0012	1-2k.c4767/6/1485	RRP45, EXOSC9	Q3SWZ4	i1_HQ_sample9a8d22|c2091/f13p24/1488	RRP45, EXOSC9	Q3SWZ4
OG08462	0.0001	0	0.0139	0	0.00695	2-3k.c8140/1/1919	AKR1E2, AKR1CL2	P82125	i2_LQ_sample9a8d22|c2669/f1p1/2279.1	AKR1E2, AKR1CL2	P82125
OG08574	0.0001	0	0.0049	0	0.00245	1-2k.c13122/1/1185	EAF6	Q9HAF1	i1_HQ_sample9a8d22|c27409/f2p5/1393	EAF6	Q9HAF1
OG08537	0.0001	0	0.0125	0	0.00625	2-3k.c12240/1/641	SNRPD1, SMD1	Q3ZC10	i1_LQ_sample9a8d22|c26932/f1p15/1822.2	SNRPD1, SMD1	Q3ZC10
OG09643	0.0001	0	0.0145	0	0.00725	3-6k.c10987/1/970.1	--	Q5VUM1	i0_LQ_sample9a8d22|c5749/f1p1/925	--	Q5VUM1
OG05342	0.0001	0	0.0145	0	0.00725	3-6k.c27585/1/4077	SLCO2B	O94956	i1_LQ_sample9a8d22|c5100/f1p1/1935	SLCO2B	O94956
OG03153	0.0001	0	0.0026	0	0.00125	3-6k.c21460/1/4700	LATS1_2, Wts	O95835	i2_LQ_sample9a8d22|c3186/f1p1/2520	LATS1_2, Wts	O95835
OG15483	0.0001	0	0.0072	0	0.0036	3-6k.c4301/1/2570	LRP1, CD91	Q91ZX7	i1_LQ_sample9a8d22|c47776/f1p1/1412	LRP1, CD91	Q91ZX7
OG09403	0.0001	0	0.0188	0	0.0094	2-3k.c6152/1/1904	--	P49020	i4_LQ_sample9a8d22|c2031/f1p15/4830.2	--	Q63524
OG06601	0.0001	0	0.007	0	0.0035	1-2k.c23912/2/1693	ETNK, EKI	Q9HBU6	i1_LQ_sample9a8d22|c38490/f1p1/1635	ETNK, EKI	Q9HBU6
OG06642	0.0001	0	0.0063	0	0.0031	1-2k.c14669/2/1585	ZNF326	F1MJM0	i2_LQ_sample9a8d22|c9695/f1p2/2393.1	ZNF326	F1MJM0
OG06624	0.0001	0	0.0173	0	0.00865	3-6k.c29352/1/4759.1	tatD	Q148G4	i1_LQ_sample9a8d22|c46348/f1p63/2076.2	tatD	Q148G4
OG06991	0.0001	0	0.0103	0	0.00515	2-3k.c21059/1/2054.1	--	P42694	i4_LQ_sample9a8d22|c2100/f1p1/4036.2	--	P42694
OG08636	0.0001	0	0.0063	0	0.00315	1-2k.c10954/1/1680.1	--	Q8TE99	i6_LQ_sample9a8d22|c250/f1p14/6471.4	--	Q8TE99
OG15724	0.0001	0	0.0209	0	0.0104	1-2k.c8438/1/1365	GPC5	--	i3_LQ_sample9a8d22|c4308/f1p109/3224	--	--
OG08805	0.0001	0	0.0261	0	0.01305	2-3k.c6276/2/1944	--	Q0D2G3	i2_HQ_sample9a8d22|c15222/f24p68/2053	--	Q0D2G3
OG15463	0.0001	0	0	0	0	3-6k.c25399/1/3683.1	GPC5	--	i1_LQ_sample9a8d22|c39728/f1p191/1675	GPC5	--
OG07061	0.0001	0	0.0165	0	0.00825	1-2k.c26800/1/1418	B9D2	Q56JY9	i0_LQ_sample9a8d22|c13502/f1p1/932	B9D2	Q56JY9
OG09225	0.0001	0	0.0099	0	0.00495	3-6k.c19975/1/3946	UAP56, BAT1, SUB2	Q3T147	i3_LQ_sample9a8d22|c3963/f1p48/3078.1	UAP56, BAT1, SUB2	Q3T147
OG15383	0.0001	0	0.0062	0	0.0031	3-6k.c1612/9/4908	--	Q5RDB5	i1_HQ_sample9a8d22|c7481/f2p71/1522	--	Q5RDB5
OG15610	0.0001	0	0.1055	0	0.05275	3-6k.c3330/1/630	ND1	O78747	i2_LQ_sample9a8d22|c3292/f1p212/2172	LDH, ldh	Q5E9B1
OG06926	0.0001	0	0.0024	0	0.0012	2-3k.c10963/3/1737	PHAX	Q3MHI4	i2_HQ_sample9a8d22|c1126/f9p10/2219	PHAX	Q3MHI4
OG06332	0.0001	0	0.0041	0	0.00205	1-2k.c15334/1/1148	MIS12	Q5EA49	i1_LQ_sample9a8d22|c40560/f1p3/1155	MIS12	Q5EA49
OG15227	0.0001	0	0.0116	0	0.0058	1-2k.c11530/1/1057	--	--	i1_HQ_sample9a8d22|c20166/f1p1/1743	--	--
OG09574	0.0001	0	0.0351	0	0.01755	2-3k.c21264/1/1955	TIM10B	Q6GR66	i2_LQ_sample9a8d22|c6449/f1p10/1998	TIM10B	Q6GR66
OG15213	0.0001	0	0.0208	0	0.0104	2-3k.c28282/3/1957	FMOD	P13605	i1_HQ_sample9a8d22|c18315/f4p49/1936	FMOD	P13605
OG09287	0.0001	0	0.0092	0	0.0046	1-2k.c32610/1/1294.1	PYCARD, ASC	Q8HXK9	i2_LQ_sample9a8d22|c6708/f1p2/2062.1	PYCARD, ASC	Q8HXK9
OG07085	0.0001	0	0	0	0	1-2k.c2288/14/1215	SDHAF2, SDH5	Q3ZBC2	i1_HQ_sample9a8d22|c34911/f37p70/1206	SDHAF2, SDH5	Q3ZBC2
OG09659	0.0001	0	0.0091	0	0.00455	1-2k.c2422/6/1457	ndk, NME	Q5E9Y9	i1_HQ_sample9a8d22|c2733/f4p12/1475	ndk, NME	Q5E9Y9
OG07013	0.0001	0	0.0097	0	0.00485	3-6k.c17932/1/3394.1	CEP95	Q96GE4	i2_LQ_sample9a8d22|c5811/f1p1/2429.1	CEP95	Q96GE4
OG09717	0.0001	0	0.0096	0	0.0048	1-2k.c10386/1/1284.1	--	A8K5M9	i2_LQ_sample9a8d22|c2754/f1p1/2177	--	A8K5M9
OG06813	0.0001	0	0.0256	0	0.0128	1-2k.c23025/1/696	COX4	P00423	i0_HQ_sample9a8d22|c28069/f7p8/703	COX4	P00423
OG07026	0.0001	0	0.013	0	0.0065	2-3k.c6833/1/853	--	Q32LD1	i2_LQ_sample9a8d22|c3233/f1p1/2632.1	--	Q32LD1
OG07014	0.0001	0	0.0195	0	0.00975	3-6k.c29062/1/3780	--	Q99536	i2_HQ_sample9a8d22|c1406/f5p7/2280	--	Q3MIE4
OG08466	0.0001	0	0.0208	0	0.0104	2-3k.c20576/1/2044	SNAP25	Q17QQ3	i1_HQ_sample9a8d22|c5451/f1p8/1976	SNAP25	P60881
OG09693	0.0001	0	0.0306	0	0.0153	3-6k.c13015/1/2970	GINS1, PSF1	A4IFH4	i1_LQ_sample9a8d22|c38406/f1p3/1869	GINS1, PSF1	A4IFH4
OG06842	0.0001	0	0.018	0	0.00895	2-3k.c17987/1/889	PCGF1, NSPC1	Q2YDF9	i0_HQ_sample9a8d22|c1713/f7p7/896	PCGF1, NSPC1	Q2YDF9
OG06519	0.0001	0	0.0157	0	0.00785	1-2k.c32540/1/1376	MELK	Q91821	i4_LQ_sample9a8d22|c1070/f1p1/4072.2	MELK	Q14680
OG09682	0.0001	0	0.0241	0	0.01205	2-3k.c5803/1/4070	UNG, UDG	A3MZ80	i1_LQ_sample9a8d22|c19923/f1p1/1791	UNG, UDG	B0BTB4
OG15233	0.0001	0.0001	0.9991	0	0.4995	3-6k.c29223/1/4069.1	CALM	P62161	i1_HQ_sample9a8d22|c20698/f2p20/1375	CALM	P62161
OG06618	0.0001	0	0.0139	0	0.00695	1-2k.c23789/1/1702	E4.2.1.1	Q3SZX4	i1_LQ_sample9a8d22|c30016/f1p16/1687.1	E4.2.1.1	Q3SZX4
OG06562	0.0001	0	0.0054	0	0.0027	1-2k.c7164/3/1476	LZTFL1	Q3ZBL4	i1_HQ_sample9a8d22|c11807/f4p19/1455	LZTFL1	Q3ZBL4
OG07015	0.0001	0	0.0158	0	0.00785	1-2k.c31690/1/1404.1	--	Q10571	i2_LQ_sample9a8d22|c5048/f1p45/2197.2	--	Q10571
OG06597	0.0001	0	0.0044	0	0.0022	1-2k.c17395/1/1214	PARD3	Q8TEW0	i1_LQ_sample9a8d22|c5108/f1p1/1832	PARD3	Q8TEW0
OG06898	0.0001	0	0.0042	0	0.0021	1-2k.c2484/10/1140	BUD23	Q58DP0	i1_LQ_sample9a8d22|c53114/f1p2/1124	BUD23	Q58DP0
OG15388	0.0001	0	0.0179	0	0.00895	1-2k.c10158/1/1462	GLUD1_2, gdhA	P26443	i1_LQ_sample9a8d22|c12460/f1p6/1459	GLUD1_2, gdhA	P26443
OG15309	0.0001	0	0.0045	0	0.00225	3-6k.c23960/1/2125	--	Q95212	i1_HQ_sample9a8d22|c29648/f1p18/1644	--	Q95212
OG06794	0.0001	0	0.0119	0	0.0059	1-2k.c26337/2/1182	SNRPA1	P09661	i1_HQ_sample9a8d22|c28479/f1p10/1142	SNRPA1	P09661
OG15783	0.0001	0	0	0	0	1-2k.c18750/1/1605.1	GAL3ST4	Q5E9W5	i4_LQ_sample9a8d22|c2097/f1p8/4122	GAL3ST4	Q5E9W5
OG09674	0.0001	0	0.0059	0	0.00295	1-2k.c31763/1/1118	--	Q8TBK6	i1_HQ_sample9a8d22|c50435/f2p5/1124	--	Q8TBK6
OG06678	0.0001	0	0.0112	0	0.0056	1-2k.c9429/26/1359	VPS72, TCFL1, YL1	Q5E9F6	i1_LQ_sample9a8d22|c5513/f1p1/1343	VPS72, TCFL1, YL1	Q5E9F6
OG06911	0.0001	0	0.0199	0	0.00995	2-3k.c11985/2/538	RP-S14e, RPS14	P62265	i2_LQ_sample9a8d22|c10629/f1p40/2165.2	RP-S14e, RPS14	P62265
OG15470	0.0001	0	0.0021	0	0.00105	1-2k.c12025/1/1280	EIF5B	Q5RDE1	i1_LQ_sample9a8d22|c41516/f1p1/1275	EIF5B	Q5RDE1
OG15630	0.0001	0	0.0149	0	0.00745	1-2k.c10006/1/1649	LUM	Q05443	i2_LQ_sample9a8d22|c5108/f1p99/2940.2	LUM	Q05443
OG06869	0.0001	0	0	0	0	2-3k.c15553/1/2283	--	Q6GMV2	i2_LQ_sample9a8d22|c7503/f1p4/2443	--	Q6GMV2
OG06521	0.0001	0	0.0048	0	0.0024	1-2k.c28486/1/1077	RRP40, EXOSC3	Q3T0E1	i0_LQ_sample9a8d22|c11737/f1p1/838	RRP40, EXOSC3	Q3T0E1
OG07006	0.0001	0	0.0111	0	0.00555	2-3k.c4757/1/1165	--	P80217	i1_HQ_sample9a8d22|c39141/f1p1/1144	--	P80217
OG09169	0.0001	0	0.0052	0	0.0026	1-2k.c7287/7/1142	PDE6D	Q95142	i1_LQ_sample9a8d22|c27629/f1p1/1152	PDE6D	Q95142
OG06743	0.0001	0	0.0073	0	0.0036	1-2k.c3220/11/1172	--	Q3ZBN4	i1_LQ_sample9a8d22|c32865/f1p1/1088	--	Q3ZBN4
OG03114	0.0001	0	0.0138	0	0.0069	1-2k.c10589/1/1694	BIRC5	Q6J1J1	i1_HQ_sample9a8d22|c39805/f1p6/1674	BIRC5	Q6J1J1
OG06550	0.0001	0	0.0073	0	0.00365	3-6k.c4993/2/3193	--	Q58CX2	i3_LQ_sample9a8d22|c8395/f1p108/2999.1	--	Q58CX2
OG06889	0.0001	0	0.0031	0	0.00155	1-2k.c12990/8/1328	LCMT1	Q3T0H0	i1_HQ_sample9a8d22|c4129/f4p10/1309	LCMT1	Q3T0H0
OG15173	0.0001	0	0.027	0	0.0135	1-2k.c6806/2/694	UBB	P0CG47	i0_LQ_sample9a8d22|c17840/f1p47/699	UBB	P0CG67
OG07111	0.0001	0	0.0028	0	0.0014	2-3k.c11041/2/1721.1	DDB2	Q0VBY8	i1_HQ_sample9a8d22|c41175/f1p2/1782	DDB2	Q0VBY8
OG07005	0.0001	0	0.0106	0	0.0053	2-3k.c5300/4/797	PFN	P02584	i7_LQ_sample9a8d22|c128/f1p16/7059.4	PFN	P02584
OG13189	0.0001	0	0.0073	0	0.00365	1-2k.c22686/1/1416	CPSF3L, INTS11	Q2YDM2	i2_HQ_sample9a8d22|c1900/f2p9/2027.2	CPSF3L, INTS11	Q2YDM2
OG06932	0.0001	0	0.0149	0	0.00745	1-2k.c1874/49/1510	--	Q13445	i1_LQ_sample9a8d22|c29519/f1p1/1489	--	Q5R7E6
OG08485	0.0001	0	0	0	0	3-6k.c17273/1/3544.1	--	Q3T093	i4_LQ_sample9a8d22|c1005/f1p11/4671.2	--	Q3T093
OG15352	0.0001	0	0	0	0	1-2k.c27064/1/1130	PTP4A	Q6P9X4	i1_HQ_sample9a8d22|c50292/f4p58/1120	PTP4A	Q6P9X4
OG09224	0.0001	0	0.0272	0	0.0136	1-2k.c2883/6/1231	STK19	P49842	i1_LQ_sample9a8d22|c5525/f1p1/1800.1	STK19	P49842
OG15708	0.0001	0	0	0	0	3-6k.c18616/1/2961.1	--	--	i3_LQ_sample9a8d22|c2979/f1p1/3194.1	--	--
OG09702	0.0001	0	0.007	0	0.0035	3-6k.c20492/1/2640	CYP39A1	Q9NYL5	i2_HQ_sample9a8d22|c1747/f3p3/2793	CYP39A1	Q9NYL5
OG06600	0.0001	0	0	0	0	1-2k.c7146/6/1084	TOM22	Q9NS69	i1_HQ_sample9a8d22|c50386/f2p4/1062	TOM22	Q9NS69
OG15325	0.0001	0	0.0152	0	0.0076	1-2k.c29544/1/1422	IBSP	Q28862	i1_HQ_sample9a8d22|c3978/f2p4/1543.1	IBSP	Q28862
OG06967	0.0001	0	0.0036	0	0.0018	1-2k.c5465/1/1107.1	MRPS18B, MRPS18-2	P82918	i2_LQ_sample9a8d22|c3411/f1p31/2171.1	MRPS18B, MRPS18-2	P82918
OG09427	0.0001	0	0.0037	0	0.00185	1-2k.c31187/1/958	PSMB7	Q2TBP0	i1_LQ_sample9a8d22|c33459/f1p28/1023	PSMB7	Q2TBP0
OG03987	0.0001	0	0.018	0	0.009	3-6k.c12291/1/3645.1	PTPN14_21	Q15678	i1_HQ_sample9a8d22|c5703/f1p4/1884	PTPN14_21	Q15678
OG06494	0.0001	0	0.0042	0	0.0021	2-3k.c22574/1/1626	--	Q3MHM8	i2_LQ_sample9a8d22|c14563/f1p13/2039	--	Q3MHM8
