# Supplementary material for: Identification and Characterization of Alternative Splicing Variants and Positive Selection Genes Related to Distinct Growth Rates of Antlers Using Comparative Transcriptome Sequencing
Source: Animals (Basel). 2022 Aug 26;12(17):2203. doi: 10.3390/ani12172203 (PMC9454627; doi:10.3390/ani12172203)
Supplement: Supplementary file 1 [file animals-12-02203-s001.zip › animals-1855021-supplementary/Table S9 Enrichment analysis of divergent genes.xlsx]

## Sheet: KEGG_GO
Table S9 Enrichment analysis of divergent genes of wapiti and sika deer
Category	Term	Count	%	PValue	Genes	List Total	Pop Hits	Pop Total	Fold Enrichment	Bonferroni	Benjamini	FDR
KEGG_PATHWAY	bta01130:Biosynthesis of antibiotics	10	4.6729	0.00113528	ALDOA, LDHB, LDHA, ASS1, SDHC, GCSH, LSS, PSAT1, GAPDH, MDH2	97	206	7583	3.79492	0.139242	0.139242	1.31768
KEGG_PATHWAY	bta00270:Cysteine and methionine metabolism	5	2.33645	0.00128049	LDHB, LDHA, MAT2A, APIP, MDH2	97	38	7583	10.2862	0.155604	0.0810896	1.48507
KEGG_PATHWAY	bta01100:Metabolic pathways	27	12.6168	0.00545354	ALDOA, LDHB, LDHA, ASS1, ATP5G2, ATP6V1G2, LSS, POLE4, NANS, POLE3, IVD, ATP5L, PHOSPHO1, PNPO, GCSH, GAPDH, HMGCL, MAT2A, NDUFC2, POLR1C, PIGP, SDHC, PSAT1, APIP, MDH2, DUT, UQCRB	97	1247	7583	1.69265	0.514141	0.213854	6.18599
KEGG_PATHWAY	bta03410:Base excision repair	4	1.86916	0.00814946	POLE4, POLE3, MBD4, PARP2	97	33	7583	9.47579	0.660451	0.236647	9.11292
KEGG_PATHWAY	bta01230:Biosynthesis of amino acids	5	2.33645	0.0141314	ALDOA, ASS1, MAT2A, PSAT1, GAPDH	97	74	7583	5.28211	0.847203	0.313212	15.3116
KEGG_PATHWAY	bta03010:Ribosome	6	2.80374	0.027192	RPL14, RPS3A, MRPL17, RPL5, RPL10A, MRPL32	97	134	7583	3.50038	0.973723	0.454749	27.5245
KEGG_PATHWAY	bta00190:Oxidative phosphorylation	6	2.80374	0.0320303	SDHC, NDUFC2, ATP5L, ATP6V1G2, ATP5G2, UQCRB	97	140	7583	3.35037	0.986393	0.458756	31.6236
KEGG_PATHWAY	bta00240:Pyrimidine metabolism	5	2.33645	0.0388228	POLE4, POLE3, POLR1C, ENTPD3, DUT	97	101	7583	3.87006	0.994629	0.479696	37.0213
KEGG_PATHWAY	bta05016:Huntington's disease	7	3.27103	0.040038	CLTA, SDHC, NDUFC2, ATP5G2, VDAC3, AP2M1, UQCRB	97	199	7583	2.74988	0.995455	0.450806	37.9448
KEGG_PATHWAY	bta05012:Parkinson's disease	6	2.80374	0.0432457	SDHC, NDUFC2, ATP5G2, UBB, VDAC3, UQCRB	97	152	7583	3.08587	0.997078	0.442088	40.3234
KEGG_PATHWAY	bta00010:Glycolysis / Gluconeogenesis	4	1.86916	0.0452566	ALDOA, LDHB, LDHA, GAPDH	97	63	7583	4.96351	0.997787	0.426359	41.7718
KEGG_PATHWAY	bta01200:Carbon metabolism	5	2.33645	0.049063	ALDOA, SDHC, PSAT1, GAPDH, MDH2	97	109	7583	3.58602	0.998694	0.424998	44.4256
KEGG_PATHWAY	bta00620:Pyruvate metabolism	3	1.40187	0.0831295	LDHB, LDHA, MDH2	97	38	7583	6.17173	0.999989	0.585732	63.7035
KEGG_PATHWAY	bta04146:Peroxisome	4	1.86916	0.0901273	PXMP4, GNPAT, PHYH, HMGCL	97	84	7583	3.72263	0.999996	0.589564	66.8097
KEGG_PATHWAY	bta00750:Vitamin B6 metabolism	2	0.934579	0.0969462	PNPO, PSAT1	97	8	7583	19.5438	0.999999	0.592357	69.6008
GOTERM_BP_DIRECT	GO:0070124~mitochondrial translational initiation	6	2.80374	0.00375532	MRPS26, MRPS23, MRPL17, MRPL48, MRPL32, MRPL46	182	79	13824	5.76881	0.928724	0.928724	5.51799
GOTERM_BP_DIRECT	GO:0070125~mitochondrial translational elongation	6	2.80374	0.00375532	MRPS26, MRPS23, MRPL17, MRPL48, MRPL32, MRPL46	182	79	13824	5.76881	0.928724	0.928724	5.51799
GOTERM_BP_DIRECT	GO:0015031~protein transport	8	3.73832	0.0103978	KDELR3, KDELR2, TOMM6, ARF1, ARF2, SCAMP4, SNX10, SEC61A2	182	183	13824	3.32048	0.999349	0.974491	14.5882
GOTERM_BP_DIRECT	GO:0060326~cell chemotaxis	4	1.86916	0.0234911	C5AR2, CCL2, LPAR1, RHOG	182	47	13824	6.46434	1	0.996161	30.1363
GOTERM_BP_DIRECT	GO:1903679~positive regulation of cap-independent translational initiation	2	0.934579	0.0387702	METTL3, NCK1	182	3	13824	50.6374	1	0.999031	44.9288
GOTERM_BP_DIRECT	GO:0010977~negative regulation of neuron projection development	3	1.40187	0.0389666	SNAPIN, LPAR1, CIB1	182	24	13824	9.49451	1	0.996229	45.0983
GOTERM_BP_DIRECT	GO:0051881~regulation of mitochondrial membrane potential	3	1.40187	0.0419979	UBB, CLIC1, BCL2L1	182	25	13824	9.11473	1	0.993395	47.6535
GOTERM_BP_DIRECT	GO:0008360~regulation of cell shape	5	2.33645	0.0490733	ALDOA, CCL2, ANXA1, RDX, LPAR1	182	105	13824	3.61695	1	0.993566	53.1923
GOTERM_BP_DIRECT	GO:0030199~collagen fibril organization	3	1.40187	0.0549492	COL1A2, LOX, LOXL2	182	29	13824	7.85752	1	0.992982	57.3708
GOTERM_BP_DIRECT	GO:0016049~cell growth	3	1.40187	0.0618839	NUPR1, LAMTOR2, MTPN	182	31	13824	7.35058	1	0.993145	61.8537
GOTERM_BP_DIRECT	GO:0006621~protein retention in ER lumen	2	0.934579	0.0637828	KDELR3, KDELR2	182	5	13824	30.3824	1	0.990213	63.0021
GOTERM_BP_DIRECT	GO:1901016~regulation of potassium ion transmembrane transporter activity	2	0.934579	0.0760453	WWP2, FHL1	182	6	13824	25.3187	1	0.993575	69.6755
GOTERM_BP_DIRECT	GO:0051974~negative regulation of telomerase activity	2	0.934579	0.0760453	STN1, TERF1	182	6	13824	25.3187	1	0.993575	69.6755
GOTERM_BP_DIRECT	GO:0071346~cellular response to interferon-gamma	3	1.40187	0.0804009	SLC26A6, CCL2, GAPDH	182	36	13824	6.32967	1	0.992578	71.762
GOTERM_BP_DIRECT	GO:0042102~positive regulation of T cell proliferation	3	1.40187	0.096278	NCK1, ANXA1, DHPS	182	40	13824	5.6967	1	0.995774	78.2867
